# Supplementary material for: ATF6 safeguards organelle homeostasis and cellular aging in human mesenchymal stem cells
Source: Cell Discov. 2018 Jan 5;4:2. doi: 10.1038/s41421-017-0003-0 (PMC5798892; doi:10.1038/s41421-017-0003-0)
Supplement: Supplementary file 6 — Supplementary Table 1 [file 41421_2017_3_MOESM6_ESM.xlsx]

## Sheet: Targeting primers
Supplementary Table 1 Primer sequences used in the study
Name	Sequence
sgRNA-1	GGCTCGGGTTCGCGTCTAA
sgRNA-2	CTCCGTAACGCTGACGAGA
ATF6-Left arm-F	ATAGGGCCCGGTGATAGGTCACAAATGTTTG
ATF6-Left arm-R	CCGCTCGAGCACAAGTTCCTTCTCCCTGGAAC
ATF6-Right arm-F	CGGGATCCGTTTCTTCCTCCCTACTTCCGCCCACTCGT
ATF6-Right arm-R	TCCAAGCTTAGCCAAGATTGCGCCATTACACTCTAGCCT
ATF6-Q-EXON1-F	CGCCGCCGTCCCAGATAT
ATF6-Q-EXON1-R	CGGGCTAAAAGGTGACTCCA
DNAJC15-ChIP-Primer4-F	TGGCTCCCTTGTAGTTTC
DNAJC15-ChIP-Primer4-R	CACAGACCGTGAGCGAAT

## Sheet: RT-PCR Primers
Supplementary Table 1 Primer sequences used in the study
Name	Sequence
h-Oct4-end-F	GGGTTTTTGGGATTAAGTTCTTCA
h-Oct4-end-R	GCCCCCACCCTTTGTGTT
h-Sox2-end-F	CAAAAATGGCCATGCAGGTT
h-Sox2-end-R	AGTTGGGATCGAACAAAAGCTATT
h-Nanog-F	ACAACTGGCCGAAGAATAGCA
h-Nanog-R	GGTTCCCAGTCGGGTTCAC

## Sheet: qRT-PCR Primers
Supplementary Table 1 Primer sequences used in the study
Name	Sequence
18S-Q-F	GTAACCCGTTGAACCCCATT
18S-Q-R	CCATCCAATCGGTAGTAGCG
ALPP-Q-F	CATTGTGACCACCACGAGAG
ALPP-Q-R	CCATGATCACGTCAATGTCC
SPP1-Q-F	GAAGTTTCGCAGACCTGACAT
SPP1-Q-R	GTATGCACCATTCAACTCCTCG
FOS-Q-F	GGGGCAAGGTGGAACAGTTAT
FOS-Q-F	CCGCTTGGAGTGTATCAGTCA
CDC25B-Q	GGCTGAGGAACCTAAAGCCC
CDC25B-Q	CTTTCCGTCTACTGTCTGTAGGA
CYP1B1-Q-F	AAGTTCTTGAGGCACTGCGAA
CYP1B1-Q-R	GGCCGGTACGTTCTCCAAAT
RDH10-Q-F	ACCTGACGGCTGAAAGAGTC
RDH10-Q-R	GAAAAGCCTTAGTGGTCCAGAAG
MEST-Q-F	ATCGGGTGATTGCCCTTGATT
MEST-Q-R	GAAAGAAGGTTGATCCTGCGG
MOXD1-Q-F	GCATCAGGCTGCGTCATTTTC
MOXD1-Q-R	TCGTGTTGTAGCGACACTCAG
DNAJC15-Q-F	TTGCAGGTCGCTACGCATTT
DNAJC15-Q-R	CCAGCTTCTCGCCTACTCATTT
UCP2-Q-F	GGAGGTGGTCGGAGATACCAA
UCP2-Q-R	ACAATGGCATTACGAGCAACAT
ASS1-Q-F	AGGAAAGGGGAACGATCAGGT
ASS1-Q-R	GTGTTGCTTTGCGTACTCCA
RGS2-Q-F	AAGATTGGAAGACCCGTTTGAG
RGS2-Q-R	GCAAGACCATATTTGCTGGCT
LUM-Q-F	CTGCGTTTATCTCACAACGAACT
LUM-Q-R	CAGATCCAGCTCAACCAGGG
DCN-Q-F	ATGAAGGCCACTATCATCCTCC
DCN-Q-R	GTCGCGGTCATCAGGAACTT
PKDCC-Q-F	GAAGCGGAACCTCTATAATGCC
PKDCC-Q-R	GGATACACTGGTACTCGGTACT
SECTM1-Q-F	CAAGTCACGCTGGAGGTTTCA
SECTM1-Q-R	TACCAGGCGAACATGACCAGA
EFNA5-Q-F	CTACATGGTGAACTTTGATGGCT
EFNA5-Q-R	GAGGCCGGTTACATTCCCA
MATN2-Q-F	CACTGTCAAGAATGAGTTCTCCC
MATN2-Q-R	GAATGCGATGTTCAGGGCATA
GYG2-Q-F	GGTCTACCAGAACAACGTGCT
GYG2-Q-R	AGAGGCTGAATCCGCACAC
ATF6-Q-EXON1-F	CGCCGCCGTCCCAGATAT
ATF6-Q-EXON1-R	CGGGCTAAAAGGTGACTCCA
HSP90B1-Q-F	ACTAGCCTAGACCAGTATGT
HSP90B1-Q-R	TCAGAAGTCGCTCAACAA
PDIA4-Q-F	CCACCGCAGAAACAGACCT
PDIA4-Q-R	GGGCCGTTGTAGTCATAAGGC
SDF2L1-Q-F	GTTCCTGTCAGTCACGGGTG
SDF2L1-Q-R	CCTTCCACGTATTGTGCGTGT
STEAP3-Q-F	ACGCCCTCTACAGCTTCTG
STEAP3-Q-R	CCCTCCAGTTGAGCGAGTTTG
CRELD2-Q-F	GTGCGAAGAGTGTGACTCCAG
CRELD2-Q-R	CTCGCGTAGCCAGAGATACA
HYOU1-Q2-F	GAGGAGGCGAGTCTGTTGG
HYOU1-Q2-R	GCACTCCAGGTTTGACAATGG
CANX-Q-F	GGCCAAGCATCATGCCATCT
CANX-Q-R	TGATCCAGGTTGAGTTCTGGT
ATP2A2-Q-F	CATCAAGCACACTGATCCCGT
ATP2A2-Q-R	CCACTCCCATAGCTTTCCCAG
SYVN1-Q-F	CTTCACCGTTTTTCGGGATGA
SYVN1-Q-R	CCAGGAGGAACATAAGAGAGACA
ERO1LB-Q-F	TTCTGGATGATTGCTTGTGTGAT
ERO1LB-Q-R	GGTCGCTTCAGATTAACCTTGT
PDIA3-Q-F	AAGAGACTTGCACCTGAGTATGA
PDIA3-Q-R	GCAATCAACCTTTGCTAATGGG
p16-Q-F	ATGGAGCCTTCGGCTGACT
p16-Q-R	GTAACTATTCGGTGCGTTGGG
p21-Q-F	CGATGGAACTTCGACTTTGTCA
p21-Q-R	GCACAAGGGTACAAGACAGTG
IL6-Q-F	ACTCACCTCTTCAGAACGAATTG
IL6-Q-R	CCATCTTTGGAAGGTTCAGGTTG
IL8-Q-F	ACTGAGAGTGATTGAGAGTGGAC
IL8-Q-R	AACCCTCTGCACCCAGTTTTC
Lamin B1-Q-F	GAAAAAGACAACTCTCGTCGCA
Lamin B1-Q-R	GTAAGCACTGATTTCCATGTCCA
LAP2b-Q-F	CCCCTCGGTCCTGACAAAAG
LAP2b-Q-R	CGCTCTTCGTCACTGGAGAA
a-Sat-Q-F	CTGCACTACCTGAAGAGGAC
a-Sat-Q-R	GATGGTTCAACACTCTTACA
Sat2-Q-F	CATCGAATGGAAATGAAAGGAGTC
Sat2-Q-R	ACCATTGGATGATTGCAGTCAA
C1AHSAT2-Q-F	TGATTCCATTTGGGTACAATAGATG
C1AHSAT2-Q-R	AGTGGACTGCAATAGAAACATCA
C1BHSAT2-Q-F	AATTCAAGTCCCTTCATTGATTCC
C1BHSAT2-Q-R	CGAATGCAGTCATCATACAATGG
C2BHSAT2-Q-F	CGAGTCCATTAGAGGATTCCATTT
C2BHSAT2-Q-R	GCAGTCATCATCGAATGGTATCAAA
C2CHSAT2-Q-F	TCGATGTTGATTCCATTAGTTTCCA
C2CHSAT2-Q-R	AAATGTGATCTTCATTGAATGGACT
C10AHSAT2-Q-F	TGATTCCGTTCGATTCCATTCT
C10AHSAT2-Q-R	CGGACGAAATCATCAAGTGGG
C16AHSAT2-Q-F	CCCACTCGATGATGATTTCGT
C16AHSAT2-Q-R	TGGGATCGATCAGACTCTTCAT
C16CHSAT2-Q-F	CCTTTCGAGTCCGTTCGATGA
C16CHSAT2-Q-R	TCGAAAGGAATCATCTTCAAGTGG
ATF6-Q-F	TCCTCGGTCAGTGGACTCTTA
ATF6-Q-R	CTTGGGCTGAATTGAAGGTTTTG

## Sheet:  Cloning Primers
Supplementary Table 1 Primer sequences used in the study
Name	Sequence
CALNEXIN-Pro-F	TCGTCCTGTCATCCCTGTATC
CALNEXIN-Pro-R	GAGGTCAAAGAAGGCTGTCG
ERO1LB-Pro-F	TATTTCATCATAAGCCTTTGGG
ERO1LB-Pro-R	GGAAGCTCAGGGTGACCAG
PDIA3-Pro-F	GGATCACGAGGTCAGGAGATAG
PDIA3-Pro-R	CGAAGAACTCGACGAGCATG
SYVN1-Pro-F	AACAGGTGGCAGGGAAGA
SYVN1-Pro-R	GTGGTCGGAAGGTAATAAGG
PDIA4-Pro-F	CCGAGATGCAACCTTGGAGA
PDIA4-Pro-R	GGGAACCCCAAATCGATCCT
SDF2L1-Pro-F	GATGACCCAGTGACCACGAG
SDF2L1-Pro-R	TCGACCTCCCAACGACTCTA
LRRC17-Pro-F	TGCAGTAACAGTTGTAATGTCTCA
LRRC17-Pro-R	CTGGAGCACCCAGATATGTAAAG
PLA2G3-Pro-F	GGGCTGACATTTGACCTCTT
PLA2G3-Pro-R	ACCTGGCTTGTTCTTACTCATC
UNC5B-Pro-F	CACTTCACAGGCTGTAACCTT
UNC5B-Pro-R	CCAGGGTCTAGGAATGTAGACT
CDC25B-Pro-F	CTAGCTAGCTAGGACTGTGGGATTTCAAGGG
CDC25B-Pro-R	CCCAAGCTTGGGGGTTCCAGCGATTCTTCT
FOS-Pro-F	CTAGCTAGCTAGTATGGGCCAGAAATGGGTAA
FOS-Pro-R	CCCAAGCTTGGGCTGGGCGACAGAGCAAAA
RDH10-Pro-F	CTAGCTAGCTAGCCTTGATTTGGCTGTGAA
RDH10-Pro-R	CCCAAGCTTGGGTTTGTGAGCTGGTGGAAC
EFNA5-Pro-F	CTAGCTAGCTAGATGGTGAATTGGGCTACT
EFNA5-Pro-R	CCCAAGCTTGGGCACGCAGACATGAGGAGA
HYOU1-Pro-F	GGCAGCAAAGCATCCAG
HYOU1-Pro-R	CGCCCTTCACAACTCCT
STEAP3-Pro-F	GGAGGAGGTAGGGAGGGTA
STEAP3-Pro-R	AGGGAGGAGTGCAATGTGC
FOS-Enh-F	GGGGTACCCCTATGGGCCAGAAATGGGTAA
FOS-Enh-R	CCCTCGAGGGCTGGGCGACAGAGCAAAA
ATF6-△TAD-F	CGCGGATCCATGGACTACAAAGACGATGACGACAAGATTCAGGTGAATTCAAAACCTT
ATF6-△TAD-R	ACGCGTCGACTTAACTAGGGACTTTAAGCCT

## Sheet: ChIP-qPCR Primers
Supplementary Table 1 Primer sequences used in the study
Name	Sequence
CRELD2-ChIP-F	TCTGTGCCCTGAGTAAAGATG
CRELD2-ChIP-R	ATATGGCCCAATCCGAGTTC
HYOU1-ChIP-F	CGACGCCGGCTGCTTCT
HYOU1-ChIP-R	CGGCGCGCGTACTCATT
PDIA4-ChIP-F	CCCGCTCCACATTTCCC
PDIA4-ChIP-R	CGCCACAACCACCAATCA
SDF2L1-ChIP-F	GCGTCTTCACCAACTGTTCA
SDF2L1-ChIP-R	TTTGATTGGTCCACGCTTCC
STEAP3-ChIP-F	GACTGAATGTGAGCAGAGAGAG
STEAP3-ChIP-R	GCCAAGGATAGAACAGTCAGAG
FOS-ChIP-F	GTTGTTTGGTGAAACCGTTGA
FOS-ChIP-R	AATAGGCTGGGGAAATGGAA
CDC25B-ChIP-F	GAAAGGTCACGTTCCCACC
CDC25B-ChIP-R	AGTCCCAGCCACCCAGA
DNAJC15-ChIP-Primer1-F	TTTGTTTTGGGAAAGGGCTTTTATC
DNAJC15-ChIP-Primer1-R	AGAAAGAGATCTGACCTAATCAACA
DNAJC15-ChIP-Primer2-F	AGGTCAGGAGTTTGAGACCAGCCTG
DNAJC15-ChIP-Primer2-R	TGAGATGGAGTCTCGCTCTGTTGCC
DNAJC15-ChIP-Primer3-F	TTTCACCATGTCGGCCAAGCTGGTG
DNAJC15-ChIP-Primer3-R	CACCCCGGGAGAGAAATTAAAGAGG
DNAJC15-ChIP-Primer4-F	TGGCTCCCTTGTAGTTTC
DNAJC15-ChIP-Primer4-R	CACAGACCGTGAGCGAAT

## Sheet: Primers for Testing off-target 
Supplementary Table 1 Primer sequences used in the study
Name	Sequence	Locus
sgRNA1-OT1-F	TGGATCGCCCTCTCCACGCTGAAGCAAC	Homo sapiens chromosome 8
sgRNA1-OT1-R	CTCCGGCTTCTGATGAAACGGCGACCCAC
sgRNA1-OT2-F	AGCACGCTCTTATCTTCCCCAGGTCCCA	Homo sapiens chromosome X
sgRNA1-OT2-R	CCGGATCAAGTCATCCTCGGAGATAAGGT
sgRNA1-OT3-F	GCCTCATCTGTGCCAGTCGCCAGCTACCTC	Homo sapiens chromosome 10
sgRNA1-OT3-R	CCCATGTGTGCCTCGCTCTCAGGTATCCCA
sgRNA1-OT4-F	GCTCAAGGCTGGCACAACAGACACCCAT	Homo sapiens chromosome 22
sgRNA1-OT4-R	TTGAAGTTTCCTCAGAGTGGCCAAAGCCGAT
sgRNA2-OT1-F	CACTCCCATGCACAGCCACACCCACTCAG	Homo sapiens chromosome 8
sgRNA2-OT1-R	AGTCCCCTATCCTTGATCCAGTTTCTACCCCA
sgRNA2-OT2-F	ACGCAACACCAAACACTGCTATCCCACTCG	Homo sapiens chromosome 17
sgRNA2-OT2-R	CAGGAGTTCAAGGCCACCCTGGGCAACA
sgRNA2-OT3-F	AGAACCACACACTGCGAACAACTGGCCTA	Homo sapiens chromosome 17
sgRNA2-OT3-R	CTTCCAGCGCATTTAAAACTCCTCGGCCAA
sgRNA2-OT4-F	ATCCTCCAGCCTCAAAGACAGAAGTTTAGCAT	Homo sapiens chromosome 11
sgRNA2-OT4-R	TGTATTCATCCATTTCCCAACCCACTTGCTCT
