# Supplementary material for: ATF6 safeguards organelle homeostasis and cellular aging in human mesenchymal stem cells
Source: Cell Discov. 2018 Jan 5;4:2. doi: 10.1038/s41421-017-0003-0 (PMC5798892; doi:10.1038/s41421-017-0003-0)
Supplement: Supplementary file 7 — Supplementary Table 2 [file 41421_2017_3_MOESM7_ESM.xlsx]

## Sheet: Veh (KO vs WT)
Supplementary Table S2-1 Up- and downregulated genes in ATF6−/− cells relative to ATF6+/+ cells in the presence of Vehicle (early passage).
Gene	group	ESC_Veh:ATF6+/+_1	ESC_Veh:ATF6+/+_2	ESC_Veh:ATF6-/-_1	ESC_Veh:ATF6-/-_2	MSC_Veh:ATF6+/+_1	MSC_Veh:ATF6+/+_2	MSC_Veh:ATF6-/-_1	MSC_Veh:ATF6-/-_2	WAPC_Veh:ATF6+/+_1	WAPC_Veh:ATF6+/+_2	WAPC_Veh:ATF6-/-_1	WAPC_Veh:ATF6-/-_2	P_value	Q_value
LCP1	Veh:ATF6-/- vs ATF6+/+_ESC_up	1.04926	1.33092	7.47873	8.96574	0.105422	0	0.183691	0.120345	0.260606	0.178672	1.0234	0.39528	1.26e-20	5.56e-17
BEX5	Veh:ATF6-/- vs ATF6+/+_ESC_up	0.838116	0.443006	12.141	14.5433	0	0	1.04712	0.68142	0	0	0	0	9.02e-17	3e-13
CYP4F22	Veh:ATF6-/- vs ATF6+/+_ESC_up	0	0	1.28368	0.836141	0	0	0	0	0	0	0	0	3.44e-07	0.000507793
CHODL	Veh:ATF6-/- vs ATF6+/+_ESC_up	1.02513	0.963541	2.75749	3.60102	0.204796	0	0	0	0	0.193392	0	0	3.14e-05	0.0277781
EDNRB	Veh:ATF6-/- vs ATF6+/+_ESC_down	16.25	15.843	0.101783	0	0	0.175487	0	0	0	0	0	0	5.74e-67	7.63e-63
FAM109B	Veh:ATF6-/- vs ATF6+/+_ESC_down	5.19602	4.99181	0.11143	0.157326	0	0.504184	0	0	0	0	0.047723	0	4.13e-21	2.74e-17
NUDT16P1	Veh:ATF6-/- vs ATF6+/+_ESC_down	3.37636	2.96637	0	0	0	0	0	0	0	0	0	0	1.59e-16	4.23e-13
ATF6	Veh:ATF6-/- vs ATF6+/+_ESC_down	3.55972	2.03351	0.583872	0.475544	6.52587	6.94539	0.150787	0.15036	3.47235	3.18501	0.294535	0.555587	3.46e-13	7.66e-10
ANKLE1	Veh:ATF6-/- vs ATF6+/+_ESC_down	3.39238	2.72907	0.474255	0.648567	0	0.129956	0.07947	0.039016	0.16891	0.141545	0.036873	0.073334	5.8e-09	1.1e-05
CXCL5	Veh:ATF6-/- vs ATF6+/+_ESC_down	16.5383	9.63505	4.88386	4.59581	1.6463	1.72391	1.3902	1.74165	1.59327	1.58372	2.89195	2.83267	4.41e-07	0.00058609
CCDC152	Veh:ATF6-/- vs ATF6+/+_ESC_down	0.985458	0.682898	0.036237	0.034064	0.114913	0.218589	0	0	0.129152	0.064936	0	0	5.77e-06	0.00589136
SERPINE1	Veh:ATF6-/- vs ATF6+/+_MSC_up	1.53922	1.69024	2.55074	2.0611	179.691	190.956	627.129	641.957	248.33	209.697	150.9	296.427	1.37e-250	4.14e-247
HMGA2	Veh:ATF6-/- vs ATF6+/+_MSC_up	43.6784	36.1008	37.9017	31.5357	94.5084	92.3812	219.617	208.919	15.7996	14.4804	14.6679	24.9547	8.2e-81	7.08e-78
SEMA7A	Veh:ATF6-/- vs ATF6+/+_MSC_up	7.60863	5.87285	7.02844	5.64658	26.4732	25.9282	69.239	69.0214	7.67055	5.98734	9.66239	17.116	8.29e-60	3.85e-57
ADAM19	Veh:ATF6-/- vs ATF6+/+_MSC_up	3.87155	2.95237	3.57375	2.965	16.0243	15.2259	38.3518	38.0716	1.71091	1.4561	1.71256	2.27577	1.3e-57	5.63e-55
MME	Veh:ATF6-/- vs ATF6+/+_MSC_up	2.33711	1.27597	2.18235	2.37597	15.3422	14.2635	39.1427	38.6086	48.1953	41.1323	23.5165	28.8033	4.32e-57	1.74e-54
RAI14	Veh:ATF6-/- vs ATF6+/+_MSC_up	18.9346	7.95641	17.1563	13.1831	17.4314	15.3418	44.2196	43.9444	33.9344	26.6787	32.0124	43.4419	1.82e-54	6.87e-52
STMN2	Veh:ATF6-/- vs ATF6+/+_MSC_up	11.2992	7.97971	13.2034	10.7593	26.9268	26.5519	80.333	77.4216	14.106	11.9629	11.9149	18.4528	2.2e-50	6.81e-48
LAMC2	Veh:ATF6-/- vs ATF6+/+_MSC_up	3.7584	2.24642	3.70541	2.87912	16.0189	14.7657	40.502	38.9053	20.256	17.3733	24.5091	34.5604	6.17e-49	1.69e-46
ITGA6	Veh:ATF6-/- vs ATF6+/+_MSC_up	23.5796	14.7532	20.9834	19.1369	16.8449	17.0015	38.5872	38.5807	7.10481	4.5967	4.04506	9.19887	3.87e-46	9.36e-44
ANPEP	Veh:ATF6-/- vs ATF6+/+_MSC_up	0.272939	0.515846	0.484095	0.390016	13.2692	14.288	42.2899	40.5813	4.90477	4.31659	4.82087	7.60892	7.46e-46	1.73e-43
ICAM1	Veh:ATF6-/- vs ATF6+/+_MSC_up	2.3695	1.41352	1.60426	1.28762	4.5904	6.13695	29.9654	28.8734	6.02513	5.11919	4.28519	9.215	8.93e-44	2e-41
KCNG1	Veh:ATF6-/- vs ATF6+/+_MSC_up	10.3457	9.0077	9.63791	8.85227	17.6841	22.6909	59.2487	62.1022	2.26363	1.65127	2.46704	4.41019	9.15e-35	1.47e-32
GDF15	Veh:ATF6-/- vs ATF6+/+_MSC_up	4.6872	4.80715	5.0438	3.76926	63.3451	72.2031	174.652	164.187	24.222	22.1375	8.57553	17.1596	1.27e-34	2.02e-32
DAB2	Veh:ATF6-/- vs ATF6+/+_MSC_up	1.39298	0.490082	1.11307	0.637599	23.718	23.5701	50.9091	48.0507	22.0663	18.953	17.3116	26.137	2.15e-34	3.38e-32
ADAMTS1	Veh:ATF6-/- vs ATF6+/+_MSC_up	4.09178	2.48621	4.50975	3.15231	7.15405	7.7722	23.2276	21.9339	10.3683	8.65574	10.1203	18.9755	7.39e-33	1.04e-30
VEGFA	Veh:ATF6-/- vs ATF6+/+_MSC_up	9.5093	6.78733	7.20949	6.64679	12.6838	10.4607	35.2985	33.6357	8.45521	7.65554	8.13567	10.509	2.85e-32	3.91e-30
DLG1	Veh:ATF6-/- vs ATF6+/+_MSC_up	10.2894	6.1655	8.05234	8.7833	16.6817	17.0714	37.0214	35.7803	11.6106	8.57646	7.9273	13.2088	4.31e-31	5.6e-29
STC1	Veh:ATF6-/- vs ATF6+/+_MSC_up	8.4519	4.28101	8.17928	6.40576	17.5012	19.0894	47.919	43.5379	3.37756	3.0241	3.49751	5.76156	2.1e-29	2.52e-27
ENPP1	Veh:ATF6-/- vs ATF6+/+_MSC_up	3.55019	2.14013	3.0007	2.80933	1.83684	2.2437	8.87171	8.46304	0.71847	0.858552	0.494339	1.14863	3.76e-29	4.45e-27
MLPH	Veh:ATF6-/- vs ATF6+/+_MSC_up	1.43135	1.55883	1.49796	1.37123	14.1057	15.2778	34.1648	33.4865	2.04126	1.6818	1.43487	1.90604	8.5e-29	9.97e-27
LOXL4	Veh:ATF6-/- vs ATF6+/+_MSC_up	0.060531	0.05419	0	0.032436	1.42276	1.45715	13.0015	11.7453	2.04159	2.10242	1.68243	3.57688	5.36e-28	6e-26
ANKRD1	Veh:ATF6-/- vs ATF6+/+_MSC_up	0.176628	0.105064	0.267231	0.188788	15.8647	12.8981	51.5411	47.1852	121.999	98.7213	52.1126	89.9847	5.52e-28	6.12e-26
KRT19	Veh:ATF6-/- vs ATF6+/+_MSC_up	137.616	172.62	135.39	137.232	12.025	15.951	51.1996	52.7958	8.07979	5.77427	15.77	11.4501	2.95e-27	3.12e-25
SMURF2	Veh:ATF6-/- vs ATF6+/+_MSC_up	5.93691	4.24267	5.27378	5.90479	12.8036	12.0769	28.9633	30.0548	12.0424	10.7229	12.1758	16.0277	4.32e-27	4.46e-25
ENC1	Veh:ATF6-/- vs ATF6+/+_MSC_up	5.84052	5.51574	5.64415	6.3034	9.26963	10.6089	27.3295	25.1444	7.8346	6.75261	5.64244	8.3625	5.39e-27	5.52e-25
THY1	Veh:ATF6-/- vs ATF6+/+_MSC_up	151.139	134.671	170.258	143.263	19.5346	21.2084	48.1149	49.2013	6.67317	6.36864	3.01087	4.88542	1.35e-26	1.35e-24
RGS5	Veh:ATF6-/- vs ATF6+/+_MSC_up	3.53993	2.91627	2.5169	2.6307	5.00764	3.95441	13.6139	13.414	0.438924	0.975149	0.504009	0.234928	1.25e-25	1.21e-23
RAB3B	Veh:ATF6-/- vs ATF6+/+_MSC_up	4.86613	2.84055	3.57967	2.86608	4.43763	4.42784	9.47758	9.4972	3.58944	3.03763	3.25014	5.55849	6.59e-25	6.17e-23
ITGB3	Veh:ATF6-/- vs ATF6+/+_MSC_up	0.044601	0	0	0	1.53494	1.68938	9.42071	11.3114	0.580598	0.501693	1.06646	1.25291	3.45e-24	3.06e-22
OXTR	Veh:ATF6-/- vs ATF6+/+_MSC_up	0.276743	0.112684	0.172264	0.323708	6.83113	5.71507	18.054	17.5377	9.53493	7.98963	9.37717	16.7185	9.28e-24	8.12e-22
CA12	Veh:ATF6-/- vs ATF6+/+_MSC_up	1.52178	0.713013	1.10695	1.16542	6.25531	6.15904	16.5363	17.4458	3.18908	3.01303	2.36858	2.4477	1.24e-21	1.01e-19
DSG2	Veh:ATF6-/- vs ATF6+/+_MSC_up	37.9966	20.1888	31.8685	28.5286	2.22733	1.5214	8.03186	8.6906	6.34488	5.0937	2.58668	3.62668	1.59e-21	1.27e-19
NDRG1	Veh:ATF6-/- vs ATF6+/+_MSC_up	1.52474	1.36405	1.48868	1.74981	14.2895	14.5926	32.4007	31.1008	9.05424	8.00442	14.6197	8.22946	1.9e-20	1.45e-18
SCG2	Veh:ATF6-/- vs ATF6+/+_MSC_up	0.264435	0.118176	0.65175	0.141516	14.6163	11.9467	32.4209	34.2901	11.8339	9.76783	5.92387	7.00229	6.71e-20	4.97e-18
THBS1	Veh:ATF6-/- vs ATF6+/+_MSC_up	3.88088	2.64052	2.80473	2.34593	173.888	128.032	404.866	420.098	64.4374	53.9082	24.3536	67.5363	4.15e-19	2.85e-17
FIBIN	Veh:ATF6-/- vs ATF6+/+_MSC_up	0.223706	0.100054	0.297231	0.279524	4.03831	2.68955	14.0916	13.7657	1.72558	1.34459	1.67155	2.27553	7.86e-19	5.28e-17
PTPRB	Veh:ATF6-/- vs ATF6+/+_MSC_up	0.308367	0.170744	0.105835	0.187623	0.56008	0.354638	2.74874	2.47588	0.726361	0.61061	0.472032	0.85632	3.55e-17	2.16e-15
DRAM1	Veh:ATF6-/- vs ATF6+/+_MSC_up	2.40975	1.76488	2.56875	2.44817	6.78849	8.07049	18.1762	17.3758	2.31423	1.96059	1.58694	2.78914	9.59e-16	5.31e-14
WNT5B	Veh:ATF6-/- vs ATF6+/+_MSC_up	0.895263	0.893426	0.957109	1.35171	32.7792	41.4359	77.1037	80.1901	12.5455	10.4433	12.3009	18.4191	2.62e-15	1.42e-13
BNIP3	Veh:ATF6-/- vs ATF6+/+_MSC_up	89.6474	71.4886	65.4589	59.1578	23.2132	24.1255	51.5664	48.6227	47.7248	40.3521	73.5015	55.1793	6.09e-15	3.2e-13
DST	Veh:ATF6-/- vs ATF6+/+_MSC_up	1.96057	0.604372	1.32853	0.800756	1.75074	1.78591	3.90312	3.79787	5.65647	4.16179	4.50269	7.59314	1.99e-14	9.96e-13
PODXL	Veh:ATF6-/- vs ATF6+/+_MSC_up	180.2	107.467	151.87	118.653	5.33948	7.02649	13.6325	13.1146	2.78253	2.42839	4.13352	6.22868	7.87e-13	3.41e-11
GALNT6	Veh:ATF6-/- vs ATF6+/+_MSC_up	1.11449	0.737994	1.13378	0.545587	1.49144	1.08423	5.7279	5.05475	1.87217	1.28801	1.8677	3.94289	1.62e-12	6.87e-11
SPON2	Veh:ATF6-/- vs ATF6+/+_MSC_up	0.815796	1.00739	0.640451	0.833341	13.3674	16.7444	32.7557	35.3401	17.1028	13.8912	14.7663	16.9066	2.86e-12	1.17e-10
ARHGDIB	Veh:ATF6-/- vs ATF6+/+_MSC_up	0.307589	0.546094	0.577467	0	7.66026	11.1517	29.1564	31.1747	9.65477	8.37224	3.17839	4.07368	5.82e-12	2.33e-10
CPED1	Veh:ATF6-/- vs ATF6+/+_MSC_up	0	0	0	0	3.44176	2.45645	9.64439	9.26483	8.67767	6.38797	4.81821	8.24346	5.91e-12	2.36e-10
SERPINB2	Veh:ATF6-/- vs ATF6+/+_MSC_up	0	0	0	0.065334	3.95208	4.18429	19.4843	14.7354	69.0063	61.3255	63.7789	121.354	1.71e-11	6.54e-10
MCAM	Veh:ATF6-/- vs ATF6+/+_MSC_up	4.70933	3.43735	4.68165	3.43529	5.1897	7.80652	16.4728	16.472	57.1154	50.0337	27.5487	25.5284	6.79e-11	2.44e-09
CNN1	Veh:ATF6-/- vs ATF6+/+_MSC_up	15.5845	12.65	14.7571	14.3036	13.302	15.6691	32.0383	30.6697	4.00159	4.48904	4.10307	6.06831	7.68e-11	2.74e-09
SLIT3	Veh:ATF6-/- vs ATF6+/+_MSC_up	0.165107	0.118504	0.13848	0.082665	1.27956	1.36751	3.78654	4.62421	2.26107	2.06729	1.39853	2.15448	1e-10	3.55e-09
C15orf52	Veh:ATF6-/- vs ATF6+/+_MSC_up	0.020419	0.018302	0.023321	0.043808	1.40607	1.68803	4.74276	4.9371	4.08791	3.28601	4.4648	4.56909	4.55e-10	1.53e-08
TXNIP	Veh:ATF6-/- vs ATF6+/+_MSC_up	10.8722	9.79248	6.49316	6.96162	5.07728	5.61436	12.9701	12.2309	54.9363	43.2706	47.0128	34.3964	5.51e-10	1.84e-08
STEAP1	Veh:ATF6-/- vs ATF6+/+_MSC_up	1.87289	2.45483	2.2713	3.79113	2.67061	4.46244	14.9714	16.1701	9.88506	7.61309	6.537	5.14215	1.01e-09	3.26e-08
UGCG	Veh:ATF6-/- vs ATF6+/+_MSC_up	8.75701	5.01517	4.66597	6.06215	7.54917	5.19467	14.9959	13.7177	5.28963	4.67557	3.56162	6.83427	3.07e-09	9.43e-08
NPTXR	Veh:ATF6-/- vs ATF6+/+_MSC_up	2.55458	2.29013	2.74806	2.00057	2.36623	2.76263	5.8211	6.12816	3.30893	2.88696	1.63843	2.22167	6.12e-09	1.8e-07
SERPINB7	Veh:ATF6-/- vs ATF6+/+_MSC_up	0	0	0	0	1.65597	3.1198	9.56201	8.80957	2.06135	1.39419	1.37018	1.21555	7.77e-09	2.25e-07
MAMDC2	Veh:ATF6-/- vs ATF6+/+_MSC_up	3.30588	2.27442	3.28057	3.67406	4.31655	3.15784	8.23036	8.84579	4.32916	3.79393	2.86575	4.71477	1.08e-08	3.08e-07
SCG5	Veh:ATF6-/- vs ATF6+/+_MSC_up	21.7974	19.4436	18.8072	21.501	4.98142	2.72107	18.0732	13.4013	5.06925	2.97103	5.81817	4.9459	1.27e-08	3.57e-07
ANK2	Veh:ATF6-/- vs ATF6+/+_MSC_up	1.90678	1.02768	1.4803	0.939657	0.536937	0.274941	1.82958	1.64163	2.27744	1.78695	0.720356	1.70102	2.61e-08	7.15e-07
F3	Veh:ATF6-/- vs ATF6+/+_MSC_up	1.47745	1.0645	1.13783	1.45182	2.91834	2.77842	8.66568	8.5393	39.5684	32.649	27.2972	55.3169	3.39e-08	9.12e-07
CLDN1	Veh:ATF6-/- vs ATF6+/+_MSC_up	1.80149	1.38208	1.0267	1.55117	6.04647	4.09205	13.6151	11.5521	8.78247	6.61485	8.53204	16.5167	4.3e-08	1.13e-06
SGIP1	Veh:ATF6-/- vs ATF6+/+_MSC_up	0	0	0.044666	0.020959	0.305716	0.497868	1.28714	1.31761	0.764554	0.624428	0.862949	1.34629	5.58e-08	1.45e-06
APBA1	Veh:ATF6-/- vs ATF6+/+_MSC_up	0.196832	0.10296	0.224957	0.123213	1.13053	0.621902	2.79346	2.81473	0.547599	0.402863	0.752819	1.08042	7.75e-08	1.99e-06
KCNK3	Veh:ATF6-/- vs ATF6+/+_MSC_up	0.055396	0.024804	0.06319	0.089075	0.300654	0	2.50233	1.88735	4.86408	3.39655	2.16153	2.89779	8.05e-08	2.06e-06
IL1B	Veh:ATF6-/- vs ATF6+/+_MSC_up	0	0	0	0	2.01132	1.64475	7.99295	8.24766	66.9476	54.3298	35.9626	22.3481	9.6e-08	2.43e-06
MMP9	Veh:ATF6-/- vs ATF6+/+_MSC_up	3.32707	3.88988	3.83722	3.4024	2.29035	1.0065	7.08333	6.34951	0.198322	0.2327	0.285804	0.331811	1.01e-07	2.55e-06
NRIP3	Veh:ATF6-/- vs ATF6+/+_MSC_up	1.18871	1.19415	1.42179	1.52271	3.04128	3.49044	7.36999	7.30257	0.612752	0.572708	0.480738	0.730232	1.28e-07	3.19e-06
HBEGF	Veh:ATF6-/- vs ATF6+/+_MSC_up	1.06546	1.12488	1.10102	0.777225	3.31379	1.82664	10.1109	8.03124	5.14355	4.34373	4.95095	6.38106	1.64e-07	4.01e-06
NOG	Veh:ATF6-/- vs ATF6+/+_MSC_up	0.246875	0.220201	0.209999	0.197851	2.4376	2.534	8.99252	8.31532	1.64826	1.17224	1.44038	2.87029	2.19e-07	5.21e-06
OGFRL1	Veh:ATF6-/- vs ATF6+/+_MSC_up	2.3725	1.69172	2.68808	3.33003	7.53456	5.32899	17.6855	14.456	11.1817	8.63784	7.57599	13.7266	3.36e-07	7.78e-06
KRTAP2-3	Veh:ATF6-/- vs ATF6+/+_MSC_up	0	0	0	0	1.81799	0	12.9924	10.5201	22.9236	20.502	58.5115	58.5326	3.44e-07	7.94e-06
EXTL1	Veh:ATF6-/- vs ATF6+/+_MSC_up	0.246934	0.294856	0.219092	0.088238	1.19135	1.41599	4.89994	3.82422	0.959221	0.878549	0.374712	0.877092	4.1e-07	9.38e-06
BEX1	Veh:ATF6-/- vs ATF6+/+_MSC_up	67.911	75.1231	76.86	81.3949	7.16691	7.92675	25.491	22.1832	2.13033	1.57685	2.11647	2.43243	4.51e-07	1.02e-05
DYSF	Veh:ATF6-/- vs ATF6+/+_MSC_up	2.28655	2.44752	2.398	2.00962	2.94059	1.94386	4.86866	5.24377	2.38802	1.93686	1.40468	1.98443	5.79e-07	1.27e-05
FGF1	Veh:ATF6-/- vs ATF6+/+_MSC_up	0.180834	0.311773	0.386184	0.304298	0.571787	0.310952	2.23999	2.89998	5.70363	4.9897	5.11088	7.24927	8.71e-07	1.83e-05
PCDHGB5	Veh:ATF6-/- vs ATF6+/+_MSC_up	1.66512	1.29504	0.902545	1.04689	1.37566	1.59058	2.32409	2.29023	0.255805	0.283285	0.091853	0.143166	1.04e-06	2.16e-05
LRRC32	Veh:ATF6-/- vs ATF6+/+_MSC_up	0.417872	0.421079	0.298004	0.420013	2.64694	3.95464	7.0183	7.82777	3.062	3.05294	1.7135	3.26592	1.05e-06	2.18e-05
BCL2A1	Veh:ATF6-/- vs ATF6+/+_MSC_up	0	0	0	0	5.67426	4.44195	20.5151	17.0113	3.94635	3.44776	2.91602	2.97796	1.09e-06	2.25e-05
PITX1	Veh:ATF6-/- vs ATF6+/+_MSC_up	0.047877	0.085547	0	0	2.24172	3.28354	7.28334	7.84139	0.310547	0.227735	0.419543	0.788522	1.43e-06	2.89e-05
MAFF	Veh:ATF6-/- vs ATF6+/+_MSC_up	3.73478	2.75303	3.0787	2.1817	3.85815	5.4864	10.1394	10.3885	18.1332	14.5944	23.5913	17.7741	1.47e-06	2.95e-05
TMOD2	Veh:ATF6-/- vs ATF6+/+_MSC_up	0.268159	0.105869	0.333392	0.225307	0.471345	0.407021	1.34865	1.62803	0.455982	0.302446	0.433575	0.688961	1.56e-06	3.12e-05
HDAC9	Veh:ATF6-/- vs ATF6+/+_MSC_up	1.44539	0.962931	1.07054	0.839765	0.561675	0.611194	2.45197	2.75216	1.45543	1.14901	0.717323	2.10895	1.81e-06	3.58e-05
NKX6-1	Veh:ATF6-/- vs ATF6+/+_MSC_up	0.113646	0.100753	0.127778	0	0.403322	0.385582	4.98667	4.99664	0	0.076587	0	0.440546	2.24e-06	4.29e-05
IL32	Veh:ATF6-/- vs ATF6+/+_MSC_up	1.93837	1.70447	2.61416	1.46667	2.89851	1.58634	10.4212	11.9651	3.70055	4.67394	3.0471	7.27034	2.67e-06	5.08e-05
TAGLN3	Veh:ATF6-/- vs ATF6+/+_MSC_up	4.47888	3.05069	3.34803	2.88238	0.740866	0	5.51243	4.75461	0.167618	0.140549	0.201768	0.10093	3.1e-06	5.81e-05
NTN1	Veh:ATF6-/- vs ATF6+/+_MSC_up	0.964421	0.783062	1.24742	0.839521	0.263928	0.188104	1.18589	1.27887	0.088879	0.024823	0.248728	0.052879	4.19e-06	7.67e-05
SERPINA9	Veh:ATF6-/- vs ATF6+/+_MSC_up	0	0	0	0	0.277751	0.217637	2.80094	3.00966	0.062693	0.105179	0.151073	0	5.82e-06	0.000103797
ADAMTS6	Veh:ATF6-/- vs ATF6+/+_MSC_up	0.04445	0.053156	0.084692	0.06361	0.537677	0.613001	1.6201	1.71579	0.772308	0.525755	0.738015	0.818078	8.36e-06	0.00014502
WWC1	Veh:ATF6-/- vs ATF6+/+_MSC_up	4.78029	3.3069	4.05012	3.33986	0.11632	0.442569	1.2633	1.32472	0.874206	0.907012	0.422438	0.58961	8.82e-06	0.000152821
GOLGA4	Veh:ATF6-/- vs ATF6+/+_MSC_up	1.97632	0.440028	0.982585	0.819434	1.289	0.869288	2.92385	2.28458	4.91254	4.43289	4.64755	6.48735	9.52e-06	0.000163955
GDNF	Veh:ATF6-/- vs ATF6+/+_MSC_up	0	0	0	0	0.209686	0.209046	1.37008	1.98053	0.272007	0.177651	0	0.168414	1.01e-05	0.000173621
EEA1	Veh:ATF6-/- vs ATF6+/+_MSC_up	1.10062	0.288964	0.767392	0.489858	1.12062	1.11087	2.51212	2.38734	1.93525	1.75885	1.17995	2.28824	1.07e-05	0.000183228
F11R	Veh:ATF6-/- vs ATF6+/+_MSC_up	45.1031	35.9787	43.9051	42.9412	0.327584	0.544924	2.04316	1.70489	2.66704	1.69533	1.05909	1.44541	1.41e-05	0.000235332
HTATIP2	Veh:ATF6-/- vs ATF6+/+_MSC_up	24.5358	23.1343	27.5063	25.3526	7.35771	6.05391	14.0477	15.2437	16.5818	14.6574	8.13164	11.42	1.42e-05	0.000236976
ARHGAP22	Veh:ATF6-/- vs ATF6+/+_MSC_up	6.00739	5.03168	4.80713	4.33357	3.60126	2.79037	6.78557	6.69585	1.22102	0.49275	1.17644	1.58712	1.55e-05	0.000255964
POU2F2	Veh:ATF6-/- vs ATF6+/+_MSC_up	1.20132	0.365916	0.401391	0.376871	0.521184	0.60525	1.96455	1.84289	0.441955	0.29406	0.607954	1.05373	1.61e-05	0.000264565
SLC7A7	Veh:ATF6-/- vs ATF6+/+_MSC_up	1.70144	1.42427	2.23606	1.70587	1.34343	1.82201	5.40841	5.38727	0.301553	0.61698	0.624684	0.412106	1.93e-05	0.000312319
NEAT1	Veh:ATF6-/- vs ATF6+/+_MSC_up	0.148023	0.10598	0.236206	0.09503	2.46228	1.01674	4.60093	4.46036	10.511	8.14179	13.5675	22.5361	2.08e-05	0.000334719
FLT1	Veh:ATF6-/- vs ATF6+/+_MSC_up	15.341	9.14114	11.6376	11.2873	0.547544	0.668875	2.11267	2.12123	0.710758	0.667231	0.354097	0.458635	2.45e-05	0.000388206
RAP1GAP2	Veh:ATF6-/- vs ATF6+/+_MSC_up	5.07991	3.61408	3.94436	3.62096	0.887728	0.899729	2.31861	2.30738	1.26211	1.24673	1.05154	0.847513	2.61e-05	0.000410807
DPP4	Veh:ATF6-/- vs ATF6+/+_MSC_up	0.820148	0.911685	1.19351	0.970075	0.306941	0.09729	1.33687	1.4598	5.42587	4.79709	3.44828	4.82173	2.88e-05	0.000447113
OPHN1	Veh:ATF6-/- vs ATF6+/+_MSC_up	0.959417	0.601162	0.736335	0.804225	1.14063	1.03439	2.27303	2.30063	0.98681	6.33822	0.479314	1.23433	2.92e-05	0.000451948
PDCD1LG2	Veh:ATF6-/- vs ATF6+/+_MSC_up	0	0	0	0	4.24388	3.23227	7.51517	9.07793	5.61708	3.68284	5.23096	5.34148	3.43e-05	0.000523626
TRIM58	Veh:ATF6-/- vs ATF6+/+_MSC_up	0.105614	0.037861	0.192974	0.226572	0.076542	0	0.776965	0.676545	0	0	0.041235	0.429687	4.14e-05	0.000622206
MCTP1	Veh:ATF6-/- vs ATF6+/+_MSC_up	0.285961	0.177402	0.284167	0.49543	0.089739	0.341295	1.3598	1.32563	0.418141	0.461849	0.169315	0.528296	4.56e-05	0.00067428
SLC6A17	Veh:ATF6-/- vs ATF6+/+_MSC_up	0.101301	0.105972	0.038589	0.036234	0.734868	0.523704	1.73936	1.72778	0.12372	0.05759	0	0.114481	4.72e-05	0.000696955
CPEB1	Veh:ATF6-/- vs ATF6+/+_MSC_up	0.901639	0.617921	0.898495	0.57029	1.93364	1.74849	4.63954	4.27659	2.58855	2.48249	2.0299	1.79118	5.35e-05	0.000781143
AFAP1L1	Veh:ATF6-/- vs ATF6+/+_MSC_up	1.06461	1.09812	1.19054	0.866972	2.43819	1.61582	4.1844	4.75486	3.52602	3.08091	2.92671	1.9457	5.4e-05	0.000787964
MTSS1	Veh:ATF6-/- vs ATF6+/+_MSC_up	0.626975	0.511625	0.715928	0.565243	0.159065	0.075572	1.20408	0.848765	0.633292	0.427461	0.316424	0.212702	5.43e-05	0.000788648
FAM131B	Veh:ATF6-/- vs ATF6+/+_MSC_up	12.0929	11.3574	11.009	9.88685	0.930478	0.97342	2.65928	2.45827	0.104549	0.122651	0.075183	0.174269	5.6e-05	0.000808695
CACHD1	Veh:ATF6-/- vs ATF6+/+_MSC_up	16.2788	9.70834	14.68	10.3356	0.149531	0.426382	1.40946	1.30042	0.856309	0.787844	1.00699	0.699509	5.61e-05	0.000808782
MT1L	Veh:ATF6-/- vs ATF6+/+_MSC_up	1.80213	2.6927	0.479899	0.464623	22.32	30.458	61.2289	71.0238	48.5364	37.019	31.322	38.5131	6.15e-05	0.000879034
SP140	Veh:ATF6-/- vs ATF6+/+_MSC_up	0.070445	0.011507	0.05129	0.062024	0.551687	0.990503	3.62687	3.44505	0.70973	0.769822	0.34557	0.602687	6.5e-05	0.000921479
BMP2	Veh:ATF6-/- vs ATF6+/+_MSC_up	2.4819	2.15713	1.73683	1.36728	0.384183	0.243657	1.60079	1.86524	0.057591	0	0	0.206086	6.65e-05	0.000940957
IL6	Veh:ATF6-/- vs ATF6+/+_MSC_up	0.105843	0	0.119159	0	0.752565	0.359558	6.52734	5.74079	1.78811	1.49936	0.512513	1.94883	9.51e-05	0.00130485
C16orf74	Veh:ATF6-/- vs ATF6+/+_MSC_up	2.53357	3.42115	2.49873	3.1592	6.82201	5.53058	15.5349	15.9371	5.72169	4.69951	5.03148	4.76704	0.000108168	0.00145472
CCDC186	Veh:ATF6-/- vs ATF6+/+_MSC_up	1.10275	0.293538	0.925416	0.499197	0.499939	0.653198	1.52148	1.42482	0.771569	0.940331	0.656154	0.817834	0.000141291	0.00184872
TUBA4A	Veh:ATF6-/- vs ATF6+/+_MSC_up	25.9495	29.897	22.57	25.214	1.40147	1.7164	5.31376	4.48927	7.08098	6.08617	5.52631	4.96347	0.000146314	0.00190531
SHANK1	Veh:ATF6-/- vs ATF6+/+_MSC_up	0.276295	0.218614	0.148603	0.069765	0.58959	0.616228	1.41814	1.41132	0.066171	0.033265	0.111098	0.141689	0.000163823	0.00210702
TOX2	Veh:ATF6-/- vs ATF6+/+_MSC_up	1.18758	1.06103	1.00611	1.38218	0.85029	1.61681	3.41377	3.66651	0.703722	0.48149	0.275815	0.36538	0.000180507	0.00230198
HIVEP3	Veh:ATF6-/- vs ATF6+/+_MSC_up	0.103735	0.046541	0.029477	0.148214	1.21292	1.65877	2.68178	2.63688	3.54991	3.08627	1.89278	2.33111	0.000193379	0.00243275
LAMA1	Veh:ATF6-/- vs ATF6+/+_MSC_up	10.456	7.12594	8.72989	6.51685	0.120685	0.076422	0.512516	0.549936	0.8484	0.846927	0.72504	1.08361	0.000199369	0.0024977
SLFN12	Veh:ATF6-/- vs ATF6+/+_MSC_up	1.58866	1.33426	2.56058	2.97702	0.665059	0.94971	2.7463	2.86294	1.10071	0.93524	1.77762	1.65166	0.000203588	0.0025479
LRRN1	Veh:ATF6-/- vs ATF6+/+_MSC_up	54.1519	32.5837	50.2305	46.2796	0.62682	0.794751	2.24496	2.11676	0.093907	0.118036	0.169019	0.251798	0.000216162	0.00268028
L1CAM	Veh:ATF6-/- vs ATF6+/+_MSC_up	6.26282	4.09035	5.64857	4.15869	0.315336	0.150081	1.05046	1.10308	0.283619	0.386259	0.462314	0.844247	0.000261084	0.00316952
CLCA2	Veh:ATF6-/- vs ATF6+/+_MSC_up	0	0	0	0	0.198044	0.094154	1.00618	0.988884	0.133497	0.130507	0.213563	0.106037	0.000275454	0.00332187
G0S2	Veh:ATF6-/- vs ATF6+/+_MSC_up	1.08998	0.481892	0.152615	0.289161	2.40555	2.76353	8.6704	8.75439	429.662	364.218	253.552	166.257	0.000306436	0.00364254
CELF2	Veh:ATF6-/- vs ATF6+/+_MSC_up	3.80541	2.20204	3.17475	3.26804	0.244002	0.092666	0.824344	0.679363	0.327325	0.265835	0.223288	0.403797	0.000385708	0.00441404
NFKBIE	Veh:ATF6-/- vs ATF6+/+_MSC_up	8.86907	9.53635	8.79067	7.91864	3.32388	1.95855	5.52908	6.69655	1.28225	1.16416	0.555951	0.893253	0.000411114	0.00465388
KIF21B	Veh:ATF6-/- vs ATF6+/+_MSC_up	4.54631	3.0024	3.33159	2.91572	0.418701	0.278298	0.953743	0.989011	0.140891	0.125914	0.011244	0.022301	0.000484801	0.0053715
EFEMP1	Veh:ATF6-/- vs ATF6+/+_MSC_up	2.66618	2.35247	3.66907	3.39936	4.34945	8.90345	15.5117	17.9329	18.8381	14.7478	9.39722	11.3642	0.000561936	0.00608109
PLXNB3	Veh:ATF6-/- vs ATF6+/+_MSC_up	0.139349	0.156179	0.278663	0.074758	0.126328	0.420218	0.860628	1.0263	0.340368	0.237651	0.476237	1.02928	0.000713777	0.0074764
LINC-PINT	Veh:ATF6-/- vs ATF6+/+_MSC_up	0.03864	0.086981	0.089884	0.124969	0.731745	1.06168	1.69968	2.22553	1.29912	0.658567	1.55454	2.51832	0.000726339	0.0075948
MAGI1	Veh:ATF6-/- vs ATF6+/+_MSC_up	8.24788	4.17643	6.74568	4.54571	0.498351	0.420873	1.26753	1.19041	0.73328	0.961718	0.49184	0.724354	0.000808018	0.00830005
COL27A1	Veh:ATF6-/- vs ATF6+/+_MSC_up	0.564256	0.30862	0.440604	0.546572	0.499535	0.284738	0.969512	1.0531	5.44814	3.93543	4.28813	4.2792	0.000833559	0.0085385
SERPINA1	Veh:ATF6-/- vs ATF6+/+_MSC_up	0	0.062372	0	0	0	0	0.567752	0.821791	0.254955	0.274931	0.237953	0.371618	0.000869001	0.00883411
C3orf52	Veh:ATF6-/- vs ATF6+/+_MSC_up	6.3867	4.74096	5.20032	7.20846	0.362056	1.15766	2.47936	2.99965	0.775932	0.478292	0.538486	0.788997	0.000898089	0.00908394
C6orf132	Veh:ATF6-/- vs ATF6+/+_MSC_up	8.82248	6.89248	8.15057	6.72513	0.290355	0.386232	1.00968	0.959775	1.00366	0.895536	0.828471	1.28693	0.00100439	0.0099426
TNFAIP3	Veh:ATF6-/- vs ATF6+/+_MSC_up	0.510097	0.49962	0.425789	0.547043	1.33673	0.641942	2.26844	2.33736	1.17578	1.21835	1.18295	1.30105	0.00101933	0.0100658
NCALD	Veh:ATF6-/- vs ATF6+/+_MSC_up	1.38212	0.808799	1.20814	0.733843	0.224492	0.106727	1.24011	0.910248	1.3836	1.46217	0.696506	0.893149	0.00107656	0.0105704
TRAF1	Veh:ATF6-/- vs ATF6+/+_MSC_up	0.297584	0.1066	0.087314	0.136737	0.861213	1.22874	2.25095	2.36554	0.248923	0.162127	0.124429	0.37063	0.00110475	0.0107771
GNG7	Veh:ATF6-/- vs ATF6+/+_MSC_up	2.79356	1.87668	2.12507	1.83036	0.280887	0.089018	0.951152	0.908158	0.084139	0.123381	0.302838	0.025057	0.00117392	0.0113329
PTPN3	Veh:ATF6-/- vs ATF6+/+_MSC_up	0.785538	0.495999	0.753313	0.528304	0.430559	0.678729	1.40967	1.27512	0.566234	0.628978	0.384591	0.35531	0.00120937	0.0116101
CD274	Veh:ATF6-/- vs ATF6+/+_MSC_up	0	0.028261	0	0	0.228292	0.619347	1.7654	1.30112	0.756264	0.344037	0.908309	1.32117	0.0012338	0.0118259
EMX2	Veh:ATF6-/- vs ATF6+/+_MSC_up	0	0	0	0	0	0	0.732928	0.735894	0.157441	0.283165	0.081126	0.121011	0.00126954	0.0121204
ARRDC4	Veh:ATF6-/- vs ATF6+/+_MSC_up	2.48967	1.91466	2.22283	1.85671	0.489647	0.186227	1.67734	1.14559	26.096	20.5395	34.2406	35.5211	0.00133155	0.0126127
TRABD2A	Veh:ATF6-/- vs ATF6+/+_MSC_up	0.971269	0.521128	0.855626	0.360128	0.569601	0.408156	1.76047	1.80001	4.62537	3.0232	1.10597	1.64742	0.00160671	0.0146364
COBLL1	Veh:ATF6-/- vs ATF6+/+_MSC_up	0.251273	0.163267	0.208149	0.245243	0.124359	0.157525	0.525665	0.482517	2.15	1.78342	1.0536	1.62497	0.0016784	0.0151608
NKX3-1	Veh:ATF6-/- vs ATF6+/+_MSC_up	0.372443	0.273476	0.464252	0.836591	0.806795	0.816844	2.31407	2.12722	0.635401	0.532052	0.403528	0.61314	0.00172951	0.0155296
ANKRD34A	Veh:ATF6-/- vs ATF6+/+_MSC_up	0	0.082352	0.034961	0.065723	0.665242	0.421781	1.44928	1.8039	0.473479	0.396763	0.538268	0.564389	0.00181225	0.0160812
CRHBP	Veh:ATF6-/- vs ATF6+/+_MSC_up	0	0	0	0	0.457546	0.218029	1.60345	2.88399	0	0	0	0	0.00190992	0.0168366
LCTL	Veh:ATF6-/- vs ATF6+/+_MSC_up	2.56516	2.1331	3.02351	3.39467	1.11443	1.5154	2.7637	2.80351	0	0.067107	0	0.047848	0.00204629	0.0178177
CEP290	Veh:ATF6-/- vs ATF6+/+_MSC_up	0.418662	0.096916	0.169868	0.101476	0.245115	0.139715	0.440207	0.391036	0.891091	0.728163	1.10809	1.2166	0.00245778	0.0207281
UPF3B	Veh:ATF6-/- vs ATF6+/+_MSC_up	8.49623	3.05095	9.14416	6.2427	0.869171	0.496491	2.22838	2.13811	2.34828	1.70568	2.77304	1.83772	0.00285393	0.0233338
IL6R	Veh:ATF6-/- vs ATF6+/+_MSC_up	0.274859	0.267214	0.586189	0.319795	0.270146	0.209378	1.02939	0.669053	0.907258	0.598236	0.941267	0.523332	0.00295249	0.0240116
PCDHGA10	Veh:ATF6-/- vs ATF6+/+_MSC_up	0.36377	0.123195	0.355076	0.19559	0.803336	1.23944	2.93154	2.60336	0.359462	0.520684	0.315971	0.044312	0.00309794	0.0249759
SLITRK1	Veh:ATF6-/- vs ATF6+/+_MSC_up	0.447302	0.300906	0.359446	0.15756	0.083391	0.158547	0.822641	0.607093	0.430583	0.266824	0.143372	0.334563	0.0031814	0.0255125
PTPN22	Veh:ATF6-/- vs ATF6+/+_MSC_up	0	0	0	0	0.114982	0.218721	0.899316	0.849992	0.126598	0.23824	0	0	0.00328777	0.0262262
AK4	Veh:ATF6-/- vs ATF6+/+_MSC_up	28.5058	22.7364	24.4762	26.7015	0.170505	0.486074	1.1561	0.858561	5.53231	4.75564	6.68185	6.91075	0.00381547	0.0297286
HSPB7	Veh:ATF6-/- vs ATF6+/+_MSC_up	0	0.034742	0.044228	0	0.420594	0.933824	1.83503	2.0428	8.57735	8.29803	4.54251	5.04274	0.00386906	0.03003
IMMP2L	Veh:ATF6-/- vs ATF6+/+_MSC_up	2.99386	2.19926	1.51158	2.30764	1.46891	0	3.12987	3.09182	2.74165	3.48314	3.59859	3.0013	0.00391792	0.0302927
CYP2S1	Veh:ATF6-/- vs ATF6+/+_MSC_up	114.379	107.853	128.023	107.522	0.311014	0.444033	1.85577	1.24461	0	0	0	0	0.00419967	0.0320401
KRT15	Veh:ATF6-/- vs ATF6+/+_MSC_up	0	0.113552	0.072187	0	0	0	1.46805	1.24386	1.03023	0.90673	0.247601	0.678557	0.00434227	0.0329201
AGTR1	Veh:ATF6-/- vs ATF6+/+_MSC_up	0.051448	0.045946	0.058455	0.055028	0.907722	0.691438	2.06589	2.60532	0	0.06851	0	0	0.00435836	0.0329834
SENCR	Veh:ATF6-/- vs ATF6+/+_MSC_up	0	0	0	0	0.338264	0.323009	2.38275	1.94509	0.458822	0.256463	0.736113	0.551861	0.00440821	0.0332945
TSPEAR-AS1	Veh:ATF6-/- vs ATF6+/+_MSC_up	0.533128	0.238245	1.11178	0.570603	0.320279	0	0.51283	0.778281	0.360381	0.332229	0.778876	1.24818	0.00457208	0.0342537
SORBS2	Veh:ATF6-/- vs ATF6+/+_MSC_up	3.76437	2.58954	2.64402	2.55771	0.364665	0.094909	0.983805	0.863411	0.59648	0.585071	0.699244	0.321215	0.00565616	0.0403482
SLC38A5	Veh:ATF6-/- vs ATF6+/+_MSC_up	21.305	31.2409	26.5321	25.2392	0.417961	0.398193	2.19511	1.43609	0.659231	0.355211	0.848571	0.788846	0.00640345	0.044724
A2M	Veh:ATF6-/- vs ATF6+/+_MSC_up	0.023505	0.08424	0.026832	0.025207	0.510775	0.080924	0.864472	1.044	1.54881	1.36187	0.779899	0.432621	0.00665218	0.0460128
EGR1	Veh:ATF6-/- vs ATF6+/+_MSC_down	8.79922	6.75703	6.85843	6.44904	170.61	171.734	21.1709	21.9745	18.0825	16.2685	4.27123	9.80115	0	0
SERPINE2	Veh:ATF6-/- vs ATF6+/+_MSC_down	43.0344	35.7653	51.9039	50.9802	510.971	514.157	115.727	110.395	18.823	15.533	14.0899	22.7937	0	0
CYP1B1	Veh:ATF6-/- vs ATF6+/+_MSC_down	0.972239	0.473553	0.84477	0.498758	76.6643	67.7709	3.33186	3.62497	13.3979	10.9235	9.30418	18.6925	7.79e-287	3.13e-283
IGFBP3	Veh:ATF6-/- vs ATF6+/+_MSC_down	2.55621	1.74275	3.30136	2.17966	320.877	293.836	73.6251	70.4478	131.71	115.813	102.678	140.604	3.62e-198	8.75e-195
COL6A3	Veh:ATF6-/- vs ATF6+/+_MSC_down	0.746394	0.472424	0.643959	0.606572	195.082	149.445	16.0002	17.1887	11.8809	9.59033	9.53833	12.2504	2.91e-110	5.03e-107
S100A6	Veh:ATF6-/- vs ATF6+/+_MSC_down	27.6333	30.5964	17.055	18.9568	179.941	195.966	0.222366	0.216586	185.991	151.252	9.44817	9.55412	3.19e-105	4.81e-102
COL3A1	Veh:ATF6-/- vs ATF6+/+_MSC_down	0.138536	0.01774	0.226057	0.467082	609.043	546.074	202.517	202.647	124.333	103.652	74.4008	115.888	3.72e-101	4.99e-98
PTGES	Veh:ATF6-/- vs ATF6+/+_MSC_down	2.03937	3.10845	4.02634	4.42699	60.1767	55.7836	7.23868	7.77719	2.39444	1.91788	0.703414	0.828614	3.48e-95	4.21e-92
COL18A1	Veh:ATF6-/- vs ATF6+/+_MSC_down	133.072	96.7062	114.953	88.8677	101.354	96.4375	48.4782	49.0453	2.52663	2.28095	3.4216	4.38477	3.36e-85	3.69e-82
TNFRSF21	Veh:ATF6-/- vs ATF6+/+_MSC_down	16.6575	12.0007	14.9376	13.9916	44.0762	43.6946	12.4194	12.9257	32.7081	27.926	19.1206	22.0258	4.92e-82	4.57e-79
PPAP2B	Veh:ATF6-/- vs ATF6+/+_MSC_down	9.2893	8.61416	10.2405	10.1326	33.687	29.6145	4.84201	4.8962	7.79229	7.4922	4.03608	5.67323	1.67e-78	1.26e-75
SORL1	Veh:ATF6-/- vs ATF6+/+_MSC_down	12.5002	8.65677	9.9022	8.64559	5.2992	4.56325	0.13295	0.140837	0.530982	0.458146	0.142523	0.254312	2.76e-74	1.96e-71
MFAP4	Veh:ATF6-/- vs ATF6+/+_MSC_down	2.65471	3.18391	3.44018	3.44411	105.614	95.0191	26.7644	25.3477	69.6947	56.5677	36.853	42.6976	1.69e-72	1.14e-69
SULF2	Veh:ATF6-/- vs ATF6+/+_MSC_down	7.97948	4.29195	7.48857	5.48846	17.1491	14.9865	1.4858	1.28497	2.64467	2.02341	2.81449	3.48619	3.32e-72	2.11e-69
ID2	Veh:ATF6-/- vs ATF6+/+_MSC_down	48.2749	43.2371	45.9026	40.3777	76.0577	69.858	13.0263	11.8454	6.35446	5.93299	3.64846	3.12435	3.9e-72	2.35e-69
ATF6	Veh:ATF6-/- vs ATF6+/+_MSC_down	3.55972	2.03351	0.583872	0.475544	6.52587	6.94539	0.150787	0.15036	3.47235	3.18501	0.294535	0.555587	3.14e-71	1.8e-68
GDF6	Veh:ATF6-/- vs ATF6+/+_MSC_down	0.119542	0.080269	0.068156	0	16.8604	14.4923	0.533638	0.647788	2.50189	1.97437	0.349765	0.984328	2.52e-70	1.38e-67
LRRC17	Veh:ATF6-/- vs ATF6+/+_MSC_down	1.45054	1.34158	1.82446	1.9947	52.476	44.7091	6.2641	5.8467	1.52555	1.07102	1.71994	2.23387	7.72e-68	3.88e-65
KLF4	Veh:ATF6-/- vs ATF6+/+_MSC_down	0.88008	0.684482	1.00212	0.696622	24.9993	21.0271	2.41017	2.13073	5.71593	4.86821	2.23738	3.63276	1.03e-62	4.96e-60
CYBRD1	Veh:ATF6-/- vs ATF6+/+_MSC_down	1.0826	1.1051	1.06307	0.971825	65.5827	67.2312	31.453	30.8983	10.9308	8.83933	5.74469	13.2043	9.22e-60	4.12e-57
MEST	Veh:ATF6-/- vs ATF6+/+_MSC_down	39.2181	40.524	41.3998	46.8907	68.3949	65.1474	20.0768	17.3686	22.832	20.7728	16.8547	21.2636	3.86e-57	1.61e-54
TNFRSF11B	Veh:ATF6-/- vs ATF6+/+_MSC_down	0.243501	0.087009	0.221423	0.260513	17.7125	16.1968	0.459816	0.501601	16.4242	13.2027	4.69395	12.7861	1.58e-55	6.17e-53
FAM198B	Veh:ATF6-/- vs ATF6+/+_MSC_down	0.022739	0	0.025961	0	22.9684	19.5942	4.08963	4.6619	3.28606	2.56885	2.26823	4.05051	2.34e-53	8.56e-51
CRABP1	Veh:ATF6-/- vs ATF6+/+_MSC_down	206.62	211.719	224.887	209.533	50.0609	52.9234	0.18854	0	0.433036	0.121114	0	0	2.9e-53	1.03e-50
SLITRK5	Veh:ATF6-/- vs ATF6+/+_MSC_down	1.08459	0.772882	0.815842	0.687217	10.71	9.33325	0.932387	0.712817	0.34083	0.520784	0.288627	0.62083	2.3e-52	7.94e-50
UBE2E3	Veh:ATF6-/- vs ATF6+/+_MSC_down	56.9368	54.1169	64.3525	64.3124	153.99	162.941	77.1424	71.6705	27.2271	25.3277	18.715	23.2187	3.98e-52	1.33e-49
ASS1	Veh:ATF6-/- vs ATF6+/+_MSC_down	78.7036	98.2345	85.603	90.9152	68.1065	67.4532	22.8877	22.4647	291.778	246.239	185.445	134.602	2.94e-51	9.59e-49
PTGIS	Veh:ATF6-/- vs ATF6+/+_MSC_down	12.0333	7.76436	8.76545	6.90171	5.8303	5.80787	0.183302	0.140172	0.157719	0.264302	0.018917	0.150162	6.06e-51	1.93e-48
STRA6	Veh:ATF6-/- vs ATF6+/+_MSC_down	3.19358	4.06306	3.80644	3.89931	15.8289	16.3585	1.95958	1.85031	0.163249	0.136809	0.117575	0.612796	4.43e-50	1.31e-47
IER2	Veh:ATF6-/- vs ATF6+/+_MSC_down	68.9237	63.6852	64.1713	52.4503	105.164	116.457	40.4667	37.7344	27.0835	24.1216	7.59723	11.4584	1.45e-49	4.16e-47
ZNF503	Veh:ATF6-/- vs ATF6+/+_MSC_down	0.219024	0.029862	0.114078	0	15.4338	14.566	1.9272	1.82466	0.433724	0.477032	0.422922	0.415579	1.66e-49	4.66e-47
MAB21L2	Veh:ATF6-/- vs ATF6+/+_MSC_down	0	0.036393	0.092652	0.087155	44.9306	36.4702	6.7499	7.88831	0.396386	0.359872	0.912073	0.512591	2.25e-48	6.03e-46
S1PR3	Veh:ATF6-/- vs ATF6+/+_MSC_down	2.67273	1.99108	2.93754	2.40922	43.5171	37.3285	11.1566	12.2579	3.25028	2.96305	1.31674	1.79055	7.27e-48	1.91e-45
IGFBP5	Veh:ATF6-/- vs ATF6+/+_MSC_down	1.45646	0.684036	1.2086	0.930241	343.722	296.738	132.72	132.175	22.0217	18.7945	26.7833	29.3752	2.9e-47	7.45e-45
HES1	Veh:ATF6-/- vs ATF6+/+_MSC_down	21.008	17.2202	16.2648	17.2001	97.2407	104.912	33.4198	30.9747	1.2014	1.45484	0.481621	1.60285	1.5e-46	3.71e-44
ANO3	Veh:ATF6-/- vs ATF6+/+_MSC_down	0	0.016365	0	0	6.6188	4.7802	0.019187	0	0.118876	0.410867	0.035644	0.159135	4.02e-46	9.53e-44
ERRFI1	Veh:ATF6-/- vs ATF6+/+_MSC_down	10.4985	6.83697	9.6815	9.40968	60.2289	53.7404	23.096	22.5423	17.7484	14.9705	16.1857	22.9008	4.41e-44	1e-41
CSGALNACT1	Veh:ATF6-/- vs ATF6+/+_MSC_down	0.085475	0	0	0.03053	9.42981	7.98365	0.624568	0.617769	0.09265	0.097048	0.027783	0.386454	1.66e-43	3.64e-41
PDGFRA	Veh:ATF6-/- vs ATF6+/+_MSC_down	0.131427	0.132584	0.13143	0.123406	37.306	33.4087	16.0962	15.8449	0.775864	0.851818	0.433147	0.493318	1.73e-43	3.73e-41
LGR4	Veh:ATF6-/- vs ATF6+/+_MSC_down	19.7261	14.0173	15.99	16.7987	31.1955	31.2925	14.3006	14.638	2.92021	2.94187	1.39705	3.67698	3.38e-40	6.79e-38
DNAJC15	Veh:ATF6-/- vs ATF6+/+_MSC_down	0	0.036295	0.046201	0.04346	7.61476	7.52524	0	0	5.30384	5.49396	0	0.11797	4.83e-39	9.41e-37
MOXD1	Veh:ATF6-/- vs ATF6+/+_MSC_down	1.50563	1.57686	1.58938	1.84863	30.1	27.8805	9.81223	9.77169	1.13314	0.949591	1.00219	1.67204	1.66e-38	3.19e-36
DACT1	Veh:ATF6-/- vs ATF6+/+_MSC_down	4.16902	3.22161	4.46883	4.46782	27.5667	23.288	7.28907	7.32997	0.330814	0.235791	0.193716	0.192473	3.55e-38	6.66e-36
FOSB	Veh:ATF6-/- vs ATF6+/+_MSC_down	0.181007	0.130991	0.137589	0.094084	118.046	159.16	9.18963	13.9842	5.58916	5.17121	1.36985	4.87981	3.59e-38	6.66e-36
COL7A1	Veh:ATF6-/- vs ATF6+/+_MSC_down	0.455462	0.471518	0.507601	0.325986	9.71187	10.7157	3.25445	3.50294	1.02767	0.964659	1.38052	2.42082	5.65e-36	9.89e-34
JUNB	Veh:ATF6-/- vs ATF6+/+_MSC_down	4.65193	4.32071	4.39461	3.79616	102.701	110.036	41.3724	35.6716	18.9729	19.3645	6.53229	6.69818	1.79e-35	3.08e-33
CXCL1	Veh:ATF6-/- vs ATF6+/+_MSC_down	0.214941	0.095347	0.12091	0	46.2136	40.1491	5.84077	7.3675	3.3711	2.97173	0.832462	4.16594	2.86e-35	4.79e-33
DCN	Veh:ATF6-/- vs ATF6+/+_MSC_down	0	0	0	0	12.8669	10.1794	0.566529	0.667279	32.4597	27.1446	19.3046	21.4461	6.69e-35	1.11e-32
CDH6	Veh:ATF6-/- vs ATF6+/+_MSC_down	1.026	0.617377	0.7584	0.738753	36.9335	27.1224	6.6837	7.02648	0.305807	0.350164	0.195563	0.569629	7.29e-35	1.19e-32
TNFAIP2	Veh:ATF6-/- vs ATF6+/+_MSC_down	4.05444	3.01834	3.66474	2.73793	5.14559	4.34872	0.138298	0.081556	0.749301	0.932836	0.28254	0.484569	2.55e-34	3.95e-32
LUM	Veh:ATF6-/- vs ATF6+/+_MSC_down	0.054527	0	0	0	27.0612	22.7869	5.31794	4.99509	54.0202	40.9454	22.1251	34.2853	2.06e-33	3.03e-31
SLC7A8	Veh:ATF6-/- vs ATF6+/+_MSC_down	53.3692	47.8063	58.4964	48.545	7.66271	7.04974	0.925131	0.615512	0.541876	0.631269	0.328885	0.826807	3.94e-33	5.73e-31
PGF	Veh:ATF6-/- vs ATF6+/+_MSC_down	2.13627	2.45005	1.4539	2.02197	27.3849	25.9239	6.64799	6.22865	0.46138	0.637759	0.369616	0.79805	4.45e-33	6.4e-31
GDF10	Veh:ATF6-/- vs ATF6+/+_MSC_down	0.128175	0.114581	0.048613	0.045736	8.16535	7.03838	0.134519	0.220178	0.173327	0.377671	0	0.124174	6.79e-33	9.64e-31
PCDHGB4	Veh:ATF6-/- vs ATF6+/+_MSC_down	2.12616	2.28008	3.35331	3.94215	23.7579	20.5096	3.34014	3.7906	1.0743	1.28278	1.17217	2.10478	9.71e-33	1.35e-30
MXRA5	Veh:ATF6-/- vs ATF6+/+_MSC_down	0.360376	0.254772	0.312313	0.234499	16.9365	12.2065	2.83664	2.83531	0.275862	0.335504	0.074686	0.169247	9.43e-32	1.28e-29
ELN	Veh:ATF6-/- vs ATF6+/+_MSC_down	2.03338	2.44413	2.58565	2.42956	8.91856	6.9973	0.680367	0.49399	0.156491	0.063194	0.09389	0.378506	7.18e-31	9.23e-29
SPINT2	Veh:ATF6-/- vs ATF6+/+_MSC_down	256.076	312.984	258.715	248.086	101.196	108.934	45.0664	49.0379	6.43157	5.82001	7.85589	9.2823	1.36e-30	1.73e-28
DLX1	Veh:ATF6-/- vs ATF6+/+_MSC_down	0	0	0	0	26.3952	26.773	8.39222	8.97977	1.35927	1.17175	0.359132	1.07043	4.71e-30	5.87e-28
THBD	Veh:ATF6-/- vs ATF6+/+_MSC_down	0.054617	0.122282	0.186917	0.029275	41.7995	35.1405	14.6884	15.5073	5.39539	4.57687	2.05127	3.06865	1.65e-29	2.02e-27
CXCL6	Veh:ATF6-/- vs ATF6+/+_MSC_down	3.2905	2.23056	3.23987	3.28377	46.8973	39.0967	11.1652	12.1989	4.16252	4.65243	8.06149	12.545	1.86e-29	2.25e-27
TSPAN9	Veh:ATF6-/- vs ATF6+/+_MSC_down	8.71352	8.20179	9.42946	8.62151	36.9223	34.6295	17.2329	18.3234	2.30477	2.11756	1.91889	2.05166	3.96e-28	4.55e-26
CRLF1	Veh:ATF6-/- vs ATF6+/+_MSC_down	3.64513	3.5982	3.32025	2.64223	22.1856	20.0326	3.82004	4.48358	3.21183	2.42742	2.15137	2.08119	6.41e-28	7.03e-26
ID1	Veh:ATF6-/- vs ATF6+/+_MSC_down	89.6937	102.735	69.7059	65.5727	175.125	154.882	77.5996	73.722	14.1837	12.4741	19.6868	20.0717	9.96e-28	1.07e-25
ITGBL1	Veh:ATF6-/- vs ATF6+/+_MSC_down	0	0.051496	0	0	9.82119	14.5053	1.91659	1.41516	19.4861	14.7477	12.8986	17.9658	3.74e-27	3.89e-25
ZNF703	Veh:ATF6-/- vs ATF6+/+_MSC_down	0.963367	0.891888	1.28718	0.960986	28.2107	31.4013	12.2446	12.7161	1.78119	1.71877	2.23481	3.15374	1.17e-26	1.19e-24
LGR5	Veh:ATF6-/- vs ATF6+/+_MSC_down	0.076361	0.068401	0.056964	0	3.25482	3.0738	0.080229	0	0.03926	0.049346	0.099344	0.246599	1.4e-26	1.39e-24
SLC7A11	Veh:ATF6-/- vs ATF6+/+_MSC_down	1.05325	0.845579	0.989229	1.19034	17.2341	13.157	4.67533	4.40367	0.921479	0.650937	0.541589	1.58938	9.6e-26	9.43e-24
PPP1R14A	Veh:ATF6-/- vs ATF6+/+_MSC_down	17.6099	20.0773	26.0359	20.1309	100.09	91.694	33.0888	34.4031	28.9138	26.4217	15.1173	21.2949	3.2e-25	3.02e-23
FOS	Veh:ATF6-/- vs ATF6+/+_MSC_down	3.14831	1.95333	2.24242	2.11138	181.204	217.555	52.8857	66.2478	61.8658	49.9317	11.0089	13.9585	7.66e-25	7.11e-23
POSTN	Veh:ATF6-/- vs ATF6+/+_MSC_down	0.221333	0.164993	0.277226	0.230274	59.1436	50.4277	22.1339	19.1325	4.12514	3.3784	0.89746	0.701095	1.39e-24	1.28e-22
RCN3	Veh:ATF6-/- vs ATF6+/+_MSC_down	11.2374	11.7669	13.1	12.4784	47.5859	51.3961	21.6373	20.4492	8.12185	6.20838	7.42714	9.66433	1.46e-24	1.32e-22
EMILIN2	Veh:ATF6-/- vs ATF6+/+_MSC_down	1.07145	0.86112	1.22225	1.20749	5.6663	5.57683	0.779244	0.482198	7.05836	5.18459	2.38521	3.99201	1.57e-23	1.37e-21
NTN4	Veh:ATF6-/- vs ATF6+/+_MSC_down	0.398279	0.219412	0.384231	0.164164	30.796	32.5542	15.8316	14.4107	3.68493	3.4217	1.28474	5.13441	5.84e-23	4.96e-21
ADGRG1	Veh:ATF6-/- vs ATF6+/+_MSC_down	0.711167	0.49264	0.533425	0.446	17.8499	21.4008	5.96747	6.53417	4.5925	3.56	1.52133	1.93016	1.49e-22	1.25e-20
DLX2	Veh:ATF6-/- vs ATF6+/+_MSC_down	0.198678	0.133096	0.112896	0.053135	20.207	20.9436	7.08618	6.13833	0.644187	0.539901	0.531882	0.962409	3.27e-22	2.69e-20
PBX1	Veh:ATF6-/- vs ATF6+/+_MSC_down	25.6926	17.3803	19.861	18.3539	8.80209	9.33206	3.64537	3.69068	0.862737	0.90195	0.700761	0.468884	9.12e-22	7.44e-20
GEM	Veh:ATF6-/- vs ATF6+/+_MSC_down	3.19217	1.75676	2.03494	1.97293	27.5673	25.482	9.53677	8.4275	0.869539	0.771994	0.974313	1.27621	1.34e-21	1.08e-19
ST3GAL5	Veh:ATF6-/- vs ATF6+/+_MSC_down	0.67059	1.02703	0.934468	0.563744	25.5508	18.6541	4.62359	5.28775	0.540703	0.48823	1.24887	0.747312	1.12e-20	8.59e-19
TK1	Veh:ATF6-/- vs ATF6+/+_MSC_down	65.6741	80.0717	53.4138	50.8518	55.162	56.1834	20.2118	23.4288	3.08175	2.68473	1.59825	0.724759	2.59e-20	1.95e-18
IGFBP6	Veh:ATF6-/- vs ATF6+/+_MSC_down	6.5145	7.6808	7.44973	5.47298	95.8595	97.2738	46.4416	43.7429	19.4655	21.0692	18.7436	19.0735	3.68e-20	2.74e-18
PCSK9	Veh:ATF6-/- vs ATF6+/+_MSC_down	24.4435	18.4415	27.8048	19.6162	6.7917	5.7413	1.12717	0.861551	4.55491	3.75596	1.2792	1.06849	8.37e-20	6.09e-18
NPTX1	Veh:ATF6-/- vs ATF6+/+_MSC_down	3.85823	2.23982	3.21951	2.29464	16.7379	12.3266	2.83646	1.85914	0.130159	0.068162	0.175633	0.096823	1.5e-19	1.05e-17
CLNS1A	Veh:ATF6-/- vs ATF6+/+_MSC_down	52.7949	51.1292	49.2704	54.661	53.9206	58.4331	23.6229	25.5167	23.7212	19.4672	8.27621	7.40675	1.55e-19	1.08e-17
MALL	Veh:ATF6-/- vs ATF6+/+_MSC_down	0	0	0.049965	0.039155	2.90407	4.39556	0.03838	0.037704	0.089055	0.191549	0.213784	0.637451	2.27e-19	1.58e-17
LHFPL2	Veh:ATF6-/- vs ATF6+/+_MSC_down	8.29676	5.57647	7.87025	7.78663	17.5357	14.5841	6.83457	6.71896	3.41064	3.18188	1.87687	2.1976	4.03e-19	2.78e-17
TM7SF2	Veh:ATF6-/- vs ATF6+/+_MSC_down	34.5237	41.5584	35.6841	32.1149	21.6497	19.5814	5.92859	5.73683	42.9023	37.3975	20.7616	20.8529	7.16e-19	4.88e-17
TCF21	Veh:ATF6-/- vs ATF6+/+_MSC_down	0	0	0.329681	0.231942	36.4233	38.1287	13.0687	15.677	9.46002	8.63187	3.44668	5.62299	7.46e-19	5.03e-17
CHI3L1	Veh:ATF6-/- vs ATF6+/+_MSC_down	0	0.056879	0	0	8.01185	7.19931	0.601657	0.655849	35.4008	26.6023	37.7037	24.1018	9.92e-19	6.62e-17
CDC25B	Veh:ATF6-/- vs ATF6+/+_MSC_down	13.0335	14.6455	12.5189	11.4168	34.8979	36.1134	15.1884	16.6911	3.39188	2.26006	2.30867	3.42415	1.02e-18	6.79e-17
GPC6	Veh:ATF6-/- vs ATF6+/+_MSC_down	3.79319	2.27248	3.12199	2.42631	5.39541	3.97539	0.781642	0.862785	1.70522	1.66686	0.340816	0.705463	1.09e-18	7.18e-17
DIO2	Veh:ATF6-/- vs ATF6+/+_MSC_down	0.017601	0	0.020112	0	2.55662	2.00482	0.222314	0.163896	2.02314	1.74302	1.73799	2.9013	1.17e-18	7.64e-17
CYP24A1	Veh:ATF6-/- vs ATF6+/+_MSC_down	0	0	0	0	3.03001	3.98667	0.038282	0.140791	0	0.124077	0	0	1.25e-18	8.1e-17
CNTN4	Veh:ATF6-/- vs ATF6+/+_MSC_down	0.339865	0.085041	0.16001	0.18694	2.4401	1.52613	0.004396	0	0.02269	0.030894	0.045928	0	1.4e-18	9.07e-17
HS3ST1	Veh:ATF6-/- vs ATF6+/+_MSC_down	0.532577	0.36958	0.53715	0.25299	6.80286	4.65859	0.248153	0.060877	0.047905	0.240921	0	0.057333	1.44e-18	9.26e-17
PCDH18	Veh:ATF6-/- vs ATF6+/+_MSC_down	15.3426	9.88591	13.7156	13.4776	12.0669	9.13639	2.59446	3.13705	2.42651	2.15784	1.35706	1.16923	6.42e-18	4.1e-16
PRRX2	Veh:ATF6-/- vs ATF6+/+_MSC_down	3.94718	4.09198	3.71051	3.10376	14.0699	12.1551	1.47462	1.54089	0.151451	0	0	0	1.02e-17	6.47e-16
CFH	Veh:ATF6-/- vs ATF6+/+_MSC_down	0	0	0	0	13.604	12.0832	5.32039	5.02748	6.06827	5.07037	4.28255	4.60321	1.85e-17	1.16e-15
FAM46A	Veh:ATF6-/- vs ATF6+/+_MSC_down	1.093	0.849716	0.707147	0.913168	8.62579	6.99789	2.84663	2.92873	1.24391	1.05546	1.98299	1.96761	2.24e-17	1.38e-15
GSTM1	Veh:ATF6-/- vs ATF6+/+_MSC_down	12.6355	11.6502	17.8544	16.975	14.5353	12.8176	2.39903	2.49425	2.08406	1.92583	0.633427	1.22963	3.34e-17	2.05e-15
PPARG	Veh:ATF6-/- vs ATF6+/+_MSC_down	0	0.057494	0.073097	0	27.9718	27.6278	10.3933	11.046	42.1004	34.6011	21.6818	30.2877	3.69e-17	2.24e-15
MAN1C1	Veh:ATF6-/- vs ATF6+/+_MSC_down	3.39393	2.21726	2.55587	2.32531	8.70649	9.49359	3.29385	3.45692	2.66498	2.26518	1.95501	2.80821	1.37e-16	7.98e-15
CADM1	Veh:ATF6-/- vs ATF6+/+_MSC_down	5.71515	4.43824	4.5491	4.72678	5.63691	6.31501	1.6064	1.28946	1.01547	1.11138	0.482212	0.09874	1.47e-16	8.5e-15
LSAMP	Veh:ATF6-/- vs ATF6+/+_MSC_down	0.383854	0.253248	0.348683	0.351512	1.59908	1.67469	0.201833	0.268585	0.119591	0.061659	0.231628	0.164036	2.46e-16	1.41e-14
HOXB2	Veh:ATF6-/- vs ATF6+/+_MSC_down	0	0	0	0	7.99404	8.89438	0.935432	0.76437	1.26271	1.56258	1.15662	1.51443	2.65e-16	1.51e-14
ID4	Veh:ATF6-/- vs ATF6+/+_MSC_down	5.89232	4.6645	3.18169	3.47835	7.20832	7.73573	2.2426	2.17455	2.05948	2.36564	0.721904	1.07542	3.41e-16	1.93e-14
EPB41L3	Veh:ATF6-/- vs ATF6+/+_MSC_down	4.37228	2.62974	3.86737	3.37773	14.435	16.3276	6.54533	5.44324	6.34352	5.01374	4.47829	4.45404	3.66e-16	2.07e-14
CFI	Veh:ATF6-/- vs ATF6+/+_MSC_down	0	0	0	0	4.59994	4.56357	0.223515	0.274243	0.60434	0.61506	0.259251	0.671049	7.35e-16	4.09e-14
HTRA3	Veh:ATF6-/- vs ATF6+/+_MSC_down	3.8237	3.29727	3.75621	3.44432	12.0166	11.1132	3.17845	3.62255	8.69632	8.16544	3.62971	2.50043	1.24e-15	6.8e-14
NUPR1	Veh:ATF6-/- vs ATF6+/+_MSC_down	0	0.417498	0.176083	0	27.1707	21.2621	4.05533	4.49499	97.0157	80.2866	53.5725	43.7186	2.91e-15	1.57e-13
IFI44L	Veh:ATF6-/- vs ATF6+/+_MSC_down	0	0	0	0	1.3999	1.39366	0.0773	0.057003	7.28849	5.86865	17.6267	8.81539	4.25e-15	2.27e-13
RDH10	Veh:ATF6-/- vs ATF6+/+_MSC_down	1.05672	0.771984	0.919892	0.924094	9.8602	8.41903	3.47628	3.18677	6.60158	6.44115	2.84826	4.82194	5.52e-15	2.93e-13
CRIP2	Veh:ATF6-/- vs ATF6+/+_MSC_down	5.24949	7.7978	6.0468	5.00755	62.3439	64.2892	33.6054	28.9122	4.23722	3.10167	3.30486	3.93661	5.78e-15	3.05e-13
ANKH	Veh:ATF6-/- vs ATF6+/+_MSC_down	1.43886	1.34943	1.36118	1.41817	10.0196	9.33782	4.36003	4.69388	0.948364	0.848149	0.779412	0.785561	7.28e-15	3.81e-13
LRRC15	Veh:ATF6-/- vs ATF6+/+_MSC_down	0.036828	0.016498	0.084196	0.138349	4.54253	4.38023	1.43306	1.29479	0.074973	0.062819	0.035956	0.249832	7.34e-15	3.82e-13
SYT1	Veh:ATF6-/- vs ATF6+/+_MSC_down	8.63693	4.57781	6.377	6.27383	5.34631	4.36454	1.25387	1.28399	0.404386	0.203308	0.315554	0.313063	1.02e-14	5.27e-13
SGCD	Veh:ATF6-/- vs ATF6+/+_MSC_down	0	0	0	0.011757	1.89744	2.12698	0	0	0.612901	0.318256	0.295192	0	1.17e-14	6.01e-13
AGPAT9	Veh:ATF6-/- vs ATF6+/+_MSC_down	0.343804	0.499433	0.342265	0.782166	7.94018	8.69474	1.96118	2.22633	0.697542	0.730808	0.251168	0.582905	1.3e-14	6.58e-13
OLFML2A	Veh:ATF6-/- vs ATF6+/+_MSC_down	2.45669	1.06451	2.48734	1.71403	2.87111	3.41032	0.745319	0.818128	0.187957	0.281215	0.265755	0.931613	3.81e-14	1.88e-12
RGS2	Veh:ATF6-/- vs ATF6+/+_MSC_down	8.70222	6.36584	7.16189	8.21112	30.3959	22.8435	7.39772	8.27036	9.42647	6.73919	9.75811	2.98652	4.71e-14	2.3e-12
MEIS2	Veh:ATF6-/- vs ATF6+/+_MSC_down	0.507456	0.098227	0.090449	0.042536	24.7964	19.1445	10.1549	9.60928	2.43888	2.13849	2.546	2.59558	5.51e-14	2.66e-12
GGT5	Veh:ATF6-/- vs ATF6+/+_MSC_down	0	0.090341	0	0.108201	5.24429	3.90788	0.598659	0.440838	3.55443	2.92485	2.26546	2.14286	1.06e-13	4.99e-12
DRAXIN	Veh:ATF6-/- vs ATF6+/+_MSC_down	7.96431	4.4966	8.19847	5.88376	3.57071	3.6305	0.139097	0.136445	0	0	0	0.12861	5.75e-13	2.52e-11
PDGFD	Veh:ATF6-/- vs ATF6+/+_MSC_down	1.24149	1.16456	1.35326	0.916816	4.21226	2.84757	0.63761	0.626641	0.471037	0.263137	0.349865	0.240759	1.39e-12	5.93e-11
ISLR	Veh:ATF6-/- vs ATF6+/+_MSC_down	0.601356	0.683236	0.372462	0.409186	3.26812	3.41997	0.156981	0.225074	2.97354	2.07855	0.744732	0.582621	2e-12	8.37e-11
VWA5A	Veh:ATF6-/- vs ATF6+/+_MSC_down	9.61137	8.97188	9.52266	9.15949	7.20693	10.0081	2.8246	2.39391	2.79064	3.62451	1.04088	1.17071	2.45e-12	1.01e-10
COLEC10	Veh:ATF6-/- vs ATF6+/+_MSC_down	0.069447	0.123775	0	0.14831	3.48482	4.03429	0.145519	0	1.57201	0.800061	1.01224	0.336441	2.87e-12	1.17e-10
C16orf45	Veh:ATF6-/- vs ATF6+/+_MSC_down	10.2384	8.95937	8.30038	7.48402	21.8484	23.98	9.71373	10.2242	2.33488	1.88704	1.85287	1.94397	8.48e-12	3.34e-10
SLC12A8	Veh:ATF6-/- vs ATF6+/+_MSC_down	2.43373	2.36436	2.6058	2.1736	6.86663	6.0883	2.33325	2.12646	0.497069	0.460383	0.533726	0.343099	9.74e-12	3.82e-10
SLC16A6	Veh:ATF6-/- vs ATF6+/+_MSC_down	0	0	0	0.030905	6.40445	5.0596	1.70578	1.78635	0.164106	0.235743	0.450092	0.502894	1.06e-11	4.13e-10
SAMD11	Veh:ATF6-/- vs ATF6+/+_MSC_down	0.355268	0.357217	0.151542	0	5.44246	5.02817	0.559215	1.05253	0.108069	0.120759	0	0.17209	1.47e-11	5.69e-10
CALHM2	Veh:ATF6-/- vs ATF6+/+_MSC_down	1.1885	0.912192	1.15083	1.02114	8.19083	8.59976	2.46298	2.18855	0	0.086658	0.987333	1.239	1.85e-11	7.05e-10
ATF3	Veh:ATF6-/- vs ATF6+/+_MSC_down	4.69743	3.56573	4.33294	3.84289	23.8573	20.3532	7.1051	8.721	7.72271	6.79001	3.87838	4.76161	2.32e-11	8.79e-10
PLAC9	Veh:ATF6-/- vs ATF6+/+_MSC_down	8.30988	11.3	8.21576	9.21159	9.09998	10.2145	0.45388	0.220995	6.06535	7.2725	4.82067	5.72497	6.33e-11	2.29e-09
FAM19A5	Veh:ATF6-/- vs ATF6+/+_MSC_down	19.1019	16.928	14.848	14.6811	6.84234	7.10881	1.7663	1.55831	0.105104	0.088086	0.166885	0.292964	6.67e-11	2.41e-09
LINC00673	Veh:ATF6-/- vs ATF6+/+_MSC_down	0.304805	0.27222	0.346338	0.597732	3.83983	5.2236	0.479586	0.627735	0.123518	0	0	0	1.12e-10	3.94e-09
PCDH17	Veh:ATF6-/- vs ATF6+/+_MSC_down	0.308474	0.13234	0.015336	0.04319	0.486854	0.693759	0	0.013869	0.098327	0.146459	0	0	2.24e-10	7.81e-09
ITPR3	Veh:ATF6-/- vs ATF6+/+_MSC_down	6.56104	4.38432	5.69098	4.08745	3.74712	3.51846	1.52165	1.69291	0.889072	1.06067	1.57586	2.10246	2.6e-10	8.97e-09
UNC5D	Veh:ATF6-/- vs ATF6+/+_MSC_down	6.26282	3.21922	4.88007	4.31206	0.536016	0.458329	0	0	0	0.030238	0	0	3.05e-10	1.05e-08
STK32B	Veh:ATF6-/- vs ATF6+/+_MSC_down	1.16945	0.820457	0.936783	0.677384	7.99814	5.86826	2.45641	2.21797	0.436605	0.344345	0.123274	0.306176	3.38e-10	1.15e-08
BDKRB2	Veh:ATF6-/- vs ATF6+/+_MSC_down	0.130914	0.093806	0.238996	0.112285	4.45411	2.97339	0.880251	1.00035	0.063874	0.071364	0.025545	0.050727	6.1e-10	2.02e-08
OLFML3	Veh:ATF6-/- vs ATF6+/+_MSC_down	166.083	172.229	171.38	167.221	24.1078	28.4466	9.99104	12.4331	6.15954	8.11332	6.15787	3.96724	7.19e-10	2.37e-08
MUM1L1	Veh:ATF6-/- vs ATF6+/+_MSC_down	0.2634	0.09437	0.150261	0.141201	4.09946	3.35381	1.10694	0.870363	0.42838	0.358958	0.231277	0.484805	8.37e-10	2.74e-08
MYBL1	Veh:ATF6-/- vs ATF6+/+_MSC_down	0.543849	0.136505	0.397433	0.279989	5.96035	4.10295	1.59915	1.40854	0.424953	0.281889	0.347995	0.864265	1.25e-09	3.97e-08
DKK1	Veh:ATF6-/- vs ATF6+/+_MSC_down	0.585461	0.811997	0.73738	0.764384	21.005	21.7999	10.7713	9.56353	3.99916	3.92559	3.54125	6.99603	1.39e-09	4.42e-08
CHAC1	Veh:ATF6-/- vs ATF6+/+_MSC_down	3.98922	4.84976	4.86024	6.30452	18.3927	20.9472	7.39102	8.82183	6.2578	4.83045	5.06568	6.61566	2.66e-09	8.22e-08
SYNDIG1	Veh:ATF6-/- vs ATF6+/+_MSC_down	3.14997	2.53362	2.91733	2.50433	8.10906	7.71909	2.45542	2.73571	1.45998	1.19299	0.175303	0.392357	3.67e-09	1.11e-07
PRICKLE1	Veh:ATF6-/- vs ATF6+/+_MSC_down	5.62089	4.7134	5.65699	5.84269	3.05273	2.46997	0.62389	0.666615	0.357048	0.623061	0.346906	0.575434	5.93e-09	1.75e-07
HOXB3	Veh:ATF6-/- vs ATF6+/+_MSC_down	0	0	0	0	1.66021	1.26314	0.096449	0.063184	0.099506	0.145921	0.119406	0.266874	6.59e-09	1.92e-07
PLA2G4A	Veh:ATF6-/- vs ATF6+/+_MSC_down	0.191672	0.48001	0.305547	0.369472	3.73594	3.55477	0.965828	0.869655	1.61831	1.85172	0.597722	0.519916	8.7e-09	2.51e-07
PTGER2	Veh:ATF6-/- vs ATF6+/+_MSC_down	0.45886	0.451046	0.573999	0.392838	5.787	4.40721	1.34812	1.27647	0.18607	0.436638	0.491541	0.31118	1.13e-08	3.21e-07
FAM129A	Veh:ATF6-/- vs ATF6+/+_MSC_down	1.6863	0.957327	1.90103	1.47768	10.2161	6.45318	2.97644	2.5591	3.33866	3.06124	1.04249	1.67839	1.28e-08	3.59e-07
AKR1C1	Veh:ATF6-/- vs ATF6+/+_MSC_down	1.23803	0.86492	1.09831	2.54495	6.78554	9.9413	1.51758	1.45079	258.553	223.938	149.32	104.582	1.32e-08	3.7e-07
UNC5B	Veh:ATF6-/- vs ATF6+/+_MSC_down	7.77384	6.02077	6.87593	5.26068	2.38527	2.59006	0.793781	0.890056	0.880713	0.60103	0.337967	1.24945	1.55e-08	4.32e-07
SLC6A9	Veh:ATF6-/- vs ATF6+/+_MSC_down	3.83685	3.42208	4.32516	4.46783	9.21073	8.087	3.62334	3.89955	2.91693	2.22792	1.85388	1.41741	2.58e-08	7.09e-07
DAPK1	Veh:ATF6-/- vs ATF6+/+_MSC_down	18.0264	13.2126	15.5665	12.8709	1.09488	1.56084	0.218211	0.116997	3.18084	2.61368	1.94139	1.97492	3e-08	8.14e-07
SORCS2	Veh:ATF6-/- vs ATF6+/+_MSC_down	0.232559	0.433046	0.163521	0.249527	4.08692	3.1439	1.18468	1.4422	0.524287	0.500301	0.314398	0.762459	3.46e-08	9.29e-07
NHSL1	Veh:ATF6-/- vs ATF6+/+_MSC_down	1.35527	0.88933	1.39157	1.02148	2.17603	1.59035	0.582009	0.492575	0.075137	0.115417	0.060069	0.05958	9.77e-08	2.47e-06
LINGO2	Veh:ATF6-/- vs ATF6+/+_MSC_down	0.884597	0.664828	1.08837	0.985484	1.15019	0.851037	0	0	0	0	0	0.034265	1.12e-07	2.82e-06
SLC22A23	Veh:ATF6-/- vs ATF6+/+_MSC_down	3.85988	3.05093	4.28311	2.87842	2.23631	3.27259	1.12135	1.00084	0.62047	0.653344	0.224532	0.166467	1.45e-07	3.61e-06
LPPR3	Veh:ATF6-/- vs ATF6+/+_MSC_down	53.353	55.1278	45.1233	40.4014	6.08282	6.13272	2.45006	2.14943	0.120832	0.23631	0.241867	0.625862	1.49e-07	3.67e-06
EGR2	Veh:ATF6-/- vs ATF6+/+_MSC_down	0.706793	0.468208	0.428557	0.524105	1.69041	1.52115	0.084539	0.160981	0.824976	0.76817	0.156964	0.145827	1.66e-07	4.05e-06
CSRNP1	Veh:ATF6-/- vs ATF6+/+_MSC_down	2.87047	4.10312	3.03102	3.22496	20.6112	35.8468	8.34369	9.42496	2.27455	1.95374	1.5356	1.72949	1.77e-07	4.29e-06
TIMP4	Veh:ATF6-/- vs ATF6+/+_MSC_down	4.22384	5.77358	5.77094	7.1518	4.95563	3.73075	0.686534	0.897651	11.4751	9.91536	5.23495	3.03416	1.79e-07	4.33e-06
MMP10	Veh:ATF6-/- vs ATF6+/+_MSC_down	0	0	0	0	1.44087	2.51805	0	0	0.054153	0.136179	0	0	1.88e-07	4.52e-06
ALPL	Veh:ATF6-/- vs ATF6+/+_MSC_down	84.2387	62.4654	87.6753	73.783	2.20224	2.39559	0.393238	0.445638	3.37448	3.68969	2.46406	4.78997	2.27e-07	5.4e-06
PDE12	Veh:ATF6-/- vs ATF6+/+_MSC_down	1.82086	1.33416	1.66797	1.71533	6.08931	3.70183	1.15929	1.45267	2.2206	1.50364	0.565166	0.668137	3.01e-07	7.05e-06
CHST1	Veh:ATF6-/- vs ATF6+/+_MSC_down	0.363727	0.400881	0.574456	0.329912	3.54298	4.90903	1.46957	1.47315	0.068239	0.266846	0.027292	0	3.04e-07	7.11e-06
RIPK4	Veh:ATF6-/- vs ATF6+/+_MSC_down	2.2512	2.32202	2.11259	1.98542	1.54631	2.05856	0.269405	0.411847	0.023165	0.019412	0	0	4.96e-07	1.11e-05
EGR3	Veh:ATF6-/- vs ATF6+/+_MSC_down	0.253167	0.278414	0.289784	0.090776	0.817017	0.679781	0	0.02914	0.367451	0.385505	0.082605	0.109382	5.52e-07	1.22e-05
FKBP11	Veh:ATF6-/- vs ATF6+/+_MSC_down	23.5244	26.8953	28.3161	26.0543	25.4841	18.5074	4.16068	6.4353	1.75717	0.627552	3.90094	5.11453	5.78e-07	1.27e-05
C3orf58	Veh:ATF6-/- vs ATF6+/+_MSC_down	5.89416	4.45465	4.59921	3.88916	5.56263	4.85495	2.51418	2.39319	0.819445	0.411984	0.988196	1.89988	6.8e-07	1.46e-05
CTHRC1	Veh:ATF6-/- vs ATF6+/+_MSC_down	1.26807	1.37393	2.72491	1.85324	17.1637	19.0177	8.11167	8.07983	8.60332	7.75089	3.18567	4.88715	7.57e-07	1.62e-05
GREM2	Veh:ATF6-/- vs ATF6+/+_MSC_down	0	0	0.029979	0.084509	2.28237	2.35085	0.386459	0.705408	0.25639	0.304356	0.538315	0.152715	9.23e-07	1.93e-05
EFNA5	Veh:ATF6-/- vs ATF6+/+_MSC_down	2.18146	1.48013	1.93264	1.48715	2.21668	3.16014	0.942793	0.926902	0.298651	0.19463	0.218913	0.434474	9.32e-07	1.94e-05
GABRB1	Veh:ATF6-/- vs ATF6+/+_MSC_down	0	0	0	0	3.55242	1.2464	0.163495	0.160491	0	0	0	0	1.59e-06	3.17e-05
DLK1	Veh:ATF6-/- vs ATF6+/+_MSC_down	14.413	14.2394	13.9316	12.0171	14.5108	7.68848	2.8303	2.38974	0.363845	0.406679	0	0	1.64e-06	3.27e-05
UCP2	Veh:ATF6-/- vs ATF6+/+_MSC_down	27.2814	28.676	31.7046	28.661	6.20463	5.91639	1.96565	1.77936	54.4175	51.0439	37.5809	34.2657	1.87e-06	3.68e-05
NR4A3	Veh:ATF6-/- vs ATF6+/+_MSC_down	0	0	0.04986	0.020654	2.09538	2.16198	0.769534	0.696859	0.109764	0.363282	0.018794	0.340231	1.9e-06	3.72e-05
SLITRK6	Veh:ATF6-/- vs ATF6+/+_MSC_down	0.052576	0.023545	0	0	0.666024	0.633238	0.027618	0	0	0	0	0	2.59e-06	4.95e-05
ZNF300	Veh:ATF6-/- vs ATF6+/+_MSC_down	0.034542	0.06184	0.6993	0.555439	0.624295	0.950253	0	0	0.084211	0.094098	0	0	2.78e-06	5.26e-05
PCDH7	Veh:ATF6-/- vs ATF6+/+_MSC_down	2.34556	1.13276	2.36048	1.46557	2.88931	1.64849	0.66781	0.598211	0.193523	0.304894	0.137841	0.205134	4.1e-06	7.53e-05
MGMT	Veh:ATF6-/- vs ATF6+/+_MSC_down	34.929	45.362	32.7583	37.7189	20.2104	18.9697	5.42298	8.31803	1.73349	1.51953	1.51716	1.04293	4.48e-06	8.17e-05
SIPA1L2	Veh:ATF6-/- vs ATF6+/+_MSC_down	1.74855	0.836218	1.59865	1.23303	3.02027	1.89408	0.245088	0.550859	0.474576	0.397633	0.585408	0.451666	4.91e-06	8.89e-05
PKDCC	Veh:ATF6-/- vs ATF6+/+_MSC_down	58.1032	50.9907	44.2773	38.0188	12.1147	8.57136	4.81453	4.72758	6.11632	5.18773	3.49512	2.72868	5.35e-06	9.64e-05
PTGER4	Veh:ATF6-/- vs ATF6+/+_MSC_down	0.325288	0.320252	0.148302	0.139417	3.87974	4.69665	1.87886	1.544	0.370006	0.509385	0.063434	0.094535	6.7e-06	0.000117993
PIEZO2	Veh:ATF6-/- vs ATF6+/+_MSC_down	2.62065	1.40298	1.28479	1.05217	2.35955	1.51946	0.497924	0.728939	0.03589	0.120279	0	0.031997	7.24e-06	0.000127176
HOXA3	Veh:ATF6-/- vs ATF6+/+_MSC_down	0	0	0	0	0.988955	0.823153	0.035922	0.070593	0	0	0	0	7.69e-06	0.000134258
TMEM108	Veh:ATF6-/- vs ATF6+/+_MSC_down	2.91267	2.8925	2.73033	2.46554	2.50522	1.88495	0.54562	0.357075	0.037149	0.039291	0	0.055847	9.48e-06	0.000163589
FAM84B	Veh:ATF6-/- vs ATF6+/+_MSC_down	16.6327	13.505	11.7975	11.9096	0.646723	0.682925	0.083345	0.081942	0.290426	0.121673	0.154821	0.192035	1.41e-05	0.000235332
COL8A2	Veh:ATF6-/- vs ATF6+/+_MSC_down	0.676203	0.800529	0.913819	1.09837	1.62818	1.89188	0.406006	0.5488	0.648241	0.592567	0.365667	0.677664	1.52e-05	0.000251364
IL21R	Veh:ATF6-/- vs ATF6+/+_MSC_down	0.121816	0.040352	0.027804	0.104497	0.840711	0.799126	0.179194	0.050322	0.039631	0.016603	0.071317	0.094399	1.61e-05	0.000264565
ADHFE1	Veh:ATF6-/- vs ATF6+/+_MSC_down	0.12322	0.054954	0	0	1.5485	1.68638	0.322904	0.126729	0.648181	0.292549	0.239642	0.417845	1.71e-05	0.000279095
MYLIP	Veh:ATF6-/- vs ATF6+/+_MSC_down	5.9926	5.63802	5.97507	5.85287	3.2887	3.87976	0.994434	1.50293	1.5087	1.21473	1.52681	1.27047	1.84e-05	0.000297946
HOXB4	Veh:ATF6-/- vs ATF6+/+_MSC_down	0	0	0	0	0.819324	1.3659	0	0	0.046148	0.309437	0	0	2.09e-05	0.000335333
CHST15	Veh:ATF6-/- vs ATF6+/+_MSC_down	1.82682	1.67426	2.50034	2.13946	1.90311	1.70845	0.588249	0.624905	0.764433	0.871171	0.767055	1.36077	2.12e-05	0.000339311
TSPAN11	Veh:ATF6-/- vs ATF6+/+_MSC_down	1.60108	1.40018	1.58355	1.50817	0.707787	0.403592	0.020522	0.080709	0.301948	0.226368	0	0.075655	2.5e-05	0.000394465
TMEM26	Veh:ATF6-/- vs ATF6+/+_MSC_down	0.232398	0.265083	0.361899	0.249279	0.612456	0.363822	0.022204	0.021828	0	0.043216	0	0	2.51e-05	0.000395961
PTGS1	Veh:ATF6-/- vs ATF6+/+_MSC_down	0.579652	0.495992	0.661843	0.587177	2.36681	2.53351	1.00031	1.05044	0.326211	0.319187	0.518596	0.410339	2.54e-05	0.000399716
THRB	Veh:ATF6-/- vs ATF6+/+_MSC_down	0.315846	0.182611	0.210562	0.199839	0.306706	0.551542	0.045863	0.030066	0.730038	1.03043	0.454526	0.352176	2.66e-05	0.000416603
BOC	Veh:ATF6-/- vs ATF6+/+_MSC_down	1.85	2.2313	1.66259	1.34304	3.33798	2.63532	1.15306	1.9182	0.609953	0.36757	0.313335	0.060768	3.22e-05	0.000494999
DOK6	Veh:ATF6-/- vs ATF6+/+_MSC_down	0.084314	0.097258	0.055105	0.090516	0.743524	0.373912	0.151991	0.124575	0.049068	0.041111	0.011767	0.035001	3.83e-05	0.000578174
GPR37	Veh:ATF6-/- vs ATF6+/+_MSC_down	2.95237	2.85087	2.77288	2.7922	2.19868	0.89606	0.243233	0.119517	0.117642	0.138012	0.197624	0	5.57e-05	0.000807121
MATN2	Veh:ATF6-/- vs ATF6+/+_MSC_down	2.58994	1.86426	3.16913	1.83731	2.90733	2.50532	0.8721	1.02868	1.74992	1.78156	1.11336	0.784114	5.69e-05	0.000819696
TMEM130	Veh:ATF6-/- vs ATF6+/+_MSC_down	1.39944	0.760592	0.715773	0.798823	1.20122	1.39697	0.271658	0.21359	0.303707	0.251539	0.396317	0.179042	6.06e-05	0.000867858
ZIC3	Veh:ATF6-/- vs ATF6+/+_MSC_down	30.8691	27.0166	27.9164	25.695	0.40502	1.25165	0.029399	0	0	0	0	0	6.23e-05	0.00088779
ZNF747	Veh:ATF6-/- vs ATF6+/+_MSC_down	4.56417	3.94323	4.7174	3.26425	2.36476	3.42712	1.05928	1.02861	0.502146	0.597723	0.444033	0.362238	6.54e-05	0.000926537
CSDC2	Veh:ATF6-/- vs ATF6+/+_MSC_down	1.07675	0.44106	0.714407	0.720246	3.5574	3.84806	1.41236	1.38689	0	0.060997	0.08739	0.173858	7.2e-05	0.00101107
NR4A1	Veh:ATF6-/- vs ATF6+/+_MSC_down	6.61127	4.7049	6.47289	4.72628	19.5059	12.049	6.35099	5.16707	1.01937	0.976358	0.393423	1.05405	7.34e-05	0.00102996
NPR3	Veh:ATF6-/- vs ATF6+/+_MSC_down	0.016943	0	0	0	1.78044	1.4641	0.689932	0.630857	0.859854	0.720069	0.479787	0.569425	7.82e-05	0.00108825
TINCR	Veh:ATF6-/- vs ATF6+/+_MSC_down	0.177692	0.079546	0.168857	0.222189	0.535543	0.407431	0	0	0.072214	0.060513	0.028884	0.143445	7.86e-05	0.00109115
RBP1	Veh:ATF6-/- vs ATF6+/+_MSC_down	37.9496	41.9738	40.4918	41.6122	11.0051	11.0458	4.0334	4.09238	1.42843	1.3979	1.46566	1.29826	8.97e-05	0.00123777
SDSL	Veh:ATF6-/- vs ATF6+/+_MSC_down	1.14106	1.60519	0.750713	1.41808	10.5048	9.38399	4.57518	4.57916	4.06018	3.85384	4.79334	3.68575	0.000100362	0.00136803
BST1	Veh:ATF6-/- vs ATF6+/+_MSC_down	0.81487	0.580113	0.184228	0.173826	2.03895	1.11164	0.085307	0	0.394617	0.110275	0	0	0.000102241	0.00138582
PCDHB13	Veh:ATF6-/- vs ATF6+/+_MSC_down	0.87326	0.812737	1.06197	0.654936	1.35491	1.6549	0.18052	0.477012	0.130831	0.199497	0.216201	0.222027	0.000103853	0.00140295
GYG2	Veh:ATF6-/- vs ATF6+/+_MSC_down	38.8352	43.7341	40.664	40.684	2.07143	1.85625	0.439619	0.695821	15.1983	14.5134	7.17961	6.8432	0.000109447	0.00146866
FBXO4	Veh:ATF6-/- vs ATF6+/+_MSC_down	0.478209	0.709305	0.855434	0.978595	3.41987	2.99048	0.769518	0.817946	0.967969	0.753706	0.712447	0.892603	0.000113971	0.00152092
MEIS1	Veh:ATF6-/- vs ATF6+/+_MSC_down	0.035088	0	0	0.037587	1.26743	1.44686	0.294738	0.325757	0.056996	0.023882	0	0	0.000113971	0.00152092
LHX8	Veh:ATF6-/- vs ATF6+/+_MSC_down	0.333747	0.119003	0.52949	0.142583	0.71817	0.684574	0	0	0.593284	0.135748	0.713652	0.58206	0.000115466	0.00153385
ROR2	Veh:ATF6-/- vs ATF6+/+_MSC_down	1.39639	1.03417	1.43991	0.921239	1.45772	2.77202	0.479593	0.665449	0.698715	0.695264	0.261974	0.962493	0.000115335	0.00153385
SPRY1	Veh:ATF6-/- vs ATF6+/+_MSC_down	8.98175	7.36385	7.56115	8.86356	5.37299	2.19204	0.987821	0.800228	3.28577	2.63627	2.05363	1.59877	0.000119155	0.00157961
DNAJC6	Veh:ATF6-/- vs ATF6+/+_MSC_down	1.19592	0.653319	0.896616	0.761829	1.08398	0.965732	0.314255	0.289672	0.517165	0.39509	0.237159	0.34391	0.000122766	0.00162215
A4GALT	Veh:ATF6-/- vs ATF6+/+_MSC_down	6.84683	5.02736	4.13777	5.1363	4.56651	2.45854	0.636928	0.966107	1.43118	0.63726	0.214901	0.695447	0.000141686	0.00185189
ECHDC3	Veh:ATF6-/- vs ATF6+/+_MSC_down	0.717776	0.57552	0.081271	0	1.79993	0.735544	0	0	0.116018	0.389018	0	0	0.000146405	0.00190531
TRANK1	Veh:ATF6-/- vs ATF6+/+_MSC_down	1.61959	1.21572	1.23531	0.962477	1.14709	0.667757	0.214252	0.305582	0.290541	0.236467	0.218958	0.434129	0.000148107	0.00192332
FGFR3	Veh:ATF6-/- vs ATF6+/+_MSC_down	11.1647	8.60106	8.41551	6.28662	1.00932	0.880873	0.188204	0.144002	0.068038	0.019003	0	0.148834	0.00017314	0.00221271
DIRAS3	Veh:ATF6-/- vs ATF6+/+_MSC_down	0	0	0	0	1.56708	0.747176	0	0	0.412496	0.740973	0	0	0.00018282	0.00232657
PLSCR4	Veh:ATF6-/- vs ATF6+/+_MSC_down	0.516547	0.364178	0.084028	0.295162	2.61525	2.89481	1.15337	1.03203	2.52043	2.27533	0.830558	2.18537	0.000184907	0.00234818
HAND2	Veh:ATF6-/- vs ATF6+/+_MSC_down	0	0	0	0	2.25701	1.32241	0.252877	0.397242	0.351759	0.39308	0.140808	0.467037	0.000212141	0.00264127
KCNE4	Veh:ATF6-/- vs ATF6+/+_MSC_down	0.035135	0.031437	0	0.037637	1.52294	0.362197	0	0	0.142681	0.143481	0.342498	0.136147	0.000213551	0.00265335
ADAMTSL4	Veh:ATF6-/- vs ATF6+/+_MSC_down	0.879021	1.04055	1.17124	0.899189	3.02236	2.54472	1.17432	0.986407	3.41533	3.03468	2.62905	2.35073	0.000268299	0.00324999
CELSR1	Veh:ATF6-/- vs ATF6+/+_MSC_down	2.81817	1.70574	2.32478	1.72927	1.05456	1.03387	0.374191	0.532752	0.534169	0.377209	0.292761	0.226723	0.000305947	0.00364032
LOC100130417	Veh:ATF6-/- vs ATF6+/+_MSC_down	0.083681	0	0.094559	0.089236	1.49513	0.285289	0	0.171719	0	0	0.081206	0.081085	0.000396074	0.00451507
OLFML2B	Veh:ATF6-/- vs ATF6+/+_MSC_down	2.02176	1.04939	1.70414	1.66446	2.33153	2.21626	0.984877	1.02834	0.309489	0.299238	0.114265	0.028372	0.000396288	0.00451507
LINC01508	Veh:ATF6-/- vs ATF6+/+_MSC_down	0.127003	0	0	0.134886	0.898774	2.57985	0	0.129664	0.611287	0.085445	0	0.123089	0.000408013	0.0046294
TOX	Veh:ATF6-/- vs ATF6+/+_MSC_down	3.96664	3.26656	4.22185	3.68175	2.60137	2.01534	0.978885	0.852138	0.129882	0.453474	0.077915	0.38683	0.000421075	0.0047482
EYA4	Veh:ATF6-/- vs ATF6+/+_MSC_down	0.02017	0	0	0	0.56861	0.265999	0.081153	0	0.284255	0.123819	0.078774	0.339985	0.000432788	0.00486601
PID1	Veh:ATF6-/- vs ATF6+/+_MSC_down	0.520336	0.581394	1.05723	1.25957	4.54932	4.46404	1.57458	0.606354	0.761914	0.463783	0.549074	0.309092	0.000549562	0.00596858
HAPLN3	Veh:ATF6-/- vs ATF6+/+_MSC_down	40.5698	40.684	40.9539	37.1034	2.73622	4.01058	0.798415	1.32591	0.237131	0.357767	0.341874	0.283771	0.000563124	0.00608849
GRIA1	Veh:ATF6-/- vs ATF6+/+_MSC_down	0.102245	0.107816	0.093418	0.065803	0.960895	0.704404	0.249606	0.215236	0.163161	0.109369	0.159696	0.059422	0.000566847	0.00611779
HSPA4L	Veh:ATF6-/- vs ATF6+/+_MSC_down	1.7377	1.06715	1.20357	1.42362	1.47725	0.819719	0.250451	0.210913	0.44284	0.371099	0.232524	0.264061	0.000567422	0.00611854
SVEP1	Veh:ATF6-/- vs ATF6+/+_MSC_down	0.163923	0.116153	0.118479	0.092651	1.19138	0.535951	0.245007	0.258869	0.668086	0.754163	0.421549	0.869106	0.000615061	0.00660862
BTN3A3	Veh:ATF6-/- vs ATF6+/+_MSC_down	0.128616	0.138041	0.018441	0.27775	2.5297	1.53853	0.801697	0.629041	6.3645	6.04368	5.23824	3.57399	0.000619835	0.00664808
GAS1	Veh:ATF6-/- vs ATF6+/+_MSC_down	2.94442	2.52631	1.99299	2.00243	1.86645	1.50286	0.375899	0.492283	0.322964	0.135328	0	0.038547	0.000645439	0.00687993
ADAMTS15	Veh:ATF6-/- vs ATF6+/+_MSC_down	1.24276	1.14832	1.4852	1.21021	0.41588	0.197613	0	0.019758	2.89461	2.52967	0.802619	1.03714	0.000656827	0.00697669
MMP13	Veh:ATF6-/- vs ATF6+/+_MSC_down	0	0	0	0	1.34741	1.42481	0.392081	0.21393	0.13473	0.169366	0.080875	0	0.000687388	0.00723135
GAL3ST3	Veh:ATF6-/- vs ATF6+/+_MSC_down	9.22012	8.82126	11.4622	8.80069	0.726903	0.92192	0.140831	0.103776	0.054474	0	0	0	0.000774676	0.00801007
CSRNP3	Veh:ATF6-/- vs ATF6+/+_MSC_down	0.506268	0.348894	0.320701	0.252413	0.331341	0.283212	0.076725	0.084181	0.014858	0.012448	0.026725	0.026491	0.000889915	0.00902394
CDK18	Veh:ATF6-/- vs ATF6+/+_MSC_down	11.5233	10.5855	12.1212	8.39669	1.42147	1.48589	0.416235	0.433527	2.83904	2.18293	3.75891	3.12755	0.00090532	0.0091265
PDE3A	Veh:ATF6-/- vs ATF6+/+_MSC_down	0.825801	0.571842	0.994614	0.712192	1.07573	0.813436	0.387591	0.374279	0.053632	0.134813	0.016079	0.207362	0.000990339	0.00982175
LBX2-AS1	Veh:ATF6-/- vs ATF6+/+_MSC_down	0.278856	0.249172	0.052847	0.198934	1.84191	2.07232	0.487644	0.670338	0.489963	0.44222	0.407319	0.315182	0.00101604	0.0100497
FENDRR	Veh:ATF6-/- vs ATF6+/+_MSC_down	0	0	0	0	2.32654	1.55229	0.398854	0.553185	0.132086	0.057428	0	0.034951	0.00113569	0.0110167
CCDC85A	Veh:ATF6-/- vs ATF6+/+_MSC_down	0.082985	0.024772	0.063107	0.059305	0.30026	0.761345	0.029059	0.028559	0.067468	0.018845	0.296819	0.26796	0.0011962	0.0115141
CPZ	Veh:ATF6-/- vs ATF6+/+_MSC_down	15.954	16.3846	13.5003	11.8299	2.39182	4.06008	0.791664	1.24349	1.55505	1.33296	1.51828	1.48584	0.00135401	0.0127554
SYT17	Veh:ATF6-/- vs ATF6+/+_MSC_down	1.32668	0.609504	0.898581	0.729751	0.83079	1.10876	0.080539	0.258894	0.291204	0.366032	0.069901	0.222979	0.0013964	0.0131008
RASGRF2	Veh:ATF6-/- vs ATF6+/+_MSC_down	0.737201	0.661314	0.767732	0.706554	0.764628	0.680979	0.249157	0.299498	0.643435	0.521128	0.25718	0.4208	0.00142036	0.0132768
SDPR	Veh:ATF6-/- vs ATF6+/+_MSC_down	0	0	0	0.036741	1.11513	0.825053	0.180062	0.247669	10.391	9.59472	7.55616	5.94703	0.00152185	0.0140408
AKR1C2	Veh:ATF6-/- vs ATF6+/+_MSC_down	0.126608	0.226665	0.396915	0.271351	0.686546	1.12634	0.045181	0.097988	38.2728	30.5344	27.5396	16.2303	0.00161451	0.0146825
C1S	Veh:ATF6-/- vs ATF6+/+_MSC_down	2.51393	2.52138	3.68144	2.50665	3.61382	2.39424	0.841108	1.3398	13.824	11.3581	8.74285	7.62344	0.00179344	0.0159996
NLGN1	Veh:ATF6-/- vs ATF6+/+_MSC_down	1.94054	0.86948	1.46035	1.46638	0.559232	0.531559	0.185389	0.159468	0	0.045101	0	0	0.00180977	0.0160812
BAALC	Veh:ATF6-/- vs ATF6+/+_MSC_down	0.552648	0.529526	1.14198	0.813983	2.99141	5.59783	1.40045	1.67235	0.096127	0.134263	0.423115	0.114726	0.00192932	0.0169705
SAMD5	Veh:ATF6-/- vs ATF6+/+_MSC_down	0.017098	0	0	0	0.186045	0.294638	0.017974	0.017674	0.055685	0.081649	0.033391	0.082812	0.00193308	0.0169911
SNCA	Veh:ATF6-/- vs ATF6+/+_MSC_down	5.13636	4.44238	4.43095	5.29746	3.76083	1.66912	0.801855	0.75158	1.32704	1.25836	0.778017	0.974651	0.00200379	0.0174854
COMP	Veh:ATF6-/- vs ATF6+/+_MSC_down	0	0.124421	0	0	1.33781	0.795993	0.194799	0.191272	0.564596	0.441636	0.135593	0.089932	0.00203878	0.017765
TBC1D8	Veh:ATF6-/- vs ATF6+/+_MSC_down	2.59837	1.54357	2.42005	2.01821	2.49495	1.00361	0.501393	0.410661	0.301836	0.307118	0.284536	0.231158	0.0021298	0.0183659
CYP27A1	Veh:ATF6-/- vs ATF6+/+_MSC_down	2.14698	2.18523	2.49662	3.25812	3.23548	1.71158	0.576141	0.822709	1.49744	1.2211	2.43026	0.870708	0.0021675	0.0186578
VIT	Veh:ATF6-/- vs ATF6+/+_MSC_down	0	0	0	0	1.03575	1.00249	0.358195	0.21675	0.097293	0.057899	0	0.040382	0.00221866	0.0190439
ZNF488	Veh:ATF6-/- vs ATF6+/+_MSC_down	2.03141	1.64785	1.99001	2.07476	0.458961	0.43652	0.033335	0.098265	0	0.021613	0.092853	0.030748	0.00225263	0.0192944
RFTN2	Veh:ATF6-/- vs ATF6+/+_MSC_down	0.179525	0.128491	0.0818	0.03846	1.68572	1.23364	0.414683	0.555524	0.69981	0.757497	0.699963	0.730443	0.00268045	0.0222915
TCP11L2	Veh:ATF6-/- vs ATF6+/+_MSC_down	0.308846	0.45968	0.856759	0.441514	1.66725	1.9405	0.593909	0.424008	0.487406	0.279697	0	0.099739	0.00289763	0.023645
ITGB8	Veh:ATF6-/- vs ATF6+/+_MSC_down	0.52511	0.328681	0.209501	0.262198	0.354731	0.336965	0.08989	0.10104	0.089544	0.083359	0.178946	0.709733	0.00295002	0.0240077
RBM47	Veh:ATF6-/- vs ATF6+/+_MSC_down	13.0492	8.87462	11.2986	9.19228	1.23899	0.583762	0.164869	0.306461	0.456944	0.233061	0.047667	0.331253	0.00306863	0.0248224
ZNF619	Veh:ATF6-/- vs ATF6+/+_MSC_down	1.89146	0.981653	0.415262	1.00904	1.18516	0.723162	0.362953	0.269485	0.066575	0.106867	0.051049	0.251951	0.00324093	0.0259038
TMEFF2	Veh:ATF6-/- vs ATF6+/+_MSC_down	0.563254	0.668985	0.45794	0.64616	1.30641	1.38128	0.253362	0.243565	0	0.027353	0.274386	0	0.0033483	0.026621
CNTN6	Veh:ATF6-/- vs ATF6+/+_MSC_down	0	0	0.034225	0	0.651401	0.297759	0.031526	0	0.073197	0.020442	0	0	0.00338068	0.0268432
ZNF585B	Veh:ATF6-/- vs ATF6+/+_MSC_down	0.026134	0.007811	0.029863	0.009347	0.410706	0.240164	0.054943	0.036016	0.156028	0.291176	0	0.151887	0.0033977	0.0269606
SDK2	Veh:ATF6-/- vs ATF6+/+_MSC_down	2.37945	1.1436	1.62889	1.00488	0.687199	0.309167	0.157059	0.195688	0.113593	0.135958	0.126462	0.221801	0.00347708	0.0275181
ITGB4	Veh:ATF6-/- vs ATF6+/+_MSC_down	0.950247	0.706709	1.06384	0.693242	0.414677	0.654764	0.060072	0.137921	0.015466	0.012958	0.018592	0.018447	0.003518	0.0277692
RASD2	Veh:ATF6-/- vs ATF6+/+_MSC_down	1.245	1.51856	1.24592	1.05052	1.63435	1.68461	0.712927	0.427971	0.030631	0.02567	0.18384	0.109646	0.00369618	0.0288924
FXYD6	Veh:ATF6-/- vs ATF6+/+_MSC_down	23.2177	26.5041	27.5934	25.0292	1.40118	1.78067	0.068212	0.267672	0.368567	0.838561	0.189823	0.360679	0.0041941	0.0320178
ACTC1	Veh:ATF6-/- vs ATF6+/+_MSC_down	12.6705	17.324	15.0967	15.2168	0.433299	0.515082	0.094386	0.030917	0.219109	0.122404	0.029213	0.087051	0.00449157	0.033833
MERTK	Veh:ATF6-/- vs ATF6+/+_MSC_down	2.19878	1.69502	1.84539	1.66912	0.331274	0.630104	0.096225	0.063037	0.546012	0.499137	0	0.059167	0.00449351	0.033833
MEGF10	Veh:ATF6-/- vs ATF6+/+_MSC_down	5.01734	3.04668	3.48297	4.26726	0.334457	0.478575	0.047652	0	0	0	0	0	0.00455876	0.0341752
FGFBP3	Veh:ATF6-/- vs ATF6+/+_MSC_down	82.9589	62.1321	71.7147	58.3112	1.11583	2.12423	0.556862	0.364559	0.645694	0.420885	0.430709	0.728297	0.00477483	0.0354212
PODNL1	Veh:ATF6-/- vs ATF6+/+_MSC_down	0.220952	0.164712	0.251652	0.31554	0.531862	0.506033	0.077322	0.113938	0.434285	0.318426	0.143567	0.107022	0.00491024	0.0362697
NEFH	Veh:ATF6-/- vs ATF6+/+_MSC_down	0.654126	0.425924	0.745906	0.509871	0.860249	1.63617	0.343536	0.460351	0.169166	0.121505	0.144993	0.230424	0.00499566	0.0366432
WNT7B	Veh:ATF6-/- vs ATF6+/+_MSC_down	0.253707	0.176702	0.225074	0.090652	1.12184	0.678839	0.236899	0.291022	0	0	0	0	0.00502057	0.0367252
SECTM1	Veh:ATF6-/- vs ATF6+/+_MSC_down	0.150578	0.17932	0	0.053692	1.98754	0.860262	0.052651	0.310132	0.40683	0.102291	0.635179	0.486275	0.00505702	0.0369163
CACNA2D3	Veh:ATF6-/- vs ATF6+/+_MSC_down	0.481741	0.404333	0.58363	0.387223	1.19769	1.24256	0.189747	0.590456	0	0.041012	0.029364	0.029167	0.00517919	0.0376155
CXCL3	Veh:ATF6-/- vs ATF6+/+_MSC_down	2.40379	0.969167	2.33585	2.55721	2.71702	2.96778	0.79928	0.782419	0.439295	0.736735	0.423126	0.847092	0.00517466	0.0376155
TRIL	Veh:ATF6-/- vs ATF6+/+_MSC_down	2.24196	2.10578	2.16621	2.15036	0.234324	0.519685	0.09062	0.066815	0.017541	0.029395	0.021041	0	0.00529164	0.0382678
SUSD2	Veh:ATF6-/- vs ATF6+/+_MSC_down	3.29604	3.106	3.59533	2.21616	0.379976	0.843439	0.110453	0.072342	0	0	0	0	0.00532824	0.0384633
CMKLR1	Veh:ATF6-/- vs ATF6+/+_MSC_down	0.277161	0.177197	0.292153	0.258164	0.695268	0.638439	0.231856	0.176216	0.208181	0.218046	0.140722	0.227175	0.00536891	0.0387338
IGFBP1	Veh:ATF6-/- vs ATF6+/+_MSC_down	0	0	0.081491	0	0.773482	1.47508	0.226186	0.221814	1.86133	2.68178	0.6293	0.488165	0.00539161	0.0388279
AFF2	Veh:ATF6-/- vs ATF6+/+_MSC_down	0.923089	0.529295	0.731848	0.527399	0.198358	0.119718	0.036486	0.035891	0.007069	0.07107	0.050849	0.0084	0.00559569	0.0400588
ABCC3	Veh:ATF6-/- vs ATF6+/+_MSC_down	0.123948	0.018893	0.141339	0.067835	1.11229	1.07162	0.674113	0.340708	2.30704	1.70959	1.98904	1.13162	0.00560011	0.0400666
ANXA10	Veh:ATF6-/- vs ATF6+/+_MSC_down	0	0	0	0	2.68924	5.1323	1.22558	1.54442	0	0	0	0	0.00576191	0.0410055
LYPD3	Veh:ATF6-/- vs ATF6+/+_MSC_down	2.42584	2.40886	3.14035	1.99824	0.745288	0.947383	0	0.213665	0.168099	0.04697	0.06735	0.134309	0.00624262	0.0437563
PALMD	Veh:ATF6-/- vs ATF6+/+_MSC_down	0	0	0	0	1.10934	0.75423	0.230667	0.135911	30.7054	25.285	12.546	10.8603	0.00655261	0.0454282
PPARGC1A	Veh:ATF6-/- vs ATF6+/+_MSC_down	0.171151	0.092077	0.058675	0.073461	0.496605	0.766808	0.179917	0.247678	0.989372	0.712213	0.75204	0.613413	0.00669936	0.0462068
GRB14	Veh:ATF6-/- vs ATF6+/+_MSC_down	2.15058	1.1101	1.57555	1.58512	1.54916	0.98328	0.401109	0.344593	0.85246	0.487119	0.69797	0.879683	0.00707898	0.0481782
DERL3	Veh:ATF6-/- vs ATF6+/+_MSC_down	3.52209	7.91399	6.1575	4.22481	1.2732	1.21766	0.075749	0.244713	0.189123	0.154295	0	0	0.00711767	0.0483465
SLC22A15	Veh:ATF6-/- vs ATF6+/+_MSC_down	0.347363	0.228242	0.396542	0.372523	0.335503	0.318924	0.073002	0.047841	0.489813	0.505137	0.112997	0.403784	0.00711767	0.0483465
ARHGAP28	Veh:ATF6-/- vs ATF6+/+_MSC_down	2.94581	1.84839	2.64705	2.65459	0.783067	0.338274	0.185771	0.142059	0.559442	0.361609	0.230061	0.190235	0.00728027	0.0492571
IGSF1	Veh:ATF6-/- vs ATF6+/+_MSC_down	7.30822	5.18941	6.90218	6.40803	0.916147	0.739952	0.126258	0.246685	0.117293	0.351333	0.413529	0.510992	0.0073559	0.0496297
AGRN	Veh:ATF6-/- vs ATF6+/+_WAPC_up	69.0973	65.5938	55.5669	46.2157	61.1718	61.8668	63.4085	65.4151	4.2611	3.6805	6.87526	8.76908	1.73e-22	1.76e-19
KRTAP2-3	Veh:ATF6-/- vs ATF6+/+_WAPC_up	0	0	0	0	1.81799	0	12.9924	10.5201	22.9236	20.502	58.5115	58.5326	3.45e-20	2.43e-17
ZEB1	Veh:ATF6-/- vs ATF6+/+_WAPC_up	0.018733	0.033594	0.04281	0.020098	5.50798	5.29857	6.0314	5.81286	7.53965	6.61226	11.7777	12.4389	7.55e-19	4.56e-16
TMEM158	Veh:ATF6-/- vs ATF6+/+_WAPC_up	43.5243	37.3284	37.3991	33.8265	94.4383	95.8121	83.7175	83.8184	2.54644	3.11629	11.0157	11.6477	1.25e-17	7.04e-15
STC2	Veh:ATF6-/- vs ATF6+/+_WAPC_up	11.2975	7.40742	10.6247	8.16664	92.1449	97.1116	120.533	114.211	10.6519	9.05017	14.9028	20.1322	6.8e-17	3.2e-14
SLC16A3	Veh:ATF6-/- vs ATF6+/+_WAPC_up	51.3286	45.9239	36.6575	31.3105	91.0706	112.548	180.315	169.141	31.8467	27.1997	55.7438	52.8736	1.68e-15	6.78e-13
GOLGA8A	Veh:ATF6-/- vs ATF6+/+_WAPC_up	0.422205	0.234575	0.33858	0.12488	0	0.177508	0.243668	0.213928	1.01651	0.781788	3.652	5.14007	2.24e-12	5.91e-10
PPP1R3C	Veh:ATF6-/- vs ATF6+/+_WAPC_up	1.05729	0.826886	1.00227	0.801588	0.476421	0.453482	0.277381	0.181593	1.96554	1.85691	6.86538	5.88969	3.38e-12	8.27e-10
TCIRG1	Veh:ATF6-/- vs ATF6+/+_WAPC_up	2.79924	3.47452	3.36462	2.39823	18.3875	25.2454	17.1375	18.0972	5.51861	4.13549	8.31351	8.63356	5.76e-10	9.37e-08
PODXL	Veh:ATF6-/- vs ATF6+/+_WAPC_up	180.2	107.467	151.87	118.653	5.33948	7.02649	13.6325	13.1146	2.78253	2.42839	4.13352	6.22868	2.21e-09	3.16e-07
CDCP1	Veh:ATF6-/- vs ATF6+/+_WAPC_up	3.37002	2.08427	3.02685	2.5717	18.0365	17.45	20.9301	19.0057	1.04245	0.751568	2.05867	4.50384	1.19e-08	1.42e-06
COL18A1	Veh:ATF6-/- vs ATF6+/+_WAPC_up	133.072	96.7062	114.953	88.8677	101.354	96.4375	48.4782	49.0453	2.52663	2.28095	3.4216	4.38477	1.72e-08	1.96e-06
ESF1	Veh:ATF6-/- vs ATF6+/+_WAPC_up	5.70853	1.80643	3.45024	3.16952	1.50851	1.19616	2.7412	3.08807	4.63663	4.5252	7.49896	7.41835	2.26e-08	2.53e-06
BNC1	Veh:ATF6-/- vs ATF6+/+_WAPC_up	0.071163	0.042503	0	0.050873	1.08373	1.28924	2.16827	2.59741	0.714019	0.549782	1.43533	1.67707	3.7e-07	2.95e-05
KRT7	Veh:ATF6-/- vs ATF6+/+_WAPC_up	5.00353	6.25475	5.82488	4.74905	2.49078	2.8496	2.98511	2.99918	4.21351	3.86165	11.3446	8.95526	3.87e-07	3.03e-05
CXCL6	Veh:ATF6-/- vs ATF6+/+_WAPC_up	3.2905	2.23056	3.23987	3.28377	46.8973	39.0967	11.1652	12.1989	4.16252	4.65243	8.06149	12.545	4.2e-07	3.18e-05
IFI30	Veh:ATF6-/- vs ATF6+/+_WAPC_up	34.0466	43.3776	45.1116	41.102	2.22337	4.2543	3.40997	3.33541	3.62882	3.46604	12.3875	9.49731	4.89e-07	3.59e-05
CCL20	Veh:ATF6-/- vs ATF6+/+_WAPC_up	0	0	0	0	0	0	0	0	4.14052	3.58057	10.14	9.44098	3.12e-06	0.000182129
NPIPB3	Veh:ATF6-/- vs ATF6+/+_WAPC_up	6.73084	3.62771	5.21802	3.20498	1.26019	1.84625	1.96991	2.31571	2.68815	2.30432	3.42363	6.35439	3.85e-06	0.000218192
KRTAP1-5	Veh:ATF6-/- vs ATF6+/+_WAPC_up	0	0	0	0	0.758548	0.724871	1.56139	1.31026	3.08993	2.59098	5.78644	7.13501	4.4e-06	0.000239789
CNTNAP1	Veh:ATF6-/- vs ATF6+/+_WAPC_up	2.25166	1.85752	1.68423	1.88109	9.38928	7.96246	14.8486	16.946	0.778435	0.733777	1.41998	2.08462	4.56e-06	0.000247216
SEMA7A	Veh:ATF6-/- vs ATF6+/+_WAPC_up	7.60863	5.87285	7.02844	5.64658	26.4732	25.9282	69.239	69.0214	7.67055	5.98734	9.66239	17.116	5.07e-06	0.000271082
PPFIA4	Veh:ATF6-/- vs ATF6+/+_WAPC_up	0.301483	0.225273	0.401973	0.161735	0.121264	0	0.017572	0.034558	0.286393	0.331384	1.5212	0.892448	5.99e-06	0.000303114
ENO2	Veh:ATF6-/- vs ATF6+/+_WAPC_up	58.2084	54.1932	61.745	51.9376	18.6317	17.8992	27.1816	25.2113	5.9477	4.63323	18.6795	10.5679	1.16e-05	0.000550359
CTSK	Veh:ATF6-/- vs ATF6+/+_WAPC_up	3.7613	4.22099	2.42591	3.81017	6.74766	7.09653	5.36907	4.80042	2.93771	1.62698	4.9173	6.34606	1.53e-05	0.00069107
FAM46A	Veh:ATF6-/- vs ATF6+/+_WAPC_up	1.093	0.849716	0.707147	0.913168	8.62579	6.99789	2.84663	2.92873	1.24391	1.05546	1.98299	1.96761	1.6e-05	0.000715231
RGMB	Veh:ATF6-/- vs ATF6+/+_WAPC_up	5.30506	5.22395	5.78262	5.33016	17.3077	16.0418	25.662	22.9297	6.78397	5.30983	8.37156	16.6901	1.72e-05	0.000751241
ITPR3	Veh:ATF6-/- vs ATF6+/+_WAPC_up	6.56104	4.38432	5.69098	4.08745	3.74712	3.51846	1.52165	1.69291	0.889072	1.06067	1.57586	2.10246	1.88e-05	0.000794454
CLEC3B	Veh:ATF6-/- vs ATF6+/+_WAPC_up	0	0	0	0	0.649827	0	0.331721	0	10.5557	8.00164	13.3492	16.9772	3.22e-05	0.00121018
SDC1	Veh:ATF6-/- vs ATF6+/+_WAPC_up	20.5182	17.3641	20.3862	17.6407	157.116	151.629	149.144	157.822	1.84011	1.49458	2.54829	3.0379	4.73e-05	0.00169981
NOTCH3	Veh:ATF6-/- vs ATF6+/+_WAPC_up	35.5146	28.898	32.7136	24.6317	8.598	8.07618	6.79977	7.18284	0.596168	0.445006	0.740861	1.09557	0.000154506	0.00445799
KRT19	Veh:ATF6-/- vs ATF6+/+_WAPC_up	137.616	172.62	135.39	137.232	12.025	15.951	51.1996	52.7958	8.07979	5.77427	15.77	11.4501	0.000155235	0.00446241
CXCL5	Veh:ATF6-/- vs ATF6+/+_WAPC_up	16.5383	9.63505	4.88386	4.59581	1.6463	1.72391	1.3902	1.74165	1.59327	1.58372	2.89195	2.83267	0.000221627	0.00589193
ITGB3	Veh:ATF6-/- vs ATF6+/+_WAPC_up	0.044601	0	0	0	1.53494	1.68938	9.42071	11.3114	0.580598	0.501693	1.06646	1.25291	0.000229229	0.00605594
FZD1	Veh:ATF6-/- vs ATF6+/+_WAPC_up	1.31139	1.12954	1.09362	0.865295	13.5123	13.9747	7.91594	7.70905	0.553778	0.618705	1.03347	1.51464	0.000248262	0.00643805
AHNAK2	Veh:ATF6-/- vs ATF6+/+_WAPC_up	0.27183	0.176555	0.105951	0.105616	11.2517	9.56543	12.8845	13.3009	1.08237	0.977917	1.2494	2.4369	0.000392409	0.00908883
KLF7	Veh:ATF6-/- vs ATF6+/+_WAPC_up	1.78127	1.28866	2.05015	1.65242	3.23565	3.76601	3.31183	3.58935	0.474753	0.581859	0.902399	1.08604	0.000406647	0.00934183
TRIM14	Veh:ATF6-/- vs ATF6+/+_WAPC_up	3.41522	4.34581	3.8733	3.92866	1.89329	1.47043	2.76765	2.8922	1.73721	1.14434	2.9943	2.60879	0.0004759	0.0106124
IFIT2	Veh:ATF6-/- vs ATF6+/+_WAPC_up	0	0	0.036193	0	1.14775	0.873303	1.06705	1.3106	6.03704	5.51293	13.4059	8.15077	0.000592579	0.0126188
APBA1	Veh:ATF6-/- vs ATF6+/+_WAPC_up	0.196832	0.10296	0.224957	0.123213	1.13053	0.621902	2.79346	2.81473	0.547599	0.402863	0.752819	1.08042	0.000613895	0.0129101
CMPK2	Veh:ATF6-/- vs ATF6+/+_WAPC_up	0.202925	0.268332	0.307633	0.25094	0	0	0	0.241858	1.63937	1.53175	4.02665	2.59534	0.000766958	0.0154011
EREG	Veh:ATF6-/- vs ATF6+/+_WAPC_up	0.023638	0	0	0	2.14017	1.70895	2.70737	2.58806	0.980657	0.757266	1.1995	2.26689	0.000782888	0.015573
COL7A1	Veh:ATF6-/- vs ATF6+/+_WAPC_up	0.455462	0.471518	0.507601	0.325986	9.71187	10.7157	3.25445	3.50294	1.02767	0.964659	1.38052	2.42082	0.000832786	0.0162972
ABI3BP	Veh:ATF6-/- vs ATF6+/+_WAPC_up	0.073483	0	0	0	0.35476	0.168629	0.617675	0.531249	2.07196	1.75285	2.7247	5.10139	0.00126551	0.0226501
IFI44L	Veh:ATF6-/- vs ATF6+/+_WAPC_up	0	0	0	0	1.3999	1.39366	0.0773	0.057003	7.28849	5.86865	17.6267	8.81539	0.00135198	0.0237622
POU2F2	Veh:ATF6-/- vs ATF6+/+_WAPC_up	1.20132	0.365916	0.401391	0.376871	0.521184	0.60525	1.96455	1.84289	0.441955	0.29406	0.607954	1.05373	0.00144402	0.0249648
ITGA2	Veh:ATF6-/- vs ATF6+/+_WAPC_up	1.10294	0.360876	0.687069	0.748654	8.87318	7.15803	15.59	15.3115	0.518324	0.415657	0.70669	1.70647	0.00148985	0.0254964
IFITM1	Veh:ATF6-/- vs ATF6+/+_WAPC_up	511.319	523.078	536.778	501.134	47.7695	42.782	31.2154	31.8438	154.339	122.977	545.831	186.229	0.00180271	0.029308
PAG1	Veh:ATF6-/- vs ATF6+/+_WAPC_up	0.019872	0	0.022736	0.042676	2.52676	2.39985	2.2676	2.30247	0.307711	0.332435	0.495134	0.846939	0.00308517	0.0434701
S100A6	Veh:ATF6-/- vs ATF6+/+_WAPC_down	27.6333	30.5964	17.055	18.9568	179.941	195.966	0.222366	0.216586	185.991	151.252	9.44817	9.55412	1.95e-76	1.65e-72
CSRP1	Veh:ATF6-/- vs ATF6+/+_WAPC_down	7.73211	9.07412	10.1225	8.5182	101.861	104.636	101.165	98.1749	33.5261	27.1924	1.83257	2.88586	2.72e-44	1.15e-40
FOS	Veh:ATF6-/- vs ATF6+/+_WAPC_down	3.14831	1.95333	2.24242	2.11138	181.204	217.555	52.8857	66.2478	61.8658	49.9317	11.0089	13.9585	2.35e-34	6.62e-31
HP	Veh:ATF6-/- vs ATF6+/+_WAPC_down	0.084714	0	0	0.180655	0	0	0	0	177.08	139.082	39.0047	46.246	1.47e-30	2.49e-27
FHL1	Veh:ATF6-/- vs ATF6+/+_WAPC_down	18.4299	16.296	18.7163	20.2229	83.2823	91.5165	54.0579	47.935	329.975	279.362	112.607	118.259	8.88e-24	1.25e-20
DNAJC15	Veh:ATF6-/- vs ATF6+/+_WAPC_down	0	0.036295	0.046201	0.04346	7.61476	7.52524	0	0	5.30384	5.49396	0	0.11797	2.08e-23	2.51e-20
LBP	Veh:ATF6-/- vs ATF6+/+_WAPC_down	0.246585	0.274929	0.069918	0.329366	0	0	0	0	22.9989	18.5668	4.79565	6.09218	5.06e-16	2.14e-13
ATF6	Veh:ATF6-/- vs ATF6+/+_WAPC_down	3.55972	2.03351	0.583872	0.475544	6.52587	6.94539	0.150787	0.15036	3.47235	3.18501	0.294535	0.555587	2.04e-13	6.16e-11
FABP3	Veh:ATF6-/- vs ATF6+/+_WAPC_down	9.97916	10.3872	16.4321	13.4468	44.8629	47.2248	60.2409	53.4946	581.232	481.788	171.323	148.44	3.42e-12	8.27e-10
PLA2G2A	Veh:ATF6-/- vs ATF6+/+_WAPC_down	11.9241	9.53643	9.87949	11.8268	0	0	0	0	112.633	92.5881	32.9044	29.3512	1.02e-11	2.11e-09
SLC19A3	Veh:ATF6-/- vs ATF6+/+_WAPC_down	0.909342	0.682862	0.936647	1.00608	0	0	0	0.060558	5.77008	4.81513	1.4019	1.73338	1.81e-09	2.64e-07
JUNB	Veh:ATF6-/- vs ATF6+/+_WAPC_down	4.65193	4.32071	4.39461	3.79616	102.701	110.036	41.3724	35.6716	18.9729	19.3645	6.53229	6.69818	1.27e-08	1.49e-06
ABCG1	Veh:ATF6-/- vs ATF6+/+_WAPC_down	0.972855	0.818107	0.690615	0.690064	0.277131	0	0	0	20.2737	17.61	5.04863	3.39194	4.9e-08	5.11e-06
POSTN	Veh:ATF6-/- vs ATF6+/+_WAPC_down	0.221333	0.164993	0.277226	0.230274	59.1436	50.4277	22.1339	19.1325	4.12514	3.3784	0.89746	0.701095	5.12e-08	5.21e-06
IER2	Veh:ATF6-/- vs ATF6+/+_WAPC_down	68.9237	63.6852	64.1713	52.4503	105.164	116.457	40.4667	37.7344	27.0835	24.1216	7.59723	11.4584	5.65e-08	5.62e-06
MCTP2	Veh:ATF6-/- vs ATF6+/+_WAPC_down	0.174627	0.11652	0.34193	0.186894	0.104752	0	0	0	1.58094	1.04992	0.283286	0.314454	3.04e-07	2.5e-05
BTG2	Veh:ATF6-/- vs ATF6+/+_WAPC_down	1.54064	1.52633	1.46896	1.47106	3.30403	5.00256	3.49621	3.69123	9.86637	7.3624	2.63676	3.18676	3.86e-07	3.03e-05
ITIH5	Veh:ATF6-/- vs ATF6+/+_WAPC_down	0.430302	0.51068	0.609767	0.686883	0	0	0	0	5.42416	3.96592	1.09304	1.72432	6.73e-07	4.78e-05
PRUNE2	Veh:ATF6-/- vs ATF6+/+_WAPC_down	2.04948	0.875386	1.54149	1.41017	0.982394	0.169772	0.840469	0.968063	3.76083	3.09145	1.29891	2.00995	9.48e-07	6.57e-05
PCSK9	Veh:ATF6-/- vs ATF6+/+_WAPC_down	24.4435	18.4415	27.8048	19.6162	6.7917	5.7413	1.12717	0.861551	4.55491	3.75596	1.2792	1.06849	1.52e-06	9.81e-05
ATP1A2	Veh:ATF6-/- vs ATF6+/+_WAPC_down	7.18927	6.69399	7.32451	5.69347	0	0	0	0.020579	7.04245	5.26254	1.08868	2.17989	1.75e-06	0.000109744
CLNS1A	Veh:ATF6-/- vs ATF6+/+_WAPC_down	52.7949	51.1292	49.2704	54.661	53.9206	58.4331	23.6229	25.5167	23.7212	19.4672	8.27621	7.40675	2.29e-06	0.000136113
ADAMTS15	Veh:ATF6-/- vs ATF6+/+_WAPC_down	1.24276	1.14832	1.4852	1.21021	0.41588	0.197613	0	0.019758	2.89461	2.52967	0.802619	1.03714	2.76e-06	0.000162172
GK	Veh:ATF6-/- vs ATF6+/+_WAPC_down	1.36895	0.901097	1.78142	1.39163	1.64535	1.66189	3.22178	3.28938	2.68579	2.07297	0.760162	0.850796	3.73e-06	0.000213043
SAA1	Veh:ATF6-/- vs ATF6+/+_WAPC_down	0.623227	0	0	0	0	0	0	0	92.451	83.0276	21.3048	37.4489	3.96e-06	0.000220123
LIPE	Veh:ATF6-/- vs ATF6+/+_WAPC_down	2.17206	2.80058	2.80743	2.57645	1.04757	0.896553	0.730102	1.04635	81.0297	67.8208	28.4735	19.9189	5.59e-06	0.000288163
MTUS1	Veh:ATF6-/- vs ATF6+/+_WAPC_down	0.454618	0.271418	0.725929	0.389222	0.657764	0.417023	0.222898	0.156451	2.7361	2.78649	0.776491	1.23361	2.67e-05	0.00105111
AQP9	Veh:ATF6-/- vs ATF6+/+_WAPC_down	0	0	0	0	0	0	0	0	4.81645	3.53175	1.22852	0.718301	7.1e-05	0.00242308
LAMA2	Veh:ATF6-/- vs ATF6+/+_WAPC_down	0.585619	0.227889	0.44239	0.41521	0.681801	0.190472	0.220639	0.240014	1.6456	1.3486	0.410113	0.620668	8.24e-05	0.00274409
LIMCH1	Veh:ATF6-/- vs ATF6+/+_WAPC_down	0.650246	0.382675	0.592565	0.318926	0	0	0	0	1.27443	1.31035	0.208357	0.396218	0.000102984	0.00321265
OLAH	Veh:ATF6-/- vs ATF6+/+_WAPC_down	0	0	0	0	0	0	0	0.1454	6.2839	5.41695	0.824993	1.85113	0.000177123	0.0049095
VWA5A	Veh:ATF6-/- vs ATF6+/+_WAPC_down	9.61137	8.97188	9.52266	9.15949	7.20693	10.0081	2.8246	2.39391	2.79064	3.62451	1.04088	1.17071	0.00171526	0.0282667
HCAR2	Veh:ATF6-/- vs ATF6+/+_WAPC_down	0	0	0	0	0	0	0	0	5.76134	4.88595	1.77113	0.922555	0.00200226	0.0316987
PMS1	Veh:ATF6-/- vs ATF6+/+_WAPC_down	8.39596	4.59905	5.34833	4.7116	3.41656	2.46927	2.18433	2.34138	2.0821	1.87421	0.41387	0.854023	0.0024579	0.0364545
RRNAD1	Veh:ATF6-/- vs ATF6+/+_WAPC_down	7.87979	7.96722	8.74328	6.42514	5.19621	5.8862	2.94528	3.69112	4.89008	3.63347	1.6716	1.29446	0.00267869	0.0390889
MAP3K8	Veh:ATF6-/- vs ATF6+/+_WAPC_down	0.769435	0.53371	0.535084	0.390233	0.146085	0.973234	0.204378	0.292241	2.29428	2.05629	0.857842	0.36017	0.00350727	0.0473467

## Sheet: TM (KO vs WT)
Supplementary Table S2-2 Up- and downregulated genes in ATF6−/− cells relative to ATF6+/+ cells in the presence of TM (early passage).
Gene	group	ESC_TM:ATF6+/+_1	ESC_TM:ATF6+/+_2	ESC_TM:ATF6-/-_1	ESC_TM:ATF6-/-_2	MSC_TM:ATF6+/+_1	MSC_TM:ATF6+/+_2	MSC_TM:ATF6-/-_1	MSC_TM:ATF6-/-_2	APC_TM:ATF6+/+_1	APC_TM:ATF6+/+_2	APC_TM:ATF6-/-_1	APC_TM:ATF6-/-_2	P_value	Q_value
TFE3	TM:ATF6-/- vs ATF6+/+_ESC_up	33.1307	35.2082	91.4718	86.5663	41.3776	34.3906	102.513	80.0254	12.2514	17.2639	48.8153	57.9504	1.91933e-107	6.18089e-104
BEX5	TM:ATF6-/- vs ATF6+/+_ESC_up	1.14757	1.74322	22.126	23.0059	0	0	6.1718	4.43404	0	0	1.59116	2.5172	1.52007e-30	5.64825e-28
SLC35A2	TM:ATF6-/- vs ATF6+/+_ESC_up	9.71734	11.5517	24.4813	24.9444	14.5267	15.1329	27.552	29.867	2.72711	4.36611	7.43447	10.0789	1.74112e-25	5.42612e-23
DHRS2	TM:ATF6-/- vs ATF6+/+_ESC_up	4.37869	4.97063	17.0132	16.0137	0	0	0	0.367999	0	0.137207	0.296237	1.1229	8.06647e-22	2.16473e-19
LCP1	TM:ATF6-/- vs ATF6+/+_ESC_up	1.07249	0.704491	3.92442	3.98541	0.123759	0.096864	0.203233	0.28006	0.362374	0.543192	1.85739	2.28705	1.31998e-15	1.70032e-13
HIST1H2AC	TM:ATF6-/- vs ATF6+/+_ESC_up	7.41324	10.6929	34.4042	30.7754	32.1894	13.8516	75.8749	66.3371	23.7265	31.4842	65.2257	75.1646	8.81333e-15	1.06432e-12
RENBP	TM:ATF6-/- vs ATF6+/+_ESC_up	5.55088	6.62157	14.57	14.4623	1.12795	1.84115	4.61513	3.69406	3.42129	5.16491	5.16254	3.99336	1.90957e-10	1.06638e-08
SNHG12	TM:ATF6-/- vs ATF6+/+_ESC_up	17.0835	15.1138	33.329	38.6463	15.1171	13.1015	38.8685	22.5417	7.32226	12.8709	21.7298	29.4306	9.42954e-10	4.44384e-08
HSPA5	TM:ATF6-/- vs ATF6+/+_ESC_down	1339.85	1478.82	406.54	396.636	5931.71	8577.21	2120.71	1199.64	1318.81	1360.34	886.865	1062.6	6.14141e-268	5.93321e-264
HSP90B1	TM:ATF6-/- vs ATF6+/+_ESC_down	727.924	864.603	197.181	177.952	1670.04	1656.42	355.983	156.135	1132.76	1041.37	325.704	366.498	1.77935e-136	8.59515e-133
ATF6	TM:ATF6-/- vs ATF6+/+_ESC_down	8.02001	8.22015	0.347483	0.379532	15.1721	12.6294	0.212326	0.071702	3.0824	3.90774	0.652787	0.738033	2.14525e-106	5.18131e-103
PDIA4	TM:ATF6-/- vs ATF6+/+_ESC_down	477.79	542.981	184.807	161.697	1262.05	1700.99	222.602	97.5782	413.226	457.929	97.5218	110.966	3.09825e-82	5.98644e-79
HYOU1	TM:ATF6-/- vs ATF6+/+_ESC_down	312.412	354.499	151.804	137.431	651.699	930.432	227.593	127.56	135.511	165.114	92.703	103.663	1.89918e-62	3.058e-59
SEL1L	TM:ATF6-/- vs ATF6+/+_ESC_down	13.0258	13.0365	4.59183	4.44226	146.027	174.298	43.9951	21.1981	29.3255	20.6867	9.859	10.9339	1.25219e-60	1.7282e-57
HERPUD1	TM:ATF6-/- vs ATF6+/+_ESC_down	98.2837	100.909	47.3746	46.5983	805.238	748.92	412.881	366.55	184.074	193.518	83.3375	101.651	7.66762e-58	9.25961e-55
SDF2L1	TM:ATF6-/- vs ATF6+/+_ESC_down	254.926	273.709	90.892	103.869	640.813	687.403	255.732	292.922	169.575	256.453	90.4306	114.331	4.50788e-51	3.95914e-48
EDNRB	TM:ATF6-/- vs ATF6+/+_ESC_down	5.2771	7.09286	0	0.051535	0.136068	0.150172	0	0	0.139484	0	0	0	4.92113e-45	3.22012e-42
DNAJC3	TM:ATF6-/- vs ATF6+/+_ESC_down	25.0699	24.1346	12.2384	10.7978	95.8304	94.713	45.5031	19.2188	25.1412	20.6226	12.6922	15.0345	3.28949e-35	1.38173e-32
DERL3	TM:ATF6-/- vs ATF6+/+_ESC_down	20.617	30.9296	6.81739	7.15014	20.2856	17.6419	1.41524	0.368463	11.8613	12.7032	0.711153	1.44894	2.32362e-22	6.41385e-20
SLC16A3	TM:ATF6-/- vs ATF6+/+_ESC_down	14.361	14.551	4.53756	5.19495	51.3988	94.3326	98.1462	129.949	22.8643	27.8284	79.0514	75.6551	4.83672e-19	1.06199e-16
CRELD1	TM:ATF6-/- vs ATF6+/+_ESC_down	15.7503	17.7148	7.65643	7.21866	38.673	55.0333	9.58814	6.75522	23.4416	28.8096	7.10651	9.5867	4.01864e-16	5.97294e-14
ERVMER34-1	TM:ATF6-/- vs ATF6+/+_ESC_down	7.12087	7.65421	2.63218	2.07539	0.041612	0	0	0.034209	0	0	0	0	5.18757e-15	6.34394e-13
TPR	TM:ATF6-/- vs ATF6+/+_ESC_down	6.49423	7.97364	3.80002	2.99031	1.97957	1.82182	1.85015	1.0235	2.07676	2.3994	3.6792	4.11492	6.01329e-14	6.384e-12
KTN1	TM:ATF6-/- vs ATF6+/+_ESC_down	8.71888	11.5791	4.41204	3.46805	11.7369	12.6782	10.918	3.03714	15.8493	18.8698	21.7997	23.988	1.58482e-12	1.29754e-10
GOLGB1	TM:ATF6-/- vs ATF6+/+_ESC_down	4.05994	5.21709	2.33463	2.01379	2.87361	3.48022	2.14334	1.94206	5.03479	4.81946	9.84319	10.9065	2.04143e-12	1.64352e-10
CENPF	TM:ATF6-/- vs ATF6+/+_ESC_down	4.87303	6.23066	2.63433	1.89479	0.617675	0.956843	0.518542	0.309153	0.056568	0.071572	0.021651	0.087177	2.51974e-11	1.656e-09
HMGN5	TM:ATF6-/- vs ATF6+/+_ESC_down	5.23225	5.9981	2.43125	2.28009	0.574745	0.135218	0.322742	0.283092	1.0926	2.00952	2.44101	3.65156	2.7414e-07	6.84093e-06
LOXL4	TM:ATF6-/- vs ATF6+/+_MSC_up	0.208801	0.10451	0.091198	0.152118	1.02801	1.55906	13.2625	9.22501	2.25743	2.49302	4.17393	5.14577	8.79834e-15	2.59978e-12
CNN1	TM:ATF6-/- vs ATF6+/+_MSC_up	11.6116	13.0084	18.7368	19.3207	4.62317	2.29954	23.6793	28.6669	3.60251	3.32172	4.19702	7.08557	1.38441e-12	2.88268e-10
TRIM58	TM:ATF6-/- vs ATF6+/+_MSC_up	0.170102	0.097228	0.319277	0.29777	0.022437	0.070198	1.55932	1.16405	0.01643	0	0.22055	0.295899	1.70062e-11	2.97658e-09
ICAM1	TM:ATF6-/- vs ATF6+/+_MSC_up	3.0792	1.62081	2.54879	2.79403	12.1709	15.0936	80.7911	56.4654	18.8809	18.9401	35.6014	38.6945	2.13886e-11	3.69015e-09
BAMBI	TM:ATF6-/- vs ATF6+/+_MSC_up	8.01601	8.28712	6.99182	7.04206	2.82729	3.64256	22.5595	17.7107	4.66136	7.31966	7.96429	10.1871	2.34228e-11	3.98418e-09
SOD2	TM:ATF6-/- vs ATF6+/+_MSC_up	27.3132	27.0731	32.8738	27.326	18.4973	9.17095	69.3133	87.8031	18.8767	27.1535	29.9376	37.85	2.56511e-11	4.24367e-09
SCG5	TM:ATF6-/- vs ATF6+/+_MSC_up	22.1966	25.9388	26.6585	26.4904	4.64974	2.65644	18.9762	19.9939	3.31074	5.29851	13.8355	17.0287	7.89843e-11	1.22294e-08
CPEB1	TM:ATF6-/- vs ATF6+/+_MSC_up	1.57968	2.23152	2.91733	2.03833	3.06224	2.00062	15.3276	11.2615	1.64347	1.35081	3.18305	3.26766	1.87386e-10	2.82882e-08
FOLR3	TM:ATF6-/- vs ATF6+/+_MSC_up	0	0	0	0.157958	2.5373	0.802559	15.1872	14.5726	0.492292	0.611627	0.848312	1.20808	2.03708e-10	3.00023e-08
TXNIP	TM:ATF6-/- vs ATF6+/+_MSC_up	42.7084	45.1664	45.0853	44.0225	26.0514	14.2134	94.6305	100.133	47.7437	72.3306	108.008	122.445	4.26039e-10	6.12533e-08
ITGB3	TM:ATF6-/- vs ATF6+/+_MSC_up	0	0.025663	0	0	0.900031	1.09314	7.69561	4.77821	0.260149	0.350576	0.55887	0.583156	5.3304e-10	7.39945e-08
THY1	TM:ATF6-/- vs ATF6+/+_MSC_up	75.3048	78.0688	76.0371	72.9101	4.48833	3.00414	17.8062	21.1686	2.54501	2.64785	3.28433	2.44575	6.02234e-10	8.26498e-08
TGM2	TM:ATF6-/- vs ATF6+/+_MSC_up	0.291816	0.688858	0.432459	0.494439	11.9269	9.39268	40.3889	45.0979	6.79693	10.8158	27.1423	26.2293	4.90288e-09	5.58605e-07
STMN2	TM:ATF6-/- vs ATF6+/+_MSC_up	6.76247	6.84128	5.71562	6.30955	16.0382	8.19731	57.8536	47.5535	5.24352	8.01144	14.8082	19.2185	1.18372e-08	1.24311e-06
BEX5	TM:ATF6-/- vs ATF6+/+_MSC_up	1.14757	1.74322	22.126	23.0059	0	0	6.1718	4.43404	0	0	1.59116	2.5172	1.36765e-08	1.42389e-06
C15orf48	TM:ATF6-/- vs ATF6+/+_MSC_up	0	0.159377	0	0	6.78463	3.07422	31.3457	37.5244	9.44393	10.5448	19.8579	23.7027	1.53276e-08	1.55555e-06
SERPINB2	TM:ATF6-/- vs ATF6+/+_MSC_up	0	0	0	0	2.97847	0.81288	11.1022	15.0859	76.7795	136.822	224.34	333.961	2.15774e-08	2.13599e-06
KRT34	TM:ATF6-/- vs ATF6+/+_MSC_up	0	0	0	0	8.98106	5.96202	28.691	40.1342	45.4811	58.639	61.7205	60.9207	3.77805e-08	3.53701e-06
SLC6A17	TM:ATF6-/- vs ATF6+/+_MSC_up	0.077712	0.019426	0.136311	0.034028	0.125575	0.084164	1.09562	0.871983	0.052557	0.083055	0.176235	0.220713	8.62398e-08	7.28334e-06
KRT19	TM:ATF6-/- vs ATF6+/+_MSC_up	133.597	132.904	168.77	177.838	14.0559	9.27394	41.7791	65.0723	7.4128	11.1244	20.6502	19.4292	8.68708e-08	7.28568e-06
UPP1	TM:ATF6-/- vs ATF6+/+_MSC_up	54.3355	55.5711	82.6157	86.5089	56.9539	42.2308	159.487	195.452	63.543	67.096	94.2587	92.2119	1.40996e-07	1.14282e-05
EXTL1	TM:ATF6-/- vs ATF6+/+_MSC_up	0.567957	0.631573	0.35862	0.33114	0.320424	0.296349	1.85908	2.56524	0.234573	0.296165	0.573205	0.333176	1.68901e-07	1.34199e-05
HMOX1	TM:ATF6-/- vs ATF6+/+_MSC_up	27.8959	29.5017	40.1564	33.6033	209.251	212.148	689.688	710.874	19.5483	30.2897	105.184	105.983	2.16431e-07	1.68634e-05
G0S2	TM:ATF6-/- vs ATF6+/+_MSC_up	18.8438	22.4935	24.2725	25.6568	2.29557	1.81177	10.9172	14.3755	107.955	227.882	287.791	355.246	2.4094e-07	1.8534e-05
NEDD4L	TM:ATF6-/- vs ATF6+/+_MSC_up	6.3364	6.21846	6.26963	5.90381	3.07307	2.35891	12.0058	7.3947	1.13568	1.36368	1.72716	1.97643	3.67684e-07	2.64317e-05
PLA2G4C	TM:ATF6-/- vs ATF6+/+_MSC_up	0.45669	1.19555	1.82943	2.02405	0.289958	0.560584	3.4043	2.89973	0.907012	0.890681	2.25803	2.0026	3.92803e-07	2.7742e-05
MMP9	TM:ATF6-/- vs ATF6+/+_MSC_up	2.75378	2.47928	3.80816	3.7741	0.726059	0.813076	4.37078	4.34475	0.113785	0.286563	0.921318	1.37209	7.13017e-07	4.67995e-05
LRRC32	TM:ATF6-/- vs ATF6+/+_MSC_up	0.240293	0.270519	0.183902	0.23646	0.665544	0.282088	2.97269	2.18639	0.712322	0.585192	0.954773	1.31735	8.2844e-07	5.32185e-05
RAD23A	TM:ATF6-/- vs ATF6+/+_MSC_up	49.4165	52.3419	63.5573	56.3	14.6495	17.568	58.1038	52.2187	8.8773	11.9088	19.8117	26.511	9.61651e-07	6.01754e-05
SQRDL	TM:ATF6-/- vs ATF6+/+_MSC_up	0.074416	0.224148	0.257401	0.347648	3.50131	3.1807	12.1341	13.9657	4.56483	4.28702	5.77396	8.06754	1.05679e-06	6.54503e-05
MCTP1	TM:ATF6-/- vs ATF6+/+_MSC_up	0.262267	0.075938	0.132949	0.22145	0.605448	0.349408	2.88136	1.71609	0.236184	0.194732	0.487982	0.632816	1.59659e-06	9.54554e-05
PCDHGB5	TM:ATF6-/- vs ATF6+/+_MSC_up	1.84034	1.68194	0.932413	0.848116	1.02835	1.30707	2.02292	1.25177	0.089714	0.04549	0.242469	0.541301	2.53393e-06	0.00014435
SH3RF2	TM:ATF6-/- vs ATF6+/+_MSC_up	0.295986	0.084703	0.294922	0.14774	0.156115	0.061131	1.42717	1.3479	0.057119	0.432199	0.922845	0.893716	3.98404e-06	0.0002148
SNHG1	TM:ATF6-/- vs ATF6+/+_MSC_up	146.462	152.227	196.468	206.574	28.8281	16.9634	80.7211	74.2633	14.7405	15.039	28.1217	34.3145	4.02261e-06	0.00021496
BEX1	TM:ATF6-/- vs ATF6+/+_MSC_up	78.0716	91.1306	94.3978	98.2866	7.75035	5.73566	23.5154	29.3619	0.840011	1.78995	2.8101	3.09012	4.46825e-06	0.000233967
PLIN2	TM:ATF6-/- vs ATF6+/+_MSC_up	33.9034	38.0704	38.4431	43.842	76.003	52.032	192.339	184.946	173.115	255.682	269.873	292.849	5.03911e-06	0.000256782
ENPP1	TM:ATF6-/- vs ATF6+/+_MSC_up	3.82781	3.80175	3.0966	2.92315	1.42924	1.10534	4.89638	3.48262	0.461553	0.612152	1.11683	1.12067	6.65895e-06	0.000326911
RELB	TM:ATF6-/- vs ATF6+/+_MSC_up	9.19689	8.17814	10.4475	11.1971	7.09895	7.49033	21.7389	26.9136	5.30848	8.01031	11.9079	14.7358	8.07493e-06	0.000385458
TMEM251	TM:ATF6-/- vs ATF6+/+_MSC_up	15.3836	16.8985	17.0809	17.4772	11.3782	8.74465	30.0397	40.334	4.76223	8.45438	7.40212	9.10307	8.21874e-06	0.000390778
MLPH	TM:ATF6-/- vs ATF6+/+_MSC_up	1.53612	1.63488	1.61602	1.23171	5.12324	3.67984	13.2211	13.1293	0.402599	0.749215	1.55093	2.26325	1.51667e-05	0.000654171
SGIP1	TM:ATF6-/- vs ATF6+/+_MSC_up	0.022469	0.036307	0	0.021227	0.613029	0.322452	2.18044	1.18299	0.742202	0.762295	1.54624	1.56908	1.71338e-05	0.00072861
RAB32	TM:ATF6-/- vs ATF6+/+_MSC_up	4.87567	6.58816	8.6419	8.29091	141.469	98.9888	305.486	435.272	35.9859	40.0121	40.8947	48.2403	1.76095e-05	0.000743601
ZFPM2-AS1	TM:ATF6-/- vs ATF6+/+_MSC_up	0	0	0	0	2.93897	1.85751	8.67749	8.42959	4.16206	5.67152	8.34147	7.18774	1.79305e-05	0.000754517
SNHG15	TM:ATF6-/- vs ATF6+/+_MSC_up	46.5078	53.6767	85.4025	87.2877	21.8602	17.73	58.1277	66.5934	13.1381	20.7031	31.2174	51.1892	2.01767e-05	0.000827794
HDAC9	TM:ATF6-/- vs ATF6+/+_MSC_up	1.86831	1.26987	0.959817	0.780288	1.10829	0.580379	5.15989	2.2815	2.53694	3.38854	4.61521	4.8881	2.66449e-05	0.00106202
ZCCHC9	TM:ATF6-/- vs ATF6+/+_MSC_up	18.8955	20.7764	18.3892	18.5232	7.80474	4.96159	20.7861	18.7805	6.14063	6.7297	8.53129	9.54506	2.86078e-05	0.0011254
ZMIZ1-AS1	TM:ATF6-/- vs ATF6+/+_MSC_up	0	0	0	0	0.399224	0.343662	2.18858	2.34108	0.458706	0.787193	1.12656	0.754861	4.09559e-05	0.00151725
ATP6V1B2	TM:ATF6-/- vs ATF6+/+_MSC_up	33.012	33.2764	34.2728	36.7376	45.9598	31.5324	105.245	103.014	14.7315	18.1461	18.4504	22.1633	4.11446e-05	0.00151958
DIRAS1	TM:ATF6-/- vs ATF6+/+_MSC_up	5.22748	5.57293	7.74745	7.00084	3.81871	3.94092	12.2441	10.5091	1.67693	2.50056	5.22989	7.1819	4.92934e-05	0.00177177
DPP4	TM:ATF6-/- vs ATF6+/+_MSC_up	1.7562	1.72519	2.04669	1.47885	0.150118	0.093989	1.54968	0.543577	2.10993	2.66366	2.65892	2.32478	5.22036e-05	0.00186527
RASSF1	TM:ATF6-/- vs ATF6+/+_MSC_up	5.73776	6.13514	9.35833	11.0738	16.1872	13.0335	40.5294	37.6919	9.83647	7.77369	15.8559	17.4765	5.39957e-05	0.00191234
AVPI1	TM:ATF6-/- vs ATF6+/+_MSC_up	6.91758	6.85749	10.4204	10.267	14.6067	12.4295	38.7996	35.4815	3.10453	5.83655	9.90889	10.7254	5.6186e-05	0.00196323
TAGLN3	TM:ATF6-/- vs ATF6+/+_MSC_up	0.834888	2.04214	1.01961	1.23952	0.109938	0.259672	1.63784	3.86284	0	0	0.765651	1.55947	6.00645e-05	0.00208448
TXNL4B	TM:ATF6-/- vs ATF6+/+_MSC_up	7.69557	6.99312	10.801	10.3304	6.20251	5.87929	17.329	16.0611	3.38572	3.01082	4.15634	4.68675	6.77377e-05	0.00231747
SPOCD1	TM:ATF6-/- vs ATF6+/+_MSC_up	0.262611	0.313722	0.453656	0.546448	13.6957	6.68108	30.0625	33.0013	32.2548	52.2673	40.8748	43.9152	7.01496e-05	0.00237977
HIST1H2AC	TM:ATF6-/- vs ATF6+/+_MSC_up	7.41324	10.6929	34.4042	30.7754	32.1894	13.8516	75.8749	66.3371	23.7265	31.4842	65.2257	75.1646	8.85271e-05	0.0029453
STEAP1	TM:ATF6-/- vs ATF6+/+_MSC_up	3.23668	3.34744	3.45004	4.69874	2.57208	1.19322	7.34563	7.63236	1.58838	2.53183	3.24279	5.17254	9.10423e-05	0.00302065
ACTG2	TM:ATF6-/- vs ATF6+/+_MSC_up	2.64011	2.88233	3.04614	3.20592	104.821	47.3307	192.29	279.194	38.245	40.9508	55.434	76.5258	0.000106712	0.00346443
CD9	TM:ATF6-/- vs ATF6+/+_MSC_up	80.8274	77.1379	68.359	64.1443	12.6513	11.2737	31.322	34.5175	13.0565	16.5329	13.7449	13.5767	0.000111037	0.00356646
ARMC6	TM:ATF6-/- vs ATF6+/+_MSC_up	32.1129	34.7337	41.9927	42.2244	15.5073	12.5019	34.1697	39.1963	2.82486	5.38321	6.80679	8.40393	0.000114473	0.00366102
DRAM1	TM:ATF6-/- vs ATF6+/+_MSC_up	2.95057	3.71041	2.92231	3.05095	5.51388	4.52435	13.0882	13.9371	2.40691	3.62038	5.52618	4.88255	0.000114587	0.00366102
ORAOV1	TM:ATF6-/- vs ATF6+/+_MSC_up	4.49015	3.62102	7.31693	6.48509	5.38225	4.92697	14.7696	13.9714	2.09043	3.81877	6.06062	7.17975	0.000115292	0.00367384
NRIP3	TM:ATF6-/- vs ATF6+/+_MSC_up	1.50027	1.46831	2.44729	1.98229	2.80076	2.1439	8.83775	5.59724	1.32925	1.10916	2.08991	1.46251	0.000126117	0.00395615
C19orf25	TM:ATF6-/- vs ATF6+/+_MSC_up	24.7967	27.9667	36.1196	37.6463	15.0212	11.4813	31.2521	41.1175	3.66154	6.7906	10.1518	8.69078	0.000133732	0.0041519
AMDHD2	TM:ATF6-/- vs ATF6+/+_MSC_up	8.55424	10.5373	15.0682	13.9002	10.2011	12.2465	27.1353	42.4325	2.56139	3.15062	4.1057	5.51667	0.000143357	0.00441664
EMX2	TM:ATF6-/- vs ATF6+/+_MSC_up	0	0	0	0.041763	0.041146	0	0.655705	0.575068	0.16153	0	0.202746	0.253726	0.000162164	0.00487177
HIST3H2A	TM:ATF6-/- vs ATF6+/+_MSC_up	11.745	8.85071	15.0334	14.4829	11.139	7.78251	31.3435	31.5915	4.14908	4.10113	6.47907	7.8571	0.000188761	0.00557375
DUSP3	TM:ATF6-/- vs ATF6+/+_MSC_up	6.07602	6.04984	7.67478	7.21998	16.9698	12.0379	38.4778	32.2023	7.11398	8.40658	9.86629	9.64546	0.000194601	0.0057322
GSTO1	TM:ATF6-/- vs ATF6+/+_MSC_up	100.588	101.017	101.752	108.352	169.536	106.148	291.921	515.021	62.2894	73.1593	89.0972	100.678	0.000207766	0.00604625
SLC28A3	TM:ATF6-/- vs ATF6+/+_MSC_up	0	0	0.024278	0.024272	0.102516	0.020038	0.649798	0.506483	0.131367	0.094808	0.02519	0.067618	0.000227308	0.00655787
PDRG1	TM:ATF6-/- vs ATF6+/+_MSC_up	23.8357	24.7988	27.7262	29.433	17.3765	10.1925	35.1229	39.7335	6.9251	8.67804	8.67097	10.15	0.000233437	0.00666483
RNF14	TM:ATF6-/- vs ATF6+/+_MSC_up	4.53951	4.146	5.69839	5.60023	17.5422	10.312	34.4061	37.2135	6.28447	4.68923	5.37511	6.10344	0.000283437	0.00779744
CRHBP	TM:ATF6-/- vs ATF6+/+_MSC_up	0.073159	0	0.06328	0	0.404956	0.158905	1.95621	1.60533	0	0	0	0	0.000301038	0.00822543
SLC38A5	TM:ATF6-/- vs ATF6+/+_MSC_up	27.2409	26.4628	27.8237	29.3717	0.554417	0.386593	2.47807	2.07261	0.54039	0.736352	0.852301	0.815722	0.000322058	0.00874044
ATP6V0D2	TM:ATF6-/- vs ATF6+/+_MSC_up	0.055324	0	0	0	0.867919	1.00046	3.92059	3.0613	0.8588	0.799393	0.554202	0.180083	0.000337201	0.00912923
MCAM	TM:ATF6-/- vs ATF6+/+_MSC_up	7.56425	8.91984	8.91377	8.8249	2.44562	3.71855	10.9043	7.43437	13.6186	24.3162	17.3118	29.2076	0.000338652	0.00912923
TSPEAR-AS1	TM:ATF6-/- vs ATF6+/+_MSC_up	0.357305	0.358107	1.02125	0.935406	0.094215	0.184571	1.0592	0.851566	0.482421	0.260493	2.41604	2.24227	0.000342091	0.00920141
SLC25A4	TM:ATF6-/- vs ATF6+/+_MSC_up	16.4882	16.3551	19.0939	17.3945	2.97602	2.14302	6.23068	7.97859	2.37175	2.67887	3.2896	4.05384	0.000374433	0.00998239
RRAGD	TM:ATF6-/- vs ATF6+/+_MSC_up	0.993716	0.943097	1.87417	1.79505	0.282302	0.276039	1.70107	0.794233	1.29197	1.47993	1.64213	1.86175	0.000392604	0.0104208
ENO2	TM:ATF6-/- vs ATF6+/+_MSC_up	59.3054	61.4549	69.492	65.5884	7.57638	6.60233	17.6003	17.4433	1.82283	1.46938	11.459	5.93307	0.000397238	0.0104748
SORD	TM:ATF6-/- vs ATF6+/+_MSC_up	25.9712	21.8334	24.0341	26.1752	7.59774	3.5577	14.8664	16.3486	1.67696	1.8791	3.43068	2.46814	0.000398566	0.0104869
KCNK3	TM:ATF6-/- vs ATF6+/+_MSC_up	0.031853	0.031879	0.083538	0.083569	0.029406	0.046026	0.524366	0.508226	1.593	2.88092	2.28574	3.07888	0.000417929	0.0109724
COPRS	TM:ATF6-/- vs ATF6+/+_MSC_up	36.659	36.2548	42.3921	43.6169	50.4691	47.1136	102.844	154.345	14.2691	18.8468	23.0111	22.2146	0.000427952	0.011187
HRK	TM:ATF6-/- vs ATF6+/+_MSC_up	1.7494	1.94376	3.80432	2.87932	0.33966	0.467093	2.8532	2.01656	0.124023	0.155575	0.505116	0.225431	0.00046036	0.0119565
QPRT	TM:ATF6-/- vs ATF6+/+_MSC_up	76.5848	83.9252	91.1371	91.9596	5.78662	5.44248	12.784	17.1578	8.98868	14.8658	23.5833	26.3156	0.000484187	0.0124416
ALX1	TM:ATF6-/- vs ATF6+/+_MSC_up	0.546175	0.329855	0.655338	1.04178	3.52496	1.74317	9.29148	7.90623	1.02896	0.644208	1.40092	1.5176	0.000558395	0.0140495
IRF6	TM:ATF6-/- vs ATF6+/+_MSC_up	3.99895	3.39206	4.28283	3.44977	0.082188	0.040399	0.557511	0.467617	0.094517	0.025326	0.134745	0.072299	0.000581404	0.0144775
IKBKE	TM:ATF6-/- vs ATF6+/+_MSC_up	3.96773	3.17738	4.50194	4.51044	2.8148	1.55928	6.57428	5.55197	1.01769	1.22157	2.03671	2.3882	0.000583568	0.0145015
TOX2	TM:ATF6-/- vs ATF6+/+_MSC_up	0.47217	0.47328	0.821189	0.411974	1.11358	1.18644	4.53538	3.03287	1.02351	1.05892	2.14929	3.08391	0.000597212	0.0147496
ALDOC	TM:ATF6-/- vs ATF6+/+_MSC_up	28.2181	30.9167	27.6244	27.3364	4.41417	2.1516	8.10494	12.225	0.1668	0.418904	0.67826	0.942017	0.000598584	0.0147533
SP140	TM:ATF6-/- vs ATF6+/+_MSC_up	0.188106	0.066683	0.174026	0.155029	1.30283	1.5041	4.39238	5.35172	0.390647	0.484978	0.91361	0.595469	0.000610993	0.0150284
NR2C2AP	TM:ATF6-/- vs ATF6+/+_MSC_up	11.1812	10.5998	13.6013	15.7422	5.29002	3.0623	11.5467	11.7542	0.874109	2.46291	1.78484	2.91928	0.000617521	0.0151581
CELF2	TM:ATF6-/- vs ATF6+/+_MSC_up	2.80917	2.88454	3.2288	2.65196	0.299255	0.122884	1.17992	0.55112	0.33489	0.198596	0.11225	0.326452	0.000650972	0.0157236
CERS1	TM:ATF6-/- vs ATF6+/+_MSC_up	5.93574	5.60659	7.52977	7.91315	1.43821	1.54776	6.92885	5.67003	0.27577	0.314361	0.217715	0.9996	0.000727204	0.0172883
SLMO1	TM:ATF6-/- vs ATF6+/+_MSC_up	0.866678	1.66338	2.09776	2.33151	4.21845	3.99926	10.9375	11.2083	1.43387	2.13484	3.16852	2.89167	0.000860758	0.0197631
THAP8	TM:ATF6-/- vs ATF6+/+_MSC_up	5.97296	7.18087	10.395	8.02331	4.01365	4.05768	11.8933	10.3774	1.19319	2.62445	4.97934	3.78594	0.000866341	0.0198535
ACP5	TM:ATF6-/- vs ATF6+/+_MSC_up	2.50962	2.3597	4.22032	4.2762	3.20282	3.12941	8.07802	10.9398	0.063201	0.237821	0.772556	0.995983	0.000872099	0.0199476
CABLES1	TM:ATF6-/- vs ATF6+/+_MSC_up	3.62202	3.95349	4.67496	4.76513	0.74047	0.814519	2.25569	2.34588	1.01993	1.42373	1.69288	3.09952	0.000885172	0.0202084
ACSF2	TM:ATF6-/- vs ATF6+/+_MSC_up	3.93261	4.47264	4.63644	4.14463	2.99741	2.50503	7.30065	7.24841	13.2267	21.9851	17.2151	27.7537	0.000897425	0.0204494
PDLIM3	TM:ATF6-/- vs ATF6+/+_MSC_up	4.12521	5.2554	7.75715	6.55854	0.618975	0.381021	1.70369	2.61636	0.743945	0.407665	0.653861	0.584401	0.000938821	0.0211906
FSD1L	TM:ATF6-/- vs ATF6+/+_MSC_up	0.846313	0.080009	0.404943	0.755671	1.01372	0.404443	4.14417	3.58105	0.219411	0.372164	0.351024	0.387313	0.000982782	0.0218181
ADA	TM:ATF6-/- vs ATF6+/+_MSC_up	13.472	15.9783	16.0126	17.5584	8.20053	5.66213	16.5483	19.3358	2.29888	4.78216	3.20188	6.66901	0.000990677	0.021953
NTMT1	TM:ATF6-/- vs ATF6+/+_MSC_up	17.573	15.9754	26.6315	27.4256	26.2623	18.4869	45.3272	58.0051	8.8174	10.4621	11.2718	14.3811	0.000999439	0.022048
PRUNE2	TM:ATF6-/- vs ATF6+/+_MSC_up	1.87517	2.55427	1.63007	1.30855	0.261928	0.200966	1.00429	1.03046	1.50065	1.27631	1.10819	1.40775	0.00101128	0.0222462
SERPINB7	TM:ATF6-/- vs ATF6+/+_MSC_up	0	0	0	0	2.1135	1.43726	5.15144	5.13535	0.369386	0.058027	0.499508	0.501953	0.0010297	0.0225693
ADPRM	TM:ATF6-/- vs ATF6+/+_MSC_up	4.17489	3.19302	4.22014	4.96757	6.36151	4.4066	10.7044	14.4645	3.60669	4.44827	4.39752	7.3322	0.00106624	0.0231914
NAT8L	TM:ATF6-/- vs ATF6+/+_MSC_up	4.52479	4.9499	7.02051	6.21233	0.470755	0.782304	2.34022	1.58342	0.028731	0.127103	0.327656	0.344814	0.00111139	0.0237983
PUSL1	TM:ATF6-/- vs ATF6+/+_MSC_up	25.5864	26.3424	29.6559	35.2931	9.30831	6.90972	19.2118	26.0237	2.39243	3.09052	5.25848	4.69038	0.00112391	0.0239814
SPON2	TM:ATF6-/- vs ATF6+/+_MSC_up	0.223798	0.299594	0.32252	0.501643	7.4438	10.1682	20.4416	24.7998	10.4136	17.2644	22.6704	20.2084	0.00117368	0.0248241
CPED1	TM:ATF6-/- vs ATF6+/+_MSC_up	0	0.091623	0	0	2.86153	1.83121	10.0315	4.41053	3.08257	2.92444	6.63927	7.07373	0.00126067	0.0261417
ADAMTS1	TM:ATF6-/- vs ATF6+/+_MSC_up	2.84023	3.30165	2.67546	2.98224	19.4797	32.5699	107.49	45.709	13.166	12.0113	22.2985	18.0758	0.00128356	0.0263185
ITFG2	TM:ATF6-/- vs ATF6+/+_MSC_up	10.1985	11.4006	13.4619	12.6407	4.40679	3.36447	9.22141	10.859	2.69828	2.54852	4.70287	6.02577	0.00128079	0.0263185
SMYD3	TM:ATF6-/- vs ATF6+/+_MSC_up	18.7698	19.276	17.1282	16.1028	15.1859	8.36708	28.3982	27.0268	4.1394	4.75905	6.05367	6.59148	0.00131117	0.0267482
ADTRP	TM:ATF6-/- vs ATF6+/+_MSC_up	0	0	0	0	1.40048	0.575654	3.80077	3.16466	0.755374	1.51892	0.954357	1.21758	0.0013666	0.0277852
WDR66	TM:ATF6-/- vs ATF6+/+_MSC_up	0.147852	0.111023	0.258162	0.176759	0.443569	0.227162	1.09537	1.26312	0.113841	0.238151	0.244888	0.309424	0.0014266	0.028763
HES4	TM:ATF6-/- vs ATF6+/+_MSC_up	1.42337	1.73253	1.18872	2.79365	4.02242	5.80779	13.2526	18.1791	4.61059	5.99759	9.31474	10.5766	0.00146479	0.0293372
HAGHL	TM:ATF6-/- vs ATF6+/+_MSC_up	7.53811	8.71772	9.79786	10.3532	9.11858	9.8685	21.1354	28.209	2.88216	1.33356	2.61284	2.49801	0.00157654	0.0310883
LTBR	TM:ATF6-/- vs ATF6+/+_MSC_up	1.74959	1.99109	2.69188	2.25917	0.709062	0.509783	1.90541	2.37492	3.17237	2.71203	2.50983	2.73988	0.0016346	0.0319953
CENPM	TM:ATF6-/- vs ATF6+/+_MSC_up	41.4551	41.38	56.0502	55.6366	3.28719	4.06065	7.393	15.8826	0	0	0.142825	0	0.00170496	0.0331043
STRIP2	TM:ATF6-/- vs ATF6+/+_MSC_up	1.62694	1.39202	1.46161	1.45914	0.090527	0.452052	2.03455	1.23922	0.4699	0.209366	0.896826	0.756015	0.0018397	0.0350442
AOX1	TM:ATF6-/- vs ATF6+/+_MSC_up	2.34069	2.39244	1.64863	2.33793	0.822166	0.514511	2.13976	1.76021	3.02736	2.89031	4.13388	5.59764	0.00184689	0.0351258
FGF1	TM:ATF6-/- vs ATF6+/+_MSC_up	0.400401	0.330388	0.751424	0.479368	0.223836	0.125152	0.930133	0.783383	1.18531	1.96906	4.14786	3.73665	0.00190101	0.0358726
SLC29A1	TM:ATF6-/- vs ATF6+/+_MSC_up	157.015	154.016	141.915	146.693	2.90242	2.18213	6.51646	6.81158	2.33269	4.74669	3.23185	3.39995	0.00193966	0.0363746
MIATNB	TM:ATF6-/- vs ATF6+/+_MSC_up	0.88877	0.58288	0.767254	0.35137	0.298118	0.351129	1.17943	1.7098	0.217808	0.273552	0.364464	0.790585	0.00195691	0.0365567
ZNF365	TM:ATF6-/- vs ATF6+/+_MSC_up	0.51612	0.631081	1.33236	1.12986	0.9711	0.780995	3.13764	2.04093	0.160364	0.670417	0.417559	0.634123	0.00210573	0.0388259
IL32	TM:ATF6-/- vs ATF6+/+_MSC_up	3.33324	3.56639	5.30033	3.15786	11.9535	3.91182	20.8061	20.1797	10.4298	10.3383	14.7552	14.1072	0.00215361	0.0394077
CRABP2	TM:ATF6-/- vs ATF6+/+_MSC_up	135.251	133.884	171.778	156.558	12.8544	9.1267	21.7353	32.3293	6.16445	6.8785	15.2081	18.8314	0.00229555	0.0413135
SLC7A7	TM:ATF6-/- vs ATF6+/+_MSC_up	4.15088	3.8575	4.07928	4.87835	1.49076	0.719893	2.95348	4.20824	0.535552	0.777855	0.667676	0.646233	0.00229881	0.0413135
SPHK1	TM:ATF6-/- vs ATF6+/+_MSC_up	0.481344	0.22261	0.383536	0.321687	21.3287	36.3033	62.8317	91.8835	8.11233	13.4468	25.5934	24.1672	0.00229634	0.0413135
SNRPN	TM:ATF6-/- vs ATF6+/+_MSC_up	905.407	922.671	1022.02	1059.46	153.291	115.968	143.972	171.482	34.7105	36.4502	41.0745	50.8338	0.00246381	0.0434385
PIK3IP1	TM:ATF6-/- vs ATF6+/+_MSC_up	0.422644	0.26478	0.41342	0.190922	0.682571	1.03167	2.87718	2.64366	0.927194	1.06986	1.26078	1.37548	0.00248557	0.0436774
KCND1	TM:ATF6-/- vs ATF6+/+_MSC_up	0.719227	0.799497	1.7489	1.84143	0.245939	0.288603	1.03919	0.890985	0.054024	0.022749	0.241828	0.216283	0.00252503	0.0441097
NTRK3	TM:ATF6-/- vs ATF6+/+_MSC_up	0.676919	0.276177	0.771718	0.890577	0.226476	0.155067	1.0966	0.64356	0.332029	0.251424	0.64932	0.784871	0.0027318	0.0467308
KCNC4	TM:ATF6-/- vs ATF6+/+_MSC_up	1.98931	2.67243	2.94044	2.47916	0.483715	0.880881	2.16562	1.97245	0.641698	0.914248	0.751947	1.24523	0.00273729	0.0467585
ARHGDIB	TM:ATF6-/- vs ATF6+/+_MSC_up	0.23483	0.118257	0.200844	0.305122	2.16481	0.766841	4.53567	5.39557	1.42136	0.790318	1.29187	1.44026	0.00275794	0.0469122
MAPK13	TM:ATF6-/- vs ATF6+/+_MSC_up	2.54777	2.88074	4.03045	3.89056	0.199061	0.169805	0.646121	0.819977	0.973763	0.888073	1.20892	1.71759	0.00288595	0.0485426
ATF6	TM:ATF6-/- vs ATF6+/+_MSC_down	8.02001	8.22015	0.347483	0.379532	15.1721	12.6294	0.212326	0.071702	3.0824	3.90774	0.652787	0.738033	4.79835e-64	5.79497e-60
S100A6	TM:ATF6-/- vs ATF6+/+_MSC_down	17.5526	15.1189	11.1122	13.1198	103.385	53.9553	0	0	37.7641	42.8091	1.36002	7.24935	3.18097e-44	1.92083e-40
CYP1B1	TM:ATF6-/- vs ATF6+/+_MSC_down	0.29178	0.316182	0.298171	0.255385	66.7665	69.3101	7.10549	5.58339	8.92684	8.18442	12.0052	14.7052	4.47462e-34	1.80133e-30
COL6A3	TM:ATF6-/- vs ATF6+/+_MSC_down	0.949314	1.08839	0.732444	0.607386	142.414	285.423	10.3313	4.00963	8.78004	6.9724	21.1673	21.0103	3.94937e-33	1.19241e-29
SORL1	TM:ATF6-/- vs ATF6+/+_MSC_down	11.7425	12.0364	10.1434	9.98876	2.63611	4.93614	0.097207	0.068181	0.348412	0.450445	0.537695	0.408498	2.83368e-32	6.84447e-29
DERL3	TM:ATF6-/- vs ATF6+/+_MSC_down	20.617	30.9296	6.81739	7.15014	20.2856	17.6419	1.41524	0.368463	11.8613	12.7032	0.711153	1.44894	1.81e-30	3.64322e-27
DNAJC15	TM:ATF6-/- vs ATF6+/+_MSC_down	0.093291	0	0.040622	0.081451	8.56731	5.22753	0.04035	0	2.80329	2.85865	0.169755	0.151731	5.14376e-30	8.87445e-27
CRABP1	TM:ATF6-/- vs ATF6+/+_MSC_down	177.304	193.172	184.935	205.075	27.0107	21.694	0.175701	0	0.276541	0	0	0	2.08233e-27	3.14354e-24
MAB21L2	TM:ATF6-/- vs ATF6+/+_MSC_down	0	0	0.040731	0	29.225	21.5419	3.07488	1.63225	0.22108	0.159241	0.510653	0.456431	3.00987e-25	4.03891e-22
SULF2	TM:ATF6-/- vs ATF6+/+_MSC_down	6.61355	6.96774	5.99952	4.86922	11.1171	11.5378	1.38099	0.840297	2.47866	2.77539	3.30977	4.99434	5.18037e-24	6.25634e-21
MN1	TM:ATF6-/- vs ATF6+/+_MSC_down	1.50743	1.83457	1.17929	1.36364	11.2722	13.4726	1.7349	1.02241	0.399001	0.210246	0.341743	0.465253	7.26462e-24	7.97589e-21
DCN	TM:ATF6-/- vs ATF6+/+_MSC_down	0	0	0	0	10.3036	7.56681	0.379935	0.392073	12.4508	17.133	32.4941	51.8538	9.07342e-24	9.13164e-21
EGR1	TM:ATF6-/- vs ATF6+/+_MSC_down	9.95082	9.35058	7.89294	8.15677	20.3356	14.0596	2.1267	1.18122	3.98312	4.60523	3.79782	4.42703	1.40412e-23	1.30443e-20
LRRC17	TM:ATF6-/- vs ATF6+/+_MSC_down	0.475941	1.33724	0.722987	0.311197	11.9782	9.56124	0.873693	0.495865	0.160573	0.353737	0.92149	0.818381	1.00329e-21	8.6548e-19
PCDH18	TM:ATF6-/- vs ATF6+/+_MSC_down	10.889	10.6885	8.85321	9.10104	4.5076	3.94984	0.364983	0.351939	0.071133	0.21579	0.343567	0.51221	1.75182e-21	1.41045e-18
PDIA4	TM:ATF6-/- vs ATF6+/+_MSC_down	477.79	542.981	184.807	161.697	1262.05	1700.99	222.602	97.5782	413.226	457.929	97.5218	110.966	2.0725e-21	1.56435e-18
CDH6	TM:ATF6-/- vs ATF6+/+_MSC_down	0.576053	0.834899	0.708224	0.694046	3.68381	4.30365	0.450053	0.339792	0.07794	0.012323	0	0.07009	2.33854e-21	1.66133e-18
ZNF804A	TM:ATF6-/- vs ATF6+/+_MSC_down	0	0	0	0.02349	7.16294	7.17434	0.93089	0.306102	3.1759	2.45295	1.60852	1.78735	1.27763e-20	8.57216e-18
ADAMTS15	TM:ATF6-/- vs ATF6+/+_MSC_down	2.70574	2.66203	2.44855	2.29182	1.7671	2.74809	0.07632	0.03346	2.93041	4.38047	2.23556	3.16021	1.56672e-20	9.95859e-18
ANO3	TM:ATF6-/- vs ATF6+/+_MSC_down	0	0	0	0	1.88113	1.81988	0.036438	0.03195	0.014203	0.143623	0.190554	0.170454	3.66449e-20	2.2128e-17
MFAP4	TM:ATF6-/- vs ATF6+/+_MSC_down	5.9486	7.06374	6.65232	6.82059	95.1509	87.7664	18.0847	12.9795	33.1077	48.7457	74.0687	88.9702	4.99192e-20	2.76157e-17
PCDHGB4	TM:ATF6-/- vs ATF6+/+_MSC_down	2.27973	2.47412	3.61594	3.57102	15.7862	23.7049	2.68574	1.59082	0.787679	0.968937	2.0368	2.11076	5.0306e-20	2.76157e-17
MXRA5	TM:ATF6-/- vs ATF6+/+_MSC_down	0.465107	0.402019	0.265063	0.231357	1.68325	2.92146	0.196458	0.095693	0.093554	0.11836	0.056972	0.091756	3.1677e-19	1.66332e-16
ZIC3	TM:ATF6-/- vs ATF6+/+_MSC_down	22.3679	21.9038	26.1216	23.1631	2.54034	2.23225	0.083652	0.024452	0	0	0.087706	0	1.47479e-18	7.42125e-16
COL7A1	TM:ATF6-/- vs ATF6+/+_MSC_down	0.578025	0.483674	0.495925	0.424083	8.39164	16.7856	1.59883	1.07438	0.509285	1.09295	2.41282	2.54041	3.29104e-18	1.58983e-15
HSP90B1	TM:ATF6-/- vs ATF6+/+_MSC_down	727.924	864.603	197.181	177.952	1670.04	1656.42	355.983	156.135	1132.76	1041.37	325.704	366.498	9.46898e-18	4.39834e-15
ELN	TM:ATF6-/- vs ATF6+/+_MSC_down	2.19804	2.67974	2.85776	2.63437	5.77632	8.53782	0.151472	0.599991	0.074796	0.125849	0.03353	0.029284	4.12312e-17	1.84426e-14
COL3A1	TM:ATF6-/- vs ATF6+/+_MSC_down	0.091078	0.159413	0.17957	0.159463	378.038	543.928	88.6082	72.2583	65.6346	59.5005	123.457	94.1091	7.7413e-17	3.33899e-14
ID1	TM:ATF6-/- vs ATF6+/+_MSC_down	59.3375	64.1417	67.5088	69.1611	15.0049	26.3967	1.53907	1.35101	3.32131	2.88615	10.2093	11.4441	8.90353e-17	3.70786e-14
ITGBL1	TM:ATF6-/- vs ATF6+/+_MSC_down	0.025713	0.025723	0.022514	0	8.69823	8.70042	0.746261	1.0203	16.8459	15.8431	25.3414	18.8736	1.14569e-16	4.61216e-14
LINC01279	TM:ATF6-/- vs ATF6+/+_MSC_down	0	0	0.042401	0.021184	8.73751	9.43873	1.86789	0.920151	2.20916	1.73689	3.82214	3.53652	1.94985e-16	7.59624e-14
ID2	TM:ATF6-/- vs ATF6+/+_MSC_down	26.892	25.7128	24.0557	25.8263	15.9002	12.0571	1.85327	1.31641	1.10539	0.692541	1.59728	2.34747	4.10027e-16	1.54747e-13
CRELD1	TM:ATF6-/- vs ATF6+/+_MSC_down	15.7503	17.7148	7.65643	7.21866	38.673	55.0333	9.58814	6.75522	23.4416	28.8096	7.10651	9.5867	5.77748e-16	2.11438e-13
EMILIN2	TM:ATF6-/- vs ATF6+/+_MSC_down	1.04262	1.8972	2.23738	1.93417	2.68342	5.06736	0.301126	0.21605	3.05343	2.66895	2.29583	3.10517	7.72026e-16	2.74103e-13
KCNE4	TM:ATF6-/- vs ATF6+/+_MSC_down	0.080776	0	0	0.035287	2.19954	1.78073	0	0	0.13641	0	0.110162	0.558075	7.94369e-16	2.74103e-13
CRELD2	TM:ATF6-/- vs ATF6+/+_MSC_down	75.0874	81.7729	41.6505	39.9048	474.9	875.218	112.966	93.415	93.4371	114.688	46.7768	50.2924	1.73376e-15	5.81629e-13
CHI3L1	TM:ATF6-/- vs ATF6+/+_MSC_down	0.292815	0.36744	0.063318	0.254893	5.40269	6.94308	0.568273	0.221558	5.28107	5.76951	6.14513	6.20407	3.91294e-15	1.27721e-12
SERPINE2	TM:ATF6-/- vs ATF6+/+_MSC_down	35.1961	35.715	28.9932	27.9877	455.567	565.974	129.558	88.438	42.3697	38.8209	35.6755	46.3091	4.53647e-15	1.44176e-12
MMP13	TM:ATF6-/- vs ATF6+/+_MSC_down	0	0	0.041526	0	3.78576	2.89694	0	0.217087	0.096615	0.162362	0.173597	0.03879	5.93211e-15	1.83698e-12
STRA6	TM:ATF6-/- vs ATF6+/+_MSC_down	3.79305	5.2487	6.30827	5.20507	8.05799	10.8016	1.31838	1.30621	0.140109	0.118044	0.672981	1.0656	8.82594e-15	2.59978e-12
AKR1C1	TM:ATF6-/- vs ATF6+/+_MSC_down	1.21619	0.739168	0.69628	1.05537	37.156	40.2941	8.01797	5.81178	38.7729	53.7624	45.4685	57.2616	1.00899e-14	2.77051e-12
GPC6	TM:ATF6-/- vs ATF6+/+_MSC_down	3.0033	2.46144	1.89988	1.91185	3.95029	3.05062	0.712167	0.385286	0.59052	0.477891	0.997659	0.906686	1.00938e-14	2.77051e-12
LGR4	TM:ATF6-/- vs ATF6+/+_MSC_down	13.1248	12.8415	11.5603	10.5274	11.5674	8.99591	2.31771	1.83268	0.43564	0.79514	0.758004	0.813587	9.88558e-15	2.77051e-12
PRKCZ	TM:ATF6-/- vs ATF6+/+_MSC_down	19.8183	17.6629	19.6681	16.826	7.7896	6.25636	0.628634	0.551729	1.51778	2.01523	0.241497	0.431448	1.55143e-14	4.1637e-12
TNFRSF11B	TM:ATF6-/- vs ATF6+/+_MSC_down	0.167818	0.280425	0.145799	0.34152	2.58106	2.38743	0	0	3.05799	4.18363	6.31727	7.19272	1.6553e-14	4.34589e-12
LUM	TM:ATF6-/- vs ATF6+/+_MSC_down	0.062612	0	0	0	12.421	8.9255	1.51389	1.47018	16.009	13.129	22.6544	20.0863	2.14171e-14	5.50329e-12
DIRAS3	TM:ATF6-/- vs ATF6+/+_MSC_down	0	0	0	0	4.55241	4.18129	0.144145	0.06323	2.76198	1.34466	0.152832	0.068225	2.25887e-14	5.68341e-12
ID3	TM:ATF6-/- vs ATF6+/+_MSC_down	65.4623	74.4771	87.5755	88.3654	44.9976	47.581	9.76285	8.30773	14.7544	18.7537	32.5287	33.4276	2.95215e-14	7.27615e-12
CNTN4	TM:ATF6-/- vs ATF6+/+_MSC_down	0.368905	0.385031	0.242004	0.196542	1.39025	1.29718	0	0.006098	0.021931	0	0.015284	0.00651	4.0474e-14	9.77609e-12
CSGALNACT1	TM:ATF6-/- vs ATF6+/+_MSC_down	0.032754	0.032784	0.057267	0.028641	2.79394	3.25973	0.369062	0.321174	0.17716	0.335473	0.327455	0.35923	8.06094e-14	1.90886e-11
CDH11	TM:ATF6-/- vs ATF6+/+_MSC_down	1.74453	1.53681	1.3715	1.3116	26.1858	25.5393	7.04132	5.53875	3.86645	4.017	6.24554	7.03011	1.52512e-13	3.54209e-11
CFH	TM:ATF6-/- vs ATF6+/+_MSC_down	0	0	0	0	16.0053	14.3421	4.84062	3.08591	1.95753	1.72636	4.35051	4.04773	1.86959e-13	4.2602e-11
SEL1L	TM:ATF6-/- vs ATF6+/+_MSC_down	13.0258	13.0365	4.59183	4.44226	146.027	174.298	43.9951	21.1981	29.3255	20.6867	9.859	10.9339	2.37528e-13	5.31227e-11
ZNF300	TM:ATF6-/- vs ATF6+/+_MSC_down	0.119182	0.196244	0.693326	0.890471	1.51955	1.42293	0	0	0.268411	0.36743	0	0	3.52085e-13	7.73116e-11
LGR5	TM:ATF6-/- vs ATF6+/+_MSC_down	0.028701	0	0	0.02561	1.10929	0.96653	0	0	0.019401	0	0	0.142668	7.28286e-13	1.57063e-10
PTGIS	TM:ATF6-/- vs ATF6+/+_MSC_down	8.71714	8.65135	8.16702	7.046	1.74974	1.36844	0.154693	0.084776	0.16583	0.095264	0.08092	0.108572	8.51933e-13	1.80505e-10
LINGO2	TM:ATF6-/- vs ATF6+/+_MSC_down	0.528761	0.407341	0.461182	0.568564	1.46421	1.44055	0	0	0.054949	0	0.036969	0.165293	1.43184e-12	2.93091e-10
FAM222A	TM:ATF6-/- vs ATF6+/+_MSC_down	1.02236	0.778156	0.570669	0.60736	2.71781	3.78355	0.424767	0.186256	0.635333	0.801347	0.706474	0.46537	2.21027e-12	4.4489e-10
HYOU1	TM:ATF6-/- vs ATF6+/+_MSC_down	312.412	354.499	151.804	137.431	651.699	930.432	227.593	127.56	135.511	165.114	92.703	103.663	2.40126e-12	4.7541e-10
DLK1	TM:ATF6-/- vs ATF6+/+_MSC_down	13.2592	16.6109	14.1772	14.9681	11.8324	18.4015	2.52144	2.14706	0.116014	0.873741	0	0	3.94719e-12	7.68875e-10
CRLF1	TM:ATF6-/- vs ATF6+/+_MSC_down	3.28673	3.07487	2.58344	3.18566	19.7085	20.9857	4.05847	4.18189	2.66904	2.59485	5.31725	6.87941	4.05378e-12	7.77103e-10
HSPA5	TM:ATF6-/- vs ATF6+/+_MSC_down	1339.85	1478.82	406.54	396.636	5931.71	8577.21	2120.71	1199.64	1318.81	1360.34	886.865	1062.6	5.01688e-12	9.467e-10
DNAJB11	TM:ATF6-/- vs ATF6+/+_MSC_down	180.826	182.955	99.7822	100.804	441.095	431.095	139.272	115.258	132.125	155.207	63.0718	79.0405	7.56526e-12	1.38433e-09
SLC7A8	TM:ATF6-/- vs ATF6+/+_MSC_down	32.7628	32.9986	31.4257	28.5615	1.38326	1.66506	0.105194	0.032347	0.115158	0.229095	0.243753	0.145328	7.49225e-12	1.38433e-09
IGFBP3	TM:ATF6-/- vs ATF6+/+_MSC_down	4.92601	5.58744	7.88383	9.03703	265.942	279.93	88.7319	69.0256	177.611	163.546	263.12	274.963	8.34467e-12	1.50416e-09
TRANK1	TM:ATF6-/- vs ATF6+/+_MSC_down	2.97831	3.58571	2.77185	2.38439	1.93831	2.38649	0.478541	0.348149	0.944105	1.01386	1.25406	1.89234	1.06639e-11	1.89394e-09
MAGT1	TM:ATF6-/- vs ATF6+/+_MSC_down	29.6845	31.3002	16.7971	15.4526	82.3151	72.3475	25.7069	11.0799	24.862	20.2908	10.7279	12.8166	2.55192e-11	4.24367e-09
ZNF703	TM:ATF6-/- vs ATF6+/+_MSC_down	0.572861	0.458883	0.633308	0.801002	24.4305	28.7877	8.03521	6.03163	1.41905	3.45053	3.78386	5.05894	2.83605e-11	4.6285e-09
COL18A1	TM:ATF6-/- vs ATF6+/+_MSC_down	104.695	117.051	113.756	102.552	101.344	287.046	37.3262	22.868	2.8202	3.34737	9.76559	9.83851	3.30663e-11	5.32455e-09
FOSB	TM:ATF6-/- vs ATF6+/+_MSC_down	0.3122	0.404144	0.181815	0.20593	23.373	60.7864	7.8469	1.76357	0.477468	0.660102	0.945602	0.902008	3.41622e-11	5.42865e-09
TMEM50B	TM:ATF6-/- vs ATF6+/+_MSC_down	3.60108	2.4967	1.87683	1.73959	58.2796	45.359	15.3678	14.5285	13.272	9.1811	3.07739	4.10186	7.57439e-11	1.188e-08
SLITRK5	TM:ATF6-/- vs ATF6+/+_MSC_down	0.453633	0.538998	0.496162	0.446479	0.863798	1.04448	0.024574	0.021549	0.07666	0.193643	0.051487	0.138138	1.2869e-10	1.96733e-08
TNFAIP2	TM:ATF6-/- vs ATF6+/+_MSC_down	2.30121	2.84827	3.2042	3.09869	1.25792	1.2687	0.104957	0.046018	0.450236	0.646059	0.907473	0.688564	1.89964e-10	2.83234e-08
HAS2	TM:ATF6-/- vs ATF6+/+_MSC_down	1.13408	1.52722	1.22842	1.33269	1.80489	1.18708	0.067712	0.089072	0.079254	0.199965	0.2133	0.667436	3.74427e-10	5.44813e-08
POSTN	TM:ATF6-/- vs ATF6+/+_MSC_down	0.169596	0.042456	0.073924	0.169533	85.5314	57.6179	22.1041	6.76739	3.80227	1.9408	0.616392	0.468018	4.93745e-10	7.01524e-08
GDF6	TM:ATF6-/- vs ATF6+/+_MSC_down	0.103093	0.171996	0.030022	0.090132	0.983419	1.73814	0.029766	0.078308	0.417977	0.263783	0.249786	0.223347	5.11126e-10	7.17776e-08
WNT5A	TM:ATF6-/- vs ATF6+/+_MSC_down	0.9676	1.16912	0.936807	0.970987	17.5297	18.6903	6.6831	3.3953	2.37566	1.77935	4.26446	4.64121	7.22424e-10	9.80305e-08
GGT5	TM:ATF6-/- vs ATF6+/+_MSC_down	0	0	0.094934	0.095284	3.0747	5.85656	0.452564	0.621099	2.61498	3.48146	5.83531	6.95934	1.16421e-09	1.56224e-07
SIX1	TM:ATF6-/- vs ATF6+/+_MSC_down	0.048307	0	0	0	24.9669	17.1157	7.06073	4.28714	2.87022	3.20628	4.7035	6.75765	1.28732e-09	1.70846e-07
NUPR1	TM:ATF6-/- vs ATF6+/+_MSC_down	6.48475	7.98605	10.2574	8.68261	93.1853	59.3001	25.5391	15.462	153.719	199.268	201.909	216.027	1.51725e-09	1.99171e-07
FOS	TM:ATF6-/- vs ATF6+/+_MSC_down	3.67662	5.6544	2.97719	3.63203	62.1396	66.1526	24.6619	16.897	5.29187	4.26662	3.57373	2.84364	1.56188e-09	2.02826e-07
PDGFRA	TM:ATF6-/- vs ATF6+/+_MSC_down	0.113428	0.189024	0.116075	0.115897	4.591	4.68164	1.47624	1.03551	0.127858	0.274804	0.685913	0.55224	2.38107e-09	3.05916e-07
CCDC80	TM:ATF6-/- vs ATF6+/+_MSC_down	0.706774	0.646867	0.373755	0.429816	82.815	73.3914	30.3618	12.4506	35.5126	40.3128	75.621	84.2033	2.47926e-09	3.1518e-07
LAMA4	TM:ATF6-/- vs ATF6+/+_MSC_down	0.10089	0.379674	0.570792	0.361237	11.8122	14.9042	4.76955	2.30515	7.87412	14.547	18.5652	20.3023	3.67461e-09	4.62273e-07
IRX3	TM:ATF6-/- vs ATF6+/+_MSC_down	2.50544	1.88412	2.07723	1.78767	2.57473	3.30911	0.393612	0.302084	0.307419	0.580624	0.207458	0.139029	3.7679e-09	4.69123e-07
ID4	TM:ATF6-/- vs ATF6+/+_MSC_down	6.53039	7.04406	6.52299	6.66933	4.23063	6.66942	1.27614	1.11907	0.906971	0.698151	1.15972	0.983842	3.87519e-09	4.77558e-07
IGFBP5	TM:ATF6-/- vs ATF6+/+_MSC_down	1.13722	1.05737	0.874771	0.663906	80.9109	110.735	36.5561	19.9118	8.87827	11.1552	21.0675	25.1601	3.95946e-09	4.83015e-07
CDH15	TM:ATF6-/- vs ATF6+/+_MSC_down	2.71178	3.39587	1.96875	1.14452	11.0962	8.5937	2.50256	2.67489	1.00721	2.77049	1.48009	2.02124	4.06801e-09	4.8643e-07
SVEP1	TM:ATF6-/- vs ATF6+/+_MSC_down	0.148985	0.119095	0.139719	0.10449	0.853063	1.47656	0.267413	0.068067	0.618331	0.688947	1.43108	1.1678	4.0356e-09	4.8643e-07
ADAM12	TM:ATF6-/- vs ATF6+/+_MSC_down	0.411083	0.298249	0.195555	0.162942	19.2329	21.1836	7.77119	5.25147	5.34182	5.13405	6.19222	6.50582	4.22847e-09	5.00334e-07
COL6A1	TM:ATF6-/- vs ATF6+/+_MSC_down	51.3752	54.4329	57.2807	53.5447	816.64	1714.66	382.302	212.092	31.1269	45.4836	103.633	114.389	4.26716e-09	5.00334e-07
LINC01508	TM:ATF6-/- vs ATF6+/+_MSC_down	0	0	0	0	12.7139	9.18282	1.7403	1.6367	0.097524	1.45982	1.06863	2.0236	4.36982e-09	5.07445e-07
COL12A1	TM:ATF6-/- vs ATF6+/+_MSC_down	0.47397	0.489776	0.617656	0.445959	21.3832	36.7202	9.09692	3.39788	2.75486	2.72083	3.57589	4.14192	4.42626e-09	5.09105e-07
CXCL6	TM:ATF6-/- vs ATF6+/+_MSC_down	1.23091	0.989196	1.48718	1.21316	4.92005	2.91257	0.282851	0.434253	2.59906	2.15273	9.59344	17.3989	5.59678e-09	6.25855e-07
PIM2	TM:ATF6-/- vs ATF6+/+_MSC_down	61.777	64.6838	113.09	110.655	14.9894	10.7048	2.76447	3.52283	2.72992	2.25653	0.825363	0.934065	5.5845e-09	6.25855e-07
CFI	TM:ATF6-/- vs ATF6+/+_MSC_down	0	0	0	0	2.8228	2.78905	0.158528	0.278101	0.247681	0.103907	0.055754	0.298873	5.7424e-09	6.36247e-07
TFPI	TM:ATF6-/- vs ATF6+/+_MSC_down	1.50853	1.32419	0.930426	1.21392	36.3355	22.8162	15.4887	8.37717	5.96131	7.50384	6.0366	11.495	8.05487e-09	8.84352e-07
STEAP3	TM:ATF6-/- vs ATF6+/+_MSC_down	7.51966	8.74449	5.50982	4.94748	48.3238	66.772	21.1512	15.1044	8.51911	8.87728	5.24371	6.69379	9.74505e-09	1.06028e-06
TMED7	TM:ATF6-/- vs ATF6+/+_MSC_down	22.4483	19.9381	17.37	13.7617	84.1671	66.6725	42.9463	32.6994	17.7176	14.9452	14.0346	14.8753	1.0398e-08	1.12122e-06
SORCS2	TM:ATF6-/- vs ATF6+/+_MSC_down	0.658687	0.247008	0.378993	0.378503	2.03368	3.34413	0.642832	0.469709	0.250564	0.492688	0.709629	1.13593	1.0765e-08	1.15052e-06
SEPT5-GP1BB	TM:ATF6-/- vs ATF6+/+_MSC_down	0.421733	0.370928	0.053274	0.28293	12.3594	25.2986	0.280098	0.562362	1.46209	0.341704	6e-06	0.131798	1.1796e-08	1.24311e-06
CLU	TM:ATF6-/- vs ATF6+/+_MSC_down	80.2996	88.8985	91.325	87.0496	9.67429	11.7915	3.79153	2.22825	18.6311	24.0921	16.0128	20.237	1.41546e-08	1.44869e-06
PCSK9	TM:ATF6-/- vs ATF6+/+_MSC_down	8.0207	7.51413	6.88759	6.92251	2.49974	5.4488	0.890836	0.468654	0.880147	1.82416	2.61603	2.47838	1.4048e-08	1.44869e-06
EMILIN1	TM:ATF6-/- vs ATF6+/+_MSC_down	2.12812	2.74311	3.4386	3.27087	101	302.593	48.6647	34.5906	14.4692	17.2216	28.9679	35.123	1.92598e-08	1.93834e-06
LHX8	TM:ATF6-/- vs ATF6+/+_MSC_down	0.229782	0.15382	0.528826	0.133297	1.41217	1.44158	0.06604	0	1.90999	1.62143	5.66309	5.19852	1.98023e-08	1.97646e-06
LSAMP	TM:ATF6-/- vs ATF6+/+_MSC_down	0.259907	0.376655	0.308241	0.301804	1.12808	0.975491	0.236937	0.187954	0.052753	0.111229	0.353403	0.632402	2.2104e-08	2.17033e-06
SERPINH1	TM:ATF6-/- vs ATF6+/+_MSC_down	329.497	367.63	291.101	285.382	638.378	884.856	284.634	222.463	115.84	141.491	146.821	167.236	2.46289e-08	2.39874e-06
MATN2	TM:ATF6-/- vs ATF6+/+_MSC_down	2.27705	2.9171	2.22438	2.11504	2.87916	3.49119	0.893572	0.498651	1.10317	1.06668	1.521	1.57582	3.05369e-08	2.95036e-06
SERPINF1	TM:ATF6-/- vs ATF6+/+_MSC_down	40.4757	43.7496	40.7367	39.6138	71.8462	62.1719	28.2042	19.9317	113.227	174.155	132.245	165.905	3.18994e-08	3.05753e-06
TJP2	TM:ATF6-/- vs ATF6+/+_MSC_down	26.1622	28.1347	32.7137	26.5065	7.76316	6.93796	3.00356	1.45638	3.42544	4.06923	2.85124	3.63172	3.33266e-08	3.16918e-06
COL4A1	TM:ATF6-/- vs ATF6+/+_MSC_down	18.915	21.3528	17.3737	15.6008	92.5232	111.529	44.2608	22.5048	31.8659	36.337	37.057	37.8934	3.44632e-08	3.25166e-06
ENG	TM:ATF6-/- vs ATF6+/+_MSC_down	0.830314	0.840921	0.924071	1.12774	28.5577	43.9198	12.9647	9.3168	4.76142	6.42461	5.49458	4.94668	3.91393e-08	3.60828e-06
RIN2	TM:ATF6-/- vs ATF6+/+_MSC_down	0.178448	0.416665	0.156086	0.026012	3.76178	3.50214	1.10833	0.678061	1.97008	2.43707	4.64569	4.68595	3.89808e-08	3.60828e-06
ZNF585B	TM:ATF6-/- vs ATF6+/+_MSC_down	0.060142	0.100233	0.070317	0.043888	0.351709	0.499385	0.026088	0.007625	0.359279	0.351345	0.127306	0.073209	4.07692e-08	3.73007e-06
GSTM1	TM:ATF6-/- vs ATF6+/+_MSC_down	11.5796	13.5967	11.9225	13.7444	6.20972	3.8333	2.02093	1.57064	0.203506	1.10285	1.00131	0.502049	4.57061e-08	4.08884e-06
PLA2G3	TM:ATF6-/- vs ATF6+/+_MSC_down	6.15372	6.21436	3.43192	3.7351	1.99669	1.73814	0.166324	0.218808	0	0.122734	0.043747	0	4.55865e-08	4.08884e-06
TNC	TM:ATF6-/- vs ATF6+/+_MSC_down	2.39673	2.84033	1.91572	1.45877	140.818	245.891	71.5115	28.2039	4.77683	4.94926	15.1129	19.7554	4.51562e-08	4.08884e-06
SAMD9	TM:ATF6-/- vs ATF6+/+_MSC_down	0.018374	0	0	0	1.57182	1.18143	0.350976	0.223808	3.01007	2.29702	5.58406	5.05424	5.41889e-08	4.81206e-06
FKBP11	TM:ATF6-/- vs ATF6+/+_MSC_down	36.9566	37.3398	32.0903	36.1325	38.5778	33.7042	10.7479	9.81992	4.23759	6.74983	27.96	27.375	5.6703e-08	4.99855e-06
CHSY3	TM:ATF6-/- vs ATF6+/+_MSC_down	0.474993	0.658455	0.446643	0.574859	4.35098	7.55158	1.61371	1.3319	1.40714	1.65105	0.796944	1.15789	5.93007e-08	5.18967e-06
GDF10	TM:ATF6-/- vs ATF6+/+_MSC_down	0.049092	0.049196	0	0	0.906165	1.31349	0.042455	0	0.06629	0.083539	0.044677	0	6.04574e-08	5.25284e-06
DNM3OS	TM:ATF6-/- vs ATF6+/+_MSC_down	0	0	0	0.013615	1.82903	1.81242	0.359125	0.391567	0.636559	0.504456	0.733257	1.17246	6.20835e-08	5.35559e-06
DNER	TM:ATF6-/- vs ATF6+/+_MSC_down	0.861172	1.45032	1.22961	1.19716	18.3555	21.5014	8.50607	4.4579	0.29088	0.433676	1.60131	1.68612	7.84553e-08	6.71989e-06
HOXA3	TM:ATF6-/- vs ATF6+/+_MSC_down	0	0	0	0	0.61725	0.767601	0	0	0	0	0.035751	0	8.04186e-08	6.83954e-06
HMCN1	TM:ATF6-/- vs ATF6+/+_MSC_down	1.29275	1.36504	0.789792	0.763659	3.39007	4.92485	1.676	0.627547	0.294668	0.086086	0.048541	0.03801	9.16904e-08	7.63686e-06
LAMA5	TM:ATF6-/- vs ATF6+/+_MSC_down	19.9404	21.6965	15.9516	14.4865	2.99482	6.76533	1.50135	0.964746	0.247038	0.349381	0.379526	0.252522	1.18685e-07	9.8175e-06
SHISA2	TM:ATF6-/- vs ATF6+/+_MSC_down	1.83247	1.92527	1.40194	2.41987	19.1823	23.1353	8.89418	5.56195	0.3622	0.456658	0.365893	0.726806	1.21088e-07	9.94816e-06
COL5A2	TM:ATF6-/- vs ATF6+/+_MSC_down	4.1543	4.88751	4.76034	3.98379	219.55	278.437	113.709	60.2864	28.6313	27.366	57.8979	59.0163	1.29334e-07	1.05538e-05
LTBP4	TM:ATF6-/- vs ATF6+/+_MSC_down	12.0197	12.0124	11.483	10.234	13.8796	32.1113	6.72768	5.58705	1.71036	2.33379	2.82448	2.0333	1.53215e-07	1.23359e-05
PCDH17	TM:ATF6-/- vs ATF6+/+_MSC_down	0.169798	0.200594	0.108416	0.067621	0.584427	0.378856	0.066991	0.023495	0.073094	0.052827	0.139964	0.100177	1.65836e-07	1.32636e-05
AMIGO2	TM:ATF6-/- vs ATF6+/+_MSC_down	0.588877	0.463405	0.416305	0.515503	44.0521	40.5219	16.6617	15.6216	5.46667	3.76337	6.3607	8.00853	2.0714e-07	1.63411e-05
COL6A2	TM:ATF6-/- vs ATF6+/+_MSC_down	38.1271	41.6462	39.1693	34.9855	977.737	2074.16	554.673	303.786	62.0504	82.7367	191.564	201.207	2.08374e-07	1.63411e-05
CPZ	TM:ATF6-/- vs ATF6+/+_MSC_down	15.4683	16.4253	18.6537	17.1879	2.8513	5.66307	0.912735	0.704126	2.46819	2.25844	5.47446	4.83049	2.40067e-07	1.8534e-05
UNC5B	TM:ATF6-/- vs ATF6+/+_MSC_down	17.3048	20.0225	16.9997	15.1406	8.61616	15.632	4.48605	2.8781	3.47531	5.7461	12.9395	15.776	2.47769e-07	1.89387e-05
DOK6	TM:ATF6-/- vs ATF6+/+_MSC_down	0.069319	0.041571	0.012177	0.024298	0.908995	0.560394	0.132392	0.094973	0.065655	0.083052	0.251371	0.123697	2.78703e-07	2.11692e-05
DNAJC3	TM:ATF6-/- vs ATF6+/+_MSC_down	25.0699	24.1346	12.2384	10.7978	95.8304	94.713	45.5031	19.2188	25.1412	20.6226	12.6922	15.0345	2.86586e-07	2.16319e-05
CRISPLD1	TM:ATF6-/- vs ATF6+/+_MSC_down	6.61775	6.79696	4.56516	5.07507	2.12627	2.19019	0.58113	0.44312	0.413816	0.472853	0.370627	0.5682	2.92693e-07	2.19556e-05
IDI1	TM:ATF6-/- vs ATF6+/+_MSC_down	14.6866	13.4883	11.8798	12.3686	55.8646	35.9172	15.8408	16.6642	19.8588	19.3092	10.1089	14.6823	2.94992e-07	2.19915e-05
F2RL2	TM:ATF6-/- vs ATF6+/+_MSC_down	0	0.039114	0.097552	0	128.688	118.185	61.6203	36.6293	14.1914	13.8154	23.3935	27.6046	3.01086e-07	2.2308e-05
RASGRF2	TM:ATF6-/- vs ATF6+/+_MSC_down	0.787871	0.757267	1.05093	0.982359	2.00077	2.04524	0.762787	0.484303	0.532976	0.777819	0.975378	0.92181	3.27887e-07	2.40283e-05
TMEM165	TM:ATF6-/- vs ATF6+/+_MSC_down	32.222	34.5516	31.2846	34.4387	31.7756	27.2687	11.1259	10.611	6.60614	7.10528	4.49675	6.32774	3.28283e-07	2.40283e-05
CELSR1	TM:ATF6-/- vs ATF6+/+_MSC_down	3.06102	3.03728	2.50116	2.59825	0.766444	1.16679	0.299522	0.172335	0.255257	0.359917	0.351647	0.332132	3.40475e-07	2.47706e-05
ERO1LB	TM:ATF6-/- vs ATF6+/+_MSC_down	2.90273	2.90364	1.73827	1.47654	9.59786	9.13814	4.21642	2.7729	3.50573	2.67038	1.5763	2.11479	3.54589e-07	2.5643e-05
CTGF	TM:ATF6-/- vs ATF6+/+_MSC_down	79.9644	80.1171	83.1464	84.4315	34.1174	47.7342	17.9107	10.2748	52.5117	49.2254	91.6777	86.479	3.76114e-07	2.68777e-05
CABLES2	TM:ATF6-/- vs ATF6+/+_MSC_down	3.92674	4.46799	3.54858	3.81486	13.2607	10.4274	5.40768	3.03394	1.88242	2.37617	0.731795	1.03606	3.79573e-07	2.69653e-05
RGL1	TM:ATF6-/- vs ATF6+/+_MSC_down	0.525261	0.631749	0.304624	0.421769	6.95284	6.08676	2.67418	1.96204	1.01648	0.86962	1.4367	2.07767	4.18207e-07	2.93645e-05
FZD7	TM:ATF6-/- vs ATF6+/+_MSC_down	119.717	124.098	117.632	113.823	25.1006	35.7896	12.2201	9.81469	1.24723	1.06839	2.42515	2.03469	4.723e-07	3.29709e-05
PPAP2B	TM:ATF6-/- vs ATF6+/+_MSC_down	8.43498	9.2986	8.71152	7.23571	3.71449	2.99218	0.904483	0.851955	0.548923	1.28611	1.72345	2.0754	4.85171e-07	3.36748e-05
ECHDC3	TM:ATF6-/- vs ATF6+/+_MSC_down	0.247021	0.579011	0.142109	0	1.29116	1.43145	0	0	0	0	0	0	5.08606e-07	3.50996e-05
PTGER4	TM:ATF6-/- vs ATF6+/+_MSC_down	0.074796	0.187222	0.065294	0.228797	1.27732	1.86486	0.323832	0.170392	0.025267	0.255046	0.101973	0.303904	5.3965e-07	3.70304e-05
AKR1C2	TM:ATF6-/- vs ATF6+/+_MSC_down	0.157698	0.236829	0.270113	0.137841	2.10537	2.59497	0.315168	0.248746	7.04459	12.6321	8.50559	11.5729	5.45056e-07	3.71901e-05
SLC6A6	TM:ATF6-/- vs ATF6+/+_MSC_down	15.7864	17.258	10.5169	10.3532	13.86	20.9596	7.94288	5.46227	1.90284	3.68404	1.8882	1.3424	5.49304e-07	3.72694e-05
ARID5B	TM:ATF6-/- vs ATF6+/+_MSC_down	0.035314	0.017653	0	0.046399	3.28564	2.92144	1.30244	0.443357	0.537447	0.604072	1.47334	1.5828	5.56759e-07	3.75641e-05
HOXB2	TM:ATF6-/- vs ATF6+/+_MSC_down	0	0	0	0.074211	7.00781	7.48342	2.13256	1.48385	2.41572	3.68233	4.67987	6.89376	5.8818e-07	3.94636e-05
MEST	TM:ATF6-/- vs ATF6+/+_MSC_down	43.0024	43.8168	44.0606	43.6138	22.2437	13.8367	5.31054	6.24182	6.61904	6.68158	10.245	9.48106	6.3064e-07	4.20787e-05
IGSF1	TM:ATF6-/- vs ATF6+/+_MSC_down	7.41573	8.83607	8.3438	6.99047	1.23469	1.34944	0.270824	0.236794	0.203413	0.201497	0.294804	0.112227	6.38321e-07	4.23572e-05
COL8A2	TM:ATF6-/- vs ATF6+/+_MSC_down	0.194447	0.277929	0.402267	0.364562	0.902035	2.24726	0.249061	0.218398	1.63364	2.08719	1.16024	0.766911	7.09936e-07	4.67995e-05
SOCS1	TM:ATF6-/- vs ATF6+/+_MSC_down	16.4381	18.3298	19.2811	21.3586	6.49442	7.4128	1.91506	1.41523	0.394822	0.296369	1.18422	0.76814	7.35643e-07	4.80235e-05
LPPR3	TM:ATF6-/- vs ATF6+/+_MSC_down	27.7391	28.5578	28.0088	29.6156	4.21357	9.82699	1.7261	1.29769	0.115554	0.387988	0.207938	0.975514	7.90235e-07	5.13101e-05
SPOCK1	TM:ATF6-/- vs ATF6+/+_MSC_down	3.4091	3.07202	3.03033	2.66447	15.6415	14.8675	7.37776	5.22293	4.36315	4.66747	5.81138	8.09218	8.19191e-07	5.29058e-05
EYA4	TM:ATF6-/- vs ATF6+/+_MSC_down	0	0.046433	0.020332	0	2.2183	1.51139	0.518795	0.254669	0.519742	0.587847	0.817388	1.13529	8.39925e-07	5.34204e-05
SAMD11	TM:ATF6-/- vs ATF6+/+_MSC_down	0.153066	0.306819	0.221918	0.133573	1.83641	4.05884	0.705837	0.657752	0.068888	0	0.37154	0.747105	8.4043e-07	5.34204e-05
NEDD9	TM:ATF6-/- vs ATF6+/+_MSC_down	1.1939	1.41702	0.963523	0.704035	2.08174	2.40675	0.553548	0.738575	2.721	3.49689	4.19362	6.89395	9.18927e-07	5.81041e-05
CCPG1	TM:ATF6-/- vs ATF6+/+_MSC_down	5.24274	4.42285	3.82441	3.50884	59.365	49.4091	32.6391	10.8127	23.6194	20.1783	22.5858	26.6206	9.44959e-07	5.94389e-05
SLC22A23	TM:ATF6-/- vs ATF6+/+_MSC_down	2.02693	2.24011	1.97638	1.99467	1.67568	1.68156	0.661489	0.321254	0.230621	0.18776	0.230568	0.230379	9.87693e-07	6.14865e-05
PLEKHG4B	TM:ATF6-/- vs ATF6+/+_MSC_down	1.89719	1.99166	1.77074	1.81258	0.501999	0.861506	0.194377	0.121729	0.028848	0.091262	0.154547	0.198789	1.10392e-06	6.80207e-05
DAPK1	TM:ATF6-/- vs ATF6+/+_MSC_down	14.8133	15.0374	14.8846	13.5898	0.601458	0.65869	0.09414	0.066023	2.73196	2.87732	2.93651	2.92617	1.1716e-06	7.18246e-05
OS9	TM:ATF6-/- vs ATF6+/+_MSC_down	63.2747	69.8073	53.7433	52.1996	162.33	170.226	86.3661	46.3364	52.9305	77.7714	76.0942	93.4782	1.18019e-06	7.19856e-05
N4BP2	TM:ATF6-/- vs ATF6+/+_MSC_down	4.44541	4.88841	2.7529	2.12102	3.97585	4.04516	1.78053	0.47512	1.19788	1.06847	1.09688	1.12605	1.34693e-06	8.17434e-05
C1R	TM:ATF6-/- vs ATF6+/+_MSC_down	6.33209	5.65056	6.0531	5.92658	3.85967	5.7157	1.15436	1.14457	7.80109	14.4113	28.3118	32.9569	1.51719e-06	9.16158e-05
PROS1	TM:ATF6-/- vs ATF6+/+_MSC_down	0.925342	0.748217	1.27441	1.33779	2.10266	1.77454	0.554827	0.324367	0.865712	0.546273	0.840872	0.260253	1.59001e-06	9.54554e-05
SPRY1	TM:ATF6-/- vs ATF6+/+_MSC_down	7.28093	7.53522	7.50093	6.30305	0.978087	0.92665	0	0.042202	0.150503	0.189519	1.0151	0.839688	1.71277e-06	0.000101897
LTBP2	TM:ATF6-/- vs ATF6+/+_MSC_down	0.24532	0.245209	0.126725	0.202314	18.723	35.1242	11.6374	5.66736	3.53397	3.45755	4.31744	4.40124	1.77381e-06	0.000105011
PDGFD	TM:ATF6-/- vs ATF6+/+_MSC_down	1.17619	1.62145	1.22044	0.832403	1.55571	1.69623	0.4143	0.242149	0.301571	0.081534	0.405327	0.155303	1.89668e-06	0.000111738
NUCB1	TM:ATF6-/- vs ATF6+/+_MSC_down	59.9299	63.4016	53.5454	53.733	167.371	220.075	92.5946	63.6743	56.0017	74.9001	58.4079	68.9157	2.00854e-06	0.000117753
CXCL1	TM:ATF6-/- vs ATF6+/+_MSC_down	0.122981	0	0.105034	0.106462	5.44389	5.62664	0.844451	1.29691	6.53489	4.95227	8.90275	11.6767	2.03115e-06	0.000118503
MAN1A1	TM:ATF6-/- vs ATF6+/+_MSC_down	1.47194	1.14798	0.633617	0.917056	7.16368	11.009	3.80724	2.46587	0.860232	1.38523	1.04165	1.27597	2.04158e-06	0.000118539
EDIL3	TM:ATF6-/- vs ATF6+/+_MSC_down	17.487	17.7797	11.7742	12.4986	81.1463	71.6839	40.6237	28.4967	12.8954	6.20901	7.99948	6.44333	2.16544e-06	0.000125129
CISH	TM:ATF6-/- vs ATF6+/+_MSC_down	0.816061	1.00752	0.707745	0.656494	1.96936	1.77158	0.379448	0.09509	0.465843	0.266445	0	0.051108	2.24162e-06	0.000128915
EDEM1	TM:ATF6-/- vs ATF6+/+_MSC_down	3.78467	3.92625	2.55547	2.33937	34.6052	42.3204	19.8052	9.97599	11.0318	12.4747	8.75806	12.1869	2.26779e-06	0.000129801
PTK7	TM:ATF6-/- vs ATF6+/+_MSC_down	60.3949	60.7818	65.7138	65.7882	58.9856	92.3367	31.8956	25.4146	4.21852	4.75736	7.50915	6.54894	2.57237e-06	0.000145852
SPP1	TM:ATF6-/- vs ATF6+/+_MSC_down	10.9018	9.72784	11.6066	10.0173	110.647	121.264	57.3965	42.9148	8.05145	8.63917	14.828	11.3243	2.71184e-06	0.000153042
HOXB3	TM:ATF6-/- vs ATF6+/+_MSC_down	0	0	0	0	0.779768	1.0173	0.091451	0	0.166472	0.030014	0.159908	0.085787	2.75594e-06	0.000154807
THSD7A	TM:ATF6-/- vs ATF6+/+_MSC_down	0.243846	0.31331	0.265317	0.111956	0.450382	0.712339	0.151244	0.088403	0.133563	0.198818	0.252582	0.188336	2.8578e-06	0.000159785
ADGRL2	TM:ATF6-/- vs ATF6+/+_MSC_down	23.5902	22.5911	16.6665	14.8329	3.09534	2.68459	1.24713	0.570124	0.38016	0.32381	0.831161	0.512418	2.91612e-06	0.000162295
PC	TM:ATF6-/- vs ATF6+/+_MSC_down	9.12911	10.2227	7.39757	7.44107	18.2069	22.0095	8.79313	7.60091	6.13625	9.47817	8.14129	8.79459	2.97795e-06	0.000164976
JUN	TM:ATF6-/- vs ATF6+/+_MSC_down	7.73999	6.7477	9.67843	9.08568	25.6283	55.8274	17.0366	7.95267	12.2008	14.7036	16.9767	17.3998	3.09912e-06	0.000170904
SYVN1	TM:ATF6-/- vs ATF6+/+_MSC_down	33.7881	37.9873	19.9354	16.7649	61.8392	88.1978	34.4276	25.1993	16.3529	22.0571	15.8839	19.1314	3.22113e-06	0.000176825
MOXD1	TM:ATF6-/- vs ATF6+/+_MSC_down	2.34264	2.19841	2.3369	2.54408	22.0127	17.4833	8.84039	7.6248	0.399134	0.503357	1.2283	2.299	3.32732e-06	0.000181828
NR4A2	TM:ATF6-/- vs ATF6+/+_MSC_down	0.252782	0.108459	0.189206	0.031566	1.43342	2.24422	0.562926	0.191977	0.34159	0.585023	0.131268	0.058684	3.36526e-06	0.000183073
HIVEP2	TM:ATF6-/- vs ATF6+/+_MSC_down	0.582365	0.50611	0.600631	0.421627	1.22759	1.56253	0.582579	0.289123	0.385446	0.552664	0.711499	1.08839	3.47081e-06	0.000187968
CPVL	TM:ATF6-/- vs ATF6+/+_MSC_down	44.7816	40.429	37.0471	41.1962	1.48167	0.930713	0	0	0.86603	0.88379	0.880059	0.52387	4.0119e-06	0.00021496
ALPL	TM:ATF6-/- vs ATF6+/+_MSC_down	77.8361	85.7889	80.7888	71.8239	2.77364	2.42898	0.693602	0.456328	5.51682	7.22601	15.0479	15.6093	4.29143e-06	0.000228315
APP	TM:ATF6-/- vs ATF6+/+_MSC_down	186.68	219.541	156.531	160.016	211.292	345.232	134.527	62.4015	44.3277	46.3342	76.4558	77.4135	4.3842e-06	0.000232228
LTK	TM:ATF6-/- vs ATF6+/+_MSC_down	0	0.0949	0.041231	0	0.444825	1.77327	0.163852	0.035923	0.532482	0.783377	0.775986	0.890322	4.47516e-06	0.000233967
RGS2	TM:ATF6-/- vs ATF6+/+_MSC_down	9.24511	8.2569	9.62814	8.56106	12.6433	7.30683	3.48278	2.42914	1.25846	1.92704	1.90205	1.69713	4.46956e-06	0.000233967
OSR2	TM:ATF6-/- vs ATF6+/+_MSC_down	0	0	0	0.065362	1.10873	2.11418	0.194321	0.056815	0	0	0.068541	0.122433	4.52242e-06	0.000235352
PIGA	TM:ATF6-/- vs ATF6+/+_MSC_down	2.72213	2.49342	2.22052	1.80621	7.04042	5.71798	2.5799	2.10277	1.73161	1.16945	0.967098	0.962963	4.54061e-06	0.000235352
FBLN1	TM:ATF6-/- vs ATF6+/+_MSC_down	98.1317	95.5774	92.284	95.1017	74.3413	112.629	43.4364	31.184	13.1495	16.8626	31.1707	35.1067	4.61389e-06	0.000238128
IL21R	TM:ATF6-/- vs ATF6+/+_MSC_down	0.196161	0.196269	0.220697	0.147104	0.905521	0.971614	0.145738	0.170394	0.018941	0.047849	0.050885	0.091021	4.89418e-06	0.000251519
ABCA5	TM:ATF6-/- vs ATF6+/+_MSC_down	0.079948	0.053267	0.039803	0.119162	2.10715	2.31568	1.02302	0.460029	0.306678	0.194095	0.246546	0.196134	4.92266e-06	0.000251911
PKD2	TM:ATF6-/- vs ATF6+/+_MSC_down	8.88584	8.41941	7.15558	7.60432	24.7039	28.3972	14.083	8.95189	4.23881	3.6689	3.71892	4.88921	5.30526e-06	0.000268082
SNCA	TM:ATF6-/- vs ATF6+/+_MSC_down	2.55491	3.05372	2.48847	2.50891	5.00993	3.57623	0.93257	1.42369	2.3963	2.61729	1.96722	2.40735	5.29448e-06	0.000268082
NUCB2	TM:ATF6-/- vs ATF6+/+_MSC_down	24.0742	27.6804	14.7671	13.4125	112.121	85.1147	52.797	20.4371	48.3195	50.9089	40.4263	47.5695	5.70481e-06	0.000287071
CADM1	TM:ATF6-/- vs ATF6+/+_MSC_down	5.05115	4.39914	3.78098	4.04423	2.78703	2.64652	0.914436	0.712767	0.44488	0.725498	0.266152	0.357028	5.92951e-06	0.00029714
MEIS1	TM:ATF6-/- vs ATF6+/+_MSC_down	0	0.040393	0.070367	0.03524	1.00523	0.962057	0.174572	0.091858	0.054491	0.068734	0.110014	0.098352	5.99841e-06	0.000299351
DUSP6	TM:ATF6-/- vs ATF6+/+_MSC_down	8.80111	10.0633	7.18636	7.28063	8.96498	13.7381	5.34548	1.6007	6.1205	6.47401	10.5371	12.395	6.13892e-06	0.000305102
SLC38A10	TM:ATF6-/- vs ATF6+/+_MSC_down	15.5722	16.8135	16.8348	15.6806	44.3239	91.9407	29.0903	19.0043	8.92468	12.9931	17.6955	19.8563	6.18978e-06	0.000306369
HEG1	TM:ATF6-/- vs ATF6+/+_MSC_down	0.646172	0.726564	0.768611	0.483682	15.092	21.1047	9.4082	4.76485	2.24956	2.47709	3.3438	3.2975	6.41509e-06	0.000316224
NOTCH3	TM:ATF6-/- vs ATF6+/+_MSC_down	18.1786	20.5904	18.7031	17.2421	2.95573	5.85922	1.82115	1.1189	0.165759	0.17034	0.347152	0.24847	6.79731e-06	0.000332353
HOTAIRM1	TM:ATF6-/- vs ATF6+/+_MSC_down	0	0	0	0	3.05638	2.57243	0	0	1.17715	2.3324	1.14209	3.04751	7.06242e-06	0.000343923
SDF2L1	TM:ATF6-/- vs ATF6+/+_MSC_down	254.926	273.709	90.892	103.869	640.813	687.403	255.732	292.922	169.575	256.453	90.4306	114.331	7.20603e-06	0.000349507
GPC1	TM:ATF6-/- vs ATF6+/+_MSC_down	12.0446	12.8861	14.6527	14.181	126.704	260.918	80.8611	56.3346	11.8234	15.3646	21.8562	24.1691	7.26435e-06	0.000350926
C1S	TM:ATF6-/- vs ATF6+/+_MSC_down	2.63459	3.28214	3.13877	3.50485	3.4571	3.7628	1.21155	0.978079	5.97221	8.24867	13.4817	14.5295	7.69191e-06	0.0003701
SULF1	TM:ATF6-/- vs ATF6+/+_MSC_down	1.19373	1.35159	0.536457	0.506127	22.432	20.7208	12.0184	5.11253	2.65465	2.36567	3.13125	2.30295	7.97724e-06	0.000382306
IRF2BPL	TM:ATF6-/- vs ATF6+/+_MSC_down	37.7467	37.1653	41.6292	38.8422	6.82358	9.20689	3.71644	2.40377	1.50073	1.94692	3.7569	4.47131	8.38986e-06	0.000396277
PIEZO2	TM:ATF6-/- vs ATF6+/+_MSC_down	1.40689	1.8241	1.05788	0.577629	0.81934	0.850779	0.297128	0.154377	0.077178	0.097641	0.057445	0.061678	8.40001e-06	0.000396277
GLI2	TM:ATF6-/- vs ATF6+/+_MSC_down	4.25593	4.86051	4.66703	3.96858	1.66004	2.47668	0.827718	0.362875	0.099259	0.156875	0.665549	0.669817	8.50819e-06	0.000399819
LRRC45	TM:ATF6-/- vs ATF6+/+_MSC_down	5.47629	7.07582	5.52021	5.32564	6.82767	12.1225	2.94991	3.24308	2.40019	2.90241	0.743101	1.32834	8.54732e-06	0.000400101
PER1	TM:ATF6-/- vs ATF6+/+_MSC_down	3.71169	3.7668	4.25425	3.71517	3.64875	6.63474	2.12972	1.36002	1.13727	1.50504	1.57572	2.21146	8.72844e-06	0.000407001
EMP1	TM:ATF6-/- vs ATF6+/+_MSC_down	0	0.092467	0.200965	0.040292	38.1087	30.0195	16.048	14.4246	11.4051	12.7666	25.3573	27.6561	8.97056e-06	0.000416683
APOE	TM:ATF6-/- vs ATF6+/+_MSC_down	844.823	948.623	1104.19	1127.14	49.8294	86.0707	31.2376	18.8515	599.91	833.696	707.637	932.004	9.26871e-06	0.000428882
EFNA5	TM:ATF6-/- vs ATF6+/+_MSC_down	2.39244	1.78298	1.9111	1.8889	1.10448	2.0665	0.528864	0.30321	0.23789	0.220451	0.383149	0.437904	9.63878e-06	0.000444304
PKDCC	TM:ATF6-/- vs ATF6+/+_MSC_down	47.6503	48.2322	52.4219	49.5004	9.19959	9.8895	3.29374	3.75945	1.30354	2.97366	2.89827	3.779	9.7331e-06	0.000446945
ARTN	TM:ATF6-/- vs ATF6+/+_MSC_down	2.23027	3.06322	2.64366	2.59288	2.1082	2.96412	0.453445	0.627247	0.050634	0.063632	0.762837	0.183661	9.8771e-06	0.00045002
COL5A1	TM:ATF6-/- vs ATF6+/+_MSC_down	2.53129	2.92507	2.8652	1.96155	155.702	250.02	102.193	58.6205	23.063	24.2639	40.2617	43.8907	9.85132e-06	0.00045002
CPXM1	TM:ATF6-/- vs ATF6+/+_MSC_down	24.9948	26.3706	23.0454	22.1841	3.62611	5.22358	1.13208	1.2411	0	0.231959	0.049695	0.177632	9.91184e-06	0.00045002
GDF5	TM:ATF6-/- vs ATF6+/+_MSC_down	0.056357	0	0	0	4.47256	4.76985	1.16878	1.62314	0.228204	0	0.102657	0.18346	1.02707e-05	0.000462832
LINC00346	TM:ATF6-/- vs ATF6+/+_MSC_down	0	0.01968	0	0	1.59924	1.19367	0.529327	0.329378	0.093173	0.403845	0.214245	0.303452	1.02333e-05	0.000462832
SEMA3D	TM:ATF6-/- vs ATF6+/+_MSC_down	0.457443	0.576747	0.348819	0.452833	2.69961	2.02481	1.08705	0.42362	0.242111	0.068015	0.054127	0.225957	1.03422e-05	0.000464322
PCDH10	TM:ATF6-/- vs ATF6+/+_MSC_down	3.92874	4.03673	2.45883	1.89687	2.33735	2.27366	1.07016	0.520682	0.389902	0.187507	0.075358	0.172182	1.08202e-05	0.000483985
GCH1	TM:ATF6-/- vs ATF6+/+_MSC_down	3.91401	4.63137	3.61659	4.25713	3.53291	2.70005	0.760097	0.920307	3.04208	1.43228	1.29508	1.09489	1.09142e-05	0.000486389
PCDHB2	TM:ATF6-/- vs ATF6+/+_MSC_down	6.13907	6.86411	5.27072	5.21026	12.4689	21.1652	6.9245	5.28751	1.27664	1.29135	2.48073	2.45513	1.14507e-05	0.000508418
ATP8B2	TM:ATF6-/- vs ATF6+/+_MSC_down	9.67023	10.2591	7.39464	7.05966	28.7609	28.4658	17.7006	9.83382	5.34729	6.51394	7.77411	9.02542	1.24967e-05	0.000552831
RNASE4	TM:ATF6-/- vs ATF6+/+_MSC_down	0.900926	0.419518	0.178879	0.23418	39.3045	32.2963	17.7398	14.7442	10.7066	10.7882	6.68138	7.18612	1.32177e-05	0.000582593
LRIG3	TM:ATF6-/- vs ATF6+/+_MSC_down	3.38101	3.65548	3.33603	3.60815	4.43857	4.21289	1.58578	1.64984	0.423965	0.608855	0.884	0.481958	1.35777e-05	0.000594124
ROR2	TM:ATF6-/- vs ATF6+/+_MSC_down	1.26621	1.35989	1.26924	1.56665	1.5111	1.94108	0.454936	0.445869	0.897534	0.73795	2.63667	2.10701	1.3533e-05	0.000594124
DPYSL2	TM:ATF6-/- vs ATF6+/+_MSC_down	17.5124	17.0443	15.6168	12.1284	11.6271	8.63089	5.41521	3.2474	2.88232	2.43992	3.9382	4.57615	1.38394e-05	0.000603388
PCBP3	TM:ATF6-/- vs ATF6+/+_MSC_down	2.17579	2.88693	3.29677	2.31889	12.7274	10.5531	5.75712	3.32031	2.71242	3.01359	2.8725	3.37187	1.44976e-05	0.00062981
FBN1	TM:ATF6-/- vs ATF6+/+_MSC_down	1.09113	1.18468	1.04218	1.12819	102.368	150.615	68.3936	26.1142	11.7563	7.58221	10.801	9.64774	1.46421e-05	0.000633808
PLAC9	TM:ATF6-/- vs ATF6+/+_MSC_down	4.97619	9.36296	9.67969	13.3828	5.035	5.45363	0.2106	0.555065	4.65034	6.14879	8.10148	3.49526	1.55943e-05	0.000670223
IFI44L	TM:ATF6-/- vs ATF6+/+_MSC_down	0	0	0	0	0.566438	0.229121	0.01835	0.032179	5.23567	5.53291	11.6115	9.0819	1.58364e-05	0.000678212
PCSK1N	TM:ATF6-/- vs ATF6+/+_MSC_down	7.22243	4.76379	6.14376	6.72144	27.1347	46.7177	15.3451	11.485	4.47812	5.58977	7.40369	6.03004	1.613e-05	0.000688344
PCDHB13	TM:ATF6-/- vs ATF6+/+_MSC_down	0.686715	0.58374	0.580759	0.522094	0.763939	0.905507	0.082784	0.062226	0.123025	0.062098	0.367058	0.202999	1.72025e-05	0.000728963
HTRA1	TM:ATF6-/- vs ATF6+/+_MSC_down	5.5609	7.45834	5.41929	6.37127	226.326	282.265	140.07	92.5254	22.6361	18.1944	24.0309	29.9141	1.90354e-05	0.000798232
LOC284454	TM:ATF6-/- vs ATF6+/+_MSC_down	0	0.076423	0.065784	0.132465	2.87871	11.629	1.70634	1.43932	0.461768	0.64471	1.11152	0.992609	1.94542e-05	0.00081297
TUBB3	TM:ATF6-/- vs ATF6+/+_MSC_down	50.384	49.8991	55.8899	52.1014	94.9559	67.7778	32.253	37.2052	18.8293	14.0025	9.13769	7.29751	1.96249e-05	0.000817277
ADGRA2	TM:ATF6-/- vs ATF6+/+_MSC_down	0.330414	0.371718	0.307796	0.343566	19.1062	32.0441	13.0596	7.06849	4.04996	5.34885	8.09364	9.45219	1.99208e-05	0.000823917
LRRC15	TM:ATF6-/- vs ATF6+/+_MSC_down	0.021174	0.083956	0.074313	0.01854	0.78292	0.918401	0.202252	0.177357	0.057326	0	0.153846	0.051595	1.98805e-05	0.000823917
DNAJC6	TM:ATF6-/- vs ATF6+/+_MSC_down	0.927701	0.838562	0.640765	0.645934	3.31501	2.60823	1.43601	0.833972	1.39575	1.415	0.858335	0.942282	2.00334e-05	0.000825744
MIDN	TM:ATF6-/- vs ATF6+/+_MSC_down	41.2564	41.3292	42.6502	36.9516	5.99734	8.61372	3.62616	1.67897	3.28128	4.05629	3.25532	3.48212	2.02202e-05	0.000827794
LRIG1	TM:ATF6-/- vs ATF6+/+_MSC_down	21.5634	25.4542	18.3693	17.5067	15.5713	22.6472	10.1137	5.45747	1.64155	2.14135	3.04294	3.64297	2.2075e-05	0.000900674
CALR	TM:ATF6-/- vs ATF6+/+_MSC_down	866.258	974.649	631.786	573.925	2240.57	2259.81	1360.41	759.725	722.681	876.956	656.172	791.339	2.32827e-05	0.00094675
MSMO1	TM:ATF6-/- vs ATF6+/+_MSC_down	25.1856	18.7409	22.26	16.4475	109.026	80.9758	54.2945	37.0131	31.1357	25.7991	16.3979	20.4535	2.40222e-05	0.000973544
DLX3	TM:ATF6-/- vs ATF6+/+_MSC_down	0.150023	0.25058	0.130538	0.305509	0.738433	0.542445	0	0	0.405135	0.127625	0	0.040677	2.53625e-05	0.00102443
C3orf58	TM:ATF6-/- vs ATF6+/+_MSC_down	3.24477	3.30476	2.81338	2.33167	6.09834	8.71089	3.76641	1.89356	0.724568	0.667751	1.74319	1.15299	2.57416e-05	0.00103627
KLF4	TM:ATF6-/- vs ATF6+/+_MSC_down	1.27536	0.660807	0.958142	1.07542	15.8713	19.0439	9.77976	5.57331	4.57393	5.28035	4.64	6.04273	2.63203e-05	0.00105605
CKAP4	TM:ATF6-/- vs ATF6+/+_MSC_down	71.4443	76.2929	72.3946	70.015	353.569	558.201	236.427	156.578	48.7558	60.6194	80.8327	84.4577	2.64829e-05	0.00105905
COMP	TM:ATF6-/- vs ATF6+/+_MSC_down	0	0	0.046356	0	1.08255	1.65831	0.184362	0.202125	1.54761	0.725361	0.679655	0.650752	2.7106e-05	0.00107684
CPE	TM:ATF6-/- vs ATF6+/+_MSC_down	12.7723	15.0727	13.2572	13.3989	24.6678	35.3935	16.024	8.33457	17.3511	18.464	27.8227	33.5454	2.72983e-05	0.00108092
LRP5	TM:ATF6-/- vs ATF6+/+_MSC_down	7.18856	7.55491	6.91352	6.82247	6.43539	10.1726	4.00124	2.67754	1.67484	2.63495	2.84337	3.21349	2.75732e-05	0.00108824
COL1A1	TM:ATF6-/- vs ATF6+/+_MSC_down	56.5023	58.387	67.467	59.382	3074.36	6311.25	2133.41	1506.78	229.115	262.18	384.532	373.471	3.05278e-05	0.00119703
SNED1	TM:ATF6-/- vs ATF6+/+_MSC_down	0.108991	0.181619	0.223112	0.111372	2.21411	3.26554	1.30827	0.677203	0.061431	0.155345	0.214184	0.191608	3.07508e-05	0.00120187
IER2	TM:ATF6-/- vs ATF6+/+_MSC_down	50.5469	53.9064	59.4687	60.5707	16.6051	23.3687	9.03046	7.33081	7.49413	11.5783	10.9574	12.8573	3.08836e-05	0.00120317
HERPUD1	TM:ATF6-/- vs ATF6+/+_MSC_down	98.2837	100.909	47.3746	46.5983	805.238	748.92	412.881	366.55	184.074	193.518	83.3375	101.651	3.10528e-05	0.00120587
LAMB1	TM:ATF6-/- vs ATF6+/+_MSC_down	18.3498	20.1646	12.6812	12.9091	58.001	89.8544	41.0326	18.4519	10.3455	8.73574	13.474	15.0311	3.18205e-05	0.00123172
HMGCS1	TM:ATF6-/- vs ATF6+/+_MSC_down	15.9678	17.0462	11.6504	10.6878	18.895	12.1655	8.56448	5.61243	7.05271	5.78155	3.68796	4.91719	3.29807e-05	0.00127255
MRC2	TM:ATF6-/- vs ATF6+/+_MSC_down	6.84329	8.73627	8.53441	7.84978	87.253	173.281	65.9677	33.4934	7.31448	8.78346	14.3798	15.4796	3.34219e-05	0.00128138
ST3GAL5	TM:ATF6-/- vs ATF6+/+_MSC_down	0.605238	1.00622	0.478137	0.527969	3.15497	2.78595	0.951066	0.893909	0.198863	0.50069	0.375888	0.383832	3.33643e-05	0.00128138
TGOLN2	TM:ATF6-/- vs ATF6+/+_MSC_down	9.05728	9.06701	8.94022	7.80266	11.5994	9.08466	5.99477	3.46362	2.94711	2.99801	2.67668	3.58729	3.44848e-05	0.00131795
RAB9B	TM:ATF6-/- vs ATF6+/+_MSC_down	0.133727	0.368097	0.116857	0.146159	2.19126	1.61842	0.695069	0.406349	0.79072	0.712955	0.303728	0.271588	3.49463e-05	0.00133137
ABCC3	TM:ATF6-/- vs ATF6+/+_MSC_down	0	0	0.042485	0.042453	1.55604	1.18429	0.613695	0.549732	1.60073	2.07542	1.39779	2.12066	3.52359e-05	0.00133669
STARD4	TM:ATF6-/- vs ATF6+/+_MSC_down	6.16651	6.71267	4.57468	3.6544	44.4189	26.5963	21.3673	15.4755	21.0914	16.5679	9.67458	9.86	3.53072e-05	0.00133669
TPBG	TM:ATF6-/- vs ATF6+/+_MSC_down	7.60295	7.83427	6.46324	7.28793	27.9305	43.7386	17.4551	12.9532	3.36119	4.23606	9.21051	8.6899	3.66943e-05	0.00138487
FBLN2	TM:ATF6-/- vs ATF6+/+_MSC_down	6.85959	8.16477	6.71281	5.36563	86.0561	181.74	65.8044	35.372	4.82698	8.71941	20.5104	30.7117	3.83524e-05	0.00144135
PDIA3	TM:ATF6-/- vs ATF6+/+_MSC_down	395.78	424.653	256.759	253.443	498.547	566.603	317.81	195.642	163.516	165.942	143.122	168.074	3.84296e-05	0.00144135
ZIC2	TM:ATF6-/- vs ATF6+/+_MSC_down	64.0633	71.4815	64.3716	59.3013	4.95755	6.23123	2.77373	1.05192	0.438816	0.664002	0.827283	1.09167	3.89436e-05	0.00145611
COL11A1	TM:ATF6-/- vs ATF6+/+_MSC_down	1.01979	1.12405	0.805457	1.10178	29.1393	25.9269	16.8298	8.74327	19.0454	13.324	18.0784	18.3952	3.99135e-05	0.00148369
PRNP	TM:ATF6-/- vs ATF6+/+_MSC_down	19.1882	20.7187	21.2989	19.3851	303.637	317.831	182.152	127.268	59.5734	55.2087	64.8991	70.6021	3.99271e-05	0.00148369
ITPR3	TM:ATF6-/- vs ATF6+/+_MSC_down	6.16397	6.49515	5.9477	5.03668	1.09684	1.64565	0.60446	0.322141	1.06216	1.09828	2.56192	2.71298	4.27732e-05	0.00157492
ANGPT1	TM:ATF6-/- vs ATF6+/+_MSC_down	0.116402	0.261973	0	0.178198	1.10112	0.672927	0.201695	0.11058	0.354059	0.471813	0.660393	0.708964	4.29757e-05	0.00157756
SLITRK6	TM:ATF6-/- vs ATF6+/+_MSC_down	0.090701	0.06051	0.026441	0	0.502414	0.480507	0.0786	0	0	0.077411	0.137289	0.098218	4.36216e-05	0.00159642
KCNK1	TM:ATF6-/- vs ATF6+/+_MSC_down	6.91377	7.54814	8.81203	7.41309	2.70989	3.80727	0.951167	0.787953	0.04128	0.051954	0.446032	0.199249	4.61905e-05	0.00168025
TSPYL2	TM:ATF6-/- vs ATF6+/+_MSC_down	17.2848	18.5537	16.0523	15.0127	41.5715	45.1272	26.4257	14.2941	24.981	29.507	37.8548	42.4257	4.61245e-05	0.00168025
COL2A1	TM:ATF6-/- vs ATF6+/+_MSC_down	3.22818	3.9687	3.04291	3.46188	0.19004	0.42741	0	0	0.034786	0	0	0.020884	4.71989e-05	0.00171177
EPHB3	TM:ATF6-/- vs ATF6+/+_MSC_down	0.598823	0.389504	0.288065	0.497609	1.54796	2.85511	0.778418	0.523321	0.121424	0.153332	0.407869	0.364747	4.79263e-05	0.00173295
SECTM1	TM:ATF6-/- vs ATF6+/+_MSC_down	0.057649	0.057806	0.100126	0.05027	1.86191	1.20945	0.249043	0.262126	0.311223	0.146941	0.420099	0.797659	4.91769e-05	0.00177177
PDIA6	TM:ATF6-/- vs ATF6+/+_MSC_down	470.772	491.536	278.09	277.343	658.934	669.793	340.13	256.292	182.856	204.722	141.672	166.83	4.97677e-05	0.00178351
LINC00673	TM:ATF6-/- vs ATF6+/+_MSC_down	0.408417	0.234031	0.354611	0.356114	1.07679	1.09747	0.15122	0.088425	0	0	0.106302	0.047491	5.31968e-05	0.00189515
SMAD3	TM:ATF6-/- vs ATF6+/+_MSC_down	1.67899	1.88943	1.61065	1.48603	5.37687	5.98405	2.87516	2.20213	1.11823	1.29718	1.92891	1.97663	5.39329e-05	0.00191234
TMEM41B	TM:ATF6-/- vs ATF6+/+_MSC_down	10.1656	9.54577	10.0469	7.04148	17.0987	21.7079	11.9121	6.84135	13.967	10.4821	9.29324	12.3834	5.45546e-05	0.00192648
LTBP3	TM:ATF6-/- vs ATF6+/+_MSC_down	2.04288	2.23215	2.11898	2.90899	39.6817	90.2963	29.9511	19.9846	2.92171	3.04537	4.73003	6.16877	5.49778e-05	0.00193576
FAAH	TM:ATF6-/- vs ATF6+/+_MSC_down	31.7138	38.1003	36.5579	36.1049	3.27083	4.30591	1.36647	1.1986	0.597848	0.75226	0.980845	0.927802	5.59396e-05	0.00196323
TNFRSF21	TM:ATF6-/- vs ATF6+/+_MSC_down	9.1048	8.85203	7.90732	7.5013	13.6964	12.7793	7.31082	5.33596	10.2969	15.589	15.2759	21.7234	5.62455e-05	0.00196323
ANGPTL1	TM:ATF6-/- vs ATF6+/+_MSC_down	0	0	0	0	0.431425	0.62349	0	0.054607	1.45743	1.37943	2.97297	3.24238	5.65012e-05	0.00196647
FAT3	TM:ATF6-/- vs ATF6+/+_MSC_down	1.91408	1.95046	1.22246	1.17902	0.372481	0.563514	0.200231	0.092649	0.090987	0.087763	0.092781	0.238714	6.41953e-05	0.00222145
GJA1	TM:ATF6-/- vs ATF6+/+_MSC_down	197.664	202.861	168.463	163.685	154.948	104.775	71.9316	56.3654	11.5439	13.3878	20.3612	22.7122	6.54134e-05	0.00225714
ERO1L	TM:ATF6-/- vs ATF6+/+_MSC_down	3.5147	3.94615	3.29847	2.20343	22.1931	24.775	14.4744	7.69095	8.78569	7.42148	9.79449	8.39279	6.64012e-05	0.00228469
MMP2	TM:ATF6-/- vs ATF6+/+_MSC_down	11.4438	11.5642	10.0055	9.78206	324.883	450.715	226.637	140.871	21.2497	21.62	30.174	37.8104	6.67412e-05	0.00228987
COL4A2	TM:ATF6-/- vs ATF6+/+_MSC_down	24.0655	26.4687	24.2928	20.7088	152.265	218.743	108.219	60.3616	43.7861	48.7096	82.3318	87.1315	6.82982e-05	0.00233005
P3H4	TM:ATF6-/- vs ATF6+/+_MSC_down	15.2523	14.684	13.4019	13.2678	17.5378	25.4226	11.416	7.05421	3.03851	3.36078	4.00524	4.39315	6.97262e-05	0.00237207
LDLR	TM:ATF6-/- vs ATF6+/+_MSC_down	10.4383	12.7708	7.82662	7.44587	12.0584	23.9075	8.73238	5.84089	6.62031	7.89349	9.89869	11.109	7.19527e-05	0.0024341
NID1	TM:ATF6-/- vs ATF6+/+_MSC_down	19.1595	19.7789	18.6081	17.2118	31.0675	48.5094	23.0669	10.8871	5.53533	6.67027	16.5656	16.608	7.38796e-05	0.0024923
COL9A2	TM:ATF6-/- vs ATF6+/+_MSC_down	1.37025	1.9219	1.75064	1.7947	1.43333	3.17017	0.59272	0.554482	0.647723	0.661021	0.66482	1.89417	7.46018e-05	0.00250965
SCN9A	TM:ATF6-/- vs ATF6+/+_MSC_down	0.239637	0.264707	0.144054	0.162122	5.23162	6.25846	3.49694	1.5266	0.849062	0.923048	1.33761	1.34685	8.07097e-05	0.00270759
OLFML2A	TM:ATF6-/- vs ATF6+/+_MSC_down	1.59373	1.66977	2.41307	1.96074	0.963569	0.935234	0.296314	0.259839	0.320811	0.499734	0.585138	0.585096	8.54544e-05	0.00285881
LTBP1	TM:ATF6-/- vs ATF6+/+_MSC_down	10.3033	10.4562	7.80121	8.15346	39.3658	60.9749	28.3384	17.8873	3.46668	3.02996	4.31959	3.64117	8.83139e-05	0.0029453
CANX	TM:ATF6-/- vs ATF6+/+_MSC_down	246.739	247.409	165.166	159.277	418.076	403.214	268.342	122.658	100.783	97.8416	104.943	125.905	9.2556e-05	0.00306246
RCN3	TM:ATF6-/- vs ATF6+/+_MSC_down	7.24568	7.27342	7.89816	7.82172	34.6259	44.222	17.5631	18.4224	3.51751	5.34288	12.2961	10.9228	9.41677e-05	0.00310728
ATP2A2	TM:ATF6-/- vs ATF6+/+_MSC_down	99.4182	100.039	64.7422	62.7977	168.828	199.597	122.521	78.3059	39.1743	42.8617	27.0044	35.3532	9.81403e-05	0.00322954
KANK2	TM:ATF6-/- vs ATF6+/+_MSC_down	2.53127	2.52576	2.4964	2.18335	7.22416	7.52365	4.46488	2.47262	4.21134	5.89669	4.90202	6.07267	9.84325e-05	0.00323035
CD2	TM:ATF6-/- vs ATF6+/+_MSC_down	0	0.090341	0.232235	0.468569	1.90659	0.651307	0.077386	0.067895	0	0.151926	0	0	0.000100252	0.00328114
NECAB1	TM:ATF6-/- vs ATF6+/+_MSC_down	1.24332	1.12174	1.45204	1.17358	0.585233	0.633829	0.147978	0.018537	0.412074	0.374885	0.154885	0.257276	0.000102486	0.00334521
EPB41L4B	TM:ATF6-/- vs ATF6+/+_MSC_down	9.28634	8.78822	8.78151	8.37	4.40315	4.18105	2.07997	1.55995	0.158138	0.703647	0.688569	0.744018	0.000106207	0.00345731
MARCKS	TM:ATF6-/- vs ATF6+/+_MSC_down	39.4686	42.6882	36.6302	33.6751	55.9978	60.7024	37.6844	20.0165	6.14574	5.65822	6.68529	8.33669	0.000108262	0.00350532
LAMA2	TM:ATF6-/- vs ATF6+/+_MSC_down	0.648652	0.749975	0.469315	0.390138	0.539613	0.513995	0.22058	0.067732	0.541675	0.39192	0.749388	0.63947	0.000109033	0.00352082
BST1	TM:ATF6-/- vs ATF6+/+_MSC_down	0.37371	1.59682	0	0.243435	1.29242	1.08342	0.080409	0.07055	0.188755	0.078915	0.170874	0	0.000110721	0.00356581
PTN	TM:ATF6-/- vs ATF6+/+_MSC_down	23.1278	25.9267	24.9052	25.6627	8.28618	9.92618	4.7489	2.75523	0.05992	0.225572	0.487832	1.23384	0.000116244	0.00369441
ATP6V1C2	TM:ATF6-/- vs ATF6+/+_MSC_down	0.207148	0.373444	0.21681	0.39809	0.076515	2.21703	0.071744	0.062885	0.111976	0.176455	0.037683	0.225081	0.000120299	0.00381327
EPB41L3	TM:ATF6-/- vs ATF6+/+_MSC_down	3.45742	4.98097	3.63514	3.39266	7.14696	3.83205	2.91609	1.71669	6.34967	5.62349	4.7702	5.34621	0.000120665	0.00381485
COLEC12	TM:ATF6-/- vs ATF6+/+_MSC_down	0.491732	0.492471	0.214432	0.107398	13.0115	16.1721	8.79631	3.60826	0.941097	1.5012	1.67665	2.09844	0.000125919	0.00395615
TNFRSF19	TM:ATF6-/- vs ATF6+/+_MSC_down	0.840417	1.25531	1.08325	0.819382	3.74583	3.58016	1.80541	1.40077	0.081689	0.051571	0.460902	0.471089	0.000125745	0.00395615
MYADM	TM:ATF6-/- vs ATF6+/+_MSC_down	17.295	20.8516	15.2834	16.2106	41.9035	48.212	28.7984	15.0342	8.95081	10.2944	14.1245	13.2158	0.000126496	0.00395775
APOL6	TM:ATF6-/- vs ATF6+/+_MSC_down	0.072793	0.036374	0.042642	0.021267	1.50132	1.39225	0.800603	0.350968	1.88796	1.93171	2.82612	3.32567	0.000127737	0.00397599
LOXL3	TM:ATF6-/- vs ATF6+/+_MSC_down	14.1203	14.6465	17.5892	16.2633	18.5752	30.5602	12.3469	10.9507	3.04776	4.3197	8.28366	9.08955	0.00012746	0.00397599
FAM198B	TM:ATF6-/- vs ATF6+/+_MSC_down	0.026157	0	0.045851	0.022889	2.56426	2.56845	1.10269	0.986663	0.602435	0.425285	0.54722	0.842953	0.00013509	0.0041833
APLP2	TM:ATF6-/- vs ATF6+/+_MSC_down	156.327	171.033	128.834	133.325	145.667	200.678	107.497	57.939	39.4163	41.1515	48.5706	55.7282	0.000142035	0.0043871
ISLR	TM:ATF6-/- vs ATF6+/+_MSC_down	0.313866	0.402152	0.272206	0.273536	0.521295	1.04478	0	0.047543	0.592888	1.1191	0.514915	1.07338	0.000144542	0.00444182
BTN3A3	TM:ATF6-/- vs ATF6+/+_MSC_down	0.037274	0.103664	0.113346	0.019353	3.16555	2.70539	1.20038	1.02362	3.72065	5.74733	8.52533	9.75854	0.000146961	0.0044933
DACT1	TM:ATF6-/- vs ATF6+/+_MSC_down	0.913628	0.636048	0.746969	0.918675	5.66398	5.66865	3.0215	2.05791	0.411513	0.702646	0.431092	0.330391	0.000146847	0.0044933
DNAJC1	TM:ATF6-/- vs ATF6+/+_MSC_down	11.4816	14.8269	11.8261	11.8297	46.5316	54.0292	31.3848	16.0467	21.0541	25.4685	34.8069	37.3454	0.000148954	0.00454271
LMNB1	TM:ATF6-/- vs ATF6+/+_MSC_down	65.7395	66.7675	51.858	50.8245	2.21812	3.00677	1.04068	0.285131	0.118513	0.198931	0.374946	0.190609	0.00015386	0.00468054
SYNPO	TM:ATF6-/- vs ATF6+/+_MSC_down	0.73077	0.731123	0.730258	0.878045	14.038	9.36117	6.71869	4.84489	6.70004	10.8869	10.5137	13.8028	0.000156598	0.00475184
IGSF3	TM:ATF6-/- vs ATF6+/+_MSC_down	6.98143	7.43114	6.03221	5.58971	0.665463	0.460604	0.207202	0.03893	0.011653	0.088494	0.015623	0.027968	0.000158064	0.0047843
ZBTB46	TM:ATF6-/- vs ATF6+/+_MSC_down	2.29723	3.68605	3.41686	3.22561	1.36984	1.81455	0.684785	0.636846	0.275052	0.245335	0.238893	0.310799	0.0001593	0.00480966
SIPA1L2	TM:ATF6-/- vs ATF6+/+_MSC_down	2.12706	2.24181	2.13454	1.79569	0.725474	0.94082	0.249392	0.233248	0.596166	0.540702	0.591001	0.979632	0.000160276	0.00482707
ZNF75D	TM:ATF6-/- vs ATF6+/+_MSC_down	1.98219	2.19785	1.4683	1.29071	4.12166	3.79193	1.90066	0.732612	1.2525	1.7623	0.78774	1.47163	0.000165877	0.00495867
BAHCC1	TM:ATF6-/- vs ATF6+/+_MSC_down	0.023904	0.023889	0.031508	0.020951	0.739516	0.94888	0.373609	0.227476	0.105127	0.204633	0.249161	0.319869	0.000171194	0.00510496
THBD	TM:ATF6-/- vs ATF6+/+_MSC_down	0.125622	0.125722	0.109832	0.192264	12.4091	24.527	9.49695	6.3951	4.32993	6.1369	2.85256	3.18858	0.000177219	0.00527161
OGT	TM:ATF6-/- vs ATF6+/+_MSC_down	6.90961	6.92824	5.87786	5.02128	4.72696	7.76745	3.20396	2.39324	5.32449	6.21624	17.5789	16.0664	0.000180854	0.00536653
UGGT1	TM:ATF6-/- vs ATF6+/+_MSC_down	13.2065	14.7641	9.59836	8.51017	20.0346	24.7598	14.6389	5.53334	3.52307	3.37292	4.32796	4.31314	0.00018327	0.00542487
HTRA3	TM:ATF6-/- vs ATF6+/+_MSC_down	1.30745	1.83647	1.24	1.71838	2.52107	3.26467	0.998574	0.946631	0.687505	1.3678	0.71173	1.20869	0.000195906	0.00575658
ACKR3	TM:ATF6-/- vs ATF6+/+_MSC_down	0.441949	0.633337	0.711756	0.715271	2.50497	2.10162	0.218067	0.717292	1.57591	1.33985	1.61126	4.11273	0.000201225	0.00589852
FKBP14	TM:ATF6-/- vs ATF6+/+_MSC_down	4.79662	4.97711	5.231	4.837	34.8845	32.3339	22.4257	12.5151	7.33607	7.34883	10.8389	13.4984	0.000204827	0.00598002
PELI2	TM:ATF6-/- vs ATF6+/+_MSC_down	2.60825	2.47699	3.03523	2.57136	0.526181	0.538124	0.133077	0.066678	0.11857	0.131126	0.099438	0.088947	0.000204995	0.00598002
SLC1A4	TM:ATF6-/- vs ATF6+/+_MSC_down	16.6387	16.617	17.9295	17.6798	37.7368	37.6697	25.2248	15.5145	6.41771	5.5043	6.82034	7.32464	0.000216663	0.00629
LAMB2	TM:ATF6-/- vs ATF6+/+_MSC_down	23.0064	25.2744	21.3622	19.1463	52.4823	112.047	44.7938	25.1116	13.9379	17.8554	35.6772	35.5397	0.000219981	0.00637101
PGAP1	TM:ATF6-/- vs ATF6+/+_MSC_down	2.54162	2.78279	2.72928	2.22791	2.07166	2.26496	1.33388	0.504811	0.224315	0.227072	0.260391	0.197149	0.000227519	0.00655787
AMIGO3	TM:ATF6-/- vs ATF6+/+_MSC_down	3.0787	3.996	3.43933	3.56	8.64503	20.0931	6.82919	4.60708	2.10858	2.40035	2.40566	3.73685	0.000228603	0.00657342
DSEL	TM:ATF6-/- vs ATF6+/+_MSC_down	1.85876	1.83123	1.62113	1.36132	12.4079	12.1417	8.12638	4.74997	0.77249	1.21588	1.99792	2.48755	0.000233342	0.00666483
NT5DC3	TM:ATF6-/- vs ATF6+/+_MSC_down	0.584212	0.738673	0.588061	0.541853	1.49147	2.48095	0.939419	0.640641	0.395159	0.205754	0.342825	0.446107	0.000233413	0.00666483
SLC39A4	TM:ATF6-/- vs ATF6+/+_MSC_down	2.44866	4.80706	5.94244	6.99513	3.43296	3.45397	0.2106	0.370043	0	0	0	0	0.000235521	0.00670845
TRO	TM:ATF6-/- vs ATF6+/+_MSC_down	7.13438	7.22172	6.4998	7.00183	7.27966	7.50209	3.62228	3.50231	0.858239	1.48362	2.07223	2.1384	0.000239623	0.00680923
SGCD	TM:ATF6-/- vs ATF6+/+_MSC_down	0.17431	0.012597	0.075117	0	1.13862	0.503005	0.162543	0.197562	0	0.146561	0.011426	0.152427	0.000252766	0.00714486
ZNF559	TM:ATF6-/- vs ATF6+/+_MSC_down	3.52152	3.78444	1.80844	1.41151	1.95271	2.03171	0.769461	0.63632	0.353605	0.45913	0.370438	0.470955	0.000253209	0.00714486
TLCD2	TM:ATF6-/- vs ATF6+/+_MSC_down	0.4015	0.454348	0.259347	0.31454	1.32681	1.03759	0.568243	0.294665	2.11493	1.57144	1.61048	1.49119	0.000265584	0.00747659
GAA	TM:ATF6-/- vs ATF6+/+_MSC_down	17.1134	18.3917	18.9239	18.1898	18.0263	28.468	14.0579	7.89004	4.19618	6.32118	9.63888	12.486	0.000272591	0.00760297
LYPD6	TM:ATF6-/- vs ATF6+/+_MSC_down	1.05191	1.05272	0.946862	1.19061	1.08537	0.804649	0.21447	0.235088	0.250923	0.079107	0.365176	0.326558	0.000271316	0.00760297
REPS2	TM:ATF6-/- vs ATF6+/+_MSC_down	0.357661	0.373146	0.38218	0.245235	0.617474	0.437735	0.215957	0.08284	0.168308	0.066521	0.084601	0.063075	0.000278103	0.00773882
LCN9	TM:ATF6-/- vs ATF6+/+_MSC_down	0	0	0	0.302857	0.659245	2.3744	1.20146	0.528268	3.81082	2.32545	2.70541	1.19737	0.000278754	0.0077391
CILP2	TM:ATF6-/- vs ATF6+/+_MSC_down	1.98646	2.49988	2.18487	2.6195	1.63942	3.41366	0.912894	0.846259	0.325488	0.616524	0.710687	0.562214	0.000280897	0.00777225
L3MBTL3	TM:ATF6-/- vs ATF6+/+_MSC_down	1.80736	1.73995	0.943921	0.734242	1.86966	1.74338	0.909325	0.391182	1.01394	0.547457	1.00733	0.713558	0.000281444	0.00777225
PLD3	TM:ATF6-/- vs ATF6+/+_MSC_down	147.953	158.119	170.004	167.972	365.345	564.955	277.781	177.065	49.6587	69.1858	95.5486	116.437	0.000281878	0.00777225
DDIT4L	TM:ATF6-/- vs ATF6+/+_MSC_down	1.77672	1.58266	0.901963	1.20614	7.33336	4.06852	2.47543	2.17107	1.36615	2.35141	2.29069	2.89031	0.000298602	0.00819594
THBS1	TM:ATF6-/- vs ATF6+/+_MSC_down	5.21918	5.50869	5.55621	4.6618	35.0266	51.6385	28.1511	12.4478	8.54205	8.41598	11.9029	10.8846	0.000308957	0.00842275
KCNQ1OT1	TM:ATF6-/- vs ATF6+/+_MSC_down	0.135268	0.153527	0.102139	0.088978	0.063994	0.106142	0.044742	0.015086	0.171095	0.047533	0.072881	0.073074	0.000338185	0.00912923
CYB561	TM:ATF6-/- vs ATF6+/+_MSC_down	25.8457	27.107	32.7042	28.6905	14.732	15.5857	8.80827	7.15528	6.30647	8.36331	8.85952	8.45741	0.000352574	0.0094623
KCNT2	TM:ATF6-/- vs ATF6+/+_MSC_down	0.432308	0.464816	0.500082	0.359574	0.819338	0.518691	0.329875	0.080349	0.128577	0.166267	0.254959	0.325779	0.000371439	0.00994649
GOLIM4	TM:ATF6-/- vs ATF6+/+_MSC_down	4.75425	4.72807	3.00386	3.16388	8.56306	8.25931	5.71298	2.394	3.35155	4.38204	5.67118	6.51378	0.000373726	0.00998239
ABCC1	TM:ATF6-/- vs ATF6+/+_MSC_down	13.7295	14.58	12.0261	10.4818	22.0853	29.8474	17.1155	9.55174	2.22856	3.41667	7.69551	8.35938	0.000388169	0.0103258
COL16A1	TM:ATF6-/- vs ATF6+/+_MSC_down	1.92407	2.48373	2.25477	1.76279	6.81702	10.97	5.27805	3.16474	2.3903	3.36506	5.6438	7.46345	0.000395388	0.0104513
COL4A5	TM:ATF6-/- vs ATF6+/+_MSC_down	2.9995	3.49559	5.15281	4.7826	6.38615	9.54541	4.92314	2.80511	2.28705	1.3232	3.10207	3.19359	0.000395483	0.0104513
BCL2L11	TM:ATF6-/- vs ATF6+/+_MSC_down	3.09618	2.81973	2.72376	3.00138	2.97421	2.81884	1.84058	1.55577	0.404466	0.686663	0.347437	0.672587	0.000422477	0.0110678
SIX4	TM:ATF6-/- vs ATF6+/+_MSC_down	1.72549	1.52708	1.76534	1.5805	2.65545	2.04779	1.3077	0.875052	0.442633	0.339127	0.827629	0.869112	0.000449462	0.0116986
HLA-A	TM:ATF6-/- vs ATF6+/+_MSC_down	244.609	263.1	270.587	258.034	113.054	164.153	82.8131	66.1889	80.8936	167.817	254.516	330.155	0.000472612	0.0122484
PRSS12	TM:ATF6-/- vs ATF6+/+_MSC_down	0.550619	1.01917	0.819221	0.650382	1.62675	1.53123	0.620486	0.565018	1.00498	0.728735	0.524914	0.581226	0.00048112	0.0123891
ABCB6	TM:ATF6-/- vs ATF6+/+_MSC_down	17.3188	19.3979	22.833	24.2188	16.4187	29.0166	9.85656	10.9104	2.1032	2.7976	4.46121	4.95901	0.000491463	0.0126017
NFKBIZ	TM:ATF6-/- vs ATF6+/+_MSC_down	0.710511	0.940482	0.959826	0.7343	1.5556	5.50677	1.70684	0.382912	1.58504	1.65327	5.81745	5.51673	0.00049287	0.012611
GAL3ST3	TM:ATF6-/- vs ATF6+/+_MSC_down	5.82019	4.55425	5.01199	5.79344	0.853907	1.39285	0.367087	0.20486	0.104157	0	0	0	0.000499442	0.0127252
EXOSC6	TM:ATF6-/- vs ATF6+/+_MSC_down	11.3899	11.0522	13.3049	9.37506	20.3993	43.5978	17.6159	10.182	5.75732	7.36673	8.01889	11.4564	0.000506174	0.0128696
FAM19A5	TM:ATF6-/- vs ATF6+/+_MSC_down	11.887	13.3177	14.8793	16.6188	3.47048	4.73249	1.84273	1.39009	0.066986	0.209354	0.179927	0.161452	0.00051296	0.0130147
P3H1	TM:ATF6-/- vs ATF6+/+_MSC_down	25.664	28.2796	26.5829	25.9621	86.9828	157.097	65.7114	53.8404	16.1342	19.1003	29.9736	27.1908	0.00054716	0.0137955
PSIP1	TM:ATF6-/- vs ATF6+/+_MSC_down	118.856	130.137	97.6067	88.5215	15.0357	10.8524	9.06795	4.18198	3.74326	3.15114	2.88091	3.4898	0.00054701	0.0137955
SHROOM3	TM:ATF6-/- vs ATF6+/+_MSC_down	3.61145	4.67826	3.37989	2.97024	0.710271	0.740091	0.348459	0.212161	0.339391	0.391276	0.181837	0.397723	0.000560597	0.0140755
ZBTB20	TM:ATF6-/- vs ATF6+/+_MSC_down	0.004789	0.013425	0	0.004201	0.291978	0.490715	0.191471	0.109474	0.149844	0.150966	0.204523	0.334228	0.000563667	0.0141233
GPNMB	TM:ATF6-/- vs ATF6+/+_MSC_down	0.189924	0	0.041317	0.082887	5.24793	6.81884	3.45042	2.37767	2.36588	2.2229	4.22276	5.65333	0.00057679	0.0143923
NOMO1	TM:ATF6-/- vs ATF6+/+_MSC_down	36.565	37.1152	37.3317	36.7283	63.6116	87.5752	55.8049	24.8693	11.6112	12.9709	18.4907	21.4334	0.000585234	0.0145131
AUTS2	TM:ATF6-/- vs ATF6+/+_MSC_down	15.1565	14.765	15.5392	13.0367	1.39368	1.53922	0.974768	0.315765	0.204158	0.419438	0.138449	0.290868	0.000595775	0.0147442
RHOQ	TM:ATF6-/- vs ATF6+/+_MSC_down	13.6139	11.9844	9.73029	8.4422	65.3325	58.4011	43.059	20.2111	20.1488	17.4624	10.6236	13.8914	0.00061944	0.0151696
TLE4	TM:ATF6-/- vs ATF6+/+_MSC_down	4.04966	4.17621	3.91446	3.71727	5.61095	4.52517	3.18193	2.07636	0.889628	1.35002	1.35237	1.54354	0.000620499	0.0151696
LIF	TM:ATF6-/- vs ATF6+/+_MSC_down	2.17126	2.78572	3.83937	3.26753	3.74347	5.52623	2.62807	1.69811	2.3736	2.97096	5.05571	4.82389	0.000621828	0.0151713
DNAJC12	TM:ATF6-/- vs ATF6+/+_MSC_down	1.53236	3.13959	1.56813	1.73569	9.48175	6.83359	3.76094	2.85505	2.43317	5.46971	3.6748	7.49409	0.000627742	0.0152848
CDH2	TM:ATF6-/- vs ATF6+/+_MSC_down	9.71881	10.4283	7.25816	7.05455	38.6011	49.5214	30.3525	15.5368	7.12135	7.30113	10.8279	12.4526	0.000648198	0.0156925
HTR2B	TM:ATF6-/- vs ATF6+/+_MSC_down	0.059059	0	0	0.051492	1.58042	1.92277	0.561209	0.447499	0.916579	0.501667	0.807077	1.58644	0.000648387	0.0156925
TIMP4	TM:ATF6-/- vs ATF6+/+_MSC_down	6.76647	7.88897	10.8097	10.3141	4.23791	3.4493	1.15158	1.70486	3.6588	4.31117	3.96809	5.51857	0.000646033	0.0156925
DIRAS2	TM:ATF6-/- vs ATF6+/+_MSC_down	0	0	0	0.025158	1.53988	1.41257	0.448641	0.611969	0.058315	0.049099	0	0.140117	0.000690523	0.0166456
CYP27A1	TM:ATF6-/- vs ATF6+/+_MSC_down	2.00716	2.64514	3.38675	3.3006	1.79927	2.73812	0.644149	0.782291	0.619205	0.974536	1.20144	2.42709	0.000693781	0.0166576
TMEM106A	TM:ATF6-/- vs ATF6+/+_MSC_down	0.557781	0.668231	0.539735	0.903903	3.56819	3.40183	1.77377	1.38779	1.7772	1.86441	0.808135	1.5703	0.000693186	0.0166576
CDC42EP2	TM:ATF6-/- vs ATF6+/+_MSC_down	3.94707	3.96023	3.99062	5.33005	8.55822	6.99879	2.95296	3.88538	8.47514	9.93563	10.6159	13.7693	0.000705881	0.0168477
NYNRIN	TM:ATF6-/- vs ATF6+/+_MSC_down	4.29759	4.7839	5.32049	4.57887	1.49729	1.56821	0.737821	0.670873	0.159732	0.080806	0.071371	0.025541	0.000705268	0.0168477
IDUA	TM:ATF6-/- vs ATF6+/+_MSC_down	1.19167	1.67313	1.86182	1.61032	8.74195	19.5715	7.30517	5.37088	2.41224	3.34013	8.36007	7.46868	0.000709629	0.0169037
CNTNAP2	TM:ATF6-/- vs ATF6+/+_MSC_down	8.21101	8.06934	8.19815	6.72755	0.172335	0.161628	0.021604	0	0	0	0	0	0.000733384	0.0173449
LZTS1	TM:ATF6-/- vs ATF6+/+_MSC_down	2.06132	1.62643	1.58544	1.92478	1.26884	0.942758	0.456863	0.348345	0.449116	0.391427	0.810579	1.04108	0.000733895	0.0173449
B3GALNT1	TM:ATF6-/- vs ATF6+/+_MSC_down	5.94399	4.90893	5.59851	5.26211	3.34206	2.17073	0.905729	1.26266	0.587671	0.762604	0.578571	0.620293	0.000736872	0.017362
SLC22A31	TM:ATF6-/- vs ATF6+/+_MSC_down	1.87712	1.73933	1.87389	1.75991	0.732664	3.08387	0.560518	0.491698	0.778877	1.65225	1.58085	1.17659	0.00073893	0.017362
PLEC	TM:ATF6-/- vs ATF6+/+_MSC_down	6.62868	7.16801	5.87144	5.85424	24.5523	50.0481	21.6708	14.1084	6.01051	8.45298	18.0393	19.3916	0.000742621	0.0174148
HIC1	TM:ATF6-/- vs ATF6+/+_MSC_down	0	0	0.07344	0.035523	1.83934	3.53646	0.986995	0.9926	0.357055	0.623599	0.665444	0.627946	0.000747704	0.0175
ADAMTS5	TM:ATF6-/- vs ATF6+/+_MSC_down	0.127416	0.152811	0.123136	0.145168	0.400065	0.496609	0.210192	0.058196	0.215514	0.14178	0.138597	0.237683	0.000759138	0.0177333
SLC26A10	TM:ATF6-/- vs ATF6+/+_MSC_down	0	0.054488	0	0.14224	0.35111	0.314512	0.046978	0.082407	0	0	0.049492	0.176908	0.000782798	0.0182507
PCDHB10	TM:ATF6-/- vs ATF6+/+_MSC_down	1.09865	0.999294	1.11729	0.895717	2.24991	3.42769	1.40695	0.807507	0.026529	0	0.038947	0.132785	0.000796995	0.0185102
MEIS2	TM:ATF6-/- vs ATF6+/+_MSC_down	0.136969	0.084266	0.039768	0.110246	14.497	12.3631	9.09892	4.58589	2.27897	1.94216	3.96481	3.36961	0.000812045	0.0187875
AHDC1	TM:ATF6-/- vs ATF6+/+_MSC_down	1.81968	2.15215	2.04201	1.74777	2.92688	2.89611	1.8843	0.952612	0.396986	0.568787	0.638978	0.936792	0.00083712	0.0192937
PBX1	TM:ATF6-/- vs ATF6+/+_MSC_down	17.6309	17.6941	17.2921	16.019	2.99961	2.10451	1.41989	1.01561	0.321566	0.28147	0.381472	0.28191	0.000844476	0.0194262
ELL3	TM:ATF6-/- vs ATF6+/+_MSC_down	3.19817	2.89359	2.4474	2.7326	2.66166	3.94788	2.16604	0.569983	1.35378	0.692063	0.62869	1.12333	0.000917189	0.0207822
FAM129A	TM:ATF6-/- vs ATF6+/+_MSC_down	14.9193	15.1121	11.7937	9.18497	49.8289	38.4828	32.474	13.8303	12.7643	13.6883	12.3848	15.0664	0.00091652	0.0207822
ATF7IP2	TM:ATF6-/- vs ATF6+/+_MSC_down	2.24768	2.15685	2.16529	1.60467	2.27732	1.82613	1.16878	0.292102	1.21802	1.2285	0.863422	0.785812	0.000935162	0.0211497
EDEM3	TM:ATF6-/- vs ATF6+/+_MSC_down	2.97879	3.24064	2.59652	2.16585	7.90574	8.45383	5.94946	2.25195	3.25641	2.51513	2.88884	4.15007	0.000941321	0.0211906
NLGN1	TM:ATF6-/- vs ATF6+/+_MSC_down	1.49668	1.64947	1.17733	1.53185	0.562113	0.366426	0.153962	0.057859	0	0	0.046052	0.020595	0.000942231	0.0211906
TCF4	TM:ATF6-/- vs ATF6+/+_MSC_down	5.92052	5.74791	5.29732	4.26951	0.890212	0.783708	0.411863	0.256137	0.091073	0.057613	0.09657	0.180295	0.000952137	0.0213735
JARID2	TM:ATF6-/- vs ATF6+/+_MSC_down	35.9824	40.4234	30.6523	26.0069	3.42484	4.07813	2.43984	1.56234	0.732288	0.971399	1.47959	1.34127	0.000961094	0.0214649
TMEM131	TM:ATF6-/- vs ATF6+/+_MSC_down	6.69657	7.23804	5.87418	5.30796	6.56352	6.99567	4.85284	1.43731	1.13861	1.42357	1.81545	1.97316	0.000960484	0.0214649
CORO1A	TM:ATF6-/- vs ATF6+/+_MSC_down	5.2059	3.84567	5.89968	6.42863	2.80626	2.63228	0.319932	0.841991	0.400162	0.28289	0.067696	0	0.000965222	0.0215074
FAT4	TM:ATF6-/- vs ATF6+/+_MSC_down	0.95521	0.939033	1.0204	0.824184	2.89823	5.15239	2.65372	1.20076	0.33346	0.259784	0.604503	0.559302	0.000995404	0.0220174
THSD4	TM:ATF6-/- vs ATF6+/+_MSC_down	1.31227	1.34715	1.08922	1.16935	4.51824	6.63932	3.7913	1.9288	0.839666	1.12339	1.98409	2.39865	0.00101465	0.0222798
SDK2	TM:ATF6-/- vs ATF6+/+_MSC_down	1.7191	2.25625	1.85328	1.61735	0.317518	0.446656	0.129376	0.09598	0.108563	0.058871	0.176583	0.158002	0.0010453	0.0228284
LRRN4CL	TM:ATF6-/- vs ATF6+/+_MSC_down	0.025181	0.025236	0	0.043952	0.650707	0.655562	0	0.11458	0.238	0.556929	0.504225	0.860306	0.00106959	0.0231914
MEGF6	TM:ATF6-/- vs ATF6+/+_MSC_down	1.59836	1.88086	1.59278	1.6919	0.44586	1.22599	0.346789	0.202709	0.382909	0.484226	0.332168	0.378216	0.0010693	0.0231914
LPCAT1	TM:ATF6-/- vs ATF6+/+_MSC_down	44.8452	49.1916	38.4712	38.0653	8.48169	12.3937	6.31795	4.56404	2.6052	1.97342	2.36363	3.00079	0.00107845	0.0232995
EFNB2	TM:ATF6-/- vs ATF6+/+_MSC_down	4.74382	5.23573	4.95535	4.47701	5.99878	7.70499	4.73454	2.24517	1.6713	1.88988	1.17479	1.7277	0.001081	0.023313
MAST4	TM:ATF6-/- vs ATF6+/+_MSC_down	0.798158	1.08635	0.477857	0.735511	0.6531	0.707071	0.34646	0.211643	0.355318	0.60481	0.919248	1.16971	0.00111134	0.0237983
ZC3H12A	TM:ATF6-/- vs ATF6+/+_MSC_down	1.24157	1.53114	0.873069	0.958794	1.27811	2.00265	0.743449	0.289791	0.386917	0.528299	0.39106	0.932071	0.00112189	0.0239807
MAN2B1	TM:ATF6-/- vs ATF6+/+_MSC_down	29.7644	31.1386	28.8292	30.5953	33.1812	50.2676	29.569	12.5579	6.55469	9.01304	15.1467	14.9956	0.00115302	0.0245158
COL22A1	TM:ATF6-/- vs ATF6+/+_MSC_down	0.547772	0.606418	0.806377	0.548231	0.270964	0.423753	0.050919	0.089293	0	0.016726	0.05324	0.031751	0.00118272	0.0249716
FLRT3	TM:ATF6-/- vs ATF6+/+_MSC_down	0.729236	0.552332	0.685662	0.682583	1.94661	1.60462	1.00504	0.503623	0.358397	0.169656	0.200098	0.281188	0.00118885	0.0250572
SETX	TM:ATF6-/- vs ATF6+/+_MSC_down	4.52671	5.24779	2.74386	2.55081	8.8654	10.6619	7.3003	2.23256	4.70753	4.9448	4.67855	5.1447	0.00120184	0.0252428
PTGES	TM:ATF6-/- vs ATF6+/+_MSC_down	0.830416	1.44017	2.0883	1.18258	3.27319	2.95186	1.17179	1.08506	0.508923	0.895348	0.551204	0.984492	0.00121361	0.0254458
TNRC6B	TM:ATF6-/- vs ATF6+/+_MSC_down	1.49992	1.58564	1.20983	0.97457	0.956128	0.939969	0.611597	0.306447	0.250206	0.221294	0.265542	0.313133	0.00125075	0.0260887
MSTO2P	TM:ATF6-/- vs ATF6+/+_MSC_down	2.70961	3.19735	2.50843	2.89723	10.3355	7.7869	5.47509	4.53737	3.10342	3.93901	2.43362	2.75711	0.00125451	0.026122
DCBLD1	TM:ATF6-/- vs ATF6+/+_MSC_down	3.7091	3.58658	2.97927	3.23082	4.60432	5.17405	2.73562	1.78697	2.36514	2.23102	2.52131	2.96628	0.00126195	0.0261417
SMAD6	TM:ATF6-/- vs ATF6+/+_MSC_down	1.30143	0.989061	0.586502	0.744583	0.62131	1.71955	0.359509	0.23836	0.12122	0.038201	0.612326	0.656809	0.00125826	0.0261417
CDH4	TM:ATF6-/- vs ATF6+/+_MSC_down	3.83506	5.06333	4.09464	3.06808	7.91821	12.4542	6.75723	3.44074	0.826938	1.09303	2.05175	2.6814	0.0012692	0.0262467
KBTBD11	TM:ATF6-/- vs ATF6+/+_MSC_down	1.49774	1.44205	1.39498	0.955493	1.70741	2.10928	0.96265	0.84406	0.787882	0.758977	0.805033	1.11026	0.00127935	0.0263185
SUSD2	TM:ATF6-/- vs ATF6+/+_MSC_down	3.3052	3.5522	3.16441	2.53558	0.669704	0.844878	0.209348	0.091797	0.027228	0.137377	0.146587	0.131048	0.0012913	0.0264323
TNRC18	TM:ATF6-/- vs ATF6+/+_MSC_down	1.5931	1.84772	2.2891	2.0385	4.18816	8.26668	3.88753	2.31064	1.13299	1.65257	2.28707	2.95172	0.00130716	0.0267115
KLHL4	TM:ATF6-/- vs ATF6+/+_MSC_down	13.5562	12.8676	11.5277	11.7385	5.85167	2.92232	2.83209	1.62934	0.416967	0.30508	1.11643	1.53973	0.00135231	0.027541
ERAP1	TM:ATF6-/- vs ATF6+/+_MSC_down	11.8164	11.2108	7.58446	7.07732	15.4016	14.8139	11.228	4.47154	7.22512	6.08335	8.35909	8.78952	0.00138225	0.0280562
TRIB1	TM:ATF6-/- vs ATF6+/+_MSC_down	12.713	15.2159	13.6286	13.9614	3.2811	4.60613	2.59298	1.17044	1.15134	1.21682	2.0979	1.50207	0.00139795	0.0283272
VASN	TM:ATF6-/- vs ATF6+/+_MSC_down	2.72056	3.32625	2.77122	2.57671	22.2441	46.3074	18.9478	14.4486	1.96167	1.92335	7.9705	6.93685	0.0014056	0.0284347
ABCA3	TM:ATF6-/- vs ATF6+/+_MSC_down	3.71463	3.75165	4.42681	4.02556	0.900817	1.30033	0.565662	0.399638	0.685181	0.786071	0.51051	0.791597	0.00141967	0.0286712
FZD1	TM:ATF6-/- vs ATF6+/+_MSC_down	0.58012	0.609504	0.406016	0.583616	2.08877	3.33154	1.30725	1.12427	0.941099	0.742831	2.29152	1.46043	0.00144781	0.0290452
TMEM19	TM:ATF6-/- vs ATF6+/+_MSC_down	1.67446	1.7293	1.77298	1.53605	2.81764	2.47744	1.61546	1.00596	0.620754	0.507377	0.514903	0.679795	0.00147604	0.029416
OSR1	TM:ATF6-/- vs ATF6+/+_MSC_down	0	0.07102	0.244964	0.061611	0.783362	2.04894	0.366289	0.214209	0.143141	0.059989	0.387277	0.691806	0.00154633	0.0307156
GDPD3	TM:ATF6-/- vs ATF6+/+_MSC_down	0.663183	0.80243	1.13005	0.573494	0.366724	0.866935	0.227345	0.299304	0.089124	0.445284	0	0.434383	0.00157834	0.0310883
SLC18A2	TM:ATF6-/- vs ATF6+/+_MSC_down	0.720925	0.819968	0.830572	0.716367	0.423523	1.65733	0.454231	0.049791	0.221452	0.195693	0.059538	0.159716	0.00171928	0.0333286
PNMA2	TM:ATF6-/- vs ATF6+/+_MSC_down	3.75804	4.61513	3.4719	3.6289	1.53145	1.36649	0.853867	0.374364	0.858564	0.885432	1.03518	1.15731	0.00181092	0.0347213
PRDM16	TM:ATF6-/- vs ATF6+/+_MSC_down	0.084869	0.042677	0.037497	0.037414	1.86789	2.85882	1.4735	0.961812	0.250456	0.266299	0.400193	0.780203	0.00181124	0.0347213
GLG1	TM:ATF6-/- vs ATF6+/+_MSC_down	22.1418	23.7728	18.1936	17.5578	24.5903	42.904	23.6764	11.4676	4.32322	4.83954	8.89611	8.88698	0.00181841	0.0348034
CADPS2	TM:ATF6-/- vs ATF6+/+_MSC_down	3.81236	3.41665	3.23917	3.37729	1.37448	1.0018	0.765865	0.269878	2.08968	2.30526	2.40308	2.95143	0.00185794	0.035225
FAT1	TM:ATF6-/- vs ATF6+/+_MSC_down	11.2313	11.7259	7.97727	8.70782	15.8037	33.0933	16.4904	8.04255	3.70505	2.90885	6.14598	6.25862	0.00209768	0.0387365
LRP1	TM:ATF6-/- vs ATF6+/+_MSC_down	29.5085	31.8626	27.5012	24.8387	33.5177	63.0146	33.4591	17.3631	12.2942	10.4892	17.8879	17.5121	0.00214329	0.039383
SNX22	TM:ATF6-/- vs ATF6+/+_MSC_down	0.599049	0.458548	0.369329	0.15402	0.227674	0.967546	0.152581	0.053506	0.09522	0.090125	0.128052	0.171755	0.0021886	0.0398132
SYT1	TM:ATF6-/- vs ATF6+/+_MSC_down	4.96883	5.95767	4.02756	3.45001	4.28019	4.28239	3.03295	1.21117	0.521856	1.1473	1.3994	1.4397	0.00218895	0.0398132
MAP3K13	TM:ATF6-/- vs ATF6+/+_MSC_down	2.62684	2.06674	1.9899	2.58246	9.29145	5.13671	4.08292	3.39071	1.63325	3.06973	2.21302	1.47084	0.0021988	0.0398722
LRP8	TM:ATF6-/- vs ATF6+/+_MSC_down	5.34673	6.17381	4.56491	3.87588	1.99603	3.72228	1.69238	1.16716	0.938269	0.805886	1.12107	1.52415	0.00234003	0.0419295
ZFHX4	TM:ATF6-/- vs ATF6+/+_MSC_down	0.122744	0.201476	0.100238	0.08456	0.858291	1.32229	0.76155	0.253717	0.213593	0.187736	0.428971	0.412298	0.00234755	0.042002
ATP13A1	TM:ATF6-/- vs ATF6+/+_MSC_down	20.6075	21.4314	19.8619	19.8433	27.316	59.4974	26.0042	18.5622	5.54833	7.08823	10.591	12.9652	0.00242212	0.0428317
IL31RA	TM:ATF6-/- vs ATF6+/+_MSC_down	0.054027	0.096362	0.093931	0.083948	0.590371	0.66582	0.16891	0.074059	0.394468	0.392792	0.147599	0.336632	0.00241973	0.0428317
RIMS3	TM:ATF6-/- vs ATF6+/+_MSC_down	11.4707	11.8878	12.5789	12.9468	0.60165	0.581779	0.252955	0.195698	0.057988	0.117324	0.046649	0.083467	0.00242229	0.0428317
FAM174B	TM:ATF6-/- vs ATF6+/+_MSC_down	15.5287	16.4043	21.3896	18.5606	1.78004	2.14572	1.11194	0.412593	1.63606	2.56656	2.65547	2.85603	0.00246087	0.0434385
CXCL3	TM:ATF6-/- vs ATF6+/+_MSC_down	2.75173	2.52094	1.92185	2.16508	4.15045	4.35849	2.89663	0.753229	1.68163	2.41745	5.16507	5.01498	0.0024882	0.0436774
IGF2R	TM:ATF6-/- vs ATF6+/+_MSC_down	25.3983	27.3504	27.6986	25.9052	57.6427	103.681	59.4232	23.4096	8.80703	7.50862	12.1454	12.5715	0.0025384	0.0441097
SMOC1	TM:ATF6-/- vs ATF6+/+_MSC_down	1.78962	1.68845	1.7737	1.80462	0.476662	0.919518	0.238433	0.104545	0	0	0.031263	0	0.00252471	0.0441097
UGGT2	TM:ATF6-/- vs ATF6+/+_MSC_down	3.69225	3.08223	3.14395	3.18671	6.34777	6.12418	4.81298	1.35515	1.53217	1.131	1.84911	1.86057	0.0025299	0.0441097
CSDC2	TM:ATF6-/- vs ATF6+/+_MSC_down	0.824716	1.03325	1.12081	0.989516	2.42605	2.05027	1.02498	0.898971	0	0	0.187684	0.125799	0.00265933	0.0459467
PODN	TM:ATF6-/- vs ATF6+/+_MSC_down	0.14163	0.141908	0.123324	0.14143	0.56645	0.672778	0.040834	0.153617	0.4374	0.62067	1.1081	0.614242	0.00269031	0.0462833
ZNF608	TM:ATF6-/- vs ATF6+/+_MSC_down	3.00871	3.51794	2.46238	2.28544	1.1439	0.798763	0.518082	0.319674	0.134636	0.094534	0.260962	0.341162	0.00271284	0.0465382
TMEM130	TM:ATF6-/- vs ATF6+/+_MSC_down	1.94043	2.01734	2.68821	2.66224	0.967105	0.763445	0.367708	0.161225	0.373074	0.3619	0.811456	0.690925	0.00272778	0.0467282
KLHDC7B	TM:ATF6-/- vs ATF6+/+_MSC_down	0.301476	0.172558	0.150166	0.037617	5.20754	13.2629	5.10597	3.46467	1.59983	2.45756	4.66105	5.21701	0.00280443	0.0474357
STARD4-AS1	TM:ATF6-/- vs ATF6+/+_MSC_down	0.294064	0.294108	0.118933	0.178223	0.375946	0.833577	0.196186	0.206429	0.076533	0	0.041053	0.055081	0.0027985	0.0474357
PTX3	TM:ATF6-/- vs ATF6+/+_WAPC_up	0.896731	0.761483	0.8362	1.08134	482.844	549.094	629.566	642.142	78.5239	85.0565	252.778	341.712	8.30183e-20	5.01292e-17
TFE3	TM:ATF6-/- vs ATF6+/+_WAPC_up	33.1307	35.2082	91.4718	86.5663	41.3776	34.3906	102.513	80.0254	12.2514	17.2639	48.8153	57.9504	3.1846e-19	1.82176e-16
IGFN1	TM:ATF6-/- vs ATF6+/+_WAPC_up	0	0	0	0	0.02878	0.04498	0	0	0.112464	0.124529	1.24732	1.33091	1.87545e-18	9.70682e-16
TNC	TM:ATF6-/- vs ATF6+/+_WAPC_up	2.39673	2.84033	1.91572	1.45877	140.818	245.891	71.5115	28.2039	4.77683	4.94926	15.1129	19.7554	9.5982e-17	4.01242e-14
HMOX1	TM:ATF6-/- vs ATF6+/+_WAPC_up	27.8959	29.5017	40.1564	33.6033	209.251	212.148	689.688	710.874	19.5483	30.2897	105.184	105.983	1.23417e-14	4.47138e-12
KCNG1	TM:ATF6-/- vs ATF6+/+_WAPC_up	13.0696	14.8348	15.1607	15.7452	19.6251	26.2616	34.5372	36.6402	5.61201	8.12407	23.2737	29.6442	3.35173e-14	1.17516e-11
CXCL12	TM:ATF6-/- vs ATF6+/+_WAPC_up	12.9425	15.3474	13.7307	12.19	16.1311	10.8438	12.9771	12.2696	1.75038	1.04887	11.3902	12.976	1.21674e-13	3.88964e-11
ALPK2	TM:ATF6-/- vs ATF6+/+_WAPC_up	0.390423	0.509114	0.312836	0.267657	5.00029	4.63224	4.02168	2.06664	2.05526	2.9039	7.60473	8.80033	1.72385e-13	5.2046e-11
LDHA	TM:ATF6-/- vs ATF6+/+_WAPC_up	305.139	281.336	195.812	213.233	140.279	82.2315	193.195	284.324	35.8748	43.854	169.305	146.963	2.10362e-13	6.17953e-11
HLX	TM:ATF6-/- vs ATF6+/+_WAPC_up	0	0.057917	0	0	3.25124	4.84708	4.39149	3.76428	2.26067	2.99346	11.3119	12.693	2.72098e-13	7.58317e-11
EREG	TM:ATF6-/- vs ATF6+/+_WAPC_up	0	0	0.023798	0	3.89101	4.35994	8.81523	5.66305	1.01093	1.06801	5.94917	5.51934	6.67425e-12	1.5113e-09
GRIPAP1	TM:ATF6-/- vs ATF6+/+_WAPC_up	12.0635	15.8628	23.7333	21.5193	8.43431	8.68968	12.5502	6.43653	4.49639	4.51464	13.9396	16.8389	1.65342e-11	3.52374e-09
TGFBI	TM:ATF6-/- vs ATF6+/+_WAPC_up	3.55192	3.51239	3.21422	3.18184	1282.68	1305.69	1406.65	911.36	36.2269	58.3899	149.232	177.089	8.84933e-11	1.65833e-08
COL18A1	TM:ATF6-/- vs ATF6+/+_WAPC_up	104.695	117.051	113.756	102.552	101.344	287.046	37.3262	22.868	2.8202	3.34737	9.76559	9.83851	6.29066e-10	1.10279e-07
NAV1	TM:ATF6-/- vs ATF6+/+_WAPC_up	2.57902	2.78039	2.56192	2.35092	2.46596	2.79421	1.96443	1.07611	0.63273	0.980238	2.69133	2.70346	3.81405e-09	5.92213e-07
VCAM1	TM:ATF6-/- vs ATF6+/+_WAPC_up	0.220358	0.088288	0.074395	0.149086	3.51112	3.58871	2.80217	2.31015	6.8971	6.10713	20.2762	24.2127	7.09017e-09	9.63289e-07
RSPO3	TM:ATF6-/- vs ATF6+/+_WAPC_up	0	0	0.02404	0	0.02536	0.039682	0.047621	0.020879	0.12998	0.257998	1.37164	1.98504	7.82266e-09	1.04969e-06
CDCP1	TM:ATF6-/- vs ATF6+/+_WAPC_up	3.84602	3.04824	3.27397	3.31051	4.56154	4.58999	6.87143	3.10717	0.73179	1.47146	3.36747	4.22394	1.21224e-08	1.51446e-06
TCAF2	TM:ATF6-/- vs ATF6+/+_WAPC_up	0.043446	0	0.037867	0.037945	0.211866	0.125865	0.292353	0.319664	0.226494	0.440184	2.36581	1.91892	1.35321e-08	1.5987e-06
PCDH1	TM:ATF6-/- vs ATF6+/+_WAPC_up	90.3805	92.9857	106.097	100.249	2.87417	5.0809	4.45091	2.98034	1.00962	1.29389	4.01769	4.93705	1.63317e-08	1.82999e-06
CCBE1	TM:ATF6-/- vs ATF6+/+_WAPC_up	0.556703	0.457269	0.348705	0.365629	3.04754	2.41174	2.7081	1.89054	0.645418	1.29186	3.98606	4.79194	8.26511e-08	7.81161e-06
UNC5B	TM:ATF6-/- vs ATF6+/+_WAPC_up	17.3048	20.0225	16.9997	15.1406	8.61616	15.632	4.48605	2.8781	3.47531	5.7461	12.9395	15.776	1.45627e-07	1.23658e-05
CXCL6	TM:ATF6-/- vs ATF6+/+_WAPC_up	1.23091	0.989196	1.48718	1.21316	4.92005	2.91257	0.282851	0.434253	2.59906	2.15273	9.59344	17.3989	2.02164e-07	1.62764e-05
HKDC1	TM:ATF6-/- vs ATF6+/+_WAPC_up	0	0.034517	0.030124	0.060293	5.18859	5.00808	4.68923	3.61449	1.23492	1.67632	4.51161	5.0706	2.7338e-07	2.10735e-05
SLC2A1	TM:ATF6-/- vs ATF6+/+_WAPC_up	158.374	162.772	110.638	111.194	90.5114	146.88	87.7478	79.8434	10.0269	14.4886	47.7259	38.477	2.97469e-07	2.24527e-05
FKBP11	TM:ATF6-/- vs ATF6+/+_WAPC_up	36.9566	37.3398	32.0903	36.1325	38.5778	33.7042	10.7479	9.81992	4.23759	6.74983	27.96	27.375	3.48245e-07	2.6104e-05
IL1RL1	TM:ATF6-/- vs ATF6+/+_WAPC_up	0	0	0	0	0	0	0	0.027091	1.49777	3.86505	16.0769	16.1226	5.08868e-07	3.73708e-05
FBLN2	TM:ATF6-/- vs ATF6+/+_WAPC_up	6.85959	8.16477	6.71281	5.36563	86.0561	181.74	65.8044	35.372	4.82698	8.71941	20.5104	30.7117	5.65802e-07	4.0998e-05
NFKBIZ	TM:ATF6-/- vs ATF6+/+_WAPC_up	0.710511	0.940482	0.959826	0.7343	1.5556	5.50677	1.70684	0.382912	1.58504	1.65327	5.81745	5.51673	6.83315e-07	4.88615e-05
CCNL1	TM:ATF6-/- vs ATF6+/+_WAPC_up	5.38118	6.47351	5.71297	6.10989	3.7369	6.4245	5.70019	3.97774	2.13924	2.36016	7.36271	7.22532	1.11673e-06	7.78061e-05
SEMA7A	TM:ATF6-/- vs ATF6+/+_WAPC_up	1.55381	2.76805	2.18284	1.82017	1.85261	3.85872	5.37738	4.24857	2.19891	3.61948	8.19185	10.2628	1.37145e-06	9.31645e-05
BIRC3	TM:ATF6-/- vs ATF6+/+_WAPC_up	0	0	0.015752	0	0.026766	0.020943	0	0.066098	0.157011	0.074247	0.923133	1.38924	1.5098e-06	9.88552e-05
VASN	TM:ATF6-/- vs ATF6+/+_WAPC_up	2.72056	3.32625	2.77122	2.57671	22.2441	46.3074	18.9478	14.4486	1.96167	1.92335	7.9705	6.93685	2.47258e-06	0.000146855
STC1	TM:ATF6-/- vs ATF6+/+_WAPC_up	3.73064	3.30817	1.82099	1.4308	0.574002	0.70932	0.652075	0.870156	0.110576	0.223348	1.60533	1.30257	3.9591e-06	0.000226481
PPFIA4	TM:ATF6-/- vs ATF6+/+_WAPC_up	0.115606	0.09632	0.118343	0	0	0.027775	0.100302	0.029265	0.130334	0.049393	1.29387	0.625632	4.81359e-06	0.000259004
TSPEAR-AS1	TM:ATF6-/- vs ATF6+/+_WAPC_up	0.357305	0.358107	1.02125	0.935406	0.094215	0.184571	1.0592	0.851566	0.482421	0.260493	2.41604	2.24227	5.18521e-06	0.000272582
BNIP3	TM:ATF6-/- vs ATF6+/+_WAPC_up	36.2549	37.3467	21.5474	22.0808	45.5382	28.7442	66.0716	78.2971	19.8138	19.9303	77.1489	59.1373	6.60289e-06	0.000333799
MXRA8	TM:ATF6-/- vs ATF6+/+_WAPC_up	5.85396	6.78158	9.15867	7.78161	25.6537	33.7425	21.8536	29.6667	3.49033	5.7954	15.2194	15.4493	7.38389e-06	0.000371553
PFKFB4	TM:ATF6-/- vs ATF6+/+_WAPC_up	3.8388	3.87993	2.23455	2.39669	0.877473	0.871865	1.23476	2.11011	0.370524	0.561072	4.15327	2.31718	9.97885e-06	0.000479912
LCP1	TM:ATF6-/- vs ATF6+/+_WAPC_up	1.07249	0.704491	3.92442	3.98541	0.123759	0.096864	0.203233	0.28006	0.362374	0.543192	1.85739	2.28705	1.12067e-05	0.000534235
KRT7	TM:ATF6-/- vs ATF6+/+_WAPC_up	6.43156	5.68556	8.53714	6.24186	1.83866	1.90559	2.26783	3.73788	1.3434	2.56487	8.29941	8.1258	1.12787e-05	0.000535321
NRG1	TM:ATF6-/- vs ATF6+/+_WAPC_up	0.776265	1.17458	1.64408	1.03247	12.7539	10.678	20.523	17.4455	1.70017	2.24965	5.017	8.27479	1.68205e-05	0.000734898
TMEM119	TM:ATF6-/- vs ATF6+/+_WAPC_up	0.048038	0.048135	0.04182	0.041934	6.78333	4.65449	9.97151	11.6605	0.58383	0.940217	2.9724	3.43807	2.13575e-05	0.000899747
SCG5	TM:ATF6-/- vs ATF6+/+_WAPC_up	22.1966	25.9388	26.6585	26.4904	4.64974	2.65644	18.9762	19.9939	3.31074	5.29851	13.8355	17.0287	2.17737e-05	0.00091374
APBB1IP	TM:ATF6-/- vs ATF6+/+_WAPC_up	0	0.098794	0.128696	0.172095	0.090986	0	0.127883	0.11216	0.765443	1.21622	3.45423	4.73107	2.75178e-05	0.00110124
DOK3	TM:ATF6-/- vs ATF6+/+_WAPC_up	0.726354	1.26729	1.04222	0.814216	0.48814	0.805537	0.30331	0.222047	0.289001	0.345797	2.73942	2.21368	2.75588e-05	0.00110124
CPNE7	TM:ATF6-/- vs ATF6+/+_WAPC_up	1.34489	1.41995	1.68347	1.5487	8.36862	7.12052	10.2062	14.3962	1.13784	1.82942	5.96737	4.88562	3.25156e-05	0.00125323
ADRBK2	TM:ATF6-/- vs ATF6+/+_WAPC_up	3.49572	3.37486	3.26481	2.87544	0.050293	0.137585	0.224582	0.041454	0.167849	0.25635	0.814629	0.839296	6.48038e-05	0.0022011
CTSK	TM:ATF6-/- vs ATF6+/+_WAPC_up	2.30708	2.46569	1.22268	1.16595	3.57012	2.47876	4.3645	4.78588	0.602086	1.51339	5.77283	4.97356	7.48806e-05	0.00247379
PTER	TM:ATF6-/- vs ATF6+/+_WAPC_up	2.59522	2.18093	1.91862	1.81955	0.184244	0.146068	0.149198	0.209667	0.163166	0.117538	0.910101	1.1894	7.46729e-05	0.00247379
PPP1R3C	TM:ATF6-/- vs ATF6+/+_WAPC_up	1.21477	1.11601	1.54122	1.23681	0.560552	0.47585	0.700245	1.30508	1.91355	1.72218	7.46342	5.97021	8.56801e-05	0.0027716
L1CAM	TM:ATF6-/- vs ATF6+/+_WAPC_up	5.92637	6.26946	5.37743	4.46478	0.254586	0.506856	0.999811	0.705167	0.271164	0.770854	2.13878	2.69496	8.83805e-05	0.0028264
GLI2	TM:ATF6-/- vs ATF6+/+_WAPC_up	4.25593	4.86051	4.66703	3.96858	1.66004	2.47668	0.827718	0.362875	0.099259	0.156875	0.665549	0.669817	9.9812e-05	0.0031174
GOLGA8A	TM:ATF6-/- vs ATF6+/+_WAPC_up	0.479	0.423718	0.318451	0.205901	0.287613	0.806257	0.330587	0.200504	1.52076	1.90992	5.9011	4.53496	0.000173245	0.00498068
LSAMP	TM:ATF6-/- vs ATF6+/+_WAPC_up	0.259907	0.376655	0.308241	0.301804	1.12808	0.975491	0.236937	0.187954	0.052753	0.111229	0.353403	0.632402	0.000172826	0.00498068
KIRREL3	TM:ATF6-/- vs ATF6+/+_WAPC_up	0.067921	0.051573	0.029653	0.029673	1.68371	2.0319	2.35482	1.44238	0.500066	1.31151	2.9	2.97392	0.000178662	0.00510054
APOD	TM:ATF6-/- vs ATF6+/+_WAPC_up	0	0	0	0	0.118099	0.186066	0	0.096423	1.98074	3.01333	7.64534	11.8503	0.00018348	0.00517986
IFI30	TM:ATF6-/- vs ATF6+/+_WAPC_up	29.5994	26.9698	36.9291	37.479	2.64801	1.67057	1.96794	3.56273	1.25434	3.491	9.64514	13.6585	0.000201647	0.00560538
SV2A	TM:ATF6-/- vs ATF6+/+_WAPC_up	23.7314	26.2171	26.1523	26.0336	10.4719	18.0076	10.845	11.8764	0.077239	0.09767	0.753179	1.11976	0.000206609	0.00567079
LOC100130705	TM:ATF6-/- vs ATF6+/+_WAPC_up	0.06679	0.066852	0.087547	0.029199	0.246629	1.0858	0.694303	0.304425	0.203104	0.256381	1.18322	1.03089	0.000221188	0.0058713
FAM46A	TM:ATF6-/- vs ATF6+/+_WAPC_up	0.801269	0.712328	0.702219	0.720971	4.80894	4.98249	4.3339	3.47005	0.93313	0.608682	2.58514	2.99885	0.000239343	0.00628362
SLC35E4	TM:ATF6-/- vs ATF6+/+_WAPC_up	1.48718	2.00452	1.20439	1.29775	4.02282	8.97508	5.94134	5.52202	0.311572	0.305316	1.72718	1.46014	0.000277882	0.00702396
ZNF469	TM:ATF6-/- vs ATF6+/+_WAPC_up	0.018552	0.037073	0.106039	0.032531	0.890939	2.34288	1.05544	0.628671	0.219699	0.500495	1.20194	1.33126	0.000311941	0.00770679
ENO2	TM:ATF6-/- vs ATF6+/+_WAPC_up	59.3054	61.4549	69.492	65.5884	7.57638	6.60233	17.6003	17.4433	1.82283	1.46938	11.459	5.93307	0.000318367	0.00784656
CEACAM19	TM:ATF6-/- vs ATF6+/+_WAPC_up	0.117286	0.352845	0.101826	0.204525	0.487024	0.636863	0.354377	0.400219	0.792005	0.946521	4.22357	2.9139	0.000485277	0.0111457
MICALL2	TM:ATF6-/- vs ATF6+/+_WAPC_up	0.414703	0.415342	0.361637	0.615874	1.26319	2.21823	1.0768	1.35356	0.532215	0.529928	2.18712	1.78665	0.000704165	0.0149776
DNER	TM:ATF6-/- vs ATF6+/+_WAPC_up	0.861172	1.45032	1.22961	1.19716	18.3555	21.5014	8.50607	4.4579	0.29088	0.433676	1.60131	1.68612	0.00132906	0.0249922
AGXT	TM:ATF6-/- vs ATF6+/+_WAPC_up	0	0	0	0	0	0	0	0	0.403756	1.37569	3.98928	3.70114	0.00187247	0.0326675
MYPN	TM:ATF6-/- vs ATF6+/+_WAPC_up	0	0.050709	0.022194	0	0.140409	0.036611	0.065927	0.066489	0.137087	0.281508	0.759144	0.953454	0.00198805	0.0340821
LINC01347	TM:ATF6-/- vs ATF6+/+_WAPC_up	1.39985	1.54447	1.31826	1.06178	0.274664	0.477659	0.583519	0.243154	0.200315	0.240091	0.802998	1.19745	0.00238119	0.0388606
CCDC136	TM:ATF6-/- vs ATF6+/+_WAPC_up	2.33005	3.11399	2.18308	2.5502	1.2175	0.692449	1.30145	0.684722	0.060697	0.204393	0.65243	0.946469	0.00307092	0.0470773
PDIA4	TM:ATF6-/- vs ATF6+/+_WAPC_down	477.79	542.981	184.807	161.697	1262.05	1700.99	222.602	97.5782	413.226	457.929	97.5218	110.966	2.40403e-177	2.61294e-173
CSRP1	TM:ATF6-/- vs ATF6+/+_WAPC_down	9.8571	11.8535	13.6819	12.9777	92.5225	52.7441	72.2525	97.3427	29.7523	31.6433	1.80572	3.44833	7.92118e-64	4.30477e-60
DNAJB11	TM:ATF6-/- vs ATF6+/+_WAPC_down	180.826	182.955	99.7822	100.804	441.095	431.095	139.272	115.258	132.125	155.207	63.0718	79.0405	6.0992e-58	2.20974e-54
CRELD2	TM:ATF6-/- vs ATF6+/+_WAPC_down	75.0874	81.7729	41.6505	39.9048	474.9	875.218	112.966	93.415	93.4371	114.688	46.7768	50.2924	4.08103e-52	1.10892e-48
HYOU1	TM:ATF6-/- vs ATF6+/+_WAPC_down	312.412	354.499	151.804	137.431	651.699	930.432	227.593	127.56	135.511	165.114	92.703	103.663	5.90881e-48	1.28446e-44
CRELD1	TM:ATF6-/- vs ATF6+/+_WAPC_down	15.7503	17.7148	7.65643	7.21866	38.673	55.0333	9.58814	6.75522	23.4416	28.8096	7.10651	9.5867	4.42968e-47	8.02436e-44
ATF6	TM:ATF6-/- vs ATF6+/+_WAPC_down	8.02001	8.22015	0.347483	0.379532	15.1721	12.6294	0.212326	0.071702	3.0824	3.90774	0.652787	0.738033	9.0663e-45	1.40774e-41
HERPUD1	TM:ATF6-/- vs ATF6+/+_WAPC_down	98.2837	100.909	47.3746	46.5983	805.238	748.92	412.881	366.55	184.074	193.518	83.3375	101.651	1.19517e-42	1.62379e-39
DERL3	TM:ATF6-/- vs ATF6+/+_WAPC_down	20.617	30.9296	6.81739	7.15014	20.2856	17.6419	1.41524	0.368463	11.8613	12.7032	0.711153	1.44894	2.81897e-39	3.40438e-36
HSP90B1	TM:ATF6-/- vs ATF6+/+_WAPC_down	727.924	864.603	197.181	177.952	1670.04	1656.42	355.983	156.135	1132.76	1041.37	325.704	366.498	2.57633e-36	2.80021e-33
ANXA6	TM:ATF6-/- vs ATF6+/+_WAPC_down	49.446	53.4809	37.7722	34.1281	184.014	149.357	133.912	138.984	64.9754	80.9541	48.3167	53.7517	2.11991e-29	2.09467e-26
NSDHL	TM:ATF6-/- vs ATF6+/+_WAPC_down	17.8344	18.2172	16.5286	15.2012	50.7406	44.4064	29.5577	35.7662	26.4091	32.0576	14.5061	18.4196	5.83487e-23	5.28494e-20
DNAJC15	TM:ATF6-/- vs ATF6+/+_WAPC_down	0.093291	0	0.040622	0.081451	8.56731	5.22753	0.04035	0	2.80329	2.85865	0.169755	0.151731	9.77337e-23	7.98575e-20
TES	TM:ATF6-/- vs ATF6+/+_WAPC_down	43.3267	42.5859	27.925	26.248	83.3537	57.9752	57.276	45.0159	27.9969	29.6301	16.5243	20.0955	6.20604e-21	4.21584e-18
SDF2L1	TM:ATF6-/- vs ATF6+/+_WAPC_down	254.926	273.709	90.892	103.869	640.813	687.403	255.732	292.922	169.575	256.453	90.4306	114.331	1.44993e-20	9.27018e-18
HSPA5	TM:ATF6-/- vs ATF6+/+_WAPC_down	1339.85	1478.82	406.54	396.636	5931.71	8577.21	2120.71	1199.64	1318.81	1360.34	886.865	1062.6	1.46943e-18	7.9856e-16
MANF	TM:ATF6-/- vs ATF6+/+_WAPC_down	330.468	349.042	202.359	188.396	878.557	787.894	462.649	475.269	252.696	341.107	193.295	232.871	3.10729e-18	1.53514e-15
ITIH5	TM:ATF6-/- vs ATF6+/+_WAPC_down	0.32761	0.29448	0.538794	0.537471	0.03785	0	0	0	4.31154	4.3453	1.89994	1.79854	4.56177e-18	2.15573e-15
FABP3	TM:ATF6-/- vs ATF6+/+_WAPC_down	5.04573	6.42657	11.9913	7.23386	22.0276	11.7648	33.6835	40.4499	85.5629	132.949	49.7564	53.3798	5.06909e-17	2.20384e-14
S100A6	TM:ATF6-/- vs ATF6+/+_WAPC_down	17.5526	15.1189	11.1122	13.1198	103.385	53.9553	0	0	37.7641	42.8091	1.36002	7.24935	5.34639e-16	2.15222e-13
DHCR24	TM:ATF6-/- vs ATF6+/+_WAPC_down	126.394	123.927	120.102	128.925	25.8645	20.919	27.803	30.313	17.3632	17.8032	10.4065	12.919	1.3493e-15	5.23768e-13
MTRNR2L8	TM:ATF6-/- vs ATF6+/+_WAPC_down	101.536	86.2732	110.107	105.74	19.8439	50.0547	23.15	36.0454	176.687	163.513	90.3575	83.4731	7.02119e-15	2.63149e-12
RAD9A	TM:ATF6-/- vs ATF6+/+_WAPC_down	8.73844	7.82626	8.01238	7.40068	17.8539	16.5912	9.32485	10.3541	4.73511	6.04091	2.11396	2.16783	4.47089e-14	1.51857e-11
OLAH	TM:ATF6-/- vs ATF6+/+_WAPC_down	0.162348	0	0	0	0.823671	1.05836	1.11934	0.490992	14.7496	12.0734	4.30912	5.58246	1.08864e-12	2.75173e-10
GPX3	TM:ATF6-/- vs ATF6+/+_WAPC_down	25.7847	26.7392	28.8477	30.8502	1.06188	0.611282	0.727829	1.04481	50.7985	45.9529	27.319	27.1483	1.97964e-12	4.89017e-10
STEAP3	TM:ATF6-/- vs ATF6+/+_WAPC_down	7.51966	8.74449	5.50982	4.94748	48.3238	66.772	21.1512	15.1044	8.51911	8.87728	5.24371	6.69379	2.4488e-12	5.91467e-10
GRM8	TM:ATF6-/- vs ATF6+/+_WAPC_down	1.45	1.05432	0.531658	0.417097	0.297512	0.43993	0.062015	0.027185	0.996138	0.976903	0	0.058181	4.73785e-12	1.11947e-09
MAGT1	TM:ATF6-/- vs ATF6+/+_WAPC_down	29.6845	31.3002	16.7971	15.4526	82.3151	72.3475	25.7069	11.0799	24.862	20.2908	10.7279	12.8166	1.7264e-11	3.6085e-09
SEL1L	TM:ATF6-/- vs ATF6+/+_WAPC_down	13.0258	13.0365	4.59183	4.44226	146.027	174.298	43.9951	21.1981	29.3255	20.6867	9.859	10.9339	2.56836e-11	5.26708e-09
TMEM50B	TM:ATF6-/- vs ATF6+/+_WAPC_down	3.60108	2.4967	1.87683	1.73959	58.2796	45.359	15.3678	14.5285	13.272	9.1811	3.07739	4.10186	3.60936e-11	7.26484e-09
THBD	TM:ATF6-/- vs ATF6+/+_WAPC_down	0.125622	0.125722	0.109832	0.192264	12.4091	24.527	9.49695	6.3951	4.32993	6.1369	2.85256	3.18858	7.98719e-11	1.52303e-08
CABLES2	TM:ATF6-/- vs ATF6+/+_WAPC_down	3.92674	4.46799	3.54858	3.81486	13.2607	10.4274	5.40768	3.03394	1.88242	2.37617	0.731795	1.03606	1.17603e-09	1.9665e-07
CISD2	TM:ATF6-/- vs ATF6+/+_WAPC_down	12.6377	12.3207	11.06	11.4174	22.9861	17.242	16.4344	15.2152	7.24345	8.68515	6.10755	7.31873	1.63311e-09	2.68944e-07
RHOQ	TM:ATF6-/- vs ATF6+/+_WAPC_down	13.6139	11.9844	9.73029	8.4422	65.3325	58.4011	43.059	20.2111	20.1488	17.4624	10.6236	13.8914	2.33434e-09	3.73116e-07
STARD4	TM:ATF6-/- vs ATF6+/+_WAPC_down	6.16651	6.71267	4.57468	3.6544	44.4189	26.5963	21.3673	15.4755	21.0914	16.5679	9.67458	9.86	2.30544e-09	3.73116e-07
DNAJC3	TM:ATF6-/- vs ATF6+/+_WAPC_down	25.0699	24.1346	12.2384	10.7978	95.8304	94.713	45.5031	19.2188	25.1412	20.6226	12.6922	15.0345	3.63563e-09	5.72691e-07
PNP	TM:ATF6-/- vs ATF6+/+_WAPC_down	28.2737	30.4028	25.1398	25.4664	48.7917	36.8342	25.7464	28.8111	17.2593	16.6371	10.3864	13.6363	3.94945e-09	6.04599e-07
CDHR1	TM:ATF6-/- vs ATF6+/+_WAPC_down	1.50152	1.75451	1.2133	1.42519	0.088425	0.01322	0.015889	0	1.75082	1.34812	0.560882	0.903119	6.85842e-09	9.55695e-07
IDI1	TM:ATF6-/- vs ATF6+/+_WAPC_down	14.6866	13.4883	11.8798	12.3686	55.8646	35.9172	15.8408	16.6642	19.8588	19.3092	10.1089	14.6823	1.06324e-08	1.37576e-06
MSMO1	TM:ATF6-/- vs ATF6+/+_WAPC_down	25.1856	18.7409	22.26	16.4475	109.026	80.9758	54.2945	37.0131	31.1357	25.7991	16.3979	20.4535	1.257e-08	1.54999e-06
LRRC45	TM:ATF6-/- vs ATF6+/+_WAPC_down	5.47629	7.07582	5.52021	5.32564	6.82767	12.1225	2.94991	3.24308	2.40019	2.90241	0.743101	1.32834	1.3408e-08	1.5987e-06
LBP	TM:ATF6-/- vs ATF6+/+_WAPC_down	0.283033	0.284081	0.061241	0.246445	0	0	0	0	6.91848	6.83878	3.4855	4.49674	2.36895e-08	2.60081e-06
ISOC2	TM:ATF6-/- vs ATF6+/+_WAPC_down	87.6567	94.3283	106.514	105.568	272.304	211.945	118.778	141.053	53.3115	63.3284	32.8832	51.4981	3.86219e-08	4.07555e-06
KATNBL1	TM:ATF6-/- vs ATF6+/+_WAPC_down	5.2034	4.59749	5.37511	5.01756	48.3955	35.7181	30.8714	21.1541	30.184	20.9146	12.3526	13.3105	5.17227e-08	5.30353e-06
CPA4	TM:ATF6-/- vs ATF6+/+_WAPC_down	0	0	0	0	17.8848	13.8439	18.71	20.52	5.70544	6.25425	3.92672	3.77126	5.6124e-08	5.59644e-06
POSTN	TM:ATF6-/- vs ATF6+/+_WAPC_down	0.169596	0.042456	0.073924	0.169533	85.5314	57.6179	22.1041	6.76739	3.80227	1.9408	0.616392	0.468018	6.37106e-08	6.23847e-06
PIM2	TM:ATF6-/- vs ATF6+/+_WAPC_down	61.777	64.6838	113.09	110.655	14.9894	10.7048	2.76447	3.52283	2.72992	2.25653	0.825363	0.934065	8.94462e-08	8.30932e-06
PRKCZ	TM:ATF6-/- vs ATF6+/+_WAPC_down	19.8183	17.6629	19.6681	16.826	7.7896	6.25636	0.628634	0.551729	1.51778	2.01523	0.241497	0.431448	9.17194e-08	8.44829e-06
NOV	TM:ATF6-/- vs ATF6+/+_WAPC_down	0.050028	0.050137	0	0.218311	1.06194	1.33859	0.951726	0.607064	1.28346	1.57468	0.364264	0.325554	1.12535e-07	9.94423e-06
SLC6A6	TM:ATF6-/- vs ATF6+/+_WAPC_down	15.7864	17.258	10.5169	10.3532	13.86	20.9596	7.94288	5.46227	1.90284	3.68404	1.8882	1.3424	1.20779e-07	1.04187e-05
RNASE4	TM:ATF6-/- vs ATF6+/+_WAPC_down	0.900926	0.419518	0.178879	0.23418	39.3045	32.2963	17.7398	14.7442	10.7066	10.7882	6.68138	7.18612	1.85759e-07	1.54124e-05
DIRAS3	TM:ATF6-/- vs ATF6+/+_WAPC_down	0	0	0	0	4.55241	4.18129	0.144145	0.06323	2.76198	1.34466	0.152832	0.068225	2.31379e-07	1.83566e-05
CCNG2	TM:ATF6-/- vs ATF6+/+_WAPC_down	1.84992	1.48475	0.900553	1.11961	11.8089	11.7922	7.64565	5.81827	2.76427	2.61514	1.47147	2.00208	2.89235e-07	2.19839e-05
ITGAV	TM:ATF6-/- vs ATF6+/+_WAPC_down	6.38461	7.12383	6.01992	5.59243	32.8491	34.3538	28.0386	15.5934	18.1922	13.5367	9.03763	10.9471	1.26188e-06	8.68063e-05
MFAP5	TM:ATF6-/- vs ATF6+/+_WAPC_down	0	0.09471	0	0.041256	0.041545	0.06355	0.304317	0.300249	4.15036	3.25691	1.6394	0.965054	1.2956e-06	8.85651e-05
KRT17	TM:ATF6-/- vs ATF6+/+_WAPC_down	0.348369	0.612641	0.375319	0.681262	0.32131	0.252405	0	0.065807	3.22702	3.75565	1.75094	1.49205	1.48354e-06	9.8321e-05
HMGCS1	TM:ATF6-/- vs ATF6+/+_WAPC_down	15.9678	17.0462	11.6504	10.6878	18.895	12.1655	8.56448	5.61243	7.05271	5.78155	3.68796	4.91719	1.89612e-06	0.000119612
C5orf46	TM:ATF6-/- vs ATF6+/+_WAPC_down	0	0	0	0	7.19866	2.25171	5.42758	5.27446	5.20519	4.42722	1.28136	1.13487	2.08601e-06	0.000128095
MTRNR2L2	TM:ATF6-/- vs ATF6+/+_WAPC_down	152.674	124.875	198.934	176.741	36.0676	79.0636	41.2475	56.848	270.458	219.457	168.482	142.513	2.41257e-06	0.000144874
DNAJC6	TM:ATF6-/- vs ATF6+/+_WAPC_down	0.927701	0.838562	0.640765	0.645934	3.31501	2.60823	1.43601	0.833972	1.39575	1.415	0.858335	0.942282	3.59727e-06	0.000207972
DSC3	TM:ATF6-/- vs ATF6+/+_WAPC_down	0.234403	0.274729	0.184442	0.127435	0.074612	0.128349	0	0.049184	0.360839	0.295	0.058636	0.085222	4.16812e-06	0.000234541
DSG2	TM:ATF6-/- vs ATF6+/+_WAPC_down	42.7451	42.529	32.7388	29.5127	2.89636	3.41369	6.24623	2.28485	2.80829	2.64308	1.32294	2.13362	4.1863e-06	0.000234541
TUBB3	TM:ATF6-/- vs ATF6+/+_WAPC_down	50.384	49.8991	55.8899	52.1014	94.9559	67.7778	32.253	37.2052	18.8293	14.0025	9.13769	7.29751	4.78705e-06	0.000258858
CEMIP	TM:ATF6-/- vs ATF6+/+_WAPC_down	0.139475	0.052284	0.045889	0.076354	3.44547	3.74428	3.77161	1.80425	2.09922	1.72986	1.15433	1.34391	6.10353e-06	0.000317413
TMED7	TM:ATF6-/- vs ATF6+/+_WAPC_down	22.4483	19.9381	17.37	13.7617	84.1671	66.6725	42.9463	32.6994	17.7176	14.9452	14.0346	14.8753	9.12979e-06	0.00044699
HSD17B7	TM:ATF6-/- vs ATF6+/+_WAPC_down	18.2646	16.4255	13.5189	16.0561	15.6016	11.8268	8.95216	13.3522	6.09027	6.29896	3.92627	3.35714	1.58124e-05	0.000704363
ERO1LB	TM:ATF6-/- vs ATF6+/+_WAPC_down	2.90273	2.90364	1.73827	1.47654	9.59786	9.13814	4.21642	2.7729	3.50573	2.67038	1.5763	2.11479	1.68359e-05	0.000734898
MMP1	TM:ATF6-/- vs ATF6+/+_WAPC_down	0.070379	0.070638	0.060918	0.056337	1031.02	1315.82	790.224	650.505	94.8227	66.3502	50.7487	45.5158	1.86046e-05	0.000799262
SYNJ2BP	TM:ATF6-/- vs ATF6+/+_WAPC_down	2.26374	2.31843	1.66472	1.6191	2.06021	1.57848	2.14953	1.02394	1.58037	1.51754	0.987835	1.32559	1.94263e-05	0.000828017
ENTPD7	TM:ATF6-/- vs ATF6+/+_WAPC_down	1.83247	2.0624	1.98934	1.99761	5.15654	4.08275	3.20649	1.84497	1.33728	1.23469	0.90263	0.857156	2.5388e-05	0.00104197
COL8A2	TM:ATF6-/- vs ATF6+/+_WAPC_down	0.194447	0.277929	0.402267	0.364562	0.902035	2.24726	0.249061	0.218398	1.63364	2.08719	1.16024	0.766911	2.73022e-05	0.00109906
TMEM71	TM:ATF6-/- vs ATF6+/+_WAPC_down	0	0	0	0	0.822169	0.754828	0.440481	0.661196	2.51513	3.07418	1.24288	0.601572	3.15414e-05	0.00122437
MERTK	TM:ATF6-/- vs ATF6+/+_WAPC_down	1.22899	2.00363	1.34952	1.68832	0.388977	0.177612	0.304129	0.293372	0.711794	0.718676	0.191441	0.285291	5.52444e-05	0.00194239
ZNF804A	TM:ATF6-/- vs ATF6+/+_WAPC_down	0	0	0	0.02349	7.16294	7.17434	0.93089	0.306102	3.1759	2.45295	1.60852	1.78735	7.11508e-05	0.0023722
BEX2	TM:ATF6-/- vs ATF6+/+_WAPC_down	59.6522	64.9154	66.5386	71.3641	77.0664	43.3285	61.8166	49.5279	16.2316	15.3444	11.8965	8.95883	8.05156e-05	0.002628
PDE12	TM:ATF6-/- vs ATF6+/+_WAPC_down	1.42773	1.65117	1.7197	1.44283	2.89973	3.14032	1.67688	1.49458	1.2651	1.35359	0.634017	0.927745	9.88287e-05	0.00310453
RAB9B	TM:ATF6-/- vs ATF6+/+_WAPC_down	0.133727	0.368097	0.116857	0.146159	2.19126	1.61842	0.695069	0.406349	0.79072	0.712955	0.303728	0.271588	0.000110932	0.00342533
CCNO	TM:ATF6-/- vs ATF6+/+_WAPC_down	0.972373	0.378647	0.776401	0	4.08718	3.10037	3.55728	2.38047	2.11214	2.97881	0.731224	1.55463	0.000116476	0.00355612
STK32A	TM:ATF6-/- vs ATF6+/+_WAPC_down	0.342116	0.336632	0.156358	0.30661	0.07338	0.119426	0.0701	0.060646	0.976085	0.852332	1.11267	0.414639	0.000121212	0.00368004
ZNF585B	TM:ATF6-/- vs ATF6+/+_WAPC_down	0.060142	0.100233	0.070317	0.043888	0.351709	0.499385	0.026088	0.007625	0.359279	0.351345	0.127306	0.073209	0.000201448	0.00560538
HAPLN1	TM:ATF6-/- vs ATF6+/+_WAPC_down	0.295759	0.134498	0.188282	0.21174	15.7135	12.0601	12.5632	11.4047	35.4619	20.9398	18.0143	16.8754	0.000285672	0.00718744
LOC100134868	TM:ATF6-/- vs ATF6+/+_WAPC_down	0.972038	1.95381	0.685241	0.460758	3.54533	2.17699	1.44581	0.834523	1.36914	1.64346	0.323058	0.648877	0.000376274	0.00902808
PRG4	TM:ATF6-/- vs ATF6+/+_WAPC_down	0	0	0	0	0.049973	0	0	0	0.810766	0.584949	0.270309	0.417577	0.000407354	0.00964603
LCN9	TM:ATF6-/- vs ATF6+/+_WAPC_down	0	0	0	0.302857	0.659245	2.3744	1.20146	0.528268	3.81082	2.32545	2.70541	1.19737	0.000429423	0.010059
SHCBP1	TM:ATF6-/- vs ATF6+/+_WAPC_down	7.09888	7.34714	5.67439	5.40573	6.25985	7.25195	7.14107	4.78722	0.96445	0.878673	0.432652	0.483495	0.000445857	0.0103769
CMAHP	TM:ATF6-/- vs ATF6+/+_WAPC_down	0	0	0	0	0.097725	0.268058	0.091538	0.120429	1.44043	1.27757	0.707952	0.722729	0.00062564	0.0136548
MMAA	TM:ATF6-/- vs ATF6+/+_WAPC_down	0.461502	0.335648	0.754004	0.514294	0.832888	0.378679	1.05542	0.574402	0.638367	0.591728	0.34258	0.391567	0.000734539	0.0155023
SAA1	TM:ATF6-/- vs ATF6+/+_WAPC_down	0	0.361422	0.569448	0	0	0	0	0	15.6067	33.5106	16.2687	12.6397	0.000916296	0.0186502
LINC00665	TM:ATF6-/- vs ATF6+/+_WAPC_down	40.7671	44.4852	30.3987	31.8141	5.70152	3.38009	7.28627	5.60216	2.24702	3.42456	0.996736	1.98667	0.00124124	0.0238357
TGFA	TM:ATF6-/- vs ATF6+/+_WAPC_down	1.78719	1.8471	2.10117	1.94807	0	0	0	0.022261	0.673559	0.625002	0.319267	0.404482	0.00131627	0.0248071
GCH1	TM:ATF6-/- vs ATF6+/+_WAPC_down	3.91401	4.63137	3.61659	4.25713	3.53291	2.70005	0.760097	0.920307	3.04208	1.43228	1.29508	1.09489	0.00183011	0.032083
ABCC9	TM:ATF6-/- vs ATF6+/+_WAPC_down	0.741926	0.906005	0.775244	0.512908	0.383672	0.638203	0.274782	0.152459	1.10034	0.514222	0.297101	0.457395	0.0019194	0.033287
HMCN1	TM:ATF6-/- vs ATF6+/+_WAPC_down	1.29275	1.36504	0.789792	0.763659	3.39007	4.92485	1.676	0.627547	0.294668	0.086086	0.048541	0.03801	0.00284502	0.0442383
FAP	TM:ATF6-/- vs ATF6+/+_WAPC_down	0	0	0	0	43.6153	39.2737	42.6677	20.5114	6.2126	2.88736	2.32532	2.84068	0.00300583	0.0462914

## Sheet: WT (TM vs WT)
Supplementary Table S2-3 Up- and downregulated genes in TM-treated relative to vehicle-treated ATF6+/+ cells (early passage).
Gene	group	ESC_ATF6+/+: Veh_1	ESC_ATF6+/+: Veh_2	ESC_ATF6+/+: TM_1	ESC_ATF6+/+: TM_2	MSC_ATF6+/+: Veh_1	MSC_ATF6+/+: Veh_2	MSC_ATF6+/+: TM_1	MSC_ATF6+/+: TM_2	WAPC_ATF6+/+: Veh_1	WAPC_ATF6+/+: Veh_2	WAPC_ATF6+/+: TM_1	WAPC_ATF6+/+: TM_2	P_value	Q_value
SLC7A11	ATF6+/+:TM vs Veh_ESC_up	1.05325	0.845579	15.11	15.1651	17.2341	13.157	57.4649	63.7773	0.921479	0.650937	3.93721	4.36937	1.88e-130	2.5e-126
INHBE	ATF6+/+:TM vs Veh_ESC_up	1.26157	1.33598	50.6165	52.7846	2.35666	2.40383	28.3834	44.569	0.303119	0.158775	0.869527	1.59722	3.98e-127	2.64e-123
HERPUD1	ATF6+/+:TM vs Veh_ESC_up	3.88314	4.4371	98.2837	100.909	48.3607	35.2047	805.238	748.92	17.0863	14.1941	184.074	193.518	1.23e-118	5.44e-115
HSPA5	ATF6+/+:TM vs Veh_ESC_up	174.895	122.295	1339.85	1478.82	241.029	239.595	5931.71	8577.21	94.0342	77.2266	1318.81	1360.34	2.29e-98	7.62e-95
DDIT3	ATF6+/+:TM vs Veh_ESC_up	1.46615	0.677912	113.835	118.884	9.47319	11.1461	348.343	290.197	27.5308	21.8552	241.053	382.633	1.76e-96	4.68e-93
SLC1A4	ATF6+/+:TM vs Veh_ESC_up	0.213997	0.149122	16.6387	16.617	6.04511	8.59497	37.7368	37.6697	1.76009	1.65309	6.41771	5.5043	2.78e-92	6.15e-89
CHAC1	ATF6+/+:TM vs Veh_ESC_up	3.98922	4.84976	104.111	111.137	18.3927	20.9472	64.899	57.2959	6.2578	4.83045	22.937	27.5952	4.06e-91	7.71e-88
GDF15	ATF6+/+:TM vs Veh_ESC_up	4.6872	4.80715	68.9387	72.5663	63.3451	72.2031	363.048	688.063	24.222	22.1375	203.478	223.917	1.06e-76	1.76e-73
SLC7A1	ATF6+/+:TM vs Veh_ESC_up	13.6937	12.1109	51.5636	52.1232	23.1976	24.4151	44.4985	62.1347	2.84195	2.39115	8.92496	10.2182	2.21e-75	3.26e-72
TSC22D3	ATF6+/+:TM vs Veh_ESC_up	10.7359	10.918	92.5954	94.8771	19.8435	15.081	32.0781	26.7812	37.4304	32.7552	30.8171	43.1412	3.52e-74	4.67e-71
CEBPB	ATF6+/+:TM vs Veh_ESC_up	12.2103	11.4865	90.8822	101.351	69.1137	65.6431	70.9205	129.21	24.1061	27.3234	18.3659	26.3662	1.97e-71	2.38e-68
HYOU1	ATF6+/+:TM vs Veh_ESC_up	88.4722	69.189	312.412	354.499	44.2681	43.1326	651.699	930.432	10.5964	8.61716	135.511	165.114	2.32e-66	2.57e-63
DNAJB11	ATF6+/+:TM vs Veh_ESC_up	53.413	41.4823	180.826	182.955	58.9565	60.7547	441.095	431.095	22.0697	22.8168	132.125	155.207	1.54e-64	1.57e-61
XPOT	ATF6+/+:TM vs Veh_ESC_up	36.8634	29.36	112.937	111.589	32.2319	31.321	78.3607	50.3505	16.0291	13.7931	22.7243	23.483	1.8e-62	1.71e-59
ATF3	ATF6+/+:TM vs Veh_ESC_up	4.69743	3.56573	32.4246	35.7025	23.8573	20.3532	43.5696	70.9893	7.72271	6.79001	18.8907	17.0671	1.75e-57	1.45e-54
SESN2	ATF6+/+:TM vs Veh_ESC_up	8.39347	8.16046	51.5054	58.5482	15.0014	13.9434	48.2461	52.5254	8.14887	6.46468	18.0961	27.1508	5.81e-57	4.54e-54
IFRD1	ATF6+/+:TM vs Veh_ESC_up	2.84304	1.58643	30.048	30.6474	4.74425	2.20288	17.2229	16.11	11.4895	8.38959	12.9939	17.0873	4.37e-55	3.22e-52
CDC6	ATF6+/+:TM vs Veh_ESC_up	25.9542	20.3323	75.0023	78.1811	11.2514	11.7121	53.244	42.1545	0.803725	0.873101	13.7177	14.8233	3.41e-53	2.38e-50
TXNIP	ATF6+/+:TM vs Veh_ESC_up	10.8722	9.79248	42.7084	45.1664	5.07728	5.61436	26.0514	14.2134	54.9363	43.2706	47.7437	72.3306	4.2e-53	2.79e-50
CANX	ATF6+/+:TM vs Veh_ESC_up	102.774	82.1867	246.739	247.409	173.644	165.752	418.076	403.214	49.4437	38.4915	100.783	97.8416	4.25e-52	2.69e-49
SLC6A9	ATF6+/+:TM vs Veh_ESC_up	3.83685	3.42208	23.8398	26.5297	9.21073	8.087	51.2421	60.8354	2.91693	2.22792	9.01326	13.6295	5.18e-52	3.13e-49
SNHG1	ATF6+/+:TM vs Veh_ESC_up	38.9341	33.5797	146.462	152.227	6.84202	7.69525	28.8281	16.9634	10.2983	8.10089	14.7405	15.039	1.07e-51	6.15e-49
ATF5	ATF6+/+:TM vs Veh_ESC_up	6.94402	8.10235	65.3963	75.0393	16.5533	16.39	24.2855	22.2961	11.1931	8.74393	7.71344	13.5701	1.2e-50	6.66e-48
TAC1	ATF6+/+:TM vs Veh_ESC_up	0.632522	0.987711	26.614	25.5058	0	0	5.66027	6.08079	0	0	2.11015	1.11651	5.45e-49	2.9e-46
FAM129A	ATF6+/+:TM vs Veh_ESC_up	1.6863	0.957327	14.9193	15.1121	10.2161	6.45318	49.8289	38.4828	3.33866	3.06124	12.7643	13.6883	5.52e-48	2.82e-45
MTHFD2	ATF6+/+:TM vs Veh_ESC_up	65.0295	58.5907	224.936	217.049	52.3712	54.2863	227.334	134.033	25.5938	19.9578	64.0537	71.9173	9.4e-48	4.63e-45
STC2	ATF6+/+:TM vs Veh_ESC_up	11.2975	7.40742	55.5027	61.7138	92.1449	97.1116	260.665	331.04	10.6519	9.05017	42.7697	53.3467	1.39e-45	6.61e-43
ALDH1L2	ATF6+/+:TM vs Veh_ESC_up	0.156971	0.204792	3.85942	3.85979	3.98787	3.83784	21.522	18.944	2.22123	1.68568	11.0696	10.7413	1.88e-45	8.63e-43
RGS16	ATF6+/+:TM vs Veh_ESC_up	2.71608	2.8662	22.8631	27.0715	0	0.16061	1.24112	1.24512	0.151896	0.318256	0.871458	0.457355	1.18e-43	5.24e-41
TRIB3	ATF6+/+:TM vs Veh_ESC_up	5.59485	8.21858	149.309	154.656	37.5471	32.7677	330.781	278.214	16.4431	13.5042	82.5396	109.026	1.63e-42	6.99e-40
ARRDC4	ATF6+/+:TM vs Veh_ESC_up	2.48967	1.91466	12.1999	12.1159	0.489647	0.186227	2.4422	2.13599	26.096	20.5395	24.6098	22.3619	2.93e-41	1.22e-38
TES	ATF6+/+:TM vs Veh_ESC_up	14.0119	11.0167	43.3267	42.5859	9.35049	13.6255	83.3537	57.9752	4.73288	3.93882	27.9969	29.6301	2.45e-39	9.86e-37
CTGF	ATF6+/+:TM vs Veh_ESC_up	29.5291	25.6815	79.9644	80.1171	157.086	122.062	34.1174	47.7342	91.5653	80.4194	52.5117	49.2254	1.07e-37	3.96e-35
VEGFA	ATF6+/+:TM vs Veh_ESC_up	9.5093	6.78733	32.8554	34.1086	12.6838	10.4607	36.4616	51.8058	8.45521	7.65554	16.0966	23.1274	1.46e-37	5.25e-35
UHRF1BP1	ATF6+/+:TM vs Veh_ESC_up	3.27581	2.23189	11.5166	12.0083	1.69388	1.4557	4.00745	3.67183	2.50642	1.5996	1.90255	2.43978	3.36e-37	1.17e-34
CH25H	ATF6+/+:TM vs Veh_ESC_up	0.265515	0	14.2008	17.0408	0.315868	0	0.280599	0.809015	0.428198	0.179499	0.614511	0.256699	3.55e-37	1.21e-34
SNTB1	ATF6+/+:TM vs Veh_ESC_up	4.2968	3.39867	14.4505	15.1619	4.52721	4.75612	13.2023	10.2363	6.43924	5.33572	3.4612	5.83783	1.1e-36	3.65e-34
CEBPG	ATF6+/+:TM vs Veh_ESC_up	9.55474	6.74833	31.4443	32.8241	7.42057	7.7623	20.6898	15.7606	6.36087	5.03073	10.7951	12.5915	3.6e-36	1.17e-33
ADM2	ATF6+/+:TM vs Veh_ESC_up	1.69588	0.966675	11.6741	14.114	1.5863	2.53687	20.675	32.4492	1.68712	1.768	9.57895	13.4285	1.76e-35	5.57e-33
MANF	ATF6+/+:TM vs Veh_ESC_up	83.6562	81.5602	330.468	349.042	117.391	118.371	878.557	787.894	42.5732	38.9122	252.696	341.107	2.56e-35	7.73e-33
SDF2L1	ATF6+/+:TM vs Veh_ESC_up	51.1519	52.8851	254.926	273.709	44.4364	50.8971	640.813	687.403	16.3788	15.7024	169.575	256.453	2.62e-35	7.74e-33
PSPH	ATF6+/+:TM vs Veh_ESC_up	11.7111	10.8923	49.9749	48.1846	12.3414	11.3817	35.0892	22.4942	6.70694	6.0652	7.51097	9.50475	6.15e-35	1.78e-32
LARP1B	ATF6+/+:TM vs Veh_ESC_up	5.44356	3.71405	25.1042	25.9702	1.92615	2.01352	16.0044	11.8847	1.24993	1.12283	5.70197	5.39172	1.24e-34	3.52e-32
CRELD2	ATF6+/+:TM vs Veh_ESC_up	25.5097	23.3982	75.0874	81.7729	40.4195	36.4393	474.9	875.218	11.9173	10.1268	93.4371	114.688	5.22e-34	1.44e-31
GPCPD1	ATF6+/+:TM vs Veh_ESC_up	0.716663	0.678067	5.222	5.29162	1.73177	1.64585	2.55882	2.23285	0.826304	0.841687	1.13053	0.626283	1.58e-33	4.28e-31
SYVN1	ATF6+/+:TM vs Veh_ESC_up	8.99112	6.43359	33.7881	37.9873	9.27876	14.7511	61.8392	88.1978	4.32271	4.24566	16.3529	22.0571	1.61e-33	4.28e-31
THRB	ATF6+/+:TM vs Veh_ESC_up	0.315846	0.182611	3.045	3.03569	0.306706	0.551542	0.092725	0.048324	0.730038	1.03043	0.39439	0.605185	5.79e-33	1.51e-30
CDC16	ATF6+/+:TM vs Veh_ESC_up	16.0002	12.4479	45.3727	45.0972	22.4611	22.8714	32.7049	23.395	16.1007	14.4899	11.3758	12.2142	1.76e-32	4.5e-30
JDP2	ATF6+/+:TM vs Veh_ESC_up	2.31075	1.66419	10.9781	9.85785	3.59676	5.53339	8.61886	11.1022	2.59159	2.60999	3.85229	4.76567	1.81e-32	4.54e-30
AARS	ATF6+/+:TM vs Veh_ESC_up	60.9216	62.0545	241.808	255.034	39.6774	43.002	59.6018	62.6429	14.7856	12.8432	14.2388	17.1494	8.4e-31	1.99e-28
GPT2	ATF6+/+:TM vs Veh_ESC_up	18.7595	16.7005	49.2587	54.7791	10.3116	9.51931	14.5406	13.0817	23.0801	19.6227	8.66626	13.2792	2.33e-30	5.44e-28
LAMP3	ATF6+/+:TM vs Veh_ESC_up	0	0	3.63732	3.79542	0	0	2.82741	2.01999	0.243504	0.226727	2.48316	3.16553	2.62e-30	6.01e-28
G0S2	ATF6+/+:TM vs Veh_ESC_up	1.08998	0.481892	18.8438	22.4935	2.40555	2.76353	2.29557	1.81177	429.662	364.218	107.955	227.882	4.57e-30	1.03e-27
CBX4	ATF6+/+:TM vs Veh_ESC_up	1.19533	0.839582	8.33894	8.35644	5.69574	7.03269	13.4909	21.7081	3.39445	2.52545	9.63744	12.7294	2.42e-29	5.36e-27
ARHGEF2	ATF6+/+:TM vs Veh_ESC_up	14.3159	12.9269	34.5581	36.217	27.2892	26.0206	35.426	34.0041	18.8121	15.5203	21.6925	30.0665	1.13e-28	2.45e-26
WARS	ATF6+/+:TM vs Veh_ESC_up	46.6369	51.0396	243.551	250.868	87.0364	101.423	428.271	305.173	50.5459	42.0171	140.44	145.729	2.96e-28	6.33e-26
HSPA9	ATF6+/+:TM vs Veh_ESC_up	141.2	107.883	279.9	303.794	70.6969	77.6848	192.483	155.362	67.7564	56.7354	72.8386	84.3158	1.44e-26	2.94e-24
PDIA3	ATF6+/+:TM vs Veh_ESC_up	196.83	147.931	395.78	424.653	188.693	186.888	498.547	566.603	55.6907	44.8618	163.516	165.942	1.53e-26	3.07e-24
MAT2A	ATF6+/+:TM vs Veh_ESC_up	13.4176	12.582	43.053	40.9782	23.6831	27.5262	36.0217	24.5263	13.8905	10.2203	10.0399	11.4202	3.99e-26	7.68e-24
SSR3	ATF6+/+:TM vs Veh_ESC_up	27.6379	22.444	66.3586	62.1616	76.0951	69.2378	178.772	105.564	43.9298	38.0583	67.6245	62.1033	7.24e-26	1.37e-23
PNMA2	ATF6+/+:TM vs Veh_ESC_up	0.450607	0.343209	3.75804	4.61513	0.326463	0.465477	1.53145	1.36649	0.843195	0.814039	0.858564	0.885432	8.48e-26	1.59e-23
SNHG17	ATF6+/+:TM vs Veh_ESC_up	9.27015	5.98233	30.363	36.1203	3.57039	3.83307	12.577	11.1921	4.61395	3.94497	6.454	8.13018	2.02e-25	3.68e-23
UBE2J1	ATF6+/+:TM vs Veh_ESC_up	7.52976	6.72239	21.3023	20.3124	18.0205	16.9149	51.5149	31.9941	7.64449	7.52483	15.2044	14.2401	2.1e-25	3.76e-23
DDR2	ATF6+/+:TM vs Veh_ESC_up	0.141142	0.031562	3.93477	3.94056	22.3941	22.0369	72.2834	58.1661	12.8791	10.6976	31.0451	34.4797	2.48e-25	4.39e-23
SLC39A14	ATF6+/+:TM vs Veh_ESC_up	46.1689	47.0356	142.438	141.795	25.4029	25.1427	216.006	201.944	4.87165	3.87284	44.0765	41.7042	4.1e-25	7.08e-23
HID1	ATF6+/+:TM vs Veh_ESC_up	3.69557	3.54566	13.894	15.5984	0.360931	0.228878	19.185	19.3636	0.027047	0.181324	8.14529	12.495	6.19e-25	1.05e-22
WIPI1	ATF6+/+:TM vs Veh_ESC_up	5.33081	5.02566	22.5295	22.9598	28.2825	24.6687	89.3658	72.8856	16.1803	13.4389	55.0987	53.0682	2.95e-24	4.84e-22
SLC33A1	ATF6+/+:TM vs Veh_ESC_up	5.88656	5.43202	20.348	18.9536	11.6075	13.8784	49.017	37.9157	3.54491	2.97082	10.4921	11.3502	7.66e-24	1.23e-21
PDIA4	ATF6+/+:TM vs Veh_ESC_up	141.629	88.1685	477.79	542.981	106.173	101.283	1262.05	1700.99	34.3382	27.949	413.226	457.929	9.98e-24	1.58e-21
TMEM39A	ATF6+/+:TM vs Veh_ESC_up	6.45762	6.54938	20.5308	21.6853	6.84512	7.88431	18.0792	17.7037	2.55015	2.00041	4.89257	6.5525	1.19e-23	1.86e-21
CDK2AP2	ATF6+/+:TM vs Veh_ESC_up	33.8428	30.711	92.4952	103.137	42.0342	42.7864	188.185	158.364	20.1183	15.7227	50.0354	65.3665	1.6e-23	2.47e-21
HSPA13	ATF6+/+:TM vs Veh_ESC_up	11.6639	9.25731	25.2061	25.3542	20.6016	20.1597	65.1146	68.5716	3.93252	3.35175	14.5646	10.9842	1.97e-23	3.01e-21
SEC23B	ATF6+/+:TM vs Veh_ESC_up	20.0761	19.844	62.4809	63.634	19.5274	18.0354	74.8466	60.1108	11.4074	9.81084	22.3587	26.2538	2.38e-23	3.59e-21
ERO1LB	ATF6+/+:TM vs Veh_ESC_up	0.345058	0.212597	2.90273	2.90364	0.546981	0.445627	9.59786	9.13814	0.438704	0.485223	3.50573	2.67038	4.11e-23	6.13e-21
DNAJB9	ATF6+/+:TM vs Veh_ESC_up	3.80049	3.83619	16.1813	15.8062	11.7642	11.3517	291.131	215.435	5.62143	5.92698	103.132	95.2883	4.29e-23	6.33e-21
ZFAND3	ATF6+/+:TM vs Veh_ESC_up	20.267	17.5996	44.7953	47.9481	27.3278	25.2484	55.0976	43.4433	12.6401	10.7741	17.4522	20.4807	8.34e-23	1.2e-20
AKNA	ATF6+/+:TM vs Veh_ESC_up	5.11749	3.12534	18.8765	19.5926	1.11112	1.25671	4.7412	5.6326	1.06872	1.04467	1.71379	2.8992	1.33e-22	1.91e-20
UNC5B	ATF6+/+:TM vs Veh_ESC_up	7.77384	6.02077	17.3048	20.0225	2.38527	2.59006	8.61616	15.632	0.880713	0.60103	3.47531	5.7461	2.87e-22	3.94e-20
ZNF621	ATF6+/+:TM vs Veh_ESC_up	0.890755	0.764018	3.53955	3.55932	2.1119	2.12689	3.09138	3.78711	0.956742	0.957017	1.28608	1.30102	3.25e-22	4.4e-20
GARS	ATF6+/+:TM vs Veh_ESC_up	55.9098	60.1129	227.579	225.947	92.7776	96.8835	275.954	217.866	48.7022	41.5402	100.77	103.868	4.9e-22	6.57e-20
ZBED3	ATF6+/+:TM vs Veh_ESC_up	1.88196	1.36958	11.4726	11.6369	2.13851	0.87466	3.43609	2.48799	1.03509	1.21491	0.660181	1.65525	1.39e-21	1.82e-19
ZFAND1	ATF6+/+:TM vs Veh_ESC_up	15.6157	11.3391	36.173	40.7466	11.9449	9.34688	23.9965	13.2	7.37403	9.04808	9.78853	11.5371	1.39e-21	1.82e-19
DNAJC3	ATF6+/+:TM vs Veh_ESC_up	4.69975	2.40237	25.0699	24.1346	10.6304	8.83147	95.8304	94.713	3.39847	2.88728	25.1412	20.6226	2.68e-21	3.46e-19
SELK	ATF6+/+:TM vs Veh_ESC_up	42.8124	31.3567	102.104	112.522	34.1457	37.8346	255.57	200.25	39.2467	34.8368	98.1405	114.186	4.8e-21	6.07e-19
SEC24D	ATF6+/+:TM vs Veh_ESC_up	17.1477	14.12	36.3569	34.9199	40.2903	39.5207	79.8415	64.2585	9.84563	8.65616	25.1405	28.792	5.76e-21	7.22e-19
PGM3	ATF6+/+:TM vs Veh_ESC_up	10.7439	8.89257	30.47	33.0223	25.2401	27.4408	56.0354	30.2692	14.9288	10.7758	20.0922	21.9351	6.21e-21	7.63e-19
NBPF1	ATF6+/+:TM vs Veh_ESC_up	1.14661	0.549898	5.6443	6.83452	2.30231	2.03265	5.8322	5.2168	2.70522	2.50988	3.12527	4.21438	8.11e-21	9.89e-19
TSPYL2	ATF6+/+:TM vs Veh_ESC_up	6.88359	5.40844	17.2848	18.5537	8.90154	6.28468	41.5715	45.1272	12.2726	9.82482	24.981	29.507	9.06e-21	1.09e-18
ERP44	ATF6+/+:TM vs Veh_ESC_up	7.33903	5.51046	16.1619	17.7436	10.0002	10.5876	34.8019	32.1473	7.41351	5.67637	11.5548	13.6495	1.79e-20	2.05e-18
SEL1L	ATF6+/+:TM vs Veh_ESC_up	3.81002	3.00754	13.0258	13.0365	13.1857	14.0433	146.027	174.298	3.46739	3.24699	29.3255	20.6867	2.34e-20	2.64e-18
PROM1	ATF6+/+:TM vs Veh_ESC_up	14.3745	11.4688	34.3135	31.6537	0	0	0.030325	0.118831	0.023222	0	0.022199	0.056097	4.29e-20	4.67e-18
VLDLR	ATF6+/+:TM vs Veh_ESC_up	10.3749	7.81479	22.5585	24.7834	0.564155	0.858513	4.85718	6.17817	10.8754	9.33423	4.50624	4.5093	4.86e-20	5.21e-18
SMARCA2	ATF6+/+:TM vs Veh_ESC_up	1.80725	1.27875	3.72504	4.17898	6.19857	7.88721	5.20507	4.66916	5.44776	4.21113	2.65815	2.69087	8e-20	8.44e-18
UBA6-AS1	ATF6+/+:TM vs Veh_ESC_up	3.45008	2.90289	11.3136	11.661	2.52005	2.22822	9.27414	5.27634	1.37798	1.56252	3.06167	3.70847	1.42e-19	1.45e-17
CDC42EP1	ATF6+/+:TM vs Veh_ESC_up	4.89925	4.56442	15.6551	16.254	46.1679	48.3495	44.9727	52.788	17.2581	14.8263	18.773	25.8599	2.07e-19	2.1e-17
CTAGE5	ATF6+/+:TM vs Veh_ESC_up	3.41372	1.88065	13.7277	13.6249	6.59517	3.972	14.5066	15.8665	2.32152	1.98633	5.98861	4.90341	3.02e-19	2.99e-17
SLC4A5	ATF6+/+:TM vs Veh_ESC_up	0.970805	1.08427	4.37041	4.05655	0.494194	0.469588	1.91823	2.03765	0.152538	0.151045	0.636208	0.38539	3.28e-19	3.23e-17
PCK2	ATF6+/+:TM vs Veh_ESC_up	31.6075	38.469	165.211	177.115	16.3396	16.3797	80.8184	86.3976	17.6171	14.0509	28.4861	37.8105	5.89e-19	5.71e-17
PRKAB2	ATF6+/+:TM vs Veh_ESC_up	6.80443	5.08995	15.512	14.8387	3.38946	2.74154	6.91567	3.89052	2.49315	2.09479	3.11108	2.79711	1.4e-18	1.31e-16
FICD	ATF6+/+:TM vs Veh_ESC_up	1.43851	1.21747	8.91098	8.86885	2.06123	1.47408	38.8142	47.7535	2.09258	1.75415	12.2876	19.0601	1.82e-18	1.68e-16
C1orf226	ATF6+/+:TM vs Veh_ESC_up	3.17521	2.53065	8.46112	9.41945	0.096469	0	0.028302	0.022147	0.411815	0.273483	0.103781	0.380278	2.29e-18	2.08e-16
SLC2A10	ATF6+/+:TM vs Veh_ESC_up	3.03459	2.46257	8.05415	8.47755	12.3925	11.8714	19.3604	24.2215	1.98264	1.66133	4.59702	4.25201	2.29e-18	2.08e-16
IFT46	ATF6+/+:TM vs Veh_ESC_up	5.58486	5.2068	19.8696	18.6677	14.6244	13.8508	16.8887	9.93126	4.52713	2.69598	3.16148	3.94179	4.9e-18	4.4e-16
FIBIN	ATF6+/+:TM vs Veh_ESC_up	0.223706	0.100054	2.6998	3.99197	4.03831	2.68955	7.15942	6.56745	1.72558	1.34459	2.86542	4.81786	5.14e-18	4.58e-16
VIMP	ATF6+/+:TM vs Veh_ESC_up	31.2202	27.6219	67.1833	72.6039	49.539	35.6285	216.545	219.251	31.4115	24.4026	81.599	98.588	7.85e-18	6.95e-16
SLC43A1	ATF6+/+:TM vs Veh_ESC_up	4.74589	5.93663	30.1052	27.3863	4.1971	4.90173	6.82447	8.93157	1.60716	1.21788	1.6867	1.55595	8.55e-18	7.52e-16
CRELD1	ATF6+/+:TM vs Veh_ESC_up	4.2221	4.5451	15.7503	17.7148	5.13493	6.36746	38.673	55.0333	6.24773	5.88883	23.4416	28.8096	8.88e-18	7.71e-16
SGCG	ATF6+/+:TM vs Veh_ESC_up	0.143457	0.063903	4.19649	3.80232	0	0	0.151798	0.238412	0.173909	0.242971	1.55258	0.974814	1.27e-17	1.1e-15
SLC3A2	ATF6+/+:TM vs Veh_ESC_up	169.417	169.526	487.403	519.746	178.25	203.892	1420.83	2641.42	42.374	37.3945	221.913	288.578	1.8e-17	1.55e-15
CARS	ATF6+/+:TM vs Veh_ESC_up	19.2282	21.6917	77.27	79.9194	31.4895	28.9131	64.1234	54.85	27.5199	24.6896	24.1656	29.5837	2.66e-17	2.25e-15
NFE2L1	ATF6+/+:TM vs Veh_ESC_up	38.162	23.8713	96.1462	106.105	53.6269	47.1185	102.569	115.885	31.3765	26.1076	43.6823	51.8967	2.9e-17	2.44e-15
MOCOS	ATF6+/+:TM vs Veh_ESC_up	4.7996	4.99413	15.2622	17.6745	3.73109	4.26101	23.4768	16.9142	8.19272	7.31615	17.7534	18.411	2.96e-17	2.47e-15
CREB3L2	ATF6+/+:TM vs Veh_ESC_up	8.84268	7.71229	19.1901	17.7347	41.9141	38.4291	29.046	26.0739	3.30225	4.02598	6.1842	6.05618	5.88e-17	4.79e-15
POLR3C	ATF6+/+:TM vs Veh_ESC_up	5.89482	5.25339	16.3958	15.0953	5.40815	5.91877	13.0102	7.80354	3.39105	3.32399	3.48521	4.98102	6.06e-17	4.91e-15
SBDSP1	ATF6+/+:TM vs Veh_ESC_up	4.80914	4.87196	13.2272	20.502	14.1701	15.7902	25.0384	16.2149	15.4914	12.7652	14.8463	16.9955	6.52e-17	5.25e-15
ERAP1	ATF6+/+:TM vs Veh_ESC_up	5.00526	4.0281	11.8164	11.2108	8.49483	7.56037	15.4016	14.8139	5.88105	5.35553	7.22512	6.08335	1.14e-16	8.88e-15
LRRC8D	ATF6+/+:TM vs Veh_ESC_up	9.77492	7.75712	22.8915	21.1008	10.2345	9.53549	13.5135	11.0634	2.53709	1.11267	2.7027	3.0616	1.14e-16	8.88e-15
LINC00888	ATF6+/+:TM vs Veh_ESC_up	4.33563	3.9568	14.8528	17.4598	7.66676	6.15178	11.9347	7.95508	4.01541	2.97003	4.18129	4.71667	1.4e-16	1.08e-14
SCN4A	ATF6+/+:TM vs Veh_ESC_up	1.14302	0.889407	3.56615	3.26387	0	0	0.014636	0.034325	0.235568	0.206769	0.321642	0.24407	1.61e-16	1.23e-14
OSBPL6	ATF6+/+:TM vs Veh_ESC_up	0.521907	0.427952	2.1875	2.22884	1.93707	1.30243	3.30479	3.00228	0.307672	0.304193	1.05865	1.41343	2.05e-16	1.54e-14
NFXL1	ATF6+/+:TM vs Veh_ESC_up	5.02078	3.3524	12.0217	12.6822	1.27457	1.3278	5.05329	4.54049	0.868995	0.627049	1.82299	2.27212	2.35e-16	1.75e-14
MRPL1	ATF6+/+:TM vs Veh_ESC_up	14.1218	11.9947	40.9225	37.1276	15.7248	17.1554	13.4968	9.41803	5.51121	5.41098	2.63644	3.12951	3.99e-16	2.93e-14
EIF1	ATF6+/+:TM vs Veh_ESC_up	169.217	164.622	400.831	426.742	322.481	332.789	730.131	440.551	208.068	184.957	206.501	193.568	4.8e-16	3.48e-14
CIDECP	ATF6+/+:TM vs Veh_ESC_up	1.54822	1.06034	11.3817	10.9341	7.83461	6.93858	20.7763	16.1572	10.2877	8.17096	9.0653	17.9318	6.93e-16	4.95e-14
ZFYVE9	ATF6+/+:TM vs Veh_ESC_up	6.80749	5.5546	14.1368	14.0207	4.63283	5.63039	7.83616	6.51237	2.52566	2.25842	1.69546	2.26592	7.32e-16	5.2e-14
SNHG15	ATF6+/+:TM vs Veh_ESC_up	15.6543	13.0271	46.5078	53.6767	6.62929	6.36037	21.8602	17.73	9.60189	9.20672	13.1381	20.7031	7.49e-16	5.29e-14
CCDC163P	ATF6+/+:TM vs Veh_ESC_up	0.45139	0.39595	4.4104	4.14227	0.797496	0.37978	4.689	4.18037	0.171975	0.108104	1.68667	2.51432	8.99e-16	6.29e-14
CALCB	ATF6+/+:TM vs Veh_ESC_up	2.50366	3.87912	17.0379	17.4818	0	0	0	0.104036	0	0	0	0	1.18e-15	8.14e-14
SLC38A9	ATF6+/+:TM vs Veh_ESC_up	7.42847	5.4498	18.9765	17.3641	4.82278	5.22555	9.38812	6.06047	2.21418	1.46019	1.91774	2.05517	1.33e-15	8.99e-14
SARS	ATF6+/+:TM vs Veh_ESC_up	69.8355	72.9253	198.413	225.311	94.277	104.415	222.536	162.062	72.0436	60.9155	74.1166	94.7098	1.47e-15	9.93e-14
H1F0	ATF6+/+:TM vs Veh_ESC_up	114.272	73.3251	265.611	290.157	24.7339	27.083	51.5731	39.7488	13.1257	12.3342	19.3593	29.8373	1.56e-15	1.05e-13
ULBP1	ATF6+/+:TM vs Veh_ESC_up	0	0.095424	1.85944	2.02593	0.770435	0.671864	6.9911	5.55332	0.8662	0.883158	3.31254	3.23805	1.78e-15	1.18e-13
CDH15	ATF6+/+:TM vs Veh_ESC_up	0.275287	0.316529	2.71178	3.39587	0.141918	0.405134	11.0962	8.5937	0.063845	0.053505	1.00721	2.77049	2.14e-15	1.4e-13
RAB39B	ATF6+/+:TM vs Veh_ESC_up	3.63259	2.51645	9.15216	10.7263	0.342573	0.108607	6.53752	3.72679	0	0.064527	0.515307	0.867037	5.82e-15	3.66e-13
ARMCX3	ATF6+/+:TM vs Veh_ESC_up	4.50964	3.67077	10.1416	11.5584	25.8455	23.3363	58.6727	35.9643	18.4233	15.3602	23.954	27.8991	6.32e-15	3.96e-13
SV2B	ATF6+/+:TM vs Veh_ESC_up	0.039641	0.016875	0.522553	0.565138	0	0	0.12994	0.054675	0	0.047369	0.030876	0.0278	6.64e-15	4.14e-13
TMEM125	ATF6+/+:TM vs Veh_ESC_up	8.49174	9.27247	32.2554	35.4201	0	0	1.67246	1.09397	0	0	0.76386	1.15187	1.18e-14	7.29e-13
MAGT1	ATF6+/+:TM vs Veh_ESC_up	12.7623	8.28997	29.6845	31.3002	18.5315	17.809	82.3151	72.3475	6.23471	5.70949	24.862	20.2908	1.41e-14	8.62e-13
GRB10	ATF6+/+:TM vs Veh_ESC_up	16.669	11.7437	31.1194	32.0145	3.25813	4.07928	10.3159	9.81942	2.07996	1.68999	4.42211	4.11579	1.51e-14	9.22e-13
EIF2AK3	ATF6+/+:TM vs Veh_ESC_up	3.76509	2.57221	9.8257	10.7782	2.13061	2.51146	7.82211	9.26726	1.55054	1.20299	2.63496	2.42698	1.58e-14	9.61e-13
FBLL1	ATF6+/+:TM vs Veh_ESC_up	2.18291	2.68546	18.1741	15.3944	0.429657	0.821903	6.77589	8.86912	0.486794	0.244944	3.0752	2.09381	2.09e-14	1.26e-12
CALCOCO2	ATF6+/+:TM vs Veh_ESC_up	2.76448	2.23284	6.9948	7.78201	7.28061	8.47387	12.2568	7.74687	16.5186	13.5983	9.94581	11.4171	2.41e-14	1.44e-12
DNAJC10	ATF6+/+:TM vs Veh_ESC_up	16.7699	11.3204	38.2084	36.5834	31.3894	27.102	81.7554	54.1001	6.01796	5.56685	19.6859	18.4383	2.58e-14	1.52e-12
PSAT1	ATF6+/+:TM vs Veh_ESC_up	135.698	152.421	512.667	481.86	43.1731	47.4908	181.845	136.987	33.8188	27.205	55.9404	56.2848	2.77e-14	1.63e-12
FUT1	ATF6+/+:TM vs Veh_ESC_up	1.93997	1.55231	5.26563	5.77527	0	0	0.027465	0	0	0	0.100539	0	3.11e-14	1.82e-12
TUBE1	ATF6+/+:TM vs Veh_ESC_up	2.24256	1.91402	7.58413	7.69072	1.6147	2.73337	8.02854	5.30018	2.3429	2.06518	4.90565	4.81489	4.19e-14	2.43e-12
SLCO2A1	ATF6+/+:TM vs Veh_ESC_up	0.338181	0.256308	2.09432	2.21552	0.282481	0.179047	0.165729	0.280976	0.655789	0.69132	0.161778	0.306438	6.17e-14	3.53e-12
UFL1	ATF6+/+:TM vs Veh_ESC_up	3.37085	2.08304	8.71536	10.7214	6.2423	6.56443	11.1536	8.18487	2.40114	1.65591	2.78284	3.07804	6.64e-14	3.76e-12
SNHG12	ATF6+/+:TM vs Veh_ESC_up	2.49878	1.51974	17.0835	15.1138	0	0	15.1171	13.1015	3.82143	2.05228	7.32226	12.8709	9.34e-14	5.23e-12
CTH	ATF6+/+:TM vs Veh_ESC_up	4.58921	5.5773	19.2691	21.725	3.05439	1.97789	17.3179	15.2078	1.52703	1.09703	3.21267	5.30325	1.26e-13	7.05e-12
FAM189A2	ATF6+/+:TM vs Veh_ESC_up	5.25921	4.28741	12.0149	12.526	0	0	0.232168	0.40968	0.044374	0.148774	0.212185	0.4806	1.33e-13	7.36e-12
PPAPDC1B	ATF6+/+:TM vs Veh_ESC_up	15.2992	15.9555	39.1459	41.2517	14.9432	12.8261	57.7475	44.5882	9.03285	7.47296	13.8527	15.0478	2.27e-13	1.24e-11
TRAM1	ATF6+/+:TM vs Veh_ESC_up	25.5794	22.0129	58.4732	51.3777	77.5229	73.1332	204.637	137.246	24.9038	22.662	49.2298	40.7338	2.32e-13	1.26e-11
TSEN15	ATF6+/+:TM vs Veh_ESC_up	17.158	17.6064	55.9892	49.8616	19.4886	18.4099	33.6224	23.4393	7.37862	6.84284	8.36485	9.00246	2.43e-13	1.31e-11
TRPV6	ATF6+/+:TM vs Veh_ESC_up	0.115722	0.344999	2.57133	2.88671	0	0	0	0.03205	0	0	0	0	2.48e-13	1.34e-11
TXNDC11	ATF6+/+:TM vs Veh_ESC_up	3.98451	2.92833	9.20124	9.78838	10.7933	10.6348	26.3163	30.8891	4.68064	5.2541	10.3311	11.8112	2.84e-13	1.52e-11
DERL2	ATF6+/+:TM vs Veh_ESC_up	4.99642	4.3291	12.5211	11.2934	10.2742	11.1098	43.6176	34.6468	5.26212	3.62368	13.1578	12.7712	3e-13	1.59e-11
CYB561	ATF6+/+:TM vs Veh_ESC_up	11.1018	10.9306	25.8457	27.107	2.16876	2.96628	14.732	15.5857	1.64664	1.40548	6.30647	8.36331	4.36e-13	2.29e-11
SRP19	ATF6+/+:TM vs Veh_ESC_up	28.0325	20.9512	56.4629	53.1601	23.6008	22.6752	65.3009	38.5582	20.1033	15.3741	23.8433	28.156	4.52e-13	2.35e-11
GCC1	ATF6+/+:TM vs Veh_ESC_up	4.57778	3.8855	9.64189	9.67965	4.71982	5.31183	13.0554	11.8526	2.51041	2.41187	4.40654	6.00821	5.4e-13	2.79e-11
NUPR1	ATF6+/+:TM vs Veh_ESC_up	0	0.417498	6.48475	7.98605	27.1707	21.2621	93.1853	59.3001	97.0157	80.2866	153.719	199.268	7.39e-13	3.78e-11
CDK6	ATF6+/+:TM vs Veh_ESC_up	1.23711	0.857769	2.9057	3.05277	6.40415	6.14709	5.50103	5.6524	3.35119	2.80532	2.39606	1.52442	8.12e-13	4.12e-11
DHRS2	ATF6+/+:TM vs Veh_ESC_up	0.424274	0.567049	4.37869	4.97063	0.252876	0.482793	0	0	0.057156	0	0	0.137207	8.35e-13	4.22e-11
LINC00909	ATF6+/+:TM vs Veh_ESC_up	1.11838	0.800828	4.04119	3.8253	1.61706	1.20844	4.20523	3.07969	0.675058	0.674472	0.670183	0.939645	9.63e-13	4.81e-11
LHX4	ATF6+/+:TM vs Veh_ESC_up	0.746339	0.388302	4.35453	4.87243	0.446571	0	0.329292	0.103359	0	0	0	0	1.05e-12	5.19e-11
SLC9A8	ATF6+/+:TM vs Veh_ESC_up	1.33004	1.19389	3.56847	3.99977	1.76412	1.53563	4.54025	4.0751	0.693474	0.561924	0.97342	1.32674	1.23e-12	5.99e-11
ASNS	ATF6+/+:TM vs Veh_ESC_up	45.6533	60.1138	236.332	228.989	20.7348	22.5044	123.702	97.3705	13.233	9.56923	39.0163	36.4696	1.85e-12	8.88e-11
LINC01578	ATF6+/+:TM vs Veh_ESC_up	24.4979	17.18	50.952	49.7946	10.7669	7.74245	22.0498	20.9205	6.42704	4.69314	6.27124	5.44713	2.19e-12	1.04e-10
EDEM2	ATF6+/+:TM vs Veh_ESC_up	13.7852	13.1331	28.0558	29.0687	17.2957	16.8421	44.9953	55.4332	15.0877	13.4299	16.0563	27.0785	2.63e-12	1.22e-10
SNHG11	ATF6+/+:TM vs Veh_ESC_up	3.40273	3.22335	16.7824	15.2991	4.16073	3.58076	13.3632	10.7264	2.07346	1.42266	2.52575	5.18204	3.55e-12	1.63e-10
APELA	ATF6+/+:TM vs Veh_ESC_up	31.3378	21.569	59.6648	61.1344	0	0	0	0.035865	0	0	0	0	3.84e-12	1.76e-10
SEC61A1	ATF6+/+:TM vs Veh_ESC_up	63.3967	73.2471	219	220.092	260.621	272.256	618.255	698.557	52.0675	45.5182	100.12	126.331	4.46e-12	2.02e-10
LOC101927021	ATF6+/+:TM vs Veh_ESC_up	0.632514	0.258413	4.40131	3.7093	0.406308	0.500472	1.28937	0.774385	0.595089	0.191829	0.646761	0.727631	6.19e-12	2.79e-10
PRSS16	ATF6+/+:TM vs Veh_ESC_up	3.8846	3.75477	11.3414	9.66776	0.141602	0.134743	1.39433	0.782454	0.127406	0.160156	0.883144	0.614295	6.61e-12	2.96e-10
C9orf91	ATF6+/+:TM vs Veh_ESC_up	1.7376	1.71444	4.92392	5.50661	3.09974	2.94694	7.19322	6.71624	1.37222	1.25279	3.11291	3.75828	7.13e-12	3.17e-10
RBM5	ATF6+/+:TM vs Veh_ESC_up	7.85074	6.26722	14.877	16.8043	13.275	11.0351	13.0364	12.7197	9.33148	7.93769	5.72323	6.61135	7.82e-12	3.44e-10
NEDD4	ATF6+/+:TM vs Veh_ESC_up	1.35588	1.22462	3.53476	3.85768	7.21841	4.63201	10.3837	7.6251	4.54625	3.74801	4.86689	5.43932	8.42e-12	3.68e-10
ABCD4	ATF6+/+:TM vs Veh_ESC_up	7.35938	6.49413	15.5098	16.8963	5.6263	4.61862	8.43752	9.39615	3.28708	2.87331	3.37979	3.94935	8.55e-12	3.72e-10
VLDLR-AS1	ATF6+/+:TM vs Veh_ESC_up	0.45552	0.134017	5.20215	6.13814	0	0	0.159706	0.3786	0.242802	0.611021	0.348741	0.144581	8.64e-12	3.75e-10
MRPS31P5	ATF6+/+:TM vs Veh_ESC_up	0.790065	0.543591	3.48855	3.60082	0.731062	0	1.82768	1.39367	0.575781	0.790154	0.569344	1.21572	1.11e-11	4.75e-10
RNF170	ATF6+/+:TM vs Veh_ESC_up	3.24873	2.64476	7.0186	7.962	4.10575	4.00376	6.70871	3.12835	2.5977	2.13771	1.8358	1.68221	1.24e-11	5.28e-10
FBXO16	ATF6+/+:TM vs Veh_ESC_up	2.54696	2.00246	10.3061	8.21799	2.67762	0.639073	7.68902	6.93364	0.151292	0.253718	2.68623	6.20683	1.33e-11	5.64e-10
SLC35B1	ATF6+/+:TM vs Veh_ESC_up	25.6752	30.8108	99.3607	97.1017	44.6007	46.0025	175.404	135.739	19.1986	16.5963	43.8621	57.7137	1.67e-11	7.06e-10
XBP1	ATF6+/+:TM vs Veh_ESC_up	53.2548	62.1762	177.386	191.077	81.2232	82.9039	186.068	176.54	32.1315	29.6342	56.1938	75.4315	1.97e-11	8.18e-10
YARS	ATF6+/+:TM vs Veh_ESC_up	51.023	52.2889	122.286	124.371	52.057	50.2639	94.9185	73.466	27.1098	21.181	32.7115	40.3798	2.45e-11	1.01e-09
ATF6	ATF6+/+:TM vs Veh_ESC_up	3.55972	2.03351	8.02001	8.22015	6.52587	6.94539	15.1721	12.6294	3.47235	3.18501	3.0824	3.90774	2.75e-11	1.12e-09
RIOK3	ATF6+/+:TM vs Veh_ESC_up	5.24185	3.91202	11.2088	10.5893	9.68154	9.01769	15.6233	10.3662	9.98887	7.86795	9.33665	7.7696	2.77e-11	1.13e-09
ARRDC3	ATF6+/+:TM vs Veh_ESC_up	0.766193	0.37862	2.73472	3.31444	9.46668	4.18217	7.37776	9.81225	1.91207	1.47618	0.965251	1.06325	2.82e-11	1.15e-09
ZFAND2A	ATF6+/+:TM vs Veh_ESC_up	4.29753	5.1032	18.2814	21.2217	5.7409	4.00003	75.928	47.665	13.0395	9.34686	24.0626	41.6626	3.01e-11	1.21e-09
EPRS	ATF6+/+:TM vs Veh_ESC_up	31.6543	20.6324	61.8626	64.7223	29.6959	29.0495	40.1563	35.1684	16.6991	13.9626	12.479	12.8825	4.34e-11	1.74e-09
ALG2	ATF6+/+:TM vs Veh_ESC_up	7.87725	8.02668	18.5323	19.0992	14.2142	12.0936	40.8365	43.0186	7.31324	6.57164	10.2715	12.8088	4.39e-11	1.75e-09
HSP90B1	ATF6+/+:TM vs Veh_ESC_up	216.682	99.5834	727.924	864.603	259.563	232.017	1670.04	1656.42	113.231	96.1742	1132.76	1041.37	5.91e-11	2.31e-09
FLNC	ATF6+/+:TM vs Veh_ESC_up	3.09706	2.73376	5.88499	6.8893	32.5983	32.2582	37.4619	56.8599	21.9327	18.7578	12.0735	11.8793	6.18e-11	2.41e-09
PTP4A1	ATF6+/+:TM vs Veh_ESC_up	12.6652	8.38566	23.9059	25.1327	26.301	19.9103	35.5702	24.6567	9.93115	8.27756	9.54287	7.80687	9.44e-11	3.59e-09
CALCA	ATF6+/+:TM vs Veh_ESC_up	0.290226	0.512718	5.19919	9.55851	0	0	0	0	0	0.120671	0.222369	0.341587	1.06e-10	3.99e-09
ZFP69B	ATF6+/+:TM vs Veh_ESC_up	1.54034	0.865526	5.04342	5.12585	1.23031	1.17203	3.74687	2.03835	0.369583	0.464658	0.662709	0.72252	1.14e-10	4.25e-09
PREPL	ATF6+/+:TM vs Veh_ESC_up	6.94789	4.11052	15.9622	15.9838	10.4302	9.54764	21.5368	14.5213	5.64063	4.54154	6.12041	4.71821	1.23e-10	4.57e-09
SEPSECS	ATF6+/+:TM vs Veh_ESC_up	0.307649	0.258546	1.48223	1.3939	0.557646	0.794933	1.42988	1.03839	0.657328	0.629449	0.598384	0.453761	1.75e-10	6.33e-09
MED10	ATF6+/+:TM vs Veh_ESC_up	20.9807	15.0153	38.2206	44.6597	30.2379	19.1443	75.2036	57.0083	19.4545	17.4993	26.6306	31.5394	2e-10	7.22e-09
TSTD2	ATF6+/+:TM vs Veh_ESC_up	6.01534	4.6126	12.3855	11.652	4.83987	4.43076	6.01967	4.21625	1.99324	1.87264	1.63592	2.67384	2.27e-10	8.12e-09
MAGOHB	ATF6+/+:TM vs Veh_ESC_up	6.59774	5.69464	13.5658	12.0628	4.79691	5.83161	8.13133	5.4615	3.25151	2.52334	2.29648	2.88011	2.36e-10	8.42e-09
BET1	ATF6+/+:TM vs Veh_ESC_up	5.0082	4.05516	9.95846	10.3845	6.33615	6.0282	16.0568	12.6354	5.07613	4.15437	7.88988	10.1293	2.43e-10	8.61e-09
GDAP1	ATF6+/+:TM vs Veh_ESC_up	4.14132	2.90322	8.17522	8.40645	0.426808	1.36612	0.933496	0.613241	0.853192	0.503827	0.641027	0.500944	3.23e-10	1.13e-08
SBDS	ATF6+/+:TM vs Veh_ESC_up	14.5569	12.6342	30.8945	28.7452	61.8686	57.5653	71.6193	44.9593	60.6427	57.1321	42.4252	42.3305	3.57e-10	1.24e-08
LIF	ATF6+/+:TM vs Veh_ESC_up	0.527844	0.497269	2.17126	2.78572	35.2462	25.129	3.74347	5.52623	2.91203	2.52257	2.3736	2.97096	3.65e-10	1.26e-08
HLCS	ATF6+/+:TM vs Veh_ESC_up	2.8311	2.47948	6.65033	5.90021	5.29974	4.35734	5.57711	5.70763	1.86032	1.49738	1.86216	2.11044	3.7e-10	1.27e-08
GADD45A	ATF6+/+:TM vs Veh_ESC_up	9.54243	7.22785	21.4272	20.068	17.344	19.356	94.3088	109.076	37.8324	35.3621	101.645	123.769	3.98e-10	1.35e-08
RIOK2	ATF6+/+:TM vs Veh_ESC_up	7.01897	5.57056	14.1445	14.4452	7.59052	10.9474	9.50771	7.11318	4.09718	3.72275	2.3591	3.46756	4.89e-10	1.64e-08
FGF21	ATF6+/+:TM vs Veh_ESC_up	0.15162	0	4.15575	3.67753	0	0	0.159477	0.252034	0.727375	0.813539	2.20556	2.45445	5.73e-10	1.91e-08
COG3	ATF6+/+:TM vs Veh_ESC_up	3.35718	2.04788	8.16142	7.34349	3.7077	3.60659	6.97878	6.33029	2.13047	1.86631	3.42506	3.53121	6.96e-10	2.3e-08
FAM206A	ATF6+/+:TM vs Veh_ESC_up	5.67635	3.48451	13.3815	14.2741	6.79464	6.05675	9.56626	5.27451	7.01471	5.34141	5.90561	6.29686	7.47e-10	2.44e-08
TTC17	ATF6+/+:TM vs Veh_ESC_up	10.1025	7.01193	19.973	19.6287	8.51728	7.51704	21.5052	24.9693	6.43977	4.37622	6.15029	7.08563	8.78e-10	2.82e-08
RHBDD1	ATF6+/+:TM vs Veh_ESC_up	2.35993	1.80924	5.11366	5.07702	3.88543	3.64034	6.89976	6.81382	2.15876	1.96622	3.25492	2.99819	9.34e-10	2.99e-08
GAB2	ATF6+/+:TM vs Veh_ESC_up	1.78789	1.25382	3.60525	4.27743	2.50361	1.78582	2.78353	2.85323	9.25213	7.66803	7.571	17.8439	9.54e-10	3.05e-08
STAMBPL1	ATF6+/+:TM vs Veh_ESC_up	1.9857	1.82174	6.52343	6.09927	2.57839	3.5895	2.22065	1.09996	2.0105	1.27319	1.3245	1.34402	1.1e-09	3.49e-08
LZTFL1	ATF6+/+:TM vs Veh_ESC_up	1.78791	1.18745	4.12582	4.3792	4.14432	3.65002	9.94147	6.77889	1.83679	1.55436	4.22344	3.44595	1.19e-09	3.74e-08
APH1B	ATF6+/+:TM vs Veh_ESC_up	5.1211	3.45515	9.55471	10.1819	3.7945	3.33712	4.37601	4.9213	1.76895	1.19653	1.04584	0.746077	1.24e-09	3.87e-08
CLUAP1	ATF6+/+:TM vs Veh_ESC_up	1.48554	1.18796	3.75256	4.7323	2.62404	3.01235	4.36568	2.90931	1.4668	1.17487	1.23722	1.77054	1.26e-09	3.94e-08
ZC3H8	ATF6+/+:TM vs Veh_ESC_up	1.63509	1.1253	5.62632	5.6532	0.798289	2.53769	1.41531	0.864622	1.7413	1.61072	1.03385	2.81198	1.46e-09	4.47e-08
ZCCHC8	ATF6+/+:TM vs Veh_ESC_up	4.77465	3.35207	8.48948	9.20806	2.0553	2.04289	5.15201	3.64535	1.00744	0.721065	1.2038	1.52019	1.68e-09	5.09e-08
GOT1	ATF6+/+:TM vs Veh_ESC_up	30.7409	33.5421	79.6883	79.746	21.8393	25.2586	127.93	99.2436	14.977	12.8106	38.8932	42.0199	1.86e-09	5.59e-08
IL20RB	ATF6+/+:TM vs Veh_ESC_up	1.18834	0.757556	4.93774	4.10653	0	0	3.05725	2.72713	1.60393	1.65164	11.5699	14.4453	1.99e-09	5.94e-08
MINA	ATF6+/+:TM vs Veh_ESC_up	2.7239	2.11388	6.07725	6.1363	5.7507	6.25484	7.67258	6.26594	5.08471	3.95246	2.52502	2.8969	2.09e-09	6.19e-08
EBAG9	ATF6+/+:TM vs Veh_ESC_up	4.05381	2.99261	8.32779	8.66113	2.72675	2.54293	5.34075	4.16098	2.11844	1.83772	2.23888	3.2187	2.22e-09	6.55e-08
CSGALNACT2	ATF6+/+:TM vs Veh_ESC_up	1.58313	1.33871	4.75336	4.11682	3.92338	4.43683	17.3967	15.2483	1.47746	1.67737	7.26711	7.10268	2.23e-09	6.57e-08
SEC11C	ATF6+/+:TM vs Veh_ESC_up	46.3785	51.13	118.343	123.384	21.0317	28.0164	199.366	146.389	18.6841	21.8946	80.1543	107.278	2.42e-09	7.04e-08
METTL6	ATF6+/+:TM vs Veh_ESC_up	4.42291	5.72348	15.2976	13.4805	9.30465	9.1976	11.951	8.48578	4.31243	3.24944	3.43282	3.82811	2.47e-09	7.14e-08
CXCR2	ATF6+/+:TM vs Veh_ESC_up	0	0.113884	1.70781	1.2713	0	0	0	0	0	0.259881	0	0	3.28e-09	9.41e-08
KIZ	ATF6+/+:TM vs Veh_ESC_up	6.06642	4.53366	11.6512	13.6126	4.84842	3.27464	9.37792	6.69922	1.73741	1.63465	3.83261	4.61135	3.48e-09	9.89e-08
TRANK1	ATF6+/+:TM vs Veh_ESC_up	1.61959	1.21572	2.97831	3.58571	1.14709	0.667757	1.93831	2.38649	0.290541	0.236467	0.944105	1.01386	3.53e-09	1e-07
NT5C3A	ATF6+/+:TM vs Veh_ESC_up	5.65706	4.47704	13.7858	12.0024	6.36221	7.20553	10.4141	8.52968	3.3074	3.12117	4.51111	3.57872	3.62e-09	1.02e-07
ISG20	ATF6+/+:TM vs Veh_ESC_up	0.688092	0.520826	3.29995	4.13475	0.298774	0.35566	1.26	1.10913	0.404884	0.671449	1.29116	1.45606	3.76e-09	1.06e-07
SLC34A2	ATF6+/+:TM vs Veh_ESC_up	0.158947	0.213567	1.31038	1.49432	0	0	0	0	0.021508	0	0	0	4.65e-09	1.28e-07
SERP1	ATF6+/+:TM vs Veh_ESC_up	47.3004	50.0992	118.617	111.781	68.5191	67.3601	274.358	195.244	22.8385	23.1151	66.215	67.7682	4.77e-09	1.31e-07
NOS1AP	ATF6+/+:TM vs Veh_ESC_up	1.14487	0.896714	3.11322	4.10092	0	0.084641	0.026112	0	0.160214	0.184613	0.049516	0.072441	5.01e-09	1.37e-07
RWDD2B	ATF6+/+:TM vs Veh_ESC_up	2.70486	2.53406	7.24109	9.03086	5.96619	6.87302	10.2762	8.12592	4.87806	3.94806	2.25247	2.22304	5.78e-09	1.57e-07
EPHB1	ATF6+/+:TM vs Veh_ESC_up	1.66069	0.98498	3.55148	4.14533	0.508281	0.402643	1.39107	1.4575	0.342496	0.255097	0.745724	1.07985	6.72e-09	1.8e-07
TRAF1	ATF6+/+:TM vs Veh_ESC_up	0.297584	0.1066	1.50608	1.47325	0.861213	1.22874	0.69514	0.395368	0.248923	0.162127	0.18503	0.467095	6.88e-09	1.84e-07
GFPT1	ATF6+/+:TM vs Veh_ESC_up	12.2222	8.01794	21.3109	23.8132	13.0531	12.6056	44.77	41.595	10.5317	9.13579	26.1445	26.9553	7.06e-09	1.88e-07
SCFD1	ATF6+/+:TM vs Veh_ESC_up	18.1177	11.7898	33.7145	32.9146	20.1136	24.3208	44.3964	25.7426	14.9937	11.3253	14.9235	15.1602	8.02e-09	2.1e-07
NFE2L2	ATF6+/+:TM vs Veh_ESC_up	7.2316	4.078	15.693	16.2198	29.6684	26.4323	40.0283	25.3796	16.9298	14.6256	15.542	16.6287	8.51e-09	2.22e-07
CYP2R1	ATF6+/+:TM vs Veh_ESC_up	3.38522	2.35976	7.9348	7.88741	0.790573	1.00522	5.06089	3.30218	1.12975	1.19628	3.35573	3.64171	9.04e-09	2.34e-07
BORA	ATF6+/+:TM vs Veh_ESC_up	3.31759	2.84563	9.05	7.68083	1.29164	0.787659	1.97779	0.95274	0.496498	0.5201	0.652706	0.972636	9.4e-09	2.42e-07
INVS	ATF6+/+:TM vs Veh_ESC_up	1.20766	0.761981	3.5695	3.23669	2.73491	3.31363	3.39312	1.93399	1.72943	1.37189	0.947918	1.77547	1.02e-08	2.63e-07
EPS15	ATF6+/+:TM vs Veh_ESC_up	5.60971	3.15874	13.8896	14.2277	4.68551	4.38145	6.93389	5.95323	3.00374	2.54528	2.25492	2.5212	1.13e-08	2.86e-07
TMPRSS3	ATF6+/+:TM vs Veh_ESC_up	0.053879	0	1.77479	1.20675	0	0	0	0	0	0	0	0	1.52e-08	3.79e-07
HMOX1	ATF6+/+:TM vs Veh_ESC_up	10.5095	11.3648	27.8959	29.5017	33.5899	28.1911	209.251	212.148	15.2815	13.8779	19.5483	30.2897	1.54e-08	3.84e-07
NHSL1	ATF6+/+:TM vs Veh_ESC_up	1.35527	0.88933	3.07919	2.88425	2.17603	1.59035	1.80397	1.79869	0.075137	0.115417	1.26854	1.54376	1.62e-08	4.05e-07
LONRF2	ATF6+/+:TM vs Veh_ESC_up	0.152815	0.089163	0.492622	0.667981	0	0	0.081242	0.184091	0.031145	0.052187	0.095248	0.022604	1.68e-08	4.16e-07
BACH2	ATF6+/+:TM vs Veh_ESC_up	0.293927	0.263709	1.11797	1.05502	0	0	0	0	0.009574	0.008022	0.018306	0	1.86e-08	4.58e-07
ARHGAP9	ATF6+/+:TM vs Veh_ESC_up	0.443615	0.445222	2.07835	2.85377	0.19927	0.189812	1.98883	1.6342	0	0	0.305745	0.43211	2.06e-08	5e-07
APBB3	ATF6+/+:TM vs Veh_ESC_up	0.540863	0.386416	2.29875	2.9913	1.55609	1.85345	5.61348	6.91913	1.1396	1.28565	1.13171	2.32089	2.12e-08	5.15e-07
LINC01061	ATF6+/+:TM vs Veh_ESC_up	1.52245	0.768421	3.58067	4.27877	0.492644	0.234143	0.751097	1.25235	0.267394	0.200875	0.357587	0.28059	2.31e-08	5.56e-07
RPS6KL1	ATF6+/+:TM vs Veh_ESC_up	0.9012	0.525937	2.19411	2.24291	0.075948	0.144369	0	0.069651	0.238768	0.242935	0.048906	0.123595	2.38e-08	5.73e-07
ZNF780A	ATF6+/+:TM vs Veh_ESC_up	1.36062	1.32679	4.19442	3.76745	1.09505	0.495317	1.1921	1.11652	0.846697	0.874705	0.702851	0.610303	2.46e-08	5.89e-07
FGF2	ATF6+/+:TM vs Veh_ESC_up	12.0105	7.38518	20.9702	20.6919	9.30412	11.0366	50.0343	57.3704	5.51279	5.0863	26.8044	24.2501	3.16e-08	7.48e-07
ALPK2	ATF6+/+:TM vs Veh_ESC_up	0.0295	0.039688	0.390423	0.509114	5.78085	5.33966	5.00029	4.63224	1.68183	1.57018	2.05526	2.9039	3.42e-08	8.04e-07
TRMT10B	ATF6+/+:TM vs Veh_ESC_up	1.0018	0.445554	3.27324	3.37254	1.02929	1.12252	1.99966	1.68088	1.22894	0.677742	0.755176	0.832432	4.04e-08	9.36e-07
SLC27A2	ATF6+/+:TM vs Veh_ESC_up	3.47135	3.99365	9.61682	10.3278	0	0	0	0	0.125017	0.034924	0	0.05016	6.41e-08	1.45e-06
HTR1D	ATF6+/+:TM vs Veh_ESC_up	1.26989	0.780736	3.19242	3.79228	0.286392	0.136264	0.168372	0.197836	0.064422	0.080983	0.030797	0.07765	7.54e-08	1.68e-06
PRR16	ATF6+/+:TM vs Veh_ESC_up	0.135126	0	1.55686	2.46101	24.1698	20.8279	12.7936	7.26144	3.93563	3.58532	3.92535	4.3394	7.56e-08	1.68e-06
ARFGAP3	ATF6+/+:TM vs Veh_ESC_up	6.79112	4.93655	14.4224	12.3552	19.2027	17.864	32.9837	21.6464	9.70289	7.5641	15.1638	16.0469	7.65e-08	1.7e-06
PABPC1L	ATF6+/+:TM vs Veh_ESC_up	0.866572	0.870328	2.4255	3.15035	0	0.371069	0.4017	0.810049	0.614259	0.625161	1.93008	2.69287	7.87e-08	1.74e-06
ELAC1	ATF6+/+:TM vs Veh_ESC_up	1.02797	1.10162	4.13209	4.14381	3.8845	2.46613	4.35765	3.20305	1.1663	0.768041	0.637309	1.55442	7.97e-08	1.76e-06
SLC7A5	ATF6+/+:TM vs Veh_ESC_up	84.7113	100.299	235.891	247.634	41.788	43.597	192.977	278.279	10.0499	8.24309	40.6756	42.229	8.52e-08	1.87e-06
MBTPS2	ATF6+/+:TM vs Veh_ESC_up	2.39581	1.7995	4.89908	4.59534	7.53628	7.41426	10.6394	7.64045	2.20465	2.12773	1.80638	1.66366	8.85e-08	1.94e-06
FRY	ATF6+/+:TM vs Veh_ESC_up	0.737083	0.589949	1.47913	1.6844	0.072371	0	0.116479	0.099304	0.081176	0.054409	0.263779	0.412294	9.26e-08	2.02e-06
LPPR4	ATF6+/+:TM vs Veh_ESC_up	0.270242	0.141256	1.14881	1.02426	0.16314	0	0.046116	0.018706	0.018318	0.015348	0.035024	0	1.06e-07	2.29e-06
ZBTB38	ATF6+/+:TM vs Veh_ESC_up	1.02383	0.642932	2.25367	2.20854	6.59772	5.47304	5.94421	4.81658	2.13731	2.18381	1.77371	1.97881	1.07e-07	2.3e-06
TACC2	ATF6+/+:TM vs Veh_ESC_up	6.20105	3.96487	9.20669	11.3204	8.58245	9.23957	3.82772	4.43248	3.15564	2.78239	1.63391	1.98594	1.15e-07	2.46e-06
TATDN3	ATF6+/+:TM vs Veh_ESC_up	3.32863	2.55375	6.8721	6.59733	2.68297	2.40353	4.3102	2.37033	2.44326	2.88543	1.75934	2.3134	1.28e-07	2.73e-06
ARSD	ATF6+/+:TM vs Veh_ESC_up	1.17648	0.997911	2.82777	2.68347	4.49164	4.70323	5.71271	5.70766	1.35056	1.20326	1.04584	1.2802	1.33e-07	2.82e-06
DERL3	ATF6+/+:TM vs Veh_ESC_up	3.52209	7.91399	20.617	30.9296	1.2732	1.21766	20.2856	17.6419	0.189123	0.154295	11.8613	12.7032	1.34e-07	2.85e-06
NLRP12	ATF6+/+:TM vs Veh_ESC_up	0.913761	0.920357	2.66081	2.82709	0	0	0	0	0	0.020402	0	0	1.41e-07	2.96e-06
FAS	ATF6+/+:TM vs Veh_ESC_up	1.47021	0.942844	3.66838	4.11204	2.12094	3.84003	3.11837	3.00159	5.29052	4.0996	3.52266	2.83774	1.44e-07	3.03e-06
SDCCAG8	ATF6+/+:TM vs Veh_ESC_up	1.0381	0.73462	3.03162	3.03813	3.11904	3.26558	3.39418	3.05483	4.14085	2.73507	1.97965	2.49458	1.58e-07	3.29e-06
PARM1	ATF6+/+:TM vs Veh_ESC_up	0.884212	0.985676	2.58021	2.77955	0	0	1.78671	1.68428	1.66708	1.42626	4.98183	3.9208	1.66e-07	3.45e-06
PMS2	ATF6+/+:TM vs Veh_ESC_up	2.90133	2.46783	6.66825	5.94705	3.22071	3.13879	3.89769	2.8126	1.51621	1.41033	0.873728	1.10749	1.79e-07	3.7e-06
PTCD2	ATF6+/+:TM vs Veh_ESC_up	3.55721	3.22646	8.00995	8.25773	5.11695	4.70144	5.7323	3.81971	3.76809	3.2697	1.0482	2.02964	1.84e-07	3.79e-06
ADAMTS15	ATF6+/+:TM vs Veh_ESC_up	1.24276	1.14832	2.70574	2.66203	0.41588	0.197613	1.7671	2.74809	2.89461	2.52967	2.93041	4.38047	1.89e-07	3.88e-06
SEC63	ATF6+/+:TM vs Veh_ESC_up	9.17488	4.50104	21.0102	22.5858	10.2495	8.82228	39.0128	24.7186	6.03597	4.87593	13.6599	12.7887	1.95e-07	4e-06
SCG2	ATF6+/+:TM vs Veh_ESC_up	0.264435	0.118176	1.56974	1.47172	14.6163	11.9467	15.2347	14.0984	11.8339	9.76783	3.11082	4.60874	2.22e-07	4.49e-06
COX19	ATF6+/+:TM vs Veh_ESC_up	2.56617	1.75964	4.77453	4.75064	1.37424	1.69046	3.48392	3.55963	1.19825	1.12572	1.23216	1.46897	2.29e-07	4.64e-06
SLC10A7	ATF6+/+:TM vs Veh_ESC_up	0.542179	0.456089	1.97905	1.8614	1.58261	1.50501	5.48836	3.95235	0.616488	0.822967	1.56464	1.33082	2.34e-07	4.71e-06
LOC729218	ATF6+/+:TM vs Veh_ESC_up	0.891911	0.399591	2.4324	2.86748	0.165672	0.07874	0.364328	1.13958	0.077215	0.171487	0.26677	0.112335	2.64e-07	5.27e-06
RIMS3	ATF6+/+:TM vs Veh_ESC_up	4.61865	5.18464	11.4707	11.8878	0.216259	0.308195	0.60165	0.581779	0.024268	0	0.057988	0.117324	2.72e-07	5.42e-06
UFM1	ATF6+/+:TM vs Veh_ESC_up	9.94966	5.65114	20.7743	19.5928	23.2168	19.4551	61.3266	39.9775	20.2082	17.9448	27.8338	25.1679	2.72e-07	5.42e-06
TNRC18	ATF6+/+:TM vs Veh_ESC_up	0.606101	0.698013	1.5931	1.84772	4.844	5.68125	4.18816	8.26668	1.01259	0.944937	1.13299	1.65257	3.19e-07	6.25e-06
OSTC	ATF6+/+:TM vs Veh_ESC_up	103.776	113.584	247.578	236.45	241.834	271.024	436.618	305.97	106.494	88.1554	118.985	108.418	3.23e-07	6.33e-06
TMEM116	ATF6+/+:TM vs Veh_ESC_up	2.51397	3.07196	10.8317	9.97079	3.30754	4.12723	8.03813	3.9406	1.98872	3.02643	2.06341	1.73696	3.25e-07	6.35e-06
XK	ATF6+/+:TM vs Veh_ESC_up	0.450019	0.268867	1.4052	1.40562	0	0	0.022762	0.160239	0.017437	0.073054	0.100007	0.06318	3.29e-07	6.39e-06
MIA3	ATF6+/+:TM vs Veh_ESC_up	3.73009	1.92219	8.18114	9.20663	4.07973	4.66467	9.33251	13.7937	3.29408	3.03311	4.79222	4.83633	3.49e-07	6.72e-06
THNSL1	ATF6+/+:TM vs Veh_ESC_up	2.11025	1.46955	4.2802	4.55422	2.96822	2.11699	2.11565	1.26628	0.595584	0.618856	0.455491	0.114991	3.9e-07	7.46e-06
NUCB2	ATF6+/+:TM vs Veh_ESC_up	9.16399	4.01526	24.0742	27.6804	29.6375	28.2638	112.121	85.1147	10.7477	8.75941	48.3195	50.9089	4.03e-07	7.67e-06
MARS	ATF6+/+:TM vs Veh_ESC_up	81.5415	94.4747	205.678	220.079	52.1337	56.6171	107.16	92.5852	28.3299	23.06	24.9037	35.433	4.27e-07	8.09e-06
HNRNPA1L2	ATF6+/+:TM vs Veh_ESC_up	33.1958	32.2018	36.8122	37.7757	13.1908	10.2565	12.9405	7.87037	3.91176	3.61166	2.28067	2.47215	4.61e-07	8.65e-06
WDR19	ATF6+/+:TM vs Veh_ESC_up	1.16295	1.08529	3.34413	2.84404	3.94793	2.75227	5.48023	4.62983	1.93129	1.33755	1.63892	2.02248	4.73e-07	8.82e-06
CACNB1	ATF6+/+:TM vs Veh_ESC_up	1.44864	0.775792	2.88732	3.84549	1.02975	1.36024	3.23142	3.83298	0.788534	0.769485	0.639851	1.50288	4.98e-07	9.2e-06
TENM2	ATF6+/+:TM vs Veh_ESC_up	0.133084	0.099512	0.497868	0.497583	1.1681	1.30082	0.400826	0.737118	0.831401	0.802573	0.397301	0.327807	5.03e-07	9.29e-06
SETD7	ATF6+/+:TM vs Veh_ESC_up	0.678359	0.34118	1.33018	2.09936	13.0519	12.6856	13.5445	10.4405	6.12404	6.08621	7.2604	5.26796	5.25e-07	9.64e-06
ACACB	ATF6+/+:TM vs Veh_ESC_up	0.636643	0.581601	1.3457	1.5181	0.168145	0.119788	0.073825	0.12502	9.62018	8.47891	2.09128	2.77102	6.17e-07	1.11e-05
CLGN	ATF6+/+:TM vs Veh_ESC_up	3.08068	1.84172	6.05961	8.15866	1.04023	0.848499	1.13601	1.30073	1.1367	1.03667	2.2376	2.69946	6.51e-07	1.16e-05
MMP19	ATF6+/+:TM vs Veh_ESC_up	0.542328	0.758341	1.89946	1.98061	3.79664	3.029	3.23151	3.51548	8.34255	6.4962	2.94833	4.21177	7.03e-07	1.24e-05
UBE2QL1	ATF6+/+:TM vs Veh_ESC_up	0.123621	0.079169	0.62994	0.609608	0	0.060858	0	0.029345	0.014377	0.132512	0.027485	0	7.08e-07	1.25e-05
PID1	ATF6+/+:TM vs Veh_ESC_up	0.520336	0.581394	2.49109	2.3966	4.54932	4.46404	2.60529	1.66558	0.761914	0.463783	1.24454	1.48346	7.93e-07	1.38e-05
C22orf46	ATF6+/+:TM vs Veh_ESC_up	1.2715	0.746529	2.9002	2.72459	1.03252	0.830433	0.698533	0.728559	4.33445	3.88596	3.71695	6.6995	8.76e-07	1.5e-05
SLC1A5	ATF6+/+:TM vs Veh_ESC_up	112.215	137.722	326.404	345.212	144.024	162.893	265.389	345.026	59.3708	48.6063	33.6754	49.0399	8.87e-07	1.52e-05
MTDH	ATF6+/+:TM vs Veh_ESC_up	7.93853	4.12644	15.9967	17.2824	15.0683	11.6553	29.1709	29.3534	6.66035	6.16426	8.93177	8.79631	8.99e-07	1.53e-05
SULT4A1	ATF6+/+:TM vs Veh_ESC_up	1.06142	1.19589	3.34001	3.72	0.166279	0.158294	0.244631	0.383445	0.149703	0.219561	0.322076	0.225393	9.05e-07	1.54e-05
ZNF425	ATF6+/+:TM vs Veh_ESC_up	1.421	1.48858	4.42243	3.83023	1.25204	1.66747	1.76526	1.55501	0.309663	0.424633	0.107655	0.237652	9.35e-07	1.59e-05
C4orf33	ATF6+/+:TM vs Veh_ESC_up	0.375607	0.334493	2.58802	1.97785	2.68908	1.85489	1.273	0.561802	1.39785	1.50175	0.869818	0.61164	1.02e-06	1.72e-05
PSMG3-AS1	ATF6+/+:TM vs Veh_ESC_up	0.91661	0.892669	2.09512	2.20666	1.5569	1.8291	2.30519	2.31919	0.854584	0.673316	0.952103	1.08568	1.03e-06	1.72e-05
ZNF334	ATF6+/+:TM vs Veh_ESC_up	1.38691	0.715823	3.3342	3.59211	0.206448	0.19631	0.480766	0.521841	0.278485	0.252807	0.307947	0.765217	1.1e-06	1.83e-05
AKTIP	ATF6+/+:TM vs Veh_ESC_up	3.34495	2.49786	6.42263	6.54337	5.94515	5.97275	8.5981	7.15908	2.63916	2.61607	3.73225	3.09158	1.14e-06	1.88e-05
ALKBH3	ATF6+/+:TM vs Veh_ESC_up	3.35341	5.56481	16.8696	15.811	9.27358	7.54428	21.0413	12.6028	5.35547	3.66386	4.23968	6.57736	1.22e-06	2e-05
BEST1	ATF6+/+:TM vs Veh_ESC_up	0.039729	0	0.805997	0.640391	0.340675	0.324339	1.9017	1.68349	1.64791	1.65619	3.03026	4.28765	1.24e-06	2.02e-05
TMEM241	ATF6+/+:TM vs Veh_ESC_up	1.91034	1.47425	3.44422	4.91613	3.24553	3.08797	6.00045	4.94847	1.18611	1.32532	3.40206	3.04336	1.31e-06	2.11e-05
SHISA3	ATF6+/+:TM vs Veh_ESC_up	0.707706	0.841923	3.99447	3.1931	0.423762	0.20187	0.062464	0.24502	0.143235	0.160076	0.136984	0.229711	1.37e-06	2.2e-05
IBTK	ATF6+/+:TM vs Veh_ESC_up	4.51038	2.65577	10.0854	8.39955	6.81501	7.27785	23.4237	17.0912	4.32758	3.65041	11.2161	9.94681	1.41e-06	2.25e-05
SLC16A9	ATF6+/+:TM vs Veh_ESC_up	2.23822	2.52406	6.95925	5.56563	0	0	0.029336	0.045917	0	0.056475	0.042952	0	1.41e-06	2.25e-05
GPAM	ATF6+/+:TM vs Veh_ESC_up	1.81091	1.12299	3.15547	3.64213	2.70189	2.27487	1.49256	1.36438	40.1274	34.3989	4.26995	6.32741	1.42e-06	2.26e-05
EAF2	ATF6+/+:TM vs Veh_ESC_up	1.26849	2.13342	8.1238	7.32039	0	0.858929	3.07442	2.53013	1.0176	0.682743	3.21445	2.91622	1.43e-06	2.27e-05
EDEM1	ATF6+/+:TM vs Veh_ESC_up	1.74131	0.898899	3.78467	3.92625	8.6751	6.72812	34.6052	42.3204	2.57755	2.42363	11.0318	12.4747	1.5e-06	2.37e-05
INPP1	ATF6+/+:TM vs Veh_ESC_up	0.976217	0.922423	3.06889	3.3156	10.8395	7.38	10.7744	8.38894	5.85052	5.45583	4.54988	5.63238	1.52e-06	2.38e-05
SPSB2	ATF6+/+:TM vs Veh_ESC_up	4.04552	5.69607	14.2548	19.1638	4.79701	5.7048	7.50205	7.70763	1.0329	1.26576	1.35813	2.998	1.54e-06	2.4e-05
CEP95	ATF6+/+:TM vs Veh_ESC_up	2.94042	1.20173	7.19195	8.85109	1.96943	1.15345	3.3411	2.79216	1.1589	1.17118	0.651803	2.0126	1.59e-06	2.48e-05
C17orf107	ATF6+/+:TM vs Veh_ESC_up	0.87097	0.681789	3.08683	3.59298	0	0.24936	0.500542	0.69351	0.02947	0.049393	0.028175	0.142138	1.62e-06	2.51e-05
WDR73	ATF6+/+:TM vs Veh_ESC_up	2.79144	3.1895	7.09398	7.23212	2.65542	3.9783	5.09026	3.54575	2.7579	2.05227	1.71454	2.26823	1.66e-06	2.57e-05
GOLT1A	ATF6+/+:TM vs Veh_ESC_up	2.2809	2.95257	12.8504	8.95718	0.53507	0	0	0	0	0	0	0	1.73e-06	2.66e-05
LOC652276	ATF6+/+:TM vs Veh_ESC_up	1.17836	0.409018	4.61178	3.98254	0.600025	0.428284	3.76384	2.9142	1.09122	0.999347	2.54921	2.77236	1.82e-06	2.8e-05
POGLUT1	ATF6+/+:TM vs Veh_ESC_up	2.95146	1.85499	5.83384	5.78274	4.76749	3.88653	4.42234	4.34283	1.83705	1.41112	1.12203	1.1697	1.85e-06	2.83e-05
ZNF253	ATF6+/+:TM vs Veh_ESC_up	4.17247	2.54324	9.35963	7.97104	0.353504	0.168296	0.104061	0.448658	0.636696	1.03389	0.380518	0.574982	2.21e-06	3.33e-05
IGFBP3	ATF6+/+:TM vs Veh_ESC_up	2.55621	1.74275	4.92601	5.58744	320.877	293.836	265.942	279.93	131.71	115.813	177.611	163.546	2.35e-06	3.53e-05
TADA2A	ATF6+/+:TM vs Veh_ESC_up	4.14135	1.89055	8.19891	10.235	1.566	3.48442	3.4698	1.75613	1.76669	1.38219	1.35187	1.62663	2.47e-06	3.67e-05
SRPRB	ATF6+/+:TM vs Veh_ESC_up	10.0308	11.7108	27.6295	24.7935	34.1833	37.4489	89.7608	75.1248	15.8312	11.8863	22.2103	25.7018	2.61e-06	3.87e-05
ZMYM6	ATF6+/+:TM vs Veh_ESC_up	1.27044	0.834965	2.63079	2.48533	2.14834	1.82314	1.66432	1.5657	0.878732	1.02503	0.839953	0.936459	2.99e-06	4.38e-05
ZMYM5	ATF6+/+:TM vs Veh_ESC_up	2.76927	1.71014	4.6934	6.07558	4.11322	3.58695	5.93766	2.32295	2.032	1.72838	1.60929	2.04022	3.13e-06	4.56e-05
BTN2A1	ATF6+/+:TM vs Veh_ESC_up	2.93977	2.06964	5.10087	6.105	7.80095	5.80429	12.2342	12.5831	6.4549	5.24265	6.44686	9.78573	3.37e-06	4.88e-05
SLC35D1	ATF6+/+:TM vs Veh_ESC_up	0.719272	0.494969	1.77084	1.52047	4.06518	4.78514	2.23945	2.27918	1.11682	1.03846	0.494681	0.362072	3.38e-06	4.88e-05
KIFAP3	ATF6+/+:TM vs Veh_ESC_up	1.2339	1.17062	3.12118	3.35767	9.93595	9.76128	8.13182	8.00742	2.9752	2.64418	2.17694	2.45234	3.49e-06	5e-05
SLFN5	ATF6+/+:TM vs Veh_ESC_up	1.10625	0.843537	2.4096	2.41075	13.7242	10.7774	30.8705	21.1787	6.77797	5.47083	10.5971	9.71007	3.95e-06	5.58e-05
USP40	ATF6+/+:TM vs Veh_ESC_up	1.14031	0.796959	2.17922	2.13501	3.36307	3.26268	4.94824	5.31511	2.65858	1.77944	1.92469	2.43249	3.98e-06	5.6e-05
SLC24A1	ATF6+/+:TM vs Veh_ESC_up	0.877433	0.562578	1.58045	2.3541	0.715907	2.08459	1.10193	0.957301	0.914317	0.719651	0.733254	0.700414	4.99e-06	6.9e-05
CRYBB2P1	ATF6+/+:TM vs Veh_ESC_up	3.45903	3.89576	10.7765	9.93201	4.30132	1.80301	8.37873	7.28179	4.69843	3.11037	5.88758	5.98077	5.35e-06	7.32e-05
ANKS3	ATF6+/+:TM vs Veh_ESC_up	3.50632	2.05255	5.8886	7.15637	4.41834	2.88904	5.86511	8.72067	2.13338	1.80513	1.5726	3.74365	5.43e-06	7.41e-05
SLCO1A2	ATF6+/+:TM vs Veh_ESC_up	0.254339	0.232277	0.741047	0.821325	0	0	0	0.037223	0.048652	0.122293	0.02325	0	5.52e-06	7.51e-05
ARSG	ATF6+/+:TM vs Veh_ESC_up	1.1392	1.09163	2.89788	3.50601	3.29923	2.39259	1.63992	1.56059	2.79465	1.66686	0.915549	0.854176	5.69e-06	7.65e-05
GIN1	ATF6+/+:TM vs Veh_ESC_up	0.437352	0.727065	2.87346	2.26541	1.01647	0.42966	1.52522	0.908444	0.660032	0.744547	0.582453	0.673789	5.93e-06	7.95e-05
MCEE	ATF6+/+:TM vs Veh_ESC_up	2.63471	2.46134	6.72462	6.80283	2.72501	7.83531	5.21514	4.12203	9.04194	5.61082	4.03269	6.19346	6.81e-06	9.06e-05
ZSCAN30	ATF6+/+:TM vs Veh_ESC_up	1.32737	0.984152	2.93105	2.78043	1.63337	1.77585	1.49391	1.44867	0.539668	0.361771	0.434191	0.599304	7.01e-06	9.26e-05
CCDC64B	ATF6+/+:TM vs Veh_ESC_up	2.65721	1.32908	5.87572	6.27241	0	0	0	0.053853	0	0	0	0	7.5e-06	9.88e-05
ADGRD1	ATF6+/+:TM vs Veh_ESC_up	0.04039	0	0.441448	0.697159	0.073195	0	0.107262	0.067114	0	0.082628	0.12568	0.099264	7.54e-06	9.91e-05
PJA2	ATF6+/+:TM vs Veh_ESC_up	14.1915	8.03589	25.197	24.6133	23.5527	21.7702	51.0994	35.8569	10.8348	8.66596	25.7875	22.4901	8.61e-06	0.000111745
GGACT	ATF6+/+:TM vs Veh_ESC_up	0.933862	0.948689	3.06735	2.68736	1.98997	2.47647	3.37617	2.32567	1.41009	0.923661	0.987946	1.32805	8.68e-06	0.000112372
ZNF558	ATF6+/+:TM vs Veh_ESC_up	1.16864	0.562158	2.59458	2.97354	0.444788	0.211506	1.22677	1.52724	0.422863	0.216096	0.358394	0.836051	9.28e-06	0.00011929
FAM86B1	ATF6+/+:TM vs Veh_ESC_up	1.5193	1.43863	3.78518	4.38581	1.04836	1.04268	2.54517	2.428	0.279247	0.448552	0.992091	0.982349	9.45e-06	0.000121302
ZNF273	ATF6+/+:TM vs Veh_ESC_up	1.60832	0.990553	2.72465	3.39905	0.091849	0.174645	0.053869	0.08431	0.020625	0.051862	0	0.049808	9.87e-06	0.00012615
SPINK5	ATF6+/+:TM vs Veh_ESC_up	0.365069	0.245115	1.23859	1.51806	0.278042	0	0.062945	0.126387	0.123618	0.026204	0.029895	0.30143	1.01e-05	0.000129299
HCN4	ATF6+/+:TM vs Veh_ESC_up	2.45866	1.41662	4.33858	4.28606	0	0	0	0.01238	0.08495	0.152521	0.023199	0.014668	1.1e-05	0.000138676
GOLGA1	ATF6+/+:TM vs Veh_ESC_up	0.849579	0.48082	1.80031	2.18692	1.70084	2.30958	4.17922	2.58197	2.40108	1.50892	1.82569	2.19668	1.11e-05	0.000138972
NEK1	ATF6+/+:TM vs Veh_ESC_up	1.52517	0.651711	3.10383	3.27778	2.73147	1.48484	2.94034	2.46793	1.02357	1.02082	1.40139	1.34833	1.12e-05	0.000140622
KAT6B	ATF6+/+:TM vs Veh_ESC_up	2.45083	1.4806	4.31619	4.98616	2.25919	1.60554	1.94044	1.42254	1.07041	1.05056	1.23579	1.76602	1.13e-05	0.000141133
MT1H	ATF6+/+:TM vs Veh_ESC_up	97.1612	115.148	267.606	270.094	0	0	0	0.427751	0	0	0	0	1.14e-05	0.000141996
HAX1	ATF6+/+:TM vs Veh_ESC_up	54.2126	75.8816	181.247	187.286	71.9799	84.1387	212.702	147.023	51.4361	47.7635	60.7855	86.7347	1.17e-05	0.00014625
MAP1B	ATF6+/+:TM vs Veh_ESC_up	9.02739	4.19079	18.8294	19.4801	20.7485	22.8665	26.6466	30.5838	18.95	15.8158	33.2838	27.6444	1.2e-05	0.000148704
RDH12	ATF6+/+:TM vs Veh_ESC_up	0.373391	0.444035	2.07141	1.7207	0	0	0	0.103421	0	0	0.048163	0.181652	1.22e-05	0.00015109
APTR	ATF6+/+:TM vs Veh_ESC_up	1.93856	1.57245	4.2486	6.09041	0.422122	1.00543	8.1509	7.12652	1.42678	0.797261	3.77513	7.09351	1.24e-05	0.000153469
PEX5L	ATF6+/+:TM vs Veh_ESC_up	0.201713	0.117098	0.784848	0.564175	0	0.084576	0.039101	0.030246	0.039965	0.041857	0.009445	0.011947	1.26e-05	0.000155287
SLC30A1	ATF6+/+:TM vs Veh_ESC_up	3.73465	2.46114	8.17956	6.55232	13.835	9.63918	10.2857	9.59601	4.41983	5.26438	4.93875	5.26108	1.28e-05	0.000158084
ZNF365	ATF6+/+:TM vs Veh_ESC_up	0.052222	0	0.51612	0.631081	1.22863	0.988433	0.9711	0.780995	0.111773	0.094552	0.160364	0.670417	1.3e-05	0.000159602
SPATA3-AS1	ATF6+/+:TM vs Veh_ESC_up	0.094849	0.0566	0.581614	0.764255	0	0	0	0	0	0	0	0	1.35e-05	0.000164748
RBBP8	ATF6+/+:TM vs Veh_ESC_up	8.0951	3.97638	14.904	17.2046	4.43033	3.05412	3.83133	3.14605	2.35183	2.5554	2.14263	3.03671	1.35e-05	0.000164761
MKX	ATF6+/+:TM vs Veh_ESC_up	0.152117	0	0.804928	0.875468	0	0	1.22766	0.682789	0.197804	0.165754	0.969128	0.775986	1.41e-05	0.00017079
FAIM2	ATF6+/+:TM vs Veh_ESC_up	0.207318	0.04128	0.768434	0.821787	2.00246	1.9828	1.22322	0.995212	0.03748	0.015703	0.05374	0.045258	1.51e-05	0.000181394
NBR2	ATF6+/+:TM vs Veh_ESC_up	1.51999	0.874411	3.07401	4.39841	0.957108	0.304544	3.49591	3.04629	0.528646	0.382778	1.51735	2.07415	1.58e-05	0.000188075
CEP164	ATF6+/+:TM vs Veh_ESC_up	1.54306	0.847224	2.61678	2.89056	2.89701	3.33437	3.94384	5.14039	1.62408	1.33701	1.57626	2.06331	1.69e-05	0.000201047
SLC7A7	ATF6+/+:TM vs Veh_ESC_up	1.70144	1.42427	4.15088	3.8575	1.34343	1.82201	1.49076	0.719893	0.301553	0.61698	0.535552	0.777855	1.88e-05	0.000220514
PCLO	ATF6+/+:TM vs Veh_ESC_up	0.136439	0.111359	0.385598	0.378084	0.045099	0.042823	0.065949	0.034415	0.025284	0.088969	0.004833	0.024471	1.91e-05	0.000223339
RYR1	ATF6+/+:TM vs Veh_ESC_up	0.393526	0.278807	0.667707	0.865626	0	0	0	0	0	0	0	0	1.91e-05	0.000223339
MAP7D2	ATF6+/+:TM vs Veh_ESC_up	0.847592	0.49819	2.13243	1.85033	0.309702	0	0.224985	0.264083	0	0.097215	0.044347	0	1.93e-05	0.00022522
ATP6V0E2-AS1	ATF6+/+:TM vs Veh_ESC_up	0.218727	0.326123	1.34087	1.51085	0.394917	0.12524	0.464122	0.545201	0.029603	0.024808	0.198116	0.392632	1.94e-05	0.000226041
ACAD11	ATF6+/+:TM vs Veh_ESC_up	2.36925	2.39992	9.06843	8.64093	1.57782	1.71462	10.0588	8.62355	4.57832	3.21077	6.90974	9.50165	2.17e-05	0.000251664
ZNF555	ATF6+/+:TM vs Veh_ESC_up	0.46428	0.394145	0.953388	1.14046	0.113917	0.043286	0.900451	0.825377	0.086909	0.197067	0.478755	0.432555	2.36e-05	0.00027129
LOC150776	ATF6+/+:TM vs Veh_ESC_up	3.41198	2.45008	4.5662	5.57193	1.08997	1.88911	2.55396	3.35175	1.42622	1.25471	1.00086	1.69722	2.51e-05	0.000285412
NCOA7	ATF6+/+:TM vs Veh_ESC_up	0.708296	0.412672	1.30521	1.71795	1.64567	1.55177	3.82699	4.22045	1.09098	1.0991	3.01979	3.9307	2.71e-05	0.000304342
BLZF1	ATF6+/+:TM vs Veh_ESC_up	2.22249	1.49994	4.65168	4.20904	7.46856	3.55568	7.4858	4.06266	7.48666	4.46271	3.82835	5.10974	2.89e-05	0.000322488
SHMT2	ATF6+/+:TM vs Veh_ESC_up	131.667	172.862	373.868	393.706	92.061	89.6786	257.773	193.241	48.0318	39.2638	66.3022	86.6651	3.18e-05	0.000352029
HERC6	ATF6+/+:TM vs Veh_ESC_up	1.33317	0.939792	2.62166	2.58989	0.422705	0.100467	0.527284	0.31559	6.73327	5.10116	3.54904	3.90234	3.23e-05	0.000355643
XDH	ATF6+/+:TM vs Veh_ESC_up	0.056932	0.051037	0.393026	0.371226	0.894413	0.784603	0.255372	0.31534	0.556098	0.465948	0.014765	0.149291	3.4e-05	0.000373182
DYNC1I1	ATF6+/+:TM vs Veh_ESC_up	0.305872	0.393175	1.45019	1.2766	0	0.167667	0	0	0.620829	0.468268	0.492382	0.191062	3.48e-05	0.00038018
ZBED3-AS1	ATF6+/+:TM vs Veh_ESC_up	0.221061	0.490132	2.65693	1.53017	0	0	0.583083	0.642988	0.710904	0.59613	0.340175	0.425174	3.52e-05	0.000383935
MX1	ATF6+/+:TM vs Veh_ESC_up	0.82841	0.839435	1.9464	3.441	0.117171	0.412495	0.46725	0.239834	12.447	10.0719	9.51683	9.24264	4.31e-05	0.000458487
UBXN8	ATF6+/+:TM vs Veh_ESC_up	3.93073	3.57143	7.76595	9.64096	9.99556	6.21258	9.28369	6.7996	5.57553	4.80881	2.96606	3.96662	4.38e-05	0.000464735
ZNF780B	ATF6+/+:TM vs Veh_ESC_up	0.358869	0.188733	0.975667	0.783018	0.044931	0.170725	0.223602	0.226185	0.191555	0.168939	0.202351	0.158451	4.39e-05	0.000465052
LOC101929147	ATF6+/+:TM vs Veh_ESC_up	0.298671	1.57305	3.85106	4.02001	0.973903	0.156044	3.45207	1.49852	0.801431	0.599625	1.81597	2.07834	4.41e-05	0.00046636
NRP1	ATF6+/+:TM vs Veh_ESC_up	3.00951	1.90233	5.91927	5.82942	50.0856	56.9568	36.1793	48.7586	5.26089	4.90288	5.58408	5.70677	4.47e-05	0.000470334
NAPB	ATF6+/+:TM vs Veh_ESC_up	1.28148	0.867803	2.22966	3.09496	0.939891	0.490266	1.04044	1.08945	2.29519	2.07741	2.49988	3.20052	4.77e-05	0.000498054
ERI2	ATF6+/+:TM vs Veh_ESC_up	1.68806	1.02065	2.58567	3.30156	1.43464	2.17801	1.34467	0.717403	0.591956	0.496047	0.739233	0.527836	5.07e-05	0.000525485
RIC3	ATF6+/+:TM vs Veh_ESC_up	0.476897	0.397948	1.18126	1.00024	0	0	0.021949	0.017169	0.09113	0.089085	0.029024	0.110096	5.08e-05	0.000525862
NOL8	ATF6+/+:TM vs Veh_ESC_up	1.4899	0.819364	2.45479	3.05175	3.95518	2.53602	4.3352	4.0238	2.10349	1.52372	1.54073	1.76431	5.35e-05	0.000550549
SETD8	ATF6+/+:TM vs Veh_ESC_up	2.82814	1.31933	5.93468	5.47435	9.31493	8.72399	10.9113	10.8638	5.28888	3.81906	6.16998	6.05325	5.57e-05	0.000568991
CYP27B1	ATF6+/+:TM vs Veh_ESC_up	0.594177	0.285909	1.52275	1.68423	0.329401	0.156787	0.096917	0.151907	0.259482	0.031067	0.141779	0.089302	6.27e-05	0.000632222
FBXO4	ATF6+/+:TM vs Veh_ESC_up	0.478209	0.709305	2.62652	2.57194	3.41987	2.99048	8.00603	4.63542	0.967969	0.753706	1.04626	1.23535	6.46e-05	0.00064705
ZNF165	ATF6+/+:TM vs Veh_ESC_up	0.816148	0.471794	2.31618	1.93507	0.172909	0	0.407128	0.199451	0.155697	0.13049	0.14888	0.093748	6.62e-05	0.000660641
ZNF181	ATF6+/+:TM vs Veh_ESC_up	1.6482	0.680219	3.43042	3.89822	1.23568	1.69737	1.81619	1.54853	0.678988	0.737792	0.826668	1.005	6.75e-05	0.000670913
FKBP14	ATF6+/+:TM vs Veh_ESC_up	2.59509	1.24933	4.79662	4.97711	14.0417	12.335	34.8845	32.3339	6.24764	4.70851	7.33607	7.34883	6.91e-05	0.000683526
PCBD2	ATF6+/+:TM vs Veh_ESC_up	1.77551	1.37187	4.18927	3.64731	1.90113	0.6582	2.39079	2.19296	1.63408	1.89124	1.67414	1.63985	7.16e-05	0.000704821
SLC38A3	ATF6+/+:TM vs Veh_ESC_up	0.736433	0.411296	1.90356	2.0671	0	0.315761	0	0.114731	0.074655	0.093851	0.107077	0.134883	7.37e-05	0.00072157
THNSL2	ATF6+/+:TM vs Veh_ESC_up	0.539811	0.821217	2.70145	2.30361	0	0	0	0	0.061912	0	0	0	7.42e-05	0.000725177
ZNF391	ATF6+/+:TM vs Veh_ESC_up	2.31714	1.19823	5.31536	4.65179	0.535178	0.510399	0.553521	0.310556	0.30192	0.556814	1.09746	0.870071	7.58e-05	0.000736936
RNF150	ATF6+/+:TM vs Veh_ESC_up	0.915071	0.672721	1.88926	1.91715	1.18969	0.24234	0.448527	0.077977	0.343566	0.351854	0.109471	0.046094	7.69e-05	0.000746347
NTNG1	ATF6+/+:TM vs Veh_ESC_up	0.114831	0.273892	0.791887	1.03134	0.414488	0.657319	0.974546	1.20858	0.114254	0.130211	0.207978	0.074922	7.89e-05	0.000763137
THAP9-AS1	ATF6+/+:TM vs Veh_ESC_up	6.01689	2.12583	14.88	14.265	2.8896	3.31237	8.16888	5.06511	2.06162	1.65243	4.25257	4.53366	8.04e-05	0.000776179
PYROXD1	ATF6+/+:TM vs Veh_ESC_up	0.666729	0.334401	1.47223	1.22777	1.54428	1.65184	2.77917	1.7948	1.97337	1.72626	2.15592	1.57053	8.61e-05	0.000824479
FOXP3	ATF6+/+:TM vs Veh_ESC_up	0.050303	0.089865	1.00999	0.627049	0	0.172428	0.106638	0.125408	0.040772	0	0.116979	0.049087	8.71e-05	0.000833753
LINC00698	ATF6+/+:TM vs Veh_ESC_up	2.23518	1.42369	4.10438	4.12035	0	0	0	0	0	0	0	0	9.08e-05	0.000864783
PLCB4	ATF6+/+:TM vs Veh_ESC_up	0.998207	0.527305	1.84536	2.43047	0.801607	0.824169	1.51283	1.58724	2.18379	1.76802	3.0496	2.36945	9.44e-05	0.000890691
NAP1L5	ATF6+/+:TM vs Veh_ESC_up	0.950561	1.11311	3.2736	3.01134	1.49395	1.4234	2.26522	1.33286	1.34663	1.61246	1.05789	1.09905	9.47e-05	0.000892638
STK33	ATF6+/+:TM vs Veh_ESC_up	2.98784	1.60622	5.63001	5.79188	1.2489	0.577902	1.37388	1.26295	0.045555	0.066055	0.264384	0.603292	9.62e-05	0.000905501
CD72	ATF6+/+:TM vs Veh_ESC_up	1.54791	1.51594	3.9053	4.72781	0	0	0.081861	0.064313	0.062502	0.052396	0	0.075027	9.89e-05	0.00092749
CASP10	ATF6+/+:TM vs Veh_ESC_up	0.372492	0.377926	1.05267	1.33078	0.617424	0.065478	0.112516	0.043255	0.080489	0.136097	0.201691	0.144503	0.000103814	0.00096438
GADD45G	ATF6+/+:TM vs Veh_ESC_up	6.857	3.09046	12.2487	16.7973	0	0	0.760975	2.59936	3.18745	3.48308	2.49615	3.11621	0.000103778	0.00096438
LINC01152	ATF6+/+:TM vs Veh_ESC_up	0.12389	0	0.641007	0.529621	0	0.125277	0.164384	0.128677	0.075508	0.126548	0.113247	0.107117	0.000110166	0.00101911
ORAOV1	ATF6+/+:TM vs Veh_ESC_up	2.11135	1.20443	4.49015	3.62102	2.59049	2.77414	5.38225	4.92697	1.49393	1.89331	2.09043	3.81877	0.000115196	0.00106194
LOC100129534	ATF6+/+:TM vs Veh_ESC_up	0.204093	0.045567	0.820402	0.94023	0.367282	0.174876	0.973339	0.593537	0.24811	0.346577	0.316342	0.199123	0.00012838	0.00116888
KCNA5	ATF6+/+:TM vs Veh_ESC_up	0.430816	0.140104	1.2378	1.30767	0	0	0	0.016271	0	0.186501	0.060793	0	0.000128759	0.00117153
TAF1D	ATF6+/+:TM vs Veh_ESC_up	9.38122	4.835	18.9173	18.2817	8.36027	7.34408	41.2265	23.4654	6.57649	5.83083	11.5723	11.5038	0.000131309	0.00118575
TTLL11	ATF6+/+:TM vs Veh_ESC_up	0.324475	0.257349	1.14475	1.82736	1.11405	2.02684	1.25462	1.72867	1.64537	1.69862	1.54939	1.86627	0.000136876	0.00122619
DNAJC3-AS1	ATF6+/+:TM vs Veh_ESC_up	0.618552	0.380335	1.68838	1.4688	0.558126	0	1.43533	1.09212	0.219688	0.631218	0.900183	0.870145	0.000137835	0.001233
TTLL1	ATF6+/+:TM vs Veh_ESC_up	3.25415	1.77609	6.15463	5.89205	7.53604	7.26555	6.65454	5.62874	2.79296	2.57747	2.05488	2.32385	0.00014369	0.00127848
HRK	ATF6+/+:TM vs Veh_ESC_up	0.642407	0.214406	1.7494	1.94376	0	0	0.33966	0.467093	0	0.054343	0.124023	0.155575	0.000149317	0.00131972
CEACAM1	ATF6+/+:TM vs Veh_ESC_up	0.512509	0.253939	1.39683	1.25385	0.126795	0	0	0	0.286747	0.430372	0.05453	0.157117	0.00015994	0.00139871
ZNF154	ATF6+/+:TM vs Veh_ESC_up	1.16693	0.781561	2.10896	2.1652	1.19744	0.841728	0.934398	0.630633	0.621985	0.635584	0.678549	0.796746	0.000163256	0.00142302
LYRM9	ATF6+/+:TM vs Veh_ESC_up	1.62847	2.46358	5.50796	5.91302	2.61951	0.83309	3.01333	1.35322	1.31438	0.716235	0.817309	0.473131	0.000163934	0.00142706
ZNF605	ATF6+/+:TM vs Veh_ESC_up	1.45064	0.642809	2.47464	3.03747	0.634481	1.14438	0.705884	0.770116	0.783388	0.787345	0.95204	1.32413	0.000163904	0.00142706
BANK1	ATF6+/+:TM vs Veh_ESC_up	0.257233	0.098617	1.03123	1.07396	0	0	0.155949	0.030528	3.03651	2.22049	0.90726	1.71774	0.000164257	0.00142894
VILL	ATF6+/+:TM vs Veh_ESC_up	1.57633	1.08425	2.694	3.58333	0.145822	0.138769	0.943134	1.30974	0.820104	0.687283	0.282282	0.513978	0.000165466	0.00143628
USP25	ATF6+/+:TM vs Veh_ESC_up	5.5965	2.64359	10.0839	9.94048	4.30619	2.48497	5.99055	6.81734	4.43795	3.4726	3.99451	4.20897	0.000168221	0.00145485
SETDB2	ATF6+/+:TM vs Veh_ESC_up	0.689195	0.374285	1.41996	1.47871	0.693893	1.13429	2.60485	2.02881	0.439857	0.431268	0.661647	0.758483	0.000173961	0.00149863
SCAND2P	ATF6+/+:TM vs Veh_ESC_up	0.926018	0.488426	1.73212	1.8017	0.710095	1.1517	1.18468	1.08938	0.498962	0.532136	0.520251	0.602099	0.000180691	0.00154659
GRM8	ATF6+/+:TM vs Veh_ESC_up	0.361508	0.278799	1.45	1.05432	0	0	0.297512	0.43993	0	0.0212	0.996138	0.976903	0.000181612	0.00155346
LINC00476	ATF6+/+:TM vs Veh_ESC_up	0.45656	0.543055	1.57007	1.14519	0.888361	1.93373	1.46212	0.895393	0.455672	0.540945	0.352374	0.575336	0.000183763	0.00156405
SAMD4A	ATF6+/+:TM vs Veh_ESC_up	0.363393	0.198212	0.777791	0.711764	2.15848	1.22679	1.42759	1.57103	4.59104	3.77415	3.94347	3.96418	0.000187606	0.0015914
HIST1H2AC	ATF6+/+:TM vs Veh_ESC_up	4.16479	2.32395	7.41324	10.6929	8.11381	23.5275	32.1894	13.8516	38.732	33.7046	23.7265	31.4842	0.000188433	0.00159538
THAP6	ATF6+/+:TM vs Veh_ESC_up	0.557492	0.360429	1.31761	1.28342	2.12761	1.27799	2.00528	1.72412	1.73668	1.45529	1.49183	1.67015	0.000194105	0.00164026
SLITRK3	ATF6+/+:TM vs Veh_ESC_up	0.650509	0.39621	1.25691	1.58719	0	0	0	0.021619	0	0.141844	0	0	0.000200665	0.00168871
WAPC2	ATF6+/+:TM vs Veh_ESC_up	0.378964	0.151137	0.981519	0.93247	0.076475	0.036318	0.100714	0.218643	0.017157	0	0	0.010373	0.000211529	0.00177061
DUSP8	ATF6+/+:TM vs Veh_ESC_up	0.710331	0.526642	1.32415	1.74773	0.08869	0.421573	0.260108	0.79368	0.537914	0.56759	0.666554	1.41916	0.000212772	0.00177877
FAM185A	ATF6+/+:TM vs Veh_ESC_up	1.66988	0.997659	3.0147	3.61182	2.06678	0.98411	1.29882	1.16195	1.45622	0.985965	0.432877	1.24916	0.000215939	0.00180411
PMS2P5	ATF6+/+:TM vs Veh_ESC_up	0.769663	0.673196	1.66355	2.20401	1.24405	1.42901	1.61265	0.882269	0.817614	0.614874	0.571723	0.614271	0.000233163	0.00192381
BHLHA15	ATF6+/+:TM vs Veh_ESC_up	2.45514	1.7948	5.59118	5.91652	0	0	18.6482	29.9326	0	0	2.9573	7.11857	0.000246661	0.00202013
ILDR2	ATF6+/+:TM vs Veh_ESC_up	0.251036	0.237046	0.729922	0.62323	0	0	0.014042	0.010977	0	0.045089	0.020574	0	0.000248415	0.00203122
SHE	ATF6+/+:TM vs Veh_ESC_up	0.052503	0.094148	0.583991	0.342329	0	0	0	0	0.071241	0.083567	0.068094	0.068863	0.000259245	0.00210502
TOB2P1	ATF6+/+:TM vs Veh_ESC_up	0.37013	0.138057	0.957544	0.994097	0.223043	0.424251	0.949412	0.333152	0.25066	0.210047	0.479259	0.241937	0.000285906	0.00229346
FAM227A	ATF6+/+:TM vs Veh_ESC_up	0.062064	0.046406	0.202258	0.261412	0.03752	0.035637	0.054976	0.017163	0.008417	0.098905	0.032216	0.020357	0.00031691	0.00249841
GOLGB1	ATF6+/+:TM vs Veh_ESC_up	2.18829	0.818868	4.05994	5.21709	1.9099	1.4235	2.87361	3.48022	3.31689	2.85865	5.03479	4.81946	0.000318303	0.00250642
ABCC9	ATF6+/+:TM vs Veh_ESC_up	0.369487	0.193723	0.741926	0.906005	0.093609	0.324971	0.383672	0.638203	0.298208	12.9264	1.10034	0.514222	0.000333541	0.00260786
LINC01347	ATF6+/+:TM vs Veh_ESC_up	0.712919	0.450574	1.39985	1.54447	0.020831	0.297135	0.274664	0.477659	0.269171	0.59494	0.200315	0.240091	0.000342953	0.00267497
GPR50	ATF6+/+:TM vs Veh_ESC_up	1.20526	1.33166	3.4264	3.10729	0	0	0	0	0	0	0.044445	0.055909	0.00036597	0.00281503
LMBRD2	ATF6+/+:TM vs Veh_ESC_up	0.688842	0.708844	1.70252	1.90315	2.73743	2.60404	3.17962	2.17487	1.25893	1.0081	0.695408	0.641061	0.000415017	0.00312888
CEP120	ATF6+/+:TM vs Veh_ESC_up	2.59882	1.12269	4.67598	5.52204	3.10972	1.0574	4.87931	3.84705	0.768787	0.935143	2.4179	2.23377	0.00042754	0.0032033
LIN54	ATF6+/+:TM vs Veh_ESC_up	1.58638	0.779768	3.14182	2.65524	1.22321	1.82454	1.64692	2.10301	0.372174	0.660883	0.56102	0.747587	0.000442995	0.00330048
SYBU	ATF6+/+:TM vs Veh_ESC_up	0	0.075344	0.425487	1.09679	0	0	0.496657	0.731521	0.444996	0.372661	1.10433	0.947853	0.000459385	0.00340729
RAD52	ATF6+/+:TM vs Veh_ESC_up	0.47742	0.445385	1.18383	1.73266	0.427645	1.30936	1.38589	1.21963	0.357571	0.618113	0.484149	1.09634	0.000466607	0.00345123
ARNTL	ATF6+/+:TM vs Veh_ESC_up	1.22272	0.826365	2.37615	2.82466	5.29795	2.90797	5.61561	5.15832	1.85071	1.45452	2.68328	2.10823	0.000470854	0.0034749
ZNF844	ATF6+/+:TM vs Veh_ESC_up	0.992478	0.461518	1.87055	2.74245	0.42975	0.408945	0.631634	0.494776	0.612244	0.270044	0.246473	0.388398	0.000542284	0.0038981
CES3	ATF6+/+:TM vs Veh_ESC_up	0.339842	0.380898	0.941979	1.2712	0	0	0	0.029172	0	0	0	0.055635	0.000556225	0.00399184
ZNF594	ATF6+/+:TM vs Veh_ESC_up	0.828105	0.381054	1.57052	1.72565	0.324313	0.231204	0.213938	0.316117	0.036419	0.198352	0.243685	0.10995	0.000569921	0.00407253
PRKG2	ATF6+/+:TM vs Veh_ESC_up	0.180171	0.134418	0.780054	0.577047	0	0	0.0245	0.02494	0.093875	0.327483	0	0	0.000572135	0.00408615
ADGRG1	ATF6+/+:TM vs Veh_ESC_up	0.711167	0.49264	1.31606	1.85002	17.8499	21.4008	2.82294	3.89747	4.5925	3.56	0.794288	0.941967	0.000576347	0.0041074
SERPINI1	ATF6+/+:TM vs Veh_ESC_up	1.76662	1.51112	3.56727	5.54189	1.01282	2.65565	1.04691	1.93772	1.25659	1.24488	0.819508	0.823371	0.000583751	0.00415126
ALOX12P2	ATF6+/+:TM vs Veh_ESC_up	0.155567	0.185227	0.852552	0.655996	0	0	0	0	0	0	0	0	0.000646775	0.00452913
ZNF841	ATF6+/+:TM vs Veh_ESC_up	0.711633	0.331358	1.44029	1.37605	0.720832	0.685444	1.02744	1.30077	0.786768	0.678668	1.59273	1.42423	0.000651044	0.00455183
TRIM66	ATF6+/+:TM vs Veh_ESC_up	0.04386	0.059033	0.214569	0.302744	0	0.151311	0.128215	0.063769	0.16083	0.239553	0.111014	0.151253	0.000673652	0.00468523
LPXN	ATF6+/+:TM vs Veh_ESC_up	0.370949	0.330863	1.47784	1.3462	0.443898	1.69229	3.41473	1.39318	0.632337	0.530017	1.56742	1.3659	0.000705646	0.00486698
TVP23C	ATF6+/+:TM vs Veh_ESC_up	1.34956	0.585957	3.42236	3.91037	2.11077	3.26164	10.2648	9.83941	2.68859	2.12459	4.43181	8.62739	0.000710838	0.00490024
LOC102606465	ATF6+/+:TM vs Veh_ESC_up	1.38854	1.23404	3.81845	2.50836	3.96087	1.89085	5.13442	2.61546	0.746029	1.00078	1.78449	1.96697	0.000712101	0.00490386
GABRG2	ATF6+/+:TM vs Veh_ESC_up	0.196174	0.025102	0.543246	0.903371	0	0	0	0	0	0	0	0	0.000749032	0.00512102
HHIP	ATF6+/+:TM vs Veh_ESC_up	0.062367	0	0.25098	0.646103	0.338221	0.428897	0.198587	0.155455	0.025341	0.106175	0	0	0.000754672	0.00515163
FOXL2	ATF6+/+:TM vs Veh_ESC_up	0.384892	0.413091	1.1059	1.46233	0	0	0.326634	0.543654	0.031246	0	0.209121	0	0.000792581	0.00537176
TRPM6	ATF6+/+:TM vs Veh_ESC_up	0.156202	0.116764	0.44953	0.389427	0	0	0.013817	0	0.031788	0.079953	0.010122	0.076888	0.000832691	0.00559791
PSTPIP2	ATF6+/+:TM vs Veh_ESC_up	0.62958	0.530056	1.87295	1.40698	2.27314	1.78107	2.31811	1.26159	0.992345	0.957605	0.661255	0.725124	0.000853965	0.00571202
EDEM3	ATF6+/+:TM vs Veh_ESC_up	1.61176	0.583965	2.97879	3.24064	10.5126	6.79005	7.90574	8.45383	2.88996	2.27701	3.25641	2.51513	0.000867492	0.00578793
THUMPD3-AS1	ATF6+/+:TM vs Veh_ESC_up	0.943561	0.729294	1.80492	2.10168	0.45159	0.21518	0.732664	1.04538	0.508985	0.682616	0.438118	0.367168	0.000869444	0.00579398
XRRA1	ATF6+/+:TM vs Veh_ESC_up	0.932664	0.624532	1.26003	1.44424	1.77053	1.86919	3.61928	2.9453	1.56751	1.09592	1.73096	2.94142	0.000887329	0.00589659
PCDH8	ATF6+/+:TM vs Veh_ESC_up	0.550329	0.566773	1.30176	1.61319	0	0	0	0	0	0	0	0	0.000899478	0.00595646
EGFL6	ATF6+/+:TM vs Veh_ESC_up	0.655606	0.251221	1.39962	2.3728	0	0	0	0	0	0	0	0.091532	0.000927942	0.00610489
LOC101927027	ATF6+/+:TM vs Veh_ESC_up	1.42148	0.968891	3.26637	3.00929	2.16939	2.33833	2.25216	2.01857	1.61383	0.892932	1.27327	0.909822	0.00097459	0.00634941
TAF1A-AS1	ATF6+/+:TM vs Veh_ESC_up	0.444953	0.196317	1.82114	2.17544	0	0	1.67821	0.559375	1.59281	2.2373	0.888289	0.838928	0.000975447	0.00635188
INO80	ATF6+/+:TM vs Veh_ESC_up	4.25333	1.85326	6.72225	7.9551	2.4788	2.4048	2.55131	3.34945	1.6411	1.42165	1.52881	2.0433	0.00101401	0.00654525
PSMD5-AS1	ATF6+/+:TM vs Veh_ESC_up	0.639789	0.312466	1.63861	1.1046	0.315569	0.300089	0.802655	0.773193	0	0	0.13559	0.14263	0.00103215	0.0066301
CCDC15	ATF6+/+:TM vs Veh_ESC_up	0.736697	0.304468	1.40109	1.59801	0.922553	0.389891	0.180481	0.211876	0.184274	0.135112	0.198179	0.111194	0.00105235	0.00673057
OFD1	ATF6+/+:TM vs Veh_ESC_up	2.30415	1.00425	4.32269	3.94337	1.09632	0.938355	1.44814	1.51138	1.1088	0.846551	0.683111	0.594598	0.00112659	0.00712986
TIGD2	ATF6+/+:TM vs Veh_ESC_up	0.720469	1.03885	2.67266	2.74498	1.9927	2.65737	2.11375	1.61174	2.01999	1.20396	1.03027	1.78243	0.00114913	0.00723121
ARMC4	ATF6+/+:TM vs Veh_ESC_up	1.11334	0.470637	2.37174	2.17147	0.447168	1.06343	0.558	0.334016	0.223434	0.208034	0.409817	0.212228	0.00116437	0.00731668
SLC16A1-AS1	ATF6+/+:TM vs Veh_ESC_up	1.83461	1.63441	4.96292	5.67537	0.671594	0.272885	1.6565	1.44061	0.306261	0.256994	0.289021	1.99757	0.00119992	0.007494
SOCS2-AS1	ATF6+/+:TM vs Veh_ESC_up	0	0.719424	2.18793	1.59693	0.944007	0.911293	0.861619	0.91654	0.216772	0.182024	0	0.254906	0.00123821	0.00768974
ERN2	ATF6+/+:TM vs Veh_ESC_up	0.256405	0.246482	0.810696	0.774774	0	0	0	0	0.078123	0.043643	0.024892	0	0.00128604	0.00793487
ADAMTS14	ATF6+/+:TM vs Veh_ESC_up	0.165433	0.148272	0.476229	0.595429	2.92272	2.92287	5.42366	9.52549	0.943223	0.705649	0.59569	0.610193	0.00132552	0.0081444
TMEM254-AS1	ATF6+/+:TM vs Veh_ESC_up	0.445616	0.212771	0.896373	0.950546	0	0.306485	0.220732	0.148087	0.14487	0.020226	0.184666	0.611845	0.00142369	0.00864364
STX18-AS1	ATF6+/+:TM vs Veh_ESC_up	0.45886	0.533055	1.26516	1.321	0.330686	0.1574	0.145946	0.30501	0.037214	0.031189	0	0.08965	0.00143928	0.00872237
LRRC37A3	ATF6+/+:TM vs Veh_ESC_up	0.242492	0.118898	0.577076	0.544519	0.701072	0.714261	1.34844	1.03531	0.33583	0.5924	0.675474	0.885357	0.00147141	0.00887252
ADGRF3	ATF6+/+:TM vs Veh_ESC_up	0.024943	0.06944	0.455292	0.268592	0	0	0.03651	0.066573	0.055897	0	0.062285	0.052427	0.00147632	0.00888364
CCT6P1	ATF6+/+:TM vs Veh_ESC_up	1.12219	0.41599	3.42961	3.21333	0.597729	0	3.23436	3.72066	1.68032	1.17501	2.11423	2.0734	0.001495	0.00897001
LOC644554	ATF6+/+:TM vs Veh_ESC_up	0.727635	0.644511	2.63593	3.63867	0	0	0.383541	0.100785	0	0	0	0	0.00150611	0.00901628
CLUHP3	ATF6+/+:TM vs Veh_ESC_up	0.529948	0.354327	1.14023	2.13714	0	0	0.280496	0.055044	0	0.044909	0.15373	0	0.00183183	0.010516
ZNF44	ATF6+/+:TM vs Veh_ESC_up	0.768112	0.457768	1.55246	1.47406	0.46163	0	0.497784	0.60275	0.735262	0.731245	0.562783	0.394323	0.00186251	0.0106691
DHFRL1	ATF6+/+:TM vs Veh_ESC_up	0.61768	0.276562	1.13006	1.22798	2.03157	1.54542	1.29807	1.16637	0.68476	0.474095	0.370934	0.271673	0.00193562	0.0110013
SLC41A2	ATF6+/+:TM vs Veh_ESC_up	0.344147	0.392079	1.22304	0.864302	1.69662	1.93634	3.38704	3.04133	1.01694	1.17174	1.33677	1.56428	0.00200412	0.0112904
SDSL	ATF6+/+:TM vs Veh_ESC_up	1.14106	1.60519	3.48606	5.15362	10.5048	9.38399	13.0573	9.79839	4.06018	3.85384	2.49219	4.49746	0.00207617	0.0116273
BEND6	ATF6+/+:TM vs Veh_ESC_up	0.292985	0.336778	0.961901	0.963852	1.66051	2.44234	1.86432	1.07807	0.61134	0.796968	0.194842	0.286492	0.00210823	0.0117671
MID2	ATF6+/+:TM vs Veh_ESC_up	0.282025	0.170899	0.597905	0.578958	0.861862	0.716441	1.66942	1.42773	1.48426	1.07611	0.769771	0.857122	0.00215637	0.0119455
STYK1	ATF6+/+:TM vs Veh_ESC_up	0.224505	0.16735	0.731114	0.689244	0.135087	0	0.595434	0.71505	0.273427	0.534655	0.261418	0.18314	0.00216754	0.0119963
ZNF429	ATF6+/+:TM vs Veh_ESC_up	0.241816	0.302436	1.22217	1.28102	0.174171	0	0.205061	0.08037	0.470517	0.197171	0.187466	0.047216	0.00232866	0.0127039
LINC00174	ATF6+/+:TM vs Veh_ESC_up	0.223001	0.133181	0.569986	0.655867	0	0	0.131558	0.185279	0.141069	0.118206	0.231172	0.535271	0.00243067	0.0131363
PDGFRL	ATF6+/+:TM vs Veh_ESC_up	1.28625	0.76489	2.17945	3.0342	3.07916	4.19157	2.27019	1.22146	2.72641	2.53457	1.28005	1.72868	0.00261942	0.0139688
LINC01012	ATF6+/+:TM vs Veh_ESC_up	0.211948	0.572249	2.06579	2.85794	0	0	0	0	0	0.110644	0.165399	0.816605	0.00267513	0.0142146
FAM86JP	ATF6+/+:TM vs Veh_ESC_up	0.539265	0.641477	1.99562	1.60132	1.07609	1.74862	1.2708	0.984456	0.848794	0.854765	0.556635	0.773945	0.00272302	0.0144517
SYNE1	ATF6+/+:TM vs Veh_ESC_up	0.072277	0.034547	0.132903	0.161508	0.895738	0.880308	1.24205	1.57468	1.24699	1.18763	1.58476	2.20596	0.00285316	0.0149927
TMIE	ATF6+/+:TM vs Veh_ESC_up	0.188599	0.168198	0.721537	0.941568	0	0	0.465963	0.20895	0.050868	0	0.389207	0.183475	0.00303896	0.0157447
ZCWPW1	ATF6+/+:TM vs Veh_ESC_up	0.15255	0.181651	0.584017	0.775634	0.366049	0.632901	1.43816	0.760527	0.865456	0.483571	1.13266	1.57404	0.00304883	0.0157836
CCDC150	ATF6+/+:TM vs Veh_ESC_up	0.24018	0.134393	0.793995	0.483797	0.108571	0.206503	0.095605	0.049889	0	0.061342	0.069981	0.147213	0.00307064	0.0158717
MYOCD	ATF6+/+:TM vs Veh_ESC_up	0.089186	0.067406	0.26397	0.417806	0.925175	0.878868	0.081249	0.148199	0.17646	0.156543	0	0	0.00311155	0.0160423
TMEM154	ATF6+/+:TM vs Veh_ESC_up	0.138726	0.093098	0.877097	0.439172	1.00229	0.595916	0.441607	0.288156	1.5775	1.43998	0.727151	1.08712	0.00322019	0.0164844
LINC00662	ATF6+/+:TM vs Veh_ESC_up	1.07227	0.856268	1.49031	1.49517	0.811484	1.54604	3.52734	1.313	0.639859	0.689535	0.655622	1.42969	0.00330895	0.016861
ANKRD42	ATF6+/+:TM vs Veh_ESC_up	0.89846	0.534042	1.19422	2.21882	1.67342	2.29976	2.89577	3.27423	1.95858	1.93397	1.4507	1.78719	0.00335785	0.0171016
TMEM62	ATF6+/+:TM vs Veh_ESC_up	0.570037	0.400479	1.9184	1.07825	1.76266	2.93552	2.89341	3.75522	1.9827	1.99391	1.16902	1.59303	0.00345773	0.0174914
NR2F1-AS1	ATF6+/+:TM vs Veh_ESC_up	0.122368	0.038028	0.542978	0.70551	4.84434	3.23552	4.05251	3.65405	2.16099	1.74851	1.83851	1.6022	0.00346781	0.0175246
IQCH	ATF6+/+:TM vs Veh_ESC_up	0.192761	0.116045	0.622368	0.60256	0.228994	0	0.26545	0.078944	0.541387	0.248748	0.303001	0.060907	0.00358128	0.0179999
NBEAL1	ATF6+/+:TM vs Veh_ESC_up	0.189196	0.106092	0.313045	0.530544	1.11643	0.652607	1.70938	1.10031	0.69368	0.548901	0.460404	0.559121	0.00383683	0.019075
AKR1E2	ATF6+/+:TM vs Veh_ESC_up	1.16067	0.51647	1.6483	2.71885	0.324428	0.500653	1.81381	0.48229	0.424541	0.360644	0.169987	0.562697	0.00384175	0.0190924
ZNF19	ATF6+/+:TM vs Veh_ESC_up	0.411162	0.330862	0.661473	1.18352	0.296631	0	0.392466	0.239139	0.166836	0.25167	0.127613	0.120637	0.00393158	0.0194369
ZNF527	ATF6+/+:TM vs Veh_ESC_up	0.297519	0.247592	0.611199	0.880378	0.385025	0.878289	0.541746	0.388439	0.311269	0.40571	0.066118	0.355058	0.00403346	0.0198373
C4orf36	ATF6+/+:TM vs Veh_ESC_up	0.440215	0.259182	1.84389	0.677835	0	0	0.308797	0.365874	0	0.098478	0.337231	0	0.00412535	0.0201846
N4BP2L1	ATF6+/+:TM vs Veh_ESC_up	0.18395	0.350272	0.767294	0.845872	0.265726	0.388579	0.156116	0.183148	0	0.225511	0.057131	0	0.00433077	0.021027
LETM2	ATF6+/+:TM vs Veh_ESC_up	0.29251	0.218568	0.900734	1.03738	1.83688	1.19957	1.45576	0.96484	1.11516	1.52812	1.49328	1.21195	0.00449824	0.0216816
LINC00963	ATF6+/+:TM vs Veh_ESC_up	0.054442	0.194404	0.687659	0.815201	0.391588	1.67841	1.61511	1.71899	2.07279	1.81123	1.81351	2.38824	0.00456396	0.0219665
MCOLN3	ATF6+/+:TM vs Veh_ESC_up	0.505489	0.037654	0.997684	1.42078	0.151893	0.289148	0.178685	0.131146	0	0.05729	0	0.041182	0.00466152	0.022358
MICU3	ATF6+/+:TM vs Veh_ESC_up	0.442118	0.148474	0.826212	0.890501	0.999817	0.950682	1.05611	0.918333	0.584107	0.414152	0.622807	0.325373	0.00501978	0.0236722
SPAG1	ATF6+/+:TM vs Veh_ESC_up	0.235852	0.316752	0.678016	0.950157	0.85302	0.709793	0.688503	0.906322	0.311522	0.321286	0.572711	0.607239	0.00528198	0.0246889
LAYN	ATF6+/+:TM vs Veh_ESC_up	0.492478	0.625556	1.88623	1.24177	15.9093	15.2339	21.3405	17.7551	6.72706	5.45875	9.6519	10.0648	0.00549853	0.0255126
IL23A	ATF6+/+:TM vs Veh_ESC_up	1.2356	0.765908	2.6853	2.85195	0	0.418548	0.390708	0.102687	0	0.083164	0	0	0.0056744	0.0261823
SYCP2L	ATF6+/+:TM vs Veh_ESC_up	0.357093	0.287536	0.697805	0.904403	0.12897	0	0.113665	0.089009	0.029001	0	0.027726	0	0.00580231	0.0266429
MAMDC4	ATF6+/+:TM vs Veh_ESC_up	0.241913	0.108287	0.452011	0.48729	0.109349	0.103992	0.288878	0.577859	0.417797	0.164753	0.540376	1.3344	0.00642755	0.0289201
CHRNA9	ATF6+/+:TM vs Veh_ESC_up	0.453036	0.314709	0.92503	0.985543	0.1812	0.345088	0.2134	0.125476	0	0.034195	0.156057	0.04912	0.00732962	0.0320496
SERPINB8	ATF6+/+:TM vs Veh_ESC_up	0.584978	0.156239	0.49145	0.876306	9.90595	8.4681	25.7361	18.4638	7.49654	6.1674	13.5126	13.2669	0.00865117	0.0366344
CACNA1E	ATF6+/+:TM vs Veh_ESC_up	0.028487	0.01278	0.106664	0.09015	0	0	0	0	0	0.048677	0	0.007015	0.00970013	0.0400798
C12orf60	ATF6+/+:TM vs Veh_ESC_up	0.674564	0.29906	2.9596	1.29709	0.798209	1.52608	0.593005	0.280297	0.36146	0.75777	0.25945	0	0.0102823	0.0419761
PXDNL	ATF6+/+:TM vs Veh_ESC_up	0.136325	0.122154	0.444317	0.366058	0	0	0.072393	0.018877	0.055454	0.030977	0.070678	0.066966	0.0109519	0.0439133
DNAJC12	ATF6+/+:TM vs Veh_ESC_up	0.308798	0.872757	1.53236	3.13959	2.4974	2.09902	9.48175	6.83359	0.390703	0.308058	2.43317	5.46971	0.0109828	0.0439975
INSIG1	ATF6+/+:TM vs Veh_ESC_down	31.1468	27.2092	5.82925	6.03657	43.8688	40.272	14.6895	10.9212	93.6999	82.1683	13.8178	18.7255	7.68e-58	6.8e-55
SLC16A3	ATF6+/+:TM vs Veh_ESC_down	51.3286	45.9239	14.361	14.551	91.0706	112.548	51.3988	94.3326	31.8467	27.1997	22.8643	27.8284	8.18e-39	3.2e-36
SNRNP70	ATF6+/+:TM vs Veh_ESC_down	174.215	162.342	50.8386	55.6503	72.9942	75.4524	35.4854	49.9557	30.0917	26.3611	11.5744	14.7305	5.62e-38	2.13e-35
MEX3D	ATF6+/+:TM vs Veh_ESC_down	59.2575	46.5568	19.9413	19.3613	14.0973	15.4768	7.24825	12.2933	1.44414	1.63536	1.13311	2.08599	2.37e-35	7.33e-33
FASN	ATF6+/+:TM vs Veh_ESC_down	206.407	199.222	68.5308	70.9594	77.6676	69.0265	20.7332	35.4374	67.3176	59.2886	8.05846	11.1673	6.51e-32	1.6e-29
AK4	ATF6+/+:TM vs Veh_ESC_down	28.5058	22.7364	11.6181	11.5416	0.170505	0.486074	0.516139	0.618353	5.53231	4.75564	2.09824	2.1959	7.55e-31	1.82e-28
FZD5	ATF6+/+:TM vs Veh_ESC_down	21.7195	17.9712	9.23995	9.42816	0.059687	0.056714	0.209804	0.423786	0.549314	0.482705	0.15367	0.113332	6.73e-28	1.42e-25
IDI1	ATF6+/+:TM vs Veh_ESC_down	42.7407	34.9775	14.6866	13.4883	71.041	66.5539	55.8646	35.9172	61.075	52.8019	19.8588	19.3092	6.36e-27	1.32e-24
BNIP3	ATF6+/+:TM vs Veh_ESC_down	89.6474	71.4886	36.2549	37.3467	23.2132	24.1255	45.5382	28.7442	47.7248	40.3521	19.8138	19.9303	1.64e-26	3.26e-24
FGFBP3	ATF6+/+:TM vs Veh_ESC_down	82.9589	62.1321	28.9093	31.6216	1.11583	2.12423	1.35979	0.734857	0.645694	0.420885	0.205797	0.648242	3.31e-26	6.47e-24
HMGCS1	ATF6+/+:TM vs Veh_ESC_down	53.0903	37.8479	15.9678	17.0462	28.0305	28.0933	18.895	12.1655	23.1955	19.7369	7.05271	5.78155	8.79e-26	1.62e-23
PCSK9	ATF6+/+:TM vs Veh_ESC_down	24.4435	18.4415	8.0207	7.51413	6.7917	5.7413	2.49974	5.4488	4.55491	3.75596	0.880147	1.82416	2.85e-25	4.99e-23
LEFTY1	ATF6+/+:TM vs Veh_ESC_down	16.7706	17.6871	1.34309	1.757	0	0	0.077427	0	0	0	0.056562	0	9.77e-25	1.64e-22
SQLE	ATF6+/+:TM vs Veh_ESC_down	64.7962	55.2764	29.7382	30.9531	56.0449	52.809	40.9342	39.0072	15.7404	14.5941	6.8114	8.80943	2.24e-24	3.72e-22
PRR36	ATF6+/+:TM vs Veh_ESC_down	16.2491	13.9044	4.44099	5.89325	0.087792	0.08346	0.133037	0.156807	0	0.099147	0	0	4.38e-23	6.39e-21
MDFI	ATF6+/+:TM vs Veh_ESC_down	27.1976	26.627	5.84633	4.83404	34.4623	41.3978	10.8657	8.81325	32.494	29.5921	4.75912	7.82305	1.37e-22	1.94e-20
PLXND1	ATF6+/+:TM vs Veh_ESC_down	8.1434	6.4301	2.6496	2.91574	14.0166	12.3585	2.64368	4.54471	13.3641	11.7455	5.55676	5.7031	2.27e-22	3.18e-20
B4GALNT4	ATF6+/+:TM vs Veh_ESC_down	20.7687	17.7259	8.02097	8.17868	9.99384	7.95805	2.93438	5.66292	0.417957	0.394022	0.14984	0.157561	2.33e-22	3.23e-20
AKAP1	ATF6+/+:TM vs Veh_ESC_down	35.1747	26.9557	12.1924	13.8984	4.72264	3.91732	2.2104	2.37661	9.0055	8.21579	1.94253	2.97024	5.92e-22	7.87e-20
ZNF143	ATF6+/+:TM vs Veh_ESC_down	14.7375	12.4267	4.59489	5.08485	3.57426	4.05782	3.39293	2.37668	1.99753	1.41166	0.856965	0.968783	4.28e-21	5.47e-19
GPRIN1	ATF6+/+:TM vs Veh_ESC_down	6.24056	5.12187	1.32134	1.56267	3.11883	3.86384	0.887185	1.1498	0.318499	0.355843	0.243571	0.435732	6.16e-21	7.63e-19
B3GNT7	ATF6+/+:TM vs Veh_ESC_down	23.2467	23.3543	7.48144	7.94655	0.110456	0.210096	0.194545	0.126903	0.049652	0	0	0	9.31e-21	1.1e-18
C4orf3	ATF6+/+:TM vs Veh_ESC_down	24.9235	19.4181	9.10744	9.12418	36.3173	34.695	23.6626	12.3789	31.23	24.6087	10.3324	8.06355	9.31e-21	1.1e-18
NODAL	ATF6+/+:TM vs Veh_ESC_down	7.81019	7.02092	1.01762	1.21226	0	0	0.058684	0.046025	0.044865	0.075208	0	0	1.25e-20	1.46e-18
FAM129B	ATF6+/+:TM vs Veh_ESC_down	29.9844	26.8114	12.9827	13.9471	162.171	155.447	65.2708	82.5709	67.217	57.4678	32.8879	35.9278	1.97e-20	2.24e-18
KCNK5	ATF6+/+:TM vs Veh_ESC_down	31.0767	28.8666	12.6151	12.8905	0	0	0	0	0	0.139238	0	0	2.72e-20	3.04e-18
SWAPCD2	ATF6+/+:TM vs Veh_ESC_down	27.8512	22.7719	8.67741	10.6082	2.91717	3.07124	1.52875	3.85271	0.046825	0.039238	0	0	4.71e-20	5.08e-18
SH2B1	ATF6+/+:TM vs Veh_ESC_down	12.5171	10.2325	3.48167	3.86111	10.4431	10.9134	5.54968	6.94905	4.72291	3.77356	1.80499	2.58679	1.22e-19	1.26e-17
VWA1	ATF6+/+:TM vs Veh_ESC_down	17.5234	15.8847	6.66439	7.49024	5.38331	4.0408	1.54562	3.31173	0.324625	0.480017	0.127774	0.322805	2.78e-19	2.8e-17
EFS	ATF6+/+:TM vs Veh_ESC_down	14.8603	11.9812	5.42351	5.26642	9.33366	11.0738	7.38408	9.62217	4.34378	3.82615	2.33113	3.40251	3.01e-19	2.99e-17
ARHGDIA	ATF6+/+:TM vs Veh_ESC_down	129.312	123.495	52.3053	56.4856	298.465	321.097	190.703	181.073	86.2683	74.0509	31.4521	42.7042	5.23e-19	5.1e-17
ZNF395	ATF6+/+:TM vs Veh_ESC_down	12.419	10.1294	4.18634	4.84245	6.83845	7.04857	4.34827	3.96854	3.31236	2.80649	0.97287	1.34076	6.51e-19	6.26e-17
INF2	ATF6+/+:TM vs Veh_ESC_down	28.6385	26.5112	9.91665	10.3728	35.1363	36.7802	21.216	23.2187	24.4451	21.219	11.4501	15.2286	6.65e-19	6.35e-17
SNN	ATF6+/+:TM vs Veh_ESC_down	32.4332	28.9935	14.1132	15.1056	6.23209	5.69568	5.56274	3.84965	3.65392	2.73966	0.971812	1.0272	7.31e-19	6.94e-17
SHISA2	ATF6+/+:TM vs Veh_ESC_down	6.7278	5.77352	1.83247	1.92527	29.474	26.176	19.1823	23.1353	0.347262	0.317473	0.3622	0.456658	1.01e-18	9.48e-17
FHOD1	ATF6+/+:TM vs Veh_ESC_down	13.3064	12.0773	4.74195	3.85634	21.5469	21.3759	2.8576	3.94957	7.70528	6.63226	0.912403	0.814689	8.76e-18	7.65e-16
DACT1	ATF6+/+:TM vs Veh_ESC_down	4.16902	3.22161	0.913628	0.636048	27.5667	23.288	5.66398	5.66865	0.330814	0.235791	0.411513	0.702646	3.01e-17	2.5e-15
SBK1	ATF6+/+:TM vs Veh_ESC_down	36.2405	28.5223	15.2957	17.3203	0.079145	0.075227	0.069606	0.090747	0	0	0	0	5.08e-17	4.16e-15
DUSP5	ATF6+/+:TM vs Veh_ESC_down	15.1773	13.7648	4.5914	5.63603	18.4494	13.4027	10.1886	13.618	6.33738	4.76178	9.12432	10.9249	7.02e-17	5.58e-15
GPC1	ATF6+/+:TM vs Veh_ESC_down	26.2022	23.0553	12.0446	12.8861	260.714	251.861	126.704	260.918	26.6383	23.4259	11.8234	15.3646	6.99e-17	5.58e-15
LDLR	ATF6+/+:TM vs Veh_ESC_down	28.3775	23.2704	10.4383	12.7708	34.7825	34.6899	12.0584	23.9075	18.9214	15.6674	6.62031	7.89349	8.12e-17	6.42e-15
HSPA8	ATF6+/+:TM vs Veh_ESC_down	1219.73	1402.09	381.093	378.035	749.494	802.758	603.204	452.232	347.338	290.869	74.1588	77.8719	9.88e-17	7.77e-15
DUSP6	ATF6+/+:TM vs Veh_ESC_down	25.5843	25.5488	8.80111	10.0633	32.8967	23.3621	8.96498	13.7381	18.6414	13.6788	6.1205	6.47401	1.53e-16	1.17e-14
CDT1	ATF6+/+:TM vs Veh_ESC_down	55.1693	51.4358	21.6973	25.1468	7.61707	7.39448	0.582382	0.491386	0.068553	0.172353	0.098319	0.123909	1.91e-16	1.44e-14
HES1	ATF6+/+:TM vs Veh_ESC_down	21.008	17.2202	6.35305	7.05531	97.2407	104.912	11.2805	24.0551	1.2014	1.45484	0.638521	0.720672	3.13e-16	2.33e-14
TSPAN14	ATF6+/+:TM vs Veh_ESC_down	12.3984	10.7475	5.39689	5.85064	15.1696	16.2631	7.09214	8.26341	5.38627	5.30954	1.95338	3.11938	3.4e-16	2.51e-14
C14orf132	ATF6+/+:TM vs Veh_ESC_down	7.88454	6.31856	3.13237	3.14751	13.2658	10.4974	6.11307	6.78241	1.18472	1.22588	1.40492	1.26572	4.72e-16	3.45e-14
FAM109A	ATF6+/+:TM vs Veh_ESC_down	7.08346	6.29293	1.86347	2.2719	6.23736	7.26573	2.99143	4.34086	2.54015	1.96681	1.7256	1.73675	5.78e-16	4.15e-14
MUC3A	ATF6+/+:TM vs Veh_ESC_down	5.82291	4.70398	2.47191	2.3082	0	0	0	0.030863	0	0.418058	0	0	8.04e-16	5.65e-14
BMF	ATF6+/+:TM vs Veh_ESC_down	6.28947	4.97549	2.01198	1.71852	3.8454	2.74539	0.892086	1.12284	1.53184	1.41683	0.388578	0.49788	1.23e-15	8.39e-14
TUBB3	ATF6+/+:TM vs Veh_ESC_down	131.609	138.973	50.384	49.8991	240.019	226.417	94.9559	67.7778	30.5192	25.5814	18.8293	14.0025	1.32e-15	8.99e-14
GIT1	ATF6+/+:TM vs Veh_ESC_down	23.5622	17.9632	9.76321	10.4309	6.96206	7.23189	8.44725	9.39761	6.23254	5.03863	3.98103	6.20377	1.62e-15	1.08e-13
KIAA1161	ATF6+/+:TM vs Veh_ESC_down	1.91148	1.77413	0.3473	0.347267	2.31113	2.13824	0.481033	0.654746	0.464181	0.549069	0.091344	0.197966	1.95e-15	1.29e-13
SEMA3F	ATF6+/+:TM vs Veh_ESC_down	16.3743	12.5107	6.45685	6.35536	1.2546	1.51867	0.167427	0.31456	0.128185	0.021483	0.098036	0.030929	2.06e-15	1.35e-13
RASL12	ATF6+/+:TM vs Veh_ESC_down	6.68419	5.62641	1.51212	1.67744	0	0	0	0.072886	0	0	0	0	2.92e-15	1.89e-13
FSCN1	ATF6+/+:TM vs Veh_ESC_down	191.808	203.813	71.0289	77.401	220.164	213.109	31.4861	34.4708	26.055	25.3968	3.81332	4.01894	4.44e-15	2.82e-13
ST6GAL1	ATF6+/+:TM vs Veh_ESC_down	30.1224	27.6389	14.7624	15.6176	3.27157	4.00986	2.21039	1.787	2.43684	2.01641	1.34907	1.48078	4.63e-15	2.93e-13
HSPA2	ATF6+/+:TM vs Veh_ESC_down	15.1408	11.2091	4.39658	5.38918	0.73416	0.279465	0.215842	0.304359	0.132129	0.22146	0.189497	0.03981	6.97e-15	4.33e-13
MMP17	ATF6+/+:TM vs Veh_ESC_down	8.42591	7.23215	2.12071	2.72563	1.70514	1.46104	0.853078	1.53394	0.26868	0.160842	0.477127	0.462255	2.48e-14	1.48e-12
PCDH10	ATF6+/+:TM vs Veh_ESC_down	11.0827	8.05666	3.92874	4.03673	3.31929	2.05404	2.33735	2.27366	0.834769	0.82506	0.389902	0.187507	3.16e-14	1.84e-12
MXD4	ATF6+/+:TM vs Veh_ESC_down	11.0109	9.28189	2.8623	4.11221	29.2338	29.6635	12.4968	13.6254	14.2583	11.7485	4.98346	6.08946	5.74e-14	3.3e-12
SNHG16	ATF6+/+:TM vs Veh_ESC_down	31.5281	28.9839	15.2741	15.5009	22.8124	20.76	15.2371	15.5733	14.8279	11.111	7.90932	8.98936	1.98e-13	1.08e-11
SLCO4A1	ATF6+/+:TM vs Veh_ESC_down	5.19562	5.48053	1.1195	1.16838	0	0.418069	0.129155	0.033726	0.098829	0.027608	0	0.079407	2.76e-13	1.48e-11
SEMA6C	ATF6+/+:TM vs Veh_ESC_down	5.44829	3.99865	1.19495	1.58387	2.13371	3.09167	0.626111	1.68341	0.15982	0.172185	0.08783	0.055109	2.89e-13	1.54e-11
FAM127A	ATF6+/+:TM vs Veh_ESC_down	53.7417	54.019	17.1616	22.0043	230.427	223.331	106.425	91.6448	107.286	90.0245	34.092	45.4579	4.01e-13	2.12e-11
TTLL12	ATF6+/+:TM vs Veh_ESC_down	64.5806	64.4459	29.3962	31.2746	23.8738	26.7753	13.0445	14.4179	8.4109	6.73499	3.01218	3.70392	4.49e-13	2.35e-11
VSNL1	ATF6+/+:TM vs Veh_ESC_down	32.4642	25.1483	13.6194	13.7321	0.415912	2.3774	0.061297	0.192336	0.046856	0.039273	0	0.056365	4.57e-13	2.37e-11
TUBB2B	ATF6+/+:TM vs Veh_ESC_down	469.092	466.993	218.258	247.993	35.2396	32.0886	19.4526	14.2927	38.9237	31.8062	10.8467	14.8331	6.52e-13	3.34e-11
SLC9A3R2	ATF6+/+:TM vs Veh_ESC_down	9.70261	8.65532	3.2644	3.57628	23.3581	29.818	15.4223	15.8436	20.2436	15.9326	7.94887	10.1976	9.39e-13	4.71e-11
FAM101B	ATF6+/+:TM vs Veh_ESC_down	10.8296	9.01021	4.71349	4.61292	12.1678	12.9396	7.85808	7.32028	4.15195	3.45839	1.90143	1.79981	1.08e-12	5.34e-11
NDN	ATF6+/+:TM vs Veh_ESC_down	35.6303	34.0316	13.9855	16.5185	57.0073	55.7965	27.6303	28.0722	15.6876	12.398	3.52464	6.94669	1.16e-12	5.71e-11
DLL3	ATF6+/+:TM vs Veh_ESC_down	12.4072	13.7178	3.60938	4.02181	1.36091	0.922896	1.64604	0.975959	0.300948	0.230859	0.262952	0.275673	1.62e-12	7.82e-11
WFIKKN1	ATF6+/+:TM vs Veh_ESC_down	13.9214	13.7527	4.59536	5.02462	0.429243	0.204491	0.06328	0.198586	0	0	0	0	1.87e-12	8.89e-11
KCNQ2	ATF6+/+:TM vs Veh_ESC_down	36.0566	37.2718	13.7988	15.6353	0	0	0.089985	0	0	0	0	0	2.04e-12	9.66e-11
AP5B1	ATF6+/+:TM vs Veh_ESC_down	4.8796	4.27286	1.97849	2.01592	6.11815	5.07957	3.27103	5.57777	1.66665	1.29589	0.917563	1.22452	2.2e-12	1.04e-10
PFKFB3	ATF6+/+:TM vs Veh_ESC_down	18.6966	13.89	5.78564	7.57579	13.6148	13.7353	2.60914	3.58703	8.85976	7.56201	1.69779	1.99443	2.41e-12	1.13e-10
KANK2	ATF6+/+:TM vs Veh_ESC_down	6.42435	4.85672	2.53127	2.52576	22.7557	23.4224	7.22416	7.52365	12.8367	11.426	4.21134	5.89669	2.42e-12	1.13e-10
HAS3	ATF6+/+:TM vs Veh_ESC_down	16.4622	15.2628	7.39382	8.66577	0.374009	0.982984	0.1131	0.108164	0	0.140171	0	0.101203	3.48e-12	1.61e-10
TIMP2	ATF6+/+:TM vs Veh_ESC_down	17.2006	12.6607	6.7203	7.42448	320.742	314.682	201.285	206.896	24.6116	22.2325	21.5991	22.5094	5.26e-12	2.38e-10
NSMF	ATF6+/+:TM vs Veh_ESC_down	23.5583	24.2924	10.4793	11.0731	20.0663	16.9784	9.8734	10.1864	3.42307	3.75283	2.36169	2.20571	6.58e-12	2.96e-10
LRP3	ATF6+/+:TM vs Veh_ESC_down	20.7284	21.2895	8.80478	7.78088	24.3385	27.8778	11.9064	17.62	8.51446	8.65798	2.83537	4.41541	7.32e-12	3.24e-10
FDFT1	ATF6+/+:TM vs Veh_ESC_down	218.924	233.66	96.7016	99.2183	204.503	220.139	86.3173	63.6827	169.352	141.215	33.7672	43.6543	7.61e-12	3.36e-10
RTN4R	ATF6+/+:TM vs Veh_ESC_down	25.2732	24.1709	9.69336	11.5482	0.21818	0.831578	1.09376	1.41347	0.393378	0.164863	0.376219	0.532197	8.14e-12	3.57e-10
EDNRB	ATF6+/+:TM vs Veh_ESC_down	16.25	15.843	5.2771	7.09286	0	0.175487	0.136068	0.150172	0	0	0.139484	0	1.07e-11	4.63e-10
VPS37D	ATF6+/+:TM vs Veh_ESC_down	7.12989	7.54082	1.61856	1.71187	3.72275	5.07183	5.97155	4.38176	1.02005	1.40839	0.57396	1.65719	1.11e-11	4.75e-10
EPPK1	ATF6+/+:TM vs Veh_ESC_down	3.98691	3.35964	1.74585	1.63708	0	0.046292	0	0.033459	0	0.073295	0	0	1.17e-11	5.01e-10
C1orf174	ATF6+/+:TM vs Veh_ESC_down	18.2965	16.3649	7.75882	7.79383	10.4579	9.48504	8.06086	5.97491	7.19258	5.7399	3.02712	3.52504	1.34e-11	5.67e-10
MVK	ATF6+/+:TM vs Veh_ESC_down	16.0508	13.9226	6.79537	6.79591	28.6128	23.6558	8.37283	6.70561	12.6331	12.225	2.07339	3.41709	1.76e-11	7.36e-10
ARL4C	ATF6+/+:TM vs Veh_ESC_down	9.79513	8.58884	3.66592	4.4596	46.436	37.2516	30.8848	27.1332	4.89299	4.26858	13.2635	13.3213	2.1e-11	8.69e-10
GLIS2	ATF6+/+:TM vs Veh_ESC_down	8.86591	7.34966	3.77577	4.02012	5.61376	6.46796	6.68599	7.73832	0.946241	1.01656	2.01793	2.22498	2.57e-11	1.05e-09
C15orf39	ATF6+/+:TM vs Veh_ESC_down	12.3306	11.3789	5.55343	6.32605	4.93066	6.39203	3.81248	3.62066	1.81246	1.40059	1.34755	2.09095	3.11e-11	1.25e-09
BIN1	ATF6+/+:TM vs Veh_ESC_down	14.284	12.6104	5.8087	5.04956	37.7709	32.4192	19.8203	18.7867	22.1156	18.8178	8.1854	10.0455	4.45e-11	1.76e-09
LFNG	ATF6+/+:TM vs Veh_ESC_down	22.8422	21.7994	10.1614	11.31	3.03448	2.72996	1.13167	0.954168	2.45883	2.02284	0.511295	0.71398	4.5e-11	1.78e-09
JAG2	ATF6+/+:TM vs Veh_ESC_down	2.48978	2.11546	0.829121	0.748295	0.206221	0.261314	0.236878	0.315104	0.108045	0.051728	0.177045	0.149175	5.21e-11	2.05e-09
ID3	ATF6+/+:TM vs Veh_ESC_down	157.831	168.457	65.4623	74.4771	196.31	183.088	44.9976	47.581	34.471	30.8661	14.7544	18.7537	5.71e-11	2.24e-09
MVD	ATF6+/+:TM vs Veh_ESC_down	51.9685	52.0974	24.7357	25.048	80.0736	69.1962	67.059	69.3813	41.9643	35.7732	17.361	25.257	6.96e-11	2.69e-09
ZNF581	ATF6+/+:TM vs Veh_ESC_down	65.3896	71.3945	23.2568	27.7546	22.0406	20.3649	16.08	12.3193	5.47598	5.27684	3.20656	4.10996	9.24e-11	3.53e-09
FZD9	ATF6+/+:TM vs Veh_ESC_down	5.56216	5.40456	1.68129	1.57331	1.75694	1.50557	1.8101	4.05402	0.55376	0.331506	0.378229	0.381029	1.01e-10	3.83e-09
LRRC4B	ATF6+/+:TM vs Veh_ESC_down	6.48638	5.02137	2.44142	2.05253	0	0	0.32192	0.3782	0	0	0	0	1.06e-10	4e-09
PHYHIP	ATF6+/+:TM vs Veh_ESC_down	3.67744	4.85805	0.638099	0.878632	0.250625	0	0	0.028818	0	0	0	0.033975	1.24e-10	4.58e-09
A4GALT	ATF6+/+:TM vs Veh_ESC_down	6.84683	5.02736	1.64842	1.59003	4.56651	2.45854	1.11149	1.8352	1.43118	0.63726	0.89818	1.39923	1.39e-10	5.08e-09
EFNB3	ATF6+/+:TM vs Veh_ESC_down	7.34517	7.25445	2.788	2.91161	3.88006	4.04823	1.72792	2.13024	0.056284	0.117915	0.080715	0.067878	1.55e-10	5.68e-09
CD9	ATF6+/+:TM vs Veh_ESC_down	155.748	151.4	80.8274	77.1379	43.3594	55.413	12.6513	11.2737	34.9065	27.8128	13.0565	16.5329	1.56e-10	5.7e-09
LDB2	ATF6+/+:TM vs Veh_ESC_down	12.8492	9.62085	4.30592	5.8342	7.65588	6.67122	6.50432	3.59253	0.820251	0.398486	0.227318	0.368347	1.59e-10	5.78e-09
SP5	ATF6+/+:TM vs Veh_ESC_down	4.12501	5.33354	0.754891	0.688698	0	0	0	0	0	0	0.046282	0	2.66e-10	9.37e-09
ARPC1B	ATF6+/+:TM vs Veh_ESC_down	58.8629	58.8894	29.0313	27.6442	175.229	182.666	121.69	101.474	99.8682	81.5993	58.5438	58.2636	3.06e-10	1.08e-08
HPDL	ATF6+/+:TM vs Veh_ESC_down	7.03864	6.85664	1.94456	2.17762	0	0	0.137992	0	0	0	0	0	3.4e-10	1.18e-08
NEURL1B	ATF6+/+:TM vs Veh_ESC_down	2.12128	2.00972	0.744165	0.620454	0.621782	0.765052	0.157	0.174157	0.015507	0.02599	0	0	3.78e-10	1.29e-08
SIPA1	ATF6+/+:TM vs Veh_ESC_down	9.31769	8.79419	4.26262	4.56015	8.01975	8.17244	2.01822	2.47523	2.47226	1.748	0.545079	1.2427	4.01e-10	1.36e-08
PRPS2	ATF6+/+:TM vs Veh_ESC_down	10.9812	9.21593	4.8366	4.80255	5.65711	6.00043	3.42142	1.67259	2.9464	2.74367	0.973872	1.05167	4.31e-10	1.46e-08
MEX3B	ATF6+/+:TM vs Veh_ESC_down	9.64513	7.19941	2.99817	3.90569	4.54317	4.64502	7.8028	7.12622	0.357417	0.149754	0.585757	0.677596	4.66e-10	1.57e-08
CLDN6	ATF6+/+:TM vs Veh_ESC_down	750.993	898.418	292.762	319.424	0.317973	0	0.094165	0.51833	0.071846	0	0.068738	0	6.91e-10	2.29e-08
CARHSP1	ATF6+/+:TM vs Veh_ESC_down	70.8773	77.938	32.3851	32.2254	24.6228	22.6241	11.0087	6.86005	10.2109	8.04575	4.12061	4.54436	8.36e-10	2.69e-08
GDF3	ATF6+/+:TM vs Veh_ESC_down	11.089	13.9992	2.44668	2.9334	0	0	0	0	0	0	0	0	9.12e-10	2.93e-08
IGFBP4	ATF6+/+:TM vs Veh_ESC_down	68.6191	71.6838	31.5347	35.2888	382.345	372.546	99.2089	111.388	249.745	212.82	104.167	134.788	1.06e-09	3.38e-08
ARRB1	ATF6+/+:TM vs Veh_ESC_down	9.50901	6.86654	3.71065	4.35351	3.02065	3.11715	0.549016	0.487218	4.28374	4.1266	0.502381	0.649857	1.29e-09	4.01e-08
LPPR3	ATF6+/+:TM vs Veh_ESC_down	53.353	55.1278	27.7391	28.5578	6.08282	6.13272	4.21357	9.82699	0.120832	0.23631	0.115554	0.387988	1.44e-09	4.43e-08
POLR2L	ATF6+/+:TM vs Veh_ESC_down	132.882	148.845	56.1347	51.2803	191.292	213.882	83.8478	75.3313	243.626	210.136	60.0858	83.0496	1.58e-09	4.81e-08
HES6	ATF6+/+:TM vs Veh_ESC_down	42.6153	49.0813	17.3529	17.2622	1.53353	1.46357	3.34127	2.49816	3.35556	2.75688	1.86189	3.78565	1.79e-09	5.4e-08
FAM171A2	ATF6+/+:TM vs Veh_ESC_down	22.7649	22.7306	10.759	10.3367	12.8547	14.7409	7.47001	20.0214	1.6379	1.16822	1.66604	2.09948	2.03e-09	6.03e-08
ARVCF	ATF6+/+:TM vs Veh_ESC_down	10.2573	7.67136	3.16865	4.39568	0.987146	0.938612	1.82467	3.33183	0.066541	0.037172	0.318047	0.26771	2.05e-09	6.09e-08
FCHO1	ATF6+/+:TM vs Veh_ESC_down	7.77868	6.16896	3.41707	3.79956	0	0.251997	0.155663	0.030467	0.297871	0.099842	0.028469	0.035902	2.44e-09	7.09e-08
OGFR	ATF6+/+:TM vs Veh_ESC_down	16.0469	11.3535	5.89524	6.71404	14.0772	14.5861	15.223	19.5598	12.9039	12.3452	6.30447	8.1843	2.95e-09	8.53e-08
SOX8	ATF6+/+:TM vs Veh_ESC_down	4.51531	3.51385	0.928291	1.5637	0	0	0	0.152506	0.029809	0.049961	0	0.107825	3.17e-09	9.13e-08
KIF21B	ATF6+/+:TM vs Veh_ESC_down	4.54631	3.0024	1.49962	1.67073	0.418701	0.278298	0.061244	0.057448	0.140891	0.125914	0.080784	0.011338	3.27e-09	9.39e-08
PTP4A3	ATF6+/+:TM vs Veh_ESC_down	10.9892	11.8654	4.6484	4.70385	1.02154	0.285925	0.214514	0.276886	0.196976	0.165075	0.064628	0.237402	3.32e-09	9.51e-08
ADCYAP1R1	ATF6+/+:TM vs Veh_ESC_down	2.3034	2.0309	0.809201	0.94373	0	0	0	0	0	0	0	0	3.35e-09	9.58e-08
DHCR7	ATF6+/+:TM vs Veh_ESC_down	85.3381	95.1173	38.6825	41.2372	138.083	134.353	72.2092	97.1355	50.6729	39.0884	14.5026	19.2906	3.42e-09	9.75e-08
NPTX1	ATF6+/+:TM vs Veh_ESC_down	3.85823	2.23982	0.758983	0.920144	16.7379	12.3266	2.27224	2.22561	0.130159	0.068162	0.09331	0.235837	3.53e-09	1e-07
TMEFF1	ATF6+/+:TM vs Veh_ESC_down	39.6429	28.2095	25.6662	25.7142	2.02816	0.561667	2.13738	2.32358	0.141932	0.099229	0.2613	0	4.1e-09	1.14e-07
KIAA0101	ATF6+/+:TM vs Veh_ESC_down	45.3791	44.9168	21.9104	23.8434	13.5237	18.2042	1.93506	2.57216	1.38669	1.11753	0.334316	0.356394	5.81e-09	1.57e-07
STMN3	ATF6+/+:TM vs Veh_ESC_down	40.1908	41.5328	21.0572	20.3931	41.0852	36.1538	10.0872	11.2433	3.9714	3.42349	1.01697	1.82218	5.85e-09	1.58e-07
ANKRD13B	ATF6+/+:TM vs Veh_ESC_down	5.55875	4.12369	1.90079	1.74156	0.508321	0.72536	0.671945	0.496936	2.60027	2.44244	1.1747	2.37764	6.03e-09	1.62e-07
TUBB4B	ATF6+/+:TM vs Veh_ESC_down	281.983	301.438	134.424	144.917	312.636	326.391	183.183	146.585	174.769	146.178	64.115	74.2643	7.22e-09	1.92e-07
ZNF341	ATF6+/+:TM vs Veh_ESC_down	3.1064	2.72995	0.788097	1.0042	0.675652	0.767101	0.396821	0.362363	0.414403	0.303853	0.274418	0.257734	7.41e-09	1.97e-07
NTS	ATF6+/+:TM vs Veh_ESC_down	14.8405	10.3282	3.90477	4.97285	0	0.340945	0	0.166659	0	0	0	0	7.48e-09	1.98e-07
GAL3ST1	ATF6+/+:TM vs Veh_ESC_down	7.02149	6.37696	2.40973	2.34386	0	0	0	0.054527	0	0.177965	0.203063	0.063796	7.54e-09	1.99e-07
EVA1B	ATF6+/+:TM vs Veh_ESC_down	23.4033	23.0258	8.87172	10.3355	118.775	130.191	108.627	137.257	26.8446	28.4148	27.2943	30.8314	8.55e-09	2.23e-07
EFNA2	ATF6+/+:TM vs Veh_ESC_down	10.2219	7.97314	3.02715	4.21371	0.580532	0.184307	0.228018	0.357619	0	0.03653	0	0	8.63e-09	2.24e-07
SNWAPC2	ATF6+/+:TM vs Veh_ESC_down	21.8206	22.3209	8.6854	10.6522	18.2495	18.9898	20.1907	22.3178	4.70947	3.238	4.07452	4.3453	9.05e-09	2.34e-07
PLA2G3	ATF6+/+:TM vs Veh_ESC_down	12.2586	11.9322	6.15372	6.21436	1.35806	0.861661	1.99669	1.73814	0.03395	0.056904	0	0.122734	1.01e-08	2.6e-07
FGFR4	ATF6+/+:TM vs Veh_ESC_down	39.2186	41.5014	19.0729	20.6098	0.772547	0.49727	0.268755	0.451039	0	0.054541	0	0	1.02e-08	2.63e-07
SEMA7A	ATF6+/+:TM vs Veh_ESC_down	7.60863	5.87285	1.55381	2.76805	26.4732	25.9282	1.85261	3.85872	7.67055	5.98734	2.19891	3.61948	1.08e-08	2.75e-07
PARD6G	ATF6+/+:TM vs Veh_ESC_down	8.81088	6.26507	3.17864	3.87754	7.3951	6.23984	3.94311	3.99519	0.912841	1.23565	1.14115	0.706149	1.21e-08	3.05e-07
EMILIN3	ATF6+/+:TM vs Veh_ESC_down	3.54845	2.58317	0.895712	0.796927	0.417423	0.297705	0.030625	0.095878	0.187609	0.17686	0.246604	0.3113	1.34e-08	3.35e-07
SLC2A4	ATF6+/+:TM vs Veh_ESC_down	2.58914	2.53865	0.733862	0.653292	0.128104	0	0.112898	0.26522	1.23863	1.27937	0.165237	0.208416	1.39e-08	3.48e-07
CCNE1	ATF6+/+:TM vs Veh_ESC_down	15.8424	13.6539	8.3038	7.02471	5.15382	5.52438	3.2291	2.73212	1.11305	0.649001	1.61987	1.92068	1.68e-08	4.17e-07
BCL6B	ATF6+/+:TM vs Veh_ESC_down	3.02059	2.92914	0.651179	0.97789	0	0	0	0	0	0.064276	0	0	1.96e-08	4.81e-07
CCDC177	ATF6+/+:TM vs Veh_ESC_down	4.89201	4.19318	2.20816	2.05838	0	0	0	0	0	0	0	0	2e-08	4.88e-07
PALM	ATF6+/+:TM vs Veh_ESC_down	8.9813	8.05923	3.97361	4.65476	21.8424	24.4024	13.9493	15.2004	4.98399	4.73542	2.03355	4.01504	2.16e-08	5.23e-07
WDR86	ATF6+/+:TM vs Veh_ESC_down	3.47409	4.42922	0.885104	1.09473	0	0	0	0	1.46215	1.30958	0.300267	0.588938	2.88e-08	6.82e-07
PMEL	ATF6+/+:TM vs Veh_ESC_down	61.1953	64.1038	30.3609	33.8859	0	0.181603	0	0.154212	0.050061	0	0	0	3.26e-08	7.67e-07
SH3BP1	ATF6+/+:TM vs Veh_ESC_down	13.6395	11.8765	5.51016	6.1303	5.55131	5.43498	1.44628	1.38919	3.89046	2.6024	0.409533	0.55901	3.29e-08	7.72e-07
S100A4	ATF6+/+:TM vs Veh_ESC_down	53.9178	53.1107	21.51	23.5353	46.3309	43.3293	10.9353	6.57032	487.65	394.137	49.29	51.4799	3.67e-08	8.54e-07
CDKN1C	ATF6+/+:TM vs Veh_ESC_down	17.8522	20.4436	7.62912	7.46686	2.39542	1.75241	1.41404	1.94251	1.24237	1.13196	0.569922	1.16848	3.97e-08	9.24e-07
UHRF1	ATF6+/+:TM vs Veh_ESC_down	19.5732	12.8578	7.11465	8.23533	14.2171	13.2641	1.20224	1.73749	0.996615	0.582634	0.332326	0.531414	3.99e-08	9.26e-07
PPP1R9B	ATF6+/+:TM vs Veh_ESC_down	8.39673	6.0841	2.34382	3.40903	26.3533	28.7038	12.8385	18.6941	4.83865	4.73954	3.65393	3.78679	4.34e-08	9.95e-07
ANKRD9	ATF6+/+:TM vs Veh_ESC_down	21.0029	21.3158	10.1571	8.68663	9.69683	5.24827	3.79394	9.30392	6.14969	7.0388	3.28059	4.54491	6.55e-08	1.48e-06
CRB2	ATF6+/+:TM vs Veh_ESC_down	3.36492	2.77506	1.5486	1.37178	0	0	0	0.015975	0	0	0	0	6.61e-08	1.49e-06
FAM117B	ATF6+/+:TM vs Veh_ESC_down	3.81375	2.77891	1.62119	1.53485	0.61302	0.97094	0.479012	0.265348	0.152925	0.256268	0.014617	0.0739	6.86e-08	1.54e-06
SH2D5	ATF6+/+:TM vs Veh_ESC_down	2.7068	2.64667	1.0984	0.997891	2.69889	1.95063	4.89233	5.88543	0.609063	0.686483	0.905197	1.27108	9.05e-08	1.98e-06
ST6GALNAC6	ATF6+/+:TM vs Veh_ESC_down	24.0698	26.7389	10.5746	11.6382	31.8409	32.8887	19.1181	16.3165	30.6667	26.266	10.2335	12.0143	9.26e-08	2.02e-06
CCDC85B	ATF6+/+:TM vs Veh_ESC_down	65.9203	76.3646	28.6728	31.6688	54.2513	63.15	24.5146	43.204	18.1221	22.963	9.33149	15.958	9.94e-08	2.16e-06
KCNS3	ATF6+/+:TM vs Veh_ESC_down	7.43386	7.41384	3.01373	3.58111	0	0	0	0	0.039373	0.099026	0	0	1.08e-07	2.31e-06
LEFTY2	ATF6+/+:TM vs Veh_ESC_down	3.98833	3.41195	0.785048	0.628717	0	0.189776	0	0	0	0	0	0	1.36e-07	2.88e-06
ALDOC	ATF6+/+:TM vs Veh_ESC_down	56.3895	59.3995	28.2181	30.9167	11.5944	11.0556	4.41417	2.1516	3.4295	2.5825	0.1668	0.418904	1.59e-07	3.3e-06
MGAT3	ATF6+/+:TM vs Veh_ESC_down	3.55921	3.03582	1.67619	1.51492	2.25145	2.11556	1.57025	1.92248	1.98111	1.52674	0.392476	0.301827	1.8e-07	3.72e-06
LRRC37A11P	ATF6+/+:TM vs Veh_ESC_down	0.990511	1.16378	0.355901	0.178147	0.111914	0.106437	0	0	0.050309	0.021079	0.048095	0	2.32e-07	4.68e-06
SRRM3	ATF6+/+:TM vs Veh_ESC_down	5.74225	4.86692	2.77159	2.125	0.552393	0.735502	0.421636	0.818943	0.267041	0.270514	0.094951	0.146463	2.51e-07	5.04e-06
EFNA3	ATF6+/+:TM vs Veh_ESC_down	11.0869	9.76631	4.54375	5.39866	0.946875	1.57944	1.67665	1.04189	0.480381	0.581635	0.561563	0.256606	2.94e-07	5.81e-06
GNAZ	ATF6+/+:TM vs Veh_ESC_down	5.84194	4.04489	2.15858	1.88145	1.75863	0.597488	1.62351	1.0979	0.056488	0.023669	0.108011	0.544991	3.24e-07	6.33e-06
METTL7A	ATF6+/+:TM vs Veh_ESC_down	2.75465	1.70228	0.603228	0.52849	0.237034	0.450919	0.034802	0.108987	2.42452	2.50058	0.254713	0.417794	3.48e-07	6.71e-06
FABP5	ATF6+/+:TM vs Veh_ESC_down	182.786	198.9	96.4542	96.7777	150.273	130.985	63.9123	39.971	317.359	259.611	57.2013	91.3756	3.91e-07	7.48e-06
LRRC3	ATF6+/+:TM vs Veh_ESC_down	2.82769	2.20624	0.773502	0.620215	1.77946	2.6178	0.856617	0.671284	0.254844	0.396646	0.45254	0.526281	3.92e-07	7.48e-06
FAM83D	ATF6+/+:TM vs Veh_ESC_down	32.3085	35.3201	14.1672	17.5499	6.08144	5.3072	2.33643	2.8832	0.114074	0.15934	0.181796	0.045796	3.93e-07	7.49e-06
UTF1	ATF6+/+:TM vs Veh_ESC_down	17.9536	16.5048	8.22113	6.7782	0	0	0	0	0	0	0	0	4.11e-07	7.81e-06
CTXN1	ATF6+/+:TM vs Veh_ESC_down	48.3255	54.2391	20.3232	24.5307	20.2474	18.6712	6.41811	11.5671	0.789403	0.595695	0.679814	0.661853	4.2e-07	7.97e-06
BOK	ATF6+/+:TM vs Veh_ESC_down	31.4136	34.8327	15.5132	17.6612	12.248	14.4433	12.6637	14.4744	23.5984	21.4353	8.07638	13.2096	4.4e-07	8.29e-06
SLC35E4	ATF6+/+:TM vs Veh_ESC_down	4.41891	4.70732	1.48718	2.00452	7.56146	7.96337	4.02282	8.97508	1.48444	1.06201	0.311572	0.305316	4.39e-07	8.29e-06
GPR162	ATF6+/+:TM vs Veh_ESC_down	4.7987	5.53721	1.64142	1.14344	2.70161	2.43623	1.12036	0.993753	0.192281	0.030681	0.122627	0.539119	4.63e-07	8.65e-06
PFKFB4	ATF6+/+:TM vs Veh_ESC_down	7.66346	9.22191	3.8388	3.87993	2.64379	3.06117	0.877473	0.871865	2.48047	2.33841	0.370524	0.561072	4.62e-07	8.65e-06
AHDC1	ATF6+/+:TM vs Veh_ESC_down	5.81538	3.47626	1.81968	2.15215	5.18065	5.09851	2.92688	2.89611	1.03835	1.0092	0.396986	0.568787	8.43e-07	1.46e-05
PWWP2B	ATF6+/+:TM vs Veh_ESC_down	7.50574	8.29735	2.88848	3.49381	3.59732	6.02063	5.83522	10.8522	4.27147	4.22237	3.3092	3.04783	8.93e-07	1.52e-05
C1QTNF4	ATF6+/+:TM vs Veh_ESC_down	10.7368	12.4526	4.62743	3.66385	0	0	0	0.071377	0.138571	0.058087	0	0	9.54e-07	1.62e-05
SELO	ATF6+/+:TM vs Veh_ESC_down	12.8965	13.3293	6.01597	6.31654	8.71738	9.31686	6.65135	9.93562	4.72641	4.73336	1.37885	1.97733	1e-06	1.69e-05
SLC1A3	ATF6+/+:TM vs Veh_ESC_down	4.08281	3.02212	1.31321	1.94777	0.394933	0.396163	0.115875	0.071766	2.6991	2.03999	0.127246	0.310499	1e-06	1.69e-05
ENHO	ATF6+/+:TM vs Veh_ESC_down	29.2769	31.0867	15.8671	12.3096	0	0.803669	0.374944	0.394021	0.190384	0.159658	0.09111	0.113767	1.05e-06	1.75e-05
TMEM159	ATF6+/+:TM vs Veh_ESC_down	10.8607	8.50324	4.97416	3.66824	4.50055	4.98157	11.8757	8.27207	4.37908	2.85535	4.36303	4.59357	1.08e-06	1.79e-05
LRFN1	ATF6+/+:TM vs Veh_ESC_down	3.85267	3.35118	1.68123	1.14988	1.15955	1.34828	0.492047	0.978102	0.115885	0.072834	0.193886	0.034935	1.12e-06	1.86e-05
LRRC20	ATF6+/+:TM vs Veh_ESC_down	9.60363	8.87833	2.81515	4.58352	4.389	3.95971	2.49292	1.55947	0.916978	0.722108	0.559513	0.224393	1.16e-06	1.92e-05
TERT	ATF6+/+:TM vs Veh_ESC_down	3.95205	2.80187	1.26489	1.61094	0	0	0	0	0	0	0	0	1.23e-06	2e-05
FAM89B	ATF6+/+:TM vs Veh_ESC_down	19.423	21.7736	8.78724	9.15662	63.7659	65.7863	32.9909	35.5811	14.131	9.77682	9.29628	9.62564	1.25e-06	2.03e-05
CER1	ATF6+/+:TM vs Veh_ESC_down	4.66403	3.03579	0.593424	0.717282	0	0	0	0	0	0	0	0	1.26e-06	2.04e-05
ADAT3	ATF6+/+:TM vs Veh_ESC_down	10.7576	11.0164	4.95265	4.38548	2.35869	1.99934	1.7034	3.6486	0.295658	0.693966	0.395934	0.426086	1.35e-06	2.17e-05
LMO1	ATF6+/+:TM vs Veh_ESC_down	4.57046	4.26869	0.464801	1.44604	0	0	0	0	0.108605	0	0	0	1.5e-06	2.37e-05
CBR1	ATF6+/+:TM vs Veh_ESC_down	78.3393	85.3333	39.2453	38.7275	59.0081	62.354	50.3916	42.342	11.764	9.54908	4.87509	3.8612	1.51e-06	2.38e-05
MRGPRF	ATF6+/+:TM vs Veh_ESC_down	5.29559	5.04497	1.91154	2.55573	8.71413	10.0267	5.55904	7.75258	0.77667	1.33614	0.195373	0.492034	1.53e-06	2.39e-05
C1GALT1C1	ATF6+/+:TM vs Veh_ESC_down	9.13051	7.71273	3.51815	4.47528	10.2604	11.8772	6.13016	6.34132	6.1155	4.8492	2.31866	1.85366	1.71e-06	2.63e-05
C2orf72	ATF6+/+:TM vs Veh_ESC_down	1.05273	0.748363	0.142402	0.14256	0	0	0	0	0.100647	0.021085	0	0	1.72e-06	2.65e-05
OPN3	ATF6+/+:TM vs Veh_ESC_down	10.1452	6.64797	3.11181	3.6134	9.3001	8.70419	8.02315	8.1434	3.13896	2.6891	1.43397	1.5969	1.77e-06	2.72e-05
SMAD7	ATF6+/+:TM vs Veh_ESC_down	2.06573	2.05837	0.804083	0.625616	28.4683	24.3299	3.81391	7.04703	3.35504	2.46688	1.54809	1.02249	1.85e-06	2.83e-05
TMEM102	ATF6+/+:TM vs Veh_ESC_down	8.54183	10.302	3.71948	3.93598	2.53975	2.41975	1.93423	3.86697	1.19229	0.959382	0.228052	0.860462	2.02e-06	3.08e-05
SPSB1	ATF6+/+:TM vs Veh_ESC_down	2.76091	2.34177	1.03039	0.701729	13.9855	12.1964	14.3424	14.3893	4.13491	2.68423	3.5913	4.28377	2.06e-06	3.13e-05
GLS	ATF6+/+:TM vs Veh_ESC_down	10.3815	5.45842	2.26804	3.09212	26.8291	23.1249	26.5172	21.9688	7.5208	6.65305	5.61868	3.77691	2.17e-06	3.28e-05
RBP1	ATF6+/+:TM vs Veh_ESC_down	37.9496	41.9738	16.6587	20.1094	11.0051	11.0458	16.394	7.54511	1.42843	1.3979	0.911822	0.624022	2.17e-06	3.29e-05
DUSP9	ATF6+/+:TM vs Veh_ESC_down	2.49303	2.65557	0.881146	0.386482	0.172674	0	0	0.079671	0.233227	0.097734	0.037169	0	2.34e-06	3.52e-05
STRA13	ATF6+/+:TM vs Veh_ESC_down	84.649	95.5677	40.5694	46.1741	36.6001	57.5199	46.1691	32.265	22.2487	19.3248	12.5101	10.502	2.39e-06	3.57e-05
KCNF1	ATF6+/+:TM vs Veh_ESC_down	2.2011	1.87661	0.574567	0.460903	0	0.514447	0.106041	0.166263	0	0	0	0.048819	2.56e-06	3.81e-05
TMEM178A	ATF6+/+:TM vs Veh_ESC_down	5.7557	4.94107	1.61056	2.18388	0	0	0	0	0.292291	0.733776	0.842329	0.477165	2.95e-06	4.33e-05
FAM110A	ATF6+/+:TM vs Veh_ESC_down	12.0022	12.33	5.82968	5.55422	3.22408	1.7648	1.22304	1.65401	0.519186	0.609259	0.399698	0.74894	2.99e-06	4.38e-05
TMEM92	ATF6+/+:TM vs Veh_ESC_down	5.26873	4.87355	2.55239	2.25126	2.20418	1.2757	0.04376	0.27446	0.234552	0.112314	0.032016	0.040354	3.22e-06	4.69e-05
TPGS1	ATF6+/+:TM vs Veh_ESC_down	17.084	22.4151	6.64761	6.96451	19.4005	20.4794	13.2148	21.2018	13.7288	16.8084	6.04409	7.33239	3.44e-06	4.93e-05
RRAGD	ATF6+/+:TM vs Veh_ESC_down	2.25925	1.96499	0.993716	0.943097	0.481458	0.228818	0.282302	0.276039	2.77529	2.31035	1.29197	1.47993	3.51e-06	5.02e-05
CST1	ATF6+/+:TM vs Veh_ESC_down	32.4518	34.7977	14.8742	16.5475	0	1.24165	0	0.153846	0.441986	0.618103	0	0.174852	3.7e-06	5.27e-05
TNFAIP8	ATF6+/+:TM vs Veh_ESC_down	5.98598	5.66453	2.3917	2.65341	3.66321	3.78435	2.24838	1.4906	3.13728	2.46333	0.761769	1.27866	4.47e-06	6.28e-05
PLOD2	ATF6+/+:TM vs Veh_ESC_down	10.8928	6.25485	3.71673	3.75387	29.1448	26.1255	24.672	25.56	58.7006	49.6165	35.4651	29.9242	4.61e-06	6.44e-05
SNAI3	ATF6+/+:TM vs Veh_ESC_down	6.14014	5.10313	2.13719	2.54392	0.247302	0.707301	0.073017	0.515944	0	0.187021	0.160051	0.134032	4.75e-06	6.62e-05
NRTN	ATF6+/+:TM vs Veh_ESC_down	6.44809	5.91968	2.24006	1.85996	0.408503	0	0.121442	0.669837	0.370061	0.155164	0	0.221215	5.01e-06	6.92e-05
HTR6	ATF6+/+:TM vs Veh_ESC_down	0.65628	0.469889	0.037725	0.037773	0	0	0	0	0	0	0	0	5.26e-06	7.23e-05
LYPLA2	ATF6+/+:TM vs Veh_ESC_down	136.526	178.988	65.651	71.5328	46.9762	56.5594	29.2307	24.5407	28.6001	21.9895	8.43941	13.369	5.54e-06	7.51e-05
DDIT4L	ATF6+/+:TM vs Veh_ESC_down	3.9946	4.14679	1.77672	1.58266	4.80115	3.09558	7.33336	4.06852	6.30765	5.08177	1.36615	2.35141	5.63e-06	7.6e-05
HCN2	ATF6+/+:TM vs Veh_ESC_down	1.69571	1.4593	0.487383	0.412915	6.4822	5.60509	4.98352	8.37211	0.847824	0.732668	0.937181	0.543311	5.64e-06	7.6e-05
LSM7	ATF6+/+:TM vs Veh_ESC_down	330.798	437.067	138.958	157.787	155.248	157.113	93.3974	66.3631	54.3696	54.8466	16.1459	22.0486	5.66e-06	7.62e-05
ARRDC2	ATF6+/+:TM vs Veh_ESC_down	4.31641	4.07573	1.96486	2.02327	1.30842	2.3108	2.76139	3.134	3.49649	3.41871	2.19402	1.49176	5.74e-06	7.72e-05
SLC8A2	ATF6+/+:TM vs Veh_ESC_down	2.47267	2.29242	0.907331	1.22648	0	0	0.022641	0.088551	0	0.014534	0.01658	0	6.48e-06	8.64e-05
EFR3B	ATF6+/+:TM vs Veh_ESC_down	1.94794	1.33302	0.714059	0.780256	0.157098	0.199002	0.030669	0.023976	0.035257	0.05908	0.011233	0.02841	7.25e-06	9.56e-05
SHF	ATF6+/+:TM vs Veh_ESC_down	13.0064	16.3134	5.83287	6.0853	2.02739	1.8377	1.33795	1.24381	0	0	0	0	7.58e-06	9.95e-05
ATP8B3	ATF6+/+:TM vs Veh_ESC_down	1.09167	1.04157	0.467328	0.351044	0.078905	0.147304	0.045431	0.036199	0.017721	0.145805	0	0	8.49e-06	0.000110424
CLDN5	ATF6+/+:TM vs Veh_ESC_down	2.36277	1.52756	0.079728	0.40039	0.747228	0.712396	0	0.115489	0	0	0	0	8.71e-06	0.000112509
DCTPP1	ATF6+/+:TM vs Veh_ESC_down	106.479	125.104	56.7238	60.315	46.9901	45.6897	19.2174	12.6951	13.6412	10.829	3.56847	3.47997	9.41e-06	0.000120867
KCNK12	ATF6+/+:TM vs Veh_ESC_down	12.0978	11.1399	6.15256	4.61616	0.608567	0.871155	0.270175	0.283185	4.12372	3.7453	0.854783	3.37975	9.54e-06	0.000122297
ELK3	ATF6+/+:TM vs Veh_ESC_down	3.31859	2.10645	0.931646	1.23303	19.0106	16.2762	4.356	3.88621	4.90853	3.56109	2.29443	2.07768	9.63e-06	0.000123413
PDGFB	ATF6+/+:TM vs Veh_ESC_down	2.39778	2.31239	0.605837	1.10387	0	0.164397	0.203481	0.119039	0.077742	0.032577	0.074338	0.09362	1.06e-05	0.000133828
SH2B2	ATF6+/+:TM vs Veh_ESC_down	7.47711	5.55002	3.29594	2.82527	0.64459	1.63778	0.506814	1.04377	0.532627	0.36527	0	0.058235	1.2e-05	0.000148704
WNT3	ATF6+/+:TM vs Veh_ESC_down	1.7573	1.06824	0.381184	0.305341	0.359458	0.341913	0.879664	0.881552	0.269367	0.158009	0.463539	0.649819	1.2e-05	0.000149338
SLC38A4	ATF6+/+:TM vs Veh_ESC_down	1.68999	1.12183	0.502583	0.335373	0.105373	0.100206	0.216513	0.266298	0.59294	0.654947	0.226417	0.257225	1.35e-05	0.000164761
FAM57B	ATF6+/+:TM vs Veh_ESC_down	18.4689	18.4262	7.32232	9.93849	0.21818	0.207894	0	0.050481	0.147517	0.123647	0	0	1.47e-05	0.000176986
GBGT1	ATF6+/+:TM vs Veh_ESC_down	8.97188	11.6436	4.29663	4.39206	1.26138	2.06113	0.495826	0.500434	0	0.040842	0.186475	0	1.47e-05	0.000177783
SFN	ATF6+/+:TM vs Veh_ESC_down	5.23474	3.82112	1.49944	0.646732	0.333243	0	0	0.15536	0	0	0	0	1.49e-05	0.000178996
SYT3	ATF6+/+:TM vs Veh_ESC_down	5.3456	4.86406	2.84413	2.2777	0.330389	0.157255	0.145816	0.304741	0.148724	0.269021	0.071105	0.134356	1.55e-05	0.000185311
TNFSF9	ATF6+/+:TM vs Veh_ESC_down	3.49081	3.61794	0.980725	1.39564	5.10482	6.32761	3.69392	4.43983	2.41833	2.36508	1.26674	1.86744	1.58e-05	0.000188177
CLEC11A	ATF6+/+:TM vs Veh_ESC_down	7.86146	6.5308	3.16868	3.58544	15.7317	26.7901	11.8706	17.5164	5.15636	4.43981	3.66653	3.42612	1.87e-05	0.000219966
PET100	ATF6+/+:TM vs Veh_ESC_down	191.177	225.635	95.6235	86.0477	114.275	146.192	61.3305	36.1645	121.166	96.8903	29.2347	40.1167	2.09e-05	0.000242971
STX10	ATF6+/+:TM vs Veh_ESC_down	26.45	31.6581	14.7354	13.9131	41.5559	43.8087	26.2978	21.1665	20.7578	18.4411	7.42187	10.1758	2.18e-05	0.00025235
CNIH2	ATF6+/+:TM vs Veh_ESC_down	14.1583	13.9356	5.27055	7.69429	4.82588	5.85428	0.286387	0.300497	0.072831	0.122166	0.069683	0	2.33e-05	0.000268196
FAM84A	ATF6+/+:TM vs Veh_ESC_down	0.612642	0.61059	0.149453	0.137066	0	0	0	0.028278	0.067993	0.033304	0.019208	0	2.68e-05	0.000302067
APLN	ATF6+/+:TM vs Veh_ESC_down	2.17916	1.36184	0.675971	0.398192	0	0.11887	0	0	0.505723	0.400252	0	0	2.73e-05	0.000306692
EOMES	ATF6+/+:TM vs Veh_ESC_down	1.03286	0.653168	0.07068	0.246367	0	0	0	0.025528	0	0	0	0	3.01e-05	0.000334982
SCN4B	ATF6+/+:TM vs Veh_ESC_down	0.666474	0.8828	0.139448	0.139524	0.095222	0	0	0	0	0	0	0	3.35e-05	0.000368893
ACSS2	ATF6+/+:TM vs Veh_ESC_down	10.2457	11.9835	5.66617	4.50585	22.8239	21.3283	8.22414	7.09778	61.3294	50.4446	7.56605	8.47241	3.69e-05	0.00040025
HYAL1	ATF6+/+:TM vs Veh_ESC_down	1.89324	2.24722	0.66091	0.63133	0	0	0	0.077795	0.090875	0.190418	0	0.092521	3.73e-05	0.000404021
RELT	ATF6+/+:TM vs Veh_ESC_down	2.25949	2.19365	1.11332	0.891741	3.25383	3.41199	1.09622	1.52867	1.07527	0.901071	0.325934	0.79093	4.25e-05	0.000452982
CHST8	ATF6+/+:TM vs Veh_ESC_down	8.94546	12.1398	3.36443	4.85573	0.387962	0	0.057138	0.044817	0.131079	0.036624	0	0	4.57e-05	0.000480272
HTRA3	ATF6+/+:TM vs Veh_ESC_down	3.8237	3.29727	1.30745	1.83647	12.0166	11.1132	2.52107	3.26467	8.69632	8.16544	0.687505	1.3678	4.73e-05	0.000494315
FAM43B	ATF6+/+:TM vs Veh_ESC_down	1.57996	1.64757	0.352977	0.555898	0	0	0	0.036466	0.142413	0.14919	0.034042	0	4.73e-05	0.000494593
CLDN11	ATF6+/+:TM vs Veh_ESC_down	2.20471	1.93482	0.281506	0.799148	21.651	21.69	16.6282	10.7197	3.21405	2.24923	1.77415	1.47753	4.92e-05	0.000511513
EEPD1	ATF6+/+:TM vs Veh_ESC_down	1.70291	1.7557	0.724502	0.805373	0.675908	1.60629	0.17342	0.077526	1.13861	1.14488	0.326519	0.274975	5e-05	0.000519774
EFNA4	ATF6+/+:TM vs Veh_ESC_down	25.4838	31.3077	10.9061	15.2337	8.72591	6.37007	7.80735	9.43456	1.74221	1.19804	0.683621	2.47186	5.03e-05	0.000522472
SCAND1	ATF6+/+:TM vs Veh_ESC_down	91.3298	111.087	46.1732	54.1862	67.7543	68.4061	60.7241	67.1566	36.4863	33.8757	16.4385	28.9102	5.14e-05	0.000531305
PELI3	ATF6+/+:TM vs Veh_ESC_down	3.67701	3.29479	1.4647	1.36385	4.11816	5.81287	3.23532	3.31876	1.43424	1.5243	0.557803	0.763737	5.25e-05	0.000541605
COMT	ATF6+/+:TM vs Veh_ESC_down	4.49712	4.72461	1.76464	1.31146	1.22765	2.31471	0.482417	0.094598	0.18439	0	0.044082	0	5.43e-05	0.000557581
PRICKLE3	ATF6+/+:TM vs Veh_ESC_down	4.18901	4.2077	1.69577	2.22473	3.02187	2.4648	2.39305	2.62845	0.971526	1.51912	0.605679	0.803608	5.63e-05	0.000573669
AJAP1	ATF6+/+:TM vs Veh_ESC_down	2.07215	1.1915	0.384597	0.323248	0	0	0	0	0	0	0	0	5.64e-05	0.000573729
HIP1R	ATF6+/+:TM vs Veh_ESC_down	1.66904	0.953513	0.445168	0.548032	3.94915	3.52732	2.35083	3.91497	1.74585	1.67026	1.07204	1.45768	6.2e-05	0.000627376
CASZ1	ATF6+/+:TM vs Veh_ESC_down	1.8263	1.21507	0.573551	0.769948	0.178834	0.085006	0.026225	0.082074	1.5249	0.984415	0.48569	0.791519	6.32e-05	0.000635551
OTUD1	ATF6+/+:TM vs Veh_ESC_down	2.26202	2.50558	0.990525	0.86803	2.59342	2.09718	4.49526	5.01184	0.670652	0.95298	1.47751	0.984496	6.38e-05	0.000640614
TMEM52	ATF6+/+:TM vs Veh_ESC_down	7.95407	7.39616	3.29165	4.11658	0	1.39061	0.72201	0.227954	1.53808	1.29005	0.525892	0.393127	6.73e-05	0.000670241
PTCHD2	ATF6+/+:TM vs Veh_ESC_down	1.44064	1.17889	0.672558	0.576624	0	0	0	0	0	0	0	0	6.93e-05	0.000684977
SLITRK4	ATF6+/+:TM vs Veh_ESC_down	1.04428	0.572044	0.212871	0.311217	0	0	0	0	0.020445	0.025697	0.029314	0	7e-05	0.000690756
MYPOP	ATF6+/+:TM vs Veh_ESC_down	5.8187	5.63157	1.63414	2.9952	6.22286	7.41243	2.4253	3.65191	1.603	1.8475	0.814461	0.662569	7.19e-05	0.000706605
TNFRSF1B	ATF6+/+:TM vs Veh_ESC_down	1.05381	0.673888	0.242344	0.207938	1.85098	1.5532	0.159798	0.12508	0.464946	0.53315	0.397694	0.354318	7.2e-05	0.000707089
LYPD6	ATF6+/+:TM vs Veh_ESC_down	2.25976	2.36117	1.05191	1.05272	0.291694	0.462243	1.08537	0.804649	0.043692	0.274856	0.250923	0.079107	7.43e-05	0.000725177
S1PR5	ATF6+/+:TM vs Veh_ESC_down	1.95516	1.26334	0.224266	0.533319	0	0.334694	0	0	0	0.165824	0	0	7.77e-05	0.000753496
ARID5A	ATF6+/+:TM vs Veh_ESC_down	2.50024	2.09307	0.837474	0.839898	7.87201	7.6753	4.63668	4.89069	2.23706	2.37021	1.53379	2.23549	8.3e-05	0.000798341
ARC	ATF6+/+:TM vs Veh_ESC_down	5.17561	3.30174	2.09947	1.88399	0	0	0	0.063239	0.463448	0.49195	0.02954	0.111742	8.52e-05	0.000816505
RASSF7	ATF6+/+:TM vs Veh_ESC_down	13.971	15.9767	7.80735	5.14052	3.96942	5.43706	2.78848	4.31408	3.24688	2.11802	1.96031	3.51844	9.39e-05	0.000888494
EPHA8	ATF6+/+:TM vs Veh_ESC_down	5.03308	6.38843	2.1733	1.54523	0.226733	0	0	0	0	0	0.048884	0	0.000102011	0.00095096
LYPD3	ATF6+/+:TM vs Veh_ESC_down	2.42584	2.40886	0.874721	0.479197	0.745288	0.947383	0	0	0.168099	0.04697	0	0.067321	0.000102855	0.000958155
MAGEE1	ATF6+/+:TM vs Veh_ESC_down	3.55639	2.087	1.20275	1.34157	2.16158	1.54174	0.919973	1.06772	0.121451	0.203544	0.092884	0.175855	0.000114559	0.00105754
EPAS1	ATF6+/+:TM vs Veh_ESC_down	0.674572	0.396747	0.097006	0.12129	30.2498	25.9196	76.8475	65.7837	29.7794	25.5415	34.4993	32.3625	0.000115654	0.00106469
MYRF	ATF6+/+:TM vs Veh_ESC_down	2.05003	1.22688	0.681449	0.695126	0.471406	0.754377	0.401114	0.439169	0	0.025747	0	0.092822	0.000116726	0.00107307
FGF17	ATF6+/+:TM vs Veh_ESC_down	1.40658	2.12827	0.201514	0.416949	0	0	0	0	0	0	0	0	0.000117967	0.00108298
JAK3	ATF6+/+:TM vs Veh_ESC_down	0.940107	0.902416	0.391215	0.368269	0.144999	0	0.042496	0.033237	0.016279	0.01364	0	0.058993	0.000120916	0.00110775
KIAA1462	ATF6+/+:TM vs Veh_ESC_down	0.540994	0.35114	0.145741	0.105936	1.29584	1.19118	0.379293	0.554658	2.72923	2.21592	0.735026	0.737079	0.000130876	0.00118381
GJA4	ATF6+/+:TM vs Veh_ESC_down	2.20157	3.79128	0.505064	0.169146	0	0	0.077643	0	0	0	0	0	0.000132507	0.00119352
DCAF12L1	ATF6+/+:TM vs Veh_ESC_down	2.72186	1.77566	0.86714	1.01923	0	0	0	0	0	0	0	0	0.000149761	0.00132276
WFIKKN2	ATF6+/+:TM vs Veh_ESC_down	1.32483	1.34433	0.575511	0.440527	0	0	0	0	0.04786	0.020053	0	0	0.000177821	0.00152686
TCF15	ATF6+/+:TM vs Veh_ESC_down	7.50644	6.84443	2.55579	3.62683	0	0	0	0	0	0	0.078134	0	0.000182911	0.00155956
ADORA1	ATF6+/+:TM vs Veh_ESC_down	1.62046	1.97902	0.749805	0.657344	2.35382	1.89198	0.692034	0.813199	1.05907	0.953689	0.36412	0.414054	0.000199018	0.00167857
ATP5G1	ATF6+/+:TM vs Veh_ESC_down	178.75	270.938	86.0445	99.8511	158.739	166.855	122.068	75.4327	99.6861	71.7255	34.7318	44.0906	0.000205876	0.00172873
SNAI1	ATF6+/+:TM vs Veh_ESC_down	4.57443	4.3236	2.06752	2.15639	12.9183	13.2634	0.953588	1.67018	4.7628	3.24092	0.21438	0.471247	0.000220006	0.00183347
METRN	ATF6+/+:TM vs Veh_ESC_down	27.3037	34.5901	14.0193	14.9444	52.5548	59.3535	32.7314	44.2182	13.8723	13.7555	6.63858	9.52371	0.000223315	0.00185801
SLC25A10	ATF6+/+:TM vs Veh_ESC_down	22.2783	28.2816	10.1901	14.1187	11.5066	11.5603	3.66054	3.96699	2.49841	2.68677	0.270493	0.907276	0.000224239	0.00186407
RAB3A	ATF6+/+:TM vs Veh_ESC_down	6.33406	5.2093	1.9306	3.23464	2.86684	2.73503	1.69572	1.66564	0.647244	0.705388	0.49534	0.233017	0.000225505	0.00187189
ACHE	ATF6+/+:TM vs Veh_ESC_down	3.10002	2.44283	1.28638	1.42096	0.62555	0.547868	0.328459	0.442922	5.49949	5.48819	0.784711	1.11216	0.000273477	0.00220575
LRRC8E	ATF6+/+:TM vs Veh_ESC_down	2.55285	2.52956	0.919379	1.45137	7.96244	6.9453	5.07977	6.96367	1.0497	0.660809	0.597329	0.452324	0.000330398	0.00258633
IKZF1	ATF6+/+:TM vs Veh_ESC_down	0.367436	0.319189	0.070056	0.08673	0	0	0	0	0	0.027681	0.064263	0	0.000351466	0.00272079
LCN10	ATF6+/+:TM vs Veh_ESC_down	1.72463	1.89816	0.330001	0.662214	0	0	0	0	0	0	0	0	0.000355183	0.00274317
SCD5	ATF6+/+:TM vs Veh_ESC_down	1.08085	0.805821	0.289894	0.127829	9.36814	8.2936	3.09631	1.91584	1.52144	2.01269	1.14689	0.705608	0.000356929	0.00275505
SSTR3	ATF6+/+:TM vs Veh_ESC_down	0.885751	0.78228	0.304396	0.335077	0	0	0	0.02199	0	0	0	0	0.000363446	0.00279723
ELFN2	ATF6+/+:TM vs Veh_ESC_down	0.513355	0.460529	0.206799	0.147651	0.605712	0.663922	0.040922	0.063976	0.146373	0.157677	0	0.050557	0.000369081	0.00283567
CASKIN1	ATF6+/+:TM vs Veh_ESC_down	6.4042	4.85075	3.8802	4.05598	2.69392	3.21657	2.14559	2.67907	0.790948	0.779678	0.785669	1.0492	0.000372172	0.00285611
C1QTNF6	ATF6+/+:TM vs Veh_ESC_down	1.44571	1.36755	0.439369	0.352049	10.2099	9.05811	1.90833	1.69946	1.1388	0.784201	0.623042	0.417646	0.000373998	0.00286847
RAB40B	ATF6+/+:TM vs Veh_ESC_down	1.33926	1.73103	0.384189	0.308627	6.96419	8.24089	4.96173	4.84087	2.22027	1.81572	1.13949	1.04126	0.000386065	0.00294973
ACSL1	ATF6+/+:TM vs Veh_ESC_down	2.13756	1.29574	0.723701	0.765375	4.94879	6.49438	9.56561	8.62318	245.081	205.205	35.2316	54.5555	0.000398863	0.00302081
C1QL1	ATF6+/+:TM vs Veh_ESC_down	4.09221	4.92759	1.93207	1.94227	1.1476	2.7371	0.763654	0.800119	0.129547	0.217207	0.185893	0.07773	0.000412192	0.00310935
CORO7	ATF6+/+:TM vs Veh_ESC_down	8.14653	8.13839	3.18853	3.34119	3.97659	4.39123	4.28816	5.92511	1.91775	2.2145	1.22965	1.62039	0.000435523	0.00325576
MAPK4	ATF6+/+:TM vs Veh_ESC_down	1.54369	0.971833	0.608088	0.46378	0	0	0	0	0	0.102869	0	0	0.000436644	0.00326047
TP73	ATF6+/+:TM vs Veh_ESC_down	0.984371	0.683302	0.284534	0.365574	0.166946	0	0	0	0.056254	0	0	0.045273	0.000487367	0.00357295
ACYP1	ATF6+/+:TM vs Veh_ESC_down	10.0196	8.01219	2.91905	3.20595	2.52597	3.38131	2.55032	2.02972	3.73445	4.82994	1.9328	3.41042	0.000495312	0.0036212
TMEM240	ATF6+/+:TM vs Veh_ESC_down	2.61103	2.01291	1.0394	1.57173	1.20869	1.92586	1.91595	1.60384	0.091232	0.229515	0.261945	0.218186	0.000596543	0.00422864
SUSD3	ATF6+/+:TM vs Veh_ESC_down	5.96427	6.81969	2.71109	2.81287	0	0	0	0	0	0	0	0	0.000628514	0.00442223
CEMP1	ATF6+/+:TM vs Veh_ESC_down	5.15069	6.71149	2.23907	2.35491	2.85225	4.53764	2.81543	4.64916	1.21729	1.0806	1.50717	1.3736	0.000645812	0.00452716
IRX5	ATF6+/+:TM vs Veh_ESC_down	1.12206	0.85126	0.322078	0.193872	1.00846	1.53825	0.71322	1.52282	0.181894	0.114342	0	0.054712	0.000697523	0.0048285
ST6GAL2	ATF6+/+:TM vs Veh_ESC_down	1.5103	1.41554	0.365873	0.402395	4.04511	3.40735	0.378728	0.300559	0.173791	0.38859	0	0.069583	0.000699498	0.00483713
KMT2E-AS1	ATF6+/+:TM vs Veh_ESC_down	0.800065	0.633578	0.176907	0.24794	0.333784	0.317445	0.39194	0.255669	0.425125	0.481977	0.167348	0.060343	0.000895294	0.00593764
BHLHE41	ATF6+/+:TM vs Veh_ESC_down	0.993727	0.54955	0.23526	0.201845	3.27714	2.21164	2.69926	1.65128	1.42543	1.19446	0.749472	0.544696	0.000911143	0.00601571
COL8A2	ATF6+/+:TM vs Veh_ESC_down	0.676203	0.800529	0.194447	0.277929	1.62818	1.89188	0.902035	2.24726	0.648241	0.592567	1.63364	2.08719	0.000942986	0.00618905
CDX4	ATF6+/+:TM vs Veh_ESC_down	5.38895	5.871	1.62848	3.11271	0	0	0	0	0	0	0	0	0.000985154	0.00640254
PNPLA3	ATF6+/+:TM vs Veh_ESC_down	4.49568	1.97416	1.06096	1.38647	1.15861	1.92946	0.425751	0.266812	5.70137	5.78819	0.467243	1.02094	0.00101791	0.00656401
SPIB	ATF6+/+:TM vs Veh_ESC_down	1.51607	2.19363	0.597199	0.857182	0	0.115406	0	0	0	0	0	0	0.00102309	0.00658849
BARX1	ATF6+/+:TM vs Veh_ESC_down	2.19673	1.66526	0.746265	0.375137	0.581669	0.277484	0.774258	0.338042	0.131337	0	0	0	0.00102598	0.00659799
GUCY1B3	ATF6+/+:TM vs Veh_ESC_down	0.995554	0.672739	0.281759	0.161231	0.37942	0.363984	0.14861	0.087982	0.028644	0.144174	0.082223	0.069126	0.00105023	0.00672026
ABCG1	ATF6+/+:TM vs Veh_ESC_down	0.972855	0.818107	0.264799	0.349081	0.277131	0	0.162927	0.349219	20.2737	17.61	2.61296	4.35457	0.00105409	0.00673846
RDH14	ATF6+/+:TM vs Veh_ESC_down	14.4595	14.2055	9.7032	11.5963	6.67101	9.41584	11.7488	14.2449	5.60918	4.90478	2.64952	4.12129	0.00130381	0.00803703
CXCL6	ATF6+/+:TM vs Veh_ESC_down	3.2905	2.23056	1.23091	0.989196	46.8973	39.0967	4.92005	2.91257	4.16252	4.65243	2.59906	2.15273	0.00131827	0.00811114
ACOT1	ATF6+/+:TM vs Veh_ESC_down	1.82219	1.22545	0.597153	0.471435	0.798846	2.28552	0.19671	0.154506	48.6705	41.6563	6.09253	9.56017	0.00147354	0.00888137
SMAD6	ATF6+/+:TM vs Veh_ESC_down	2.14765	2.61915	1.30143	0.989061	6.76428	9.07786	0.62131	1.71955	0.824147	0.956303	0.12122	0.038201	0.00153292	0.00912746
TRPV4	ATF6+/+:TM vs Veh_ESC_down	1.29573	1.30767	0.47541	0.558808	2.78613	1.89262	1.21311	1.40387	0.031905	0.080223	0.183055	0.230782	0.00162853	0.00956807
MED31	ATF6+/+:TM vs Veh_ESC_down	3.44061	4.21475	1.89125	1.89986	7.7036	9.794	4.85424	3.51417	6.77784	5.43887	2.77058	2.47106	0.00163869	0.00961078
GSTM3	ATF6+/+:TM vs Veh_ESC_down	0.959358	1.24112	0.459721	0.368049	15.1489	15.9556	13.3832	7.62143	6.09073	4.88496	2.38213	2.17092	0.00170289	0.00992335
NRBP2	ATF6+/+:TM vs Veh_ESC_down	1.36617	0.850886	0.546407	0.478584	3.75935	3.98366	3.12106	2.98577	1.88287	1.19345	1.40768	1.13599	0.00171007	0.00995007
PGF	ATF6+/+:TM vs Veh_ESC_down	2.13627	2.45005	0.561008	1.16797	27.3849	25.9239	0.469589	0.456451	0.46138	0.637759	0.147077	0.24651	0.00178986	0.0103197
RAB33A	ATF6+/+:TM vs Veh_ESC_down	4.47099	4.77627	2.36151	1.45498	3.25409	0.777786	12.3334	8.86032	0.092117	0	1.93957	1.65206	0.00192533	0.0109627
EVA1C	ATF6+/+:TM vs Veh_ESC_down	1.01707	0.66202	0.205182	0.155502	0.241953	0.461309	0.380565	0.497497	0	0.091478	0.052188	0	0.0020902	0.011696
HTR1A	ATF6+/+:TM vs Veh_ESC_down	1.63514	1.36901	0.586856	0.647355	0	0	0	0	0	0.624745	0	0	0.00211216	0.0117841
H1FX-AS1	ATF6+/+:TM vs Veh_ESC_down	1.9398	1.35759	0.662281	0.805111	0.377266	0.359292	0.305558	0.479181	0.127443	0.142419	0.121871	0.102266	0.0021263	0.011833
LOC284581	ATF6+/+:TM vs Veh_ESC_down	2.96946	1.71744	1.05365	1.15651	1.41688	0.599391	1.15763	1.23364	0.495967	1.03913	0.575844	0.810954	0.00213318	0.0118516
KIAA1549L	ATF6+/+:TM vs Veh_ESC_down	0.34859	0.255223	0.116165	0.137185	7.53299	6.10965	0.497389	0.510629	0.471045	0.451028	0.18579	0.226062	0.00213851	0.0118663
HBQ1	ATF6+/+:TM vs Veh_ESC_down	3.87945	4.99115	0.259505	1.3207	0.789714	0	0	0	0.361228	0	0	0	0.00279236	0.0147256
ZSCAN16-AS1	ATF6+/+:TM vs Veh_ESC_down	1.57637	2.18804	0.402151	0.605298	3.35655	4.19717	2.2572	1.45538	5.15244	4.77428	1.58224	1.47836	0.00279487	0.0147329
GJB3	ATF6+/+:TM vs Veh_ESC_down	1.03612	0.693927	0.15338	0.298332	0	0	0	0.055534	0	0.045305	0	0	0.00284788	0.0149708
SMTNL2	ATF6+/+:TM vs Veh_ESC_down	1.68352	1.18006	0.552548	0.485561	0	0.205759	0.063674	0	0	0	0	0	0.00288696	0.0151403
HPCAL4	ATF6+/+:TM vs Veh_ESC_down	0.48225	0.442774	0.14209	0.158557	0	0	0	0	0	0	0	0	0.0029397	0.0153382
MGAT4A	ATF6+/+:TM vs Veh_ESC_down	0.5675	0.426724	0.240202	0.166909	0	0	0.034014	0.024669	0.145542	0.182425	0.039869	0.050428	0.00302079	0.0156812
CD248	ATF6+/+:TM vs Veh_ESC_down	1.10833	0.79248	0.356551	0.357349	88.3718	89.8987	9.54264	16.6867	19.5635	17.8725	3.2323	7.79843	0.00313281	0.0161116
IER5L	ATF6+/+:TM vs Veh_ESC_down	1.04139	1.60142	0.526529	0.287775	17.5784	16.0145	5.65471	9.24106	3.75206	4.58916	1.61598	1.58864	0.00317855	0.0163027
MED14OS	ATF6+/+:TM vs Veh_ESC_down	3.98425	4.69109	2.69701	2.72667	0.519767	0.995884	1.08681	0.24529	0.590252	0.297067	0	0.281307	0.00328499	0.0167644
B3GNT4	ATF6+/+:TM vs Veh_ESC_down	1.59989	1.56637	0.825515	0.276619	0	0	0.084593	0.132946	0	0	0.123554	0	0.00330075	0.0168384
CYP1B1	ATF6+/+:TM vs Veh_ESC_down	0.972239	0.473553	0.29178	0.316182	76.6643	67.7709	66.7665	69.3101	13.3979	10.9235	8.92684	8.18442	0.00338834	0.0172294
CDKN2D	ATF6+/+:TM vs Veh_ESC_down	3.33366	2.89431	1.26124	1.55999	8.2105	6.00082	2.90642	3.19551	2.12486	2.5959	1.35607	0.847733	0.00348671	0.0176045
CD300A	ATF6+/+:TM vs Veh_ESC_down	0.801983	0.660217	0	0.359425	0	0	0	0	0	0	0	0	0.00353191	0.0177854
LRFN5	ATF6+/+:TM vs Veh_ESC_down	1.18495	0.610024	0.27251	0.27278	0.321416	0.305659	0.157229	0.24613	0.072235	0.161414	0	0	0.00367819	0.0184144
RAC2	ATF6+/+:TM vs Veh_ESC_down	2.30751	1.69977	0.638671	0.825436	7.68276	10.3153	1.76707	1.12403	1.54172	1.0232	0.30726	0.539658	0.00389295	0.0192891
KCNA3	ATF6+/+:TM vs Veh_ESC_down	0.569144	0.428262	0.139936	0.159704	0	0	0	0	0	0	0	0	0.00434314	0.0210717
STARD8	ATF6+/+:TM vs Veh_ESC_down	0.70585	0.663658	0.207596	0.363457	1.51825	1.39819	0.646914	0.641477	0.476398	0.353717	0.263129	0.598433	0.00435515	0.0211145
CA4	ATF6+/+:TM vs Veh_ESC_down	1.52809	1.54907	0.624747	0.251831	0	0	0	0	0.263307	0.147196	0	0	0.00493481	0.0233435
RNASE1	ATF6+/+:TM vs Veh_ESC_down	2.51435	1.9198	0.765044	0.581057	0	0	1.58488	3.06513	0	0	4.35496	4.4523	0.00545935	0.0253579
LRRC26	ATF6+/+:TM vs Veh_ESC_down	1.77956	1.30062	0.35959	0.482978	0	0	0	0	0	0	0	0	0.00557036	0.025738
ZNF469	ATF6+/+:TM vs Veh_ESC_down	0.225601	0.065089	0.018552	0.037073	1.08349	0.778661	0.890939	2.34288	0.151066	0.17609	0.219699	0.500495	0.00595387	0.0271978
AMIGO2	ATF6+/+:TM vs Veh_ESC_down	1.7119	0.733441	0.588877	0.463405	53.1245	54.4814	44.0521	40.5219	6.27615	5.646	5.46667	3.76337	0.00596733	0.0272452
TIGD3	ATF6+/+:TM vs Veh_ESC_down	1.36026	1.42472	0.543146	0.204391	0	0	0.06264	0.147427	0.095757	0	0	0	0.00637395	0.0287607
SPON2	ATF6+/+:TM vs Veh_ESC_down	0.815796	1.00739	0.223798	0.299594	13.3674	16.7444	7.4438	10.1682	17.1028	13.8912	10.4136	17.2644	0.00641641	0.028887
KCNJ12	ATF6+/+:TM vs Veh_ESC_down	0.51631	0.745948	0.120441	0.287388	0.452515	0.788529	0.475645	0.293959	0.113302	0.071246	0.210457	0.102379	0.00642888	0.0289201
B3GNT8	ATF6+/+:TM vs Veh_ESC_down	0.99808	0.778898	0.143195	0.431202	0.447881	1.28043	0.132107	0.518334	0.201912	0.084622	0.048277	0	0.00704813	0.0309552
GPR20	ATF6+/+:TM vs Veh_ESC_down	1.1801	0.770369	0.180432	0.181361	0	0	0	0	0	0	0	0	0.00713203	0.0312886
B3GNT3	ATF6+/+:TM vs Veh_ESC_down	0.663848	0.890293	0.047677	0.286635	0	0	0	0	0	0	0	0	0.0083576	0.0356641
SERTAD4	ATF6+/+:TM vs Veh_ESC_down	0.462182	0.824869	0.066327	0.133101	2.4914	1.38454	0.183589	0.096009	0.093558	0.274461	0.223684	0.056273	0.00847134	0.0360222
TMEM229A	ATF6+/+:TM vs Veh_ESC_down	0.621719	0.595362	0.102044	0.204546	0	0	0	0	0	0	0	0	0.00898837	0.0376899
REM2	ATF6+/+:TM vs Veh_ESC_down	1.32178	0.95426	0.28896	0.507608	0	0	0	0.104601	0	0	0	0	0.00939524	0.0390142
LHX5-AS1	ATF6+/+:TM vs Veh_ESC_down	10.7002	3.32923	2.51007	2.61802	0	0	0	0	0	0	0	0	0.00979597	0.0403628
SIRT4	ATF6+/+:TM vs Veh_ESC_down	2.57838	1.3732	0.118104	0.832701	0.733756	1.40205	0.97987	0.514247	1.909	1.67029	0.317699	1.09294	0.00993652	0.0408406
IL11	ATF6+/+:TM vs Veh_ESC_down	0.76779	0.685947	0.359089	0.18006	20.394	17.8419	5.79893	5.38272	0.46688	0.586939	1.30213	1.17133	0.0106302	0.043026
CXCR4	ATF6+/+:TM vs Veh_ESC_down	1.27454	2.33432	0.406156	0.652763	0	0	0	0	0.114462	0.143925	0	0	0.0116039	0.0458906
SLC39A14	ATF6+/+:TM vs Veh_MSC_up	46.1689	47.0356	142.438	141.795	25.4029	25.1427	216.006	201.944	4.87165	3.87284	44.0765	41.7042	3.81e-121	2.3e-117
MANF	ATF6+/+:TM vs Veh_MSC_up	83.6562	81.5602	330.468	349.042	117.391	118.371	878.557	787.894	42.5732	38.9122	252.696	341.107	1.33e-113	4.01e-110
TRIB3	ATF6+/+:TM vs Veh_MSC_up	5.59485	8.21858	149.309	154.656	37.5471	32.7677	330.781	278.214	16.4431	13.5042	82.5396	109.026	1.6e-110	3.85e-107
DNAJB9	ATF6+/+:TM vs Veh_MSC_up	3.80049	3.83619	16.1813	15.8062	11.7642	11.3517	291.131	215.435	5.62143	5.92698	103.132	95.2883	1.75e-109	3.52e-106
HERPUD1	ATF6+/+:TM vs Veh_MSC_up	3.88314	4.4371	98.2837	100.909	48.3607	35.2047	805.238	748.92	17.0863	14.1941	184.074	193.518	1.54e-82	2.33e-79
DDIT3	ATF6+/+:TM vs Veh_MSC_up	1.46615	0.677912	113.835	118.884	9.47319	11.1461	348.343	290.197	27.5308	21.8552	241.053	382.633	1.13e-81	1.52e-78
DNAJB11	ATF6+/+:TM vs Veh_MSC_up	53.413	41.4823	180.826	182.955	58.9565	60.7547	441.095	431.095	22.0697	22.8168	132.125	155.207	1.02e-77	1.23e-74
HSP90B1	ATF6+/+:TM vs Veh_MSC_up	216.682	99.5834	727.924	864.603	259.563	232.017	1670.04	1656.42	113.231	96.1742	1132.76	1041.37	2.35e-73	1.89e-70
DNAJC3	ATF6+/+:TM vs Veh_MSC_up	4.69975	2.40237	25.0699	24.1346	10.6304	8.83147	95.8304	94.713	3.39847	2.88728	25.1412	20.6226	3.07e-72	2.32e-69
SDF2L1	ATF6+/+:TM vs Veh_MSC_up	51.1519	52.8851	254.926	273.709	44.4364	50.8971	640.813	687.403	16.3788	15.7024	169.575	256.453	8.32e-68	5.29e-65
HSPA5	ATF6+/+:TM vs Veh_MSC_up	174.895	122.295	1339.85	1478.82	241.029	239.595	5931.71	8577.21	94.0342	77.2266	1318.81	1360.34	1.01e-58	5.83e-56
MAGT1	ATF6+/+:TM vs Veh_MSC_up	12.7623	8.28997	29.6845	31.3002	18.5315	17.809	82.3151	72.3475	6.23471	5.70949	24.862	20.2908	2.88e-58	1.58e-55
CLDN1	ATF6+/+:TM vs Veh_MSC_up	1.80149	1.38208	3.18077	3.25867	6.04647	4.09205	61.9328	58.0539	8.78247	6.61485	53.4754	49.3465	6.61e-55	3.19e-52
SEL1L	ATF6+/+:TM vs Veh_MSC_up	3.81002	3.00754	13.0258	13.0365	13.1857	14.0433	146.027	174.298	3.46739	3.24699	29.3255	20.6867	1.6e-52	6.89e-50
CDK2AP2	ATF6+/+:TM vs Veh_MSC_up	33.8428	30.711	92.4952	103.137	42.0342	42.7864	188.185	158.364	20.1183	15.7227	50.0354	65.3665	9.89e-48	3.51e-45
ALDH1L2	ATF6+/+:TM vs Veh_MSC_up	0.156971	0.204792	3.85942	3.85979	3.98787	3.83784	21.522	18.944	2.22123	1.68568	11.0696	10.7413	3.12e-47	1.08e-44
HMOX1	ATF6+/+:TM vs Veh_MSC_up	10.5095	11.3648	27.8959	29.5017	33.5899	28.1911	209.251	212.148	15.2815	13.8779	19.5483	30.2897	6.42e-46	2.1e-43
SELK	ATF6+/+:TM vs Veh_MSC_up	42.8124	31.3567	102.104	112.522	34.1457	37.8346	255.57	200.25	39.2467	34.8368	98.1405	114.186	4.57e-45	1.38e-42
PDIA6	ATF6+/+:TM vs Veh_MSC_up	236.455	221.076	470.772	491.536	206.594	197.295	658.934	669.793	83.5302	67.8767	182.856	204.722	1.01e-44	2.99e-42
PDIA4	ATF6+/+:TM vs Veh_MSC_up	141.629	88.1685	477.79	542.981	106.173	101.283	1262.05	1700.99	34.3382	27.949	413.226	457.929	1.42e-43	4.09e-41
HYOU1	ATF6+/+:TM vs Veh_MSC_up	88.4722	69.189	312.412	354.499	44.2681	43.1326	651.699	930.432	10.5964	8.61716	135.511	165.114	2.09e-43	5.74e-41
GFPT1	ATF6+/+:TM vs Veh_MSC_up	12.2222	8.01794	21.3109	23.8132	13.0531	12.6056	44.77	41.595	10.5317	9.13579	26.1445	26.9553	6.09e-43	1.6e-40
ASNS	ATF6+/+:TM vs Veh_MSC_up	45.6533	60.1138	236.332	228.989	20.7348	22.5044	123.702	97.3705	13.233	9.56923	39.0163	36.4696	1.08e-40	2.56e-38
RHOQ	ATF6+/+:TM vs Veh_MSC_up	8.3646	5.44224	13.6139	11.9844	13.1809	15.5176	65.3325	58.4011	12.0979	10.4822	20.1488	17.4624	1.93e-39	4.49e-37
PTX3	ATF6+/+:TM vs Veh_MSC_up	1.92292	1.50104	0.896731	0.761483	77.0532	81.0269	482.844	549.094	38.7182	30.9854	78.5239	85.0565	2.82e-39	6.43e-37
GOT1	ATF6+/+:TM vs Veh_MSC_up	30.7409	33.5421	79.6883	79.746	21.8393	25.2586	127.93	99.2436	14.977	12.8106	38.8932	42.0199	3.44e-37	7.16e-35
TXNRD1	ATF6+/+:TM vs Veh_MSC_up	31.5689	26.3028	26.8054	26.7726	93.0117	83.5368	258.077	236.961	21.3131	19.8767	37.6684	41.0683	8e-36	1.56e-33
HID1	ATF6+/+:TM vs Veh_MSC_up	3.69557	3.54566	13.894	15.5984	0.360931	0.228878	19.185	19.3636	0.027047	0.181324	8.14529	12.495	2.88e-35	5.52e-33
PREB	ATF6+/+:TM vs Veh_MSC_up	33.1959	39.5184	47.6509	52.5726	39.2321	39.7343	120.999	106.662	44.3087	41.3274	33.139	46.9474	1.14e-34	2.16e-32
CDC6	ATF6+/+:TM vs Veh_MSC_up	25.9542	20.3323	75.0023	78.1811	11.2514	11.7121	53.244	42.1545	0.803725	0.873101	13.7177	14.8233	7.58e-34	1.37e-31
SLC35B1	ATF6+/+:TM vs Veh_MSC_up	25.6752	30.8108	99.3607	97.1017	44.6007	46.0025	175.404	135.739	19.1986	16.5963	43.8621	57.7137	1.27e-33	2.26e-31
SEC23B	ATF6+/+:TM vs Veh_MSC_up	20.0761	19.844	62.4809	63.634	19.5274	18.0354	74.8466	60.1108	11.4074	9.81084	22.3587	26.2538	6.51e-33	1.11e-30
DERL2	ATF6+/+:TM vs Veh_MSC_up	4.99642	4.3291	12.5211	11.2934	10.2742	11.1098	43.6176	34.6468	5.26212	3.62368	13.1578	12.7712	1.6e-32	2.68e-30
LURAP1L	ATF6+/+:TM vs Veh_MSC_up	0.041989	0.112617	0.048249	0.145042	7.8746	7.49447	41.5467	33.667	4.77002	4.59717	8.04657	13.0152	3.08e-32	5.1e-30
CALR	ATF6+/+:TM vs Veh_MSC_up	508.949	399.711	866.258	974.649	738.862	696.108	2240.57	2259.81	316.996	270.507	722.681	876.956	7.45e-32	1.2e-29
GARS	ATF6+/+:TM vs Veh_MSC_up	55.9098	60.1129	227.579	225.947	92.7776	96.8835	275.954	217.866	48.7022	41.5402	100.77	103.868	3.06e-31	4.68e-29
TMEM50B	ATF6+/+:TM vs Veh_MSC_up	2.74891	2.02507	3.60108	2.4967	13.199	11.2456	58.2796	45.359	4.22219	4.55485	13.272	9.1811	1e-30	1.51e-28
PYCR1	ATF6+/+:TM vs Veh_MSC_up	108.586	138.854	189.538	204.279	89.1796	101.731	266.606	224.742	18.467	16.3956	34.4871	36.7651	1.36e-30	1.99e-28
PCK2	ATF6+/+:TM vs Veh_MSC_up	31.6075	38.469	165.211	177.115	16.3396	16.3797	80.8184	86.3976	17.6171	14.0509	28.4861	37.8105	3.94e-30	5.59e-28
NDRG1	ATF6+/+:TM vs Veh_MSC_up	1.52474	1.36405	1.1755	0.877664	14.2895	14.5926	69.5457	51.4523	9.05424	8.00442	17.0272	21.1508	1.76e-29	2.41e-27
ERP44	ATF6+/+:TM vs Veh_MSC_up	7.33903	5.51046	16.1619	17.7436	10.0002	10.5876	34.8019	32.1473	7.41351	5.67637	11.5548	13.6495	2.05e-29	2.78e-27
SLC33A1	ATF6+/+:TM vs Veh_MSC_up	5.88656	5.43202	20.348	18.9536	11.6075	13.8784	49.017	37.9157	3.54491	2.97082	10.4921	11.3502	2.64e-29	3.5e-27
SEPHS2	ATF6+/+:TM vs Veh_MSC_up	47.6965	44.7065	95.8628	96.3543	38.8432	39.316	134.832	104.884	14.4169	13.2053	38.7207	44.2069	3.29e-29	4.32e-27
SEC11C	ATF6+/+:TM vs Veh_MSC_up	46.3785	51.13	118.343	123.384	21.0317	28.0164	199.366	146.389	18.6841	21.8946	80.1543	107.278	6.11e-29	7.85e-27
ERO1LB	ATF6+/+:TM vs Veh_MSC_up	0.345058	0.212597	2.90273	2.90364	0.546981	0.445627	9.59786	9.13814	0.438704	0.485223	3.50573	2.67038	1.08e-28	1.35e-26
CBS	ATF6+/+:TM vs Veh_MSC_up	182.253	183.292	187.947	197.889	10.1536	10.5072	65.1967	76.0755	4.47111	4.25268	11.5977	15.6046	2.38e-28	2.96e-26
DDR2	ATF6+/+:TM vs Veh_MSC_up	0.141142	0.031562	3.93477	3.94056	22.3941	22.0369	72.2834	58.1661	12.8791	10.6976	31.0451	34.4797	2.48e-28	3.06e-26
FICD	ATF6+/+:TM vs Veh_MSC_up	1.43851	1.21747	8.91098	8.86885	2.06123	1.47408	38.8142	47.7535	2.09258	1.75415	12.2876	19.0601	2.7e-28	3.29e-26
MPV17L2	ATF6+/+:TM vs Veh_MSC_up	28.448	31.1326	29.4028	33.1634	18.6287	22.3822	94.8434	90.8947	10.2334	7.97124	23.3315	25.9272	3.3e-28	3.95e-26
PSAT1	ATF6+/+:TM vs Veh_MSC_up	135.698	152.421	512.667	481.86	43.1731	47.4908	181.845	136.987	33.8188	27.205	55.9404	56.2848	4.07e-28	4.77e-26
MAP1LC3B	ATF6+/+:TM vs Veh_MSC_up	26.7136	22.15	29.4222	31.4333	70.2676	60.6477	260.586	195.723	55.8813	53.1363	173.731	158.443	5.81e-28	6.75e-26
CANX	ATF6+/+:TM vs Veh_MSC_up	102.774	82.1867	246.739	247.409	173.644	165.752	418.076	403.214	49.4437	38.4915	100.783	97.8416	9.78e-28	1.13e-25
SERP1	ATF6+/+:TM vs Veh_MSC_up	47.3004	50.0992	118.617	111.781	68.5191	67.3601	274.358	195.244	22.8385	23.1151	66.215	67.7682	1.32e-27	1.51e-25
NUCB2	ATF6+/+:TM vs Veh_MSC_up	9.16399	4.01526	24.0742	27.6804	29.6375	28.2638	112.121	85.1147	10.7477	8.75941	48.3195	50.9089	1.79e-27	2.02e-25
IARS	ATF6+/+:TM vs Veh_MSC_up	59.9226	54.2612	121.601	120.336	43.4857	46.7538	112.009	96.2807	22.8872	20.3072	31.0591	30.5387	2.57e-27	2.88e-25
RPN1	ATF6+/+:TM vs Veh_MSC_up	138.386	151.332	248.498	260.167	193.353	203.68	477.001	445.177	68.5792	57.6425	83.6273	91.9656	4.19e-27	4.6e-25
KATNBL1	ATF6+/+:TM vs Veh_MSC_up	3.91064	2.65	5.2034	4.59749	5.49408	8.19618	48.3955	35.7181	4.74369	3.80747	30.184	20.9146	2.85e-26	2.99e-24
FGF2	ATF6+/+:TM vs Veh_MSC_up	12.0105	7.38518	20.9702	20.6919	9.30412	11.0366	50.0343	57.3704	5.51279	5.0863	26.8044	24.2501	4.39e-26	4.57e-24
SLFN11	ATF6+/+:TM vs Veh_MSC_up	0.294466	0.502551	0.71878	0.841174	4.9037	4.76991	24.0172	26.1269	1.00587	0.777937	8.07493	8.82725	1.61e-25	1.63e-23
SLC6A9	ATF6+/+:TM vs Veh_MSC_up	3.83685	3.42208	23.8398	26.5297	9.21073	8.087	51.2421	60.8354	2.91693	2.22792	9.01326	13.6295	1.69e-25	1.7e-23
TMED7	ATF6+/+:TM vs Veh_MSC_up	15.0406	12.9785	22.4483	19.9381	30.7729	29.1595	84.1671	66.6725	9.82107	8.05702	17.7176	14.9452	1.73e-25	1.72e-23
EPAS1	ATF6+/+:TM vs Veh_MSC_up	0.674572	0.396747	0.097006	0.12129	30.2498	25.9196	76.8475	65.7837	29.7794	25.5415	34.4993	32.3625	2.12e-25	2.1e-23
VIMP	ATF6+/+:TM vs Veh_MSC_up	31.2202	27.6219	67.1833	72.6039	49.539	35.6285	216.545	219.251	31.4115	24.4026	81.599	98.588	5.99e-25	5.84e-23
WIPI1	ATF6+/+:TM vs Veh_MSC_up	5.33081	5.02566	22.5295	22.9598	28.2825	24.6687	89.3658	72.8856	16.1803	13.4389	55.0987	53.0682	6.27e-25	6.06e-23
ATF4	ATF6+/+:TM vs Veh_MSC_up	182.695	152.179	306.199	339.135	155.522	155.57	456.464	349.406	148.105	128.695	134.466	185.145	1.09e-24	1.04e-22
ZFAS1	ATF6+/+:TM vs Veh_MSC_up	214.268	197.994	378.437	415.437	103.068	110.46	382.837	291.808	92.5118	70.5023	165.755	208.5	1.22e-24	1.15e-22
WARS	ATF6+/+:TM vs Veh_MSC_up	46.6369	51.0396	243.551	250.868	87.0364	101.423	428.271	305.173	50.5459	42.0171	140.44	145.729	1.92e-24	1.78e-22
CRELD2	ATF6+/+:TM vs Veh_MSC_up	25.5097	23.3982	75.0874	81.7729	40.4195	36.4393	474.9	875.218	11.9173	10.1268	93.4371	114.688	9.8e-24	8.77e-22
LPAR1	ATF6+/+:TM vs Veh_MSC_up	0.325698	0.420887	1.09378	1.33322	20.7487	18.2286	50.5629	43.2404	11.9069	9.57061	13.8463	12.1154	2.67e-23	2.36e-21
SLC38A1	ATF6+/+:TM vs Veh_MSC_up	33.9951	20.4378	45.7273	43.3292	11.6765	14.182	47.7774	49.7223	2.73056	2.24041	10.2202	7.44948	3.29e-23	2.87e-21
GAS5	ATF6+/+:TM vs Veh_MSC_up	294.535	376.943	655.034	701.671	85.861	100.603	416.586	311.423	86.9371	76.1532	166.41	204.769	4.97e-23	4.25e-21
HSPA13	ATF6+/+:TM vs Veh_MSC_up	11.6639	9.25731	25.2061	25.3542	20.6016	20.1597	65.1146	68.5716	3.93252	3.35175	14.5646	10.9842	8.61e-23	7.12e-21
HSPA9	ATF6+/+:TM vs Veh_MSC_up	141.2	107.883	279.9	303.794	70.6969	77.6848	192.483	155.362	67.7564	56.7354	72.8386	84.3158	8.57e-23	7.12e-21
TES	ATF6+/+:TM vs Veh_MSC_up	14.0119	11.0167	43.3267	42.5859	9.35049	13.6255	83.3537	57.9752	4.73288	3.93882	27.9969	29.6301	1.83e-22	1.48e-20
CDH15	ATF6+/+:TM vs Veh_MSC_up	0.275287	0.316529	2.71178	3.39587	0.141918	0.405134	11.0962	8.5937	0.063845	0.053505	1.00721	2.77049	3.43e-22	2.7e-20
GMPPB	ATF6+/+:TM vs Veh_MSC_up	18.6895	25.1668	47.7226	50.7706	29.4751	26.5899	80.2671	70.6326	8.32869	6.73071	21.8372	25.1112	4.09e-22	3.21e-20
GADD45A	ATF6+/+:TM vs Veh_MSC_up	9.54243	7.22785	21.4272	20.068	17.344	19.356	94.3088	109.076	37.8324	35.3621	101.645	123.769	9.12e-22	6.89e-20
SHMT2	ATF6+/+:TM vs Veh_MSC_up	131.667	172.862	373.868	393.706	92.061	89.6786	257.773	193.241	48.0318	39.2638	66.3022	86.6651	1.02e-21	7.66e-20
BEX2	ATF6+/+:TM vs Veh_MSC_up	33.8722	43.8988	59.6522	64.9154	1.74192	1.6706	77.0664	43.3285	1.58709	1.99462	16.2316	15.3444	1.05e-21	7.82e-20
CSGALNACT2	ATF6+/+:TM vs Veh_MSC_up	1.58313	1.33871	4.75336	4.11682	3.92338	4.43683	17.3967	15.2483	1.47746	1.67737	7.26711	7.10268	1.37e-21	1.02e-19
RCAN1	ATF6+/+:TM vs Veh_MSC_up	3.76752	3.44536	3.50293	4.02925	29.7998	30.0797	110.989	81.2345	40.5699	30.2565	61.5175	57.3679	1.78e-21	1.3e-19
TSPYL2	ATF6+/+:TM vs Veh_MSC_up	6.88359	5.40844	17.2848	18.5537	8.90154	6.28468	41.5715	45.1272	12.2726	9.82482	24.981	29.507	2.58e-21	1.87e-19
ZFAND2A	ATF6+/+:TM vs Veh_MSC_up	4.29753	5.1032	18.2814	21.2217	5.7409	4.00003	75.928	47.665	13.0395	9.34686	24.0626	41.6626	2.94e-21	2.12e-19
HM13	ATF6+/+:TM vs Veh_MSC_up	57.8525	64.9526	117.51	123.682	182.487	197.635	457.07	444.398	58.9303	48.2434	102.292	138.788	4.35e-21	3.09e-19
CHAC1	ATF6+/+:TM vs Veh_MSC_up	3.98922	4.84976	104.111	111.137	18.3927	20.9472	64.899	57.2959	6.2578	4.83045	22.937	27.5952	4.7e-21	3.32e-19
UBE2H	ATF6+/+:TM vs Veh_MSC_up	20.7601	15.6783	26.4119	25.8478	33.338	32.4139	69.865	58.7705	13.4884	11.5437	12.1295	14.6517	8.92e-21	6.15e-19
DERL1	ATF6+/+:TM vs Veh_MSC_up	18.6795	19.3793	26.7917	24.5438	28.05	30.6891	72.4401	66.8356	14.0252	11.6273	14.5414	16.0938	1.43e-20	9.72e-19
SQSTM1	ATF6+/+:TM vs Veh_MSC_up	36.0274	41.4382	49.9502	55.7477	300.16	297.922	656.874	644.518	105.52	91.6172	143.119	159.304	1.69e-20	1.14e-18
SRPRB	ATF6+/+:TM vs Veh_MSC_up	10.0308	11.7108	27.6295	24.7935	34.1833	37.4489	89.7608	75.1248	15.8312	11.8863	22.2103	25.7018	1.73e-20	1.16e-18
SLC1A4	ATF6+/+:TM vs Veh_MSC_up	0.213997	0.149122	16.6387	16.617	6.04511	8.59497	37.7368	37.6697	1.76009	1.65309	6.41771	5.5043	2.2e-20	1.45e-18
FKBP14	ATF6+/+:TM vs Veh_MSC_up	2.59509	1.24933	4.79662	4.97711	14.0417	12.335	34.8845	32.3339	6.24764	4.70851	7.33607	7.34883	2.48e-20	1.63e-18
DERL3	ATF6+/+:TM vs Veh_MSC_up	3.52209	7.91399	20.617	30.9296	1.2732	1.21766	20.2856	17.6419	0.189123	0.154295	11.8613	12.7032	5.49e-20	3.54e-18
GPR1	ATF6+/+:TM vs Veh_MSC_up	0.053414	0.132597	0	0.123053	0.960832	0.549056	14.7605	17.9044	1.34269	0.617026	6.79375	7.03832	6.53e-20	4.18e-18
NANS	ATF6+/+:TM vs Veh_MSC_up	53.7956	65.0243	76.3001	77.9874	48.1403	62.3343	211.764	168.83	22.9859	19.1379	48.466	62.0035	8.34e-20	5.25e-18
INHBE	ATF6+/+:TM vs Veh_MSC_up	1.26157	1.33598	50.6165	52.7846	2.35666	2.40383	28.3834	44.569	0.303119	0.158775	0.869527	1.59722	1.16e-19	7.2e-18
GCLC	ATF6+/+:TM vs Veh_MSC_up	8.48786	5.91396	9.42725	9.61362	2.51485	2.99236	16.7599	19.255	3.06123	2.74278	3.62429	3.89336	1.68e-19	1.04e-17
SARAF	ATF6+/+:TM vs Veh_MSC_up	41.5275	40.7932	62.6982	62.5305	77.1127	71.7093	185.9	145.804	66.9398	58.0866	77.657	71.6625	1.74e-19	1.07e-17
XBP1	ATF6+/+:TM vs Veh_MSC_up	53.2548	62.1762	177.386	191.077	81.2232	82.9039	186.068	176.54	32.1315	29.6342	56.1938	75.4315	2.56e-19	1.56e-17
CTBP2	ATF6+/+:TM vs Veh_MSC_up	51.6923	43.0225	58.8133	64.4255	19.9349	17.6808	47.8416	44.2283	4.7027	4.53074	10.0859	10.9553	3.18e-19	1.91e-17
MICAL2	ATF6+/+:TM vs Veh_MSC_up	0.608883	0.789863	1.35756	1.29035	29.5839	25.2757	61.3203	45.0603	8.96055	8.88287	15.457	12.1027	3.34e-19	1.99e-17
FAM129A	ATF6+/+:TM vs Veh_MSC_up	1.6863	0.957327	14.9193	15.1121	10.2161	6.45318	49.8289	38.4828	3.33866	3.06124	12.7643	13.6883	7.01e-19	4.05e-17
MOCOS	ATF6+/+:TM vs Veh_MSC_up	4.7996	4.99413	15.2622	17.6745	3.73109	4.26101	23.4768	16.9142	8.19272	7.31615	17.7534	18.411	7.55e-19	4.3e-17
HKDC1	ATF6+/+:TM vs Veh_MSC_up	0	0.107392	0	0.034517	0.108448	0	5.18859	5.00808	0.170612	0.142968	1.23492	1.67632	9.01e-19	5.04e-17
CTH	ATF6+/+:TM vs Veh_MSC_up	4.58921	5.5773	19.2691	21.725	3.05439	1.97789	17.3179	15.2078	1.52703	1.09703	3.21267	5.30325	9.84e-19	5.48e-17
N4BP2	ATF6+/+:TM vs Veh_MSC_up	3.6849	1.37022	4.44541	4.88841	0.643045	0.343572	3.97585	4.04516	0.135254	0.105765	1.19788	1.06847	1.11e-18	6.17e-17
CRELD1	ATF6+/+:TM vs Veh_MSC_up	4.2221	4.5451	15.7503	17.7148	5.13493	6.36746	38.673	55.0333	6.24773	5.88883	23.4416	28.8096	1.38e-18	7.59e-17
SESN2	ATF6+/+:TM vs Veh_MSC_up	8.39347	8.16046	51.5054	58.5482	15.0014	13.9434	48.2461	52.5254	8.14887	6.46468	18.0961	27.1508	1.38e-18	7.59e-17
CLPTM1L	ATF6+/+:TM vs Veh_MSC_up	44.3782	46.5434	60.0189	63.6926	61.9599	62.6894	131.629	122.126	31.3015	24.5225	34.7559	39.1885	1.63e-18	8.93e-17
GNL3	ATF6+/+:TM vs Veh_MSC_up	74.9715	47.6313	64.6349	66.7255	18.989	19.7018	58.1925	45.0783	19.1735	14.7861	22.7641	28.1995	1.7e-18	9.22e-17
LARP1B	ATF6+/+:TM vs Veh_MSC_up	5.44356	3.71405	25.1042	25.9702	1.92615	2.01352	16.0044	11.8847	1.24993	1.12283	5.70197	5.39172	1.91e-18	1.03e-16
CISD2	ATF6+/+:TM vs Veh_MSC_up	8.4814	7.66961	12.6377	12.3207	5.40339	6.14909	22.9861	17.242	3.62433	2.79834	7.24345	8.68515	2.38e-18	1.28e-16
SLC7A11	ATF6+/+:TM vs Veh_MSC_up	1.05325	0.845579	15.11	15.1651	17.2341	13.157	57.4649	63.7773	0.921479	0.650937	3.93721	4.36937	3e-18	1.6e-16
PPAPDC1B	ATF6+/+:TM vs Veh_MSC_up	15.2992	15.9555	39.1459	41.2517	14.9432	12.8261	57.7475	44.5882	9.03285	7.47296	13.8527	15.0478	3.25e-18	1.73e-16
SAT1	ATF6+/+:TM vs Veh_MSC_up	47.9402	51.4134	40.1714	39.0499	103.877	95.834	303.353	213.452	343.579	284.701	227.461	257.518	3.46e-18	1.83e-16
ADM2	ATF6+/+:TM vs Veh_MSC_up	1.69588	0.966675	11.6741	14.114	1.5863	2.53687	20.675	32.4492	1.68712	1.768	9.57895	13.4285	4.13e-18	2.15e-16
RPLP0P2	ATF6+/+:TM vs Veh_MSC_up	0	0.028165	0.10853	0	0.454994	0.757294	6.67904	6.16964	0.25568	0.128552	5.6219	6.32337	5.94e-18	3.07e-16
ISOC2	ATF6+/+:TM vs Veh_MSC_up	102.058	129.205	87.6567	94.3283	66.2553	82.9381	272.304	211.945	53.2517	43.3321	53.3115	63.3284	6.5e-18	3.33e-16
MIS12	ATF6+/+:TM vs Veh_MSC_up	9.14072	6.59237	17.6882	15.5409	6.24936	4.04837	32.1911	23.151	2.51178	2.32026	9.17771	10.5969	7.12e-18	3.63e-16
EDEM1	ATF6+/+:TM vs Veh_MSC_up	1.74131	0.898899	3.78467	3.92625	8.6751	6.72812	34.6052	42.3204	2.57755	2.42363	11.0318	12.4747	7.25e-18	3.68e-16
TRIM16L	ATF6+/+:TM vs Veh_MSC_up	2.06121	3.05948	3.31953	3.29721	9.68737	11.9047	56.1946	41.0319	3.59857	3.14882	4.03148	5.32743	1.53e-17	7.59e-16
RPS17	ATF6+/+:TM vs Veh_MSC_up	1501.32	1387.91	1488.72	1769.53	949.492	963.592	913.132	473.411	457.15	385.62	236.044	256.942	1.78e-17	8.73e-16
PRNP	ATF6+/+:TM vs Veh_MSC_up	10.0538	8.65861	19.1882	20.7187	121.183	128.846	303.637	317.831	23.5149	21.6314	59.5734	55.2087	1.88e-17	9.19e-16
IBTK	ATF6+/+:TM vs Veh_MSC_up	4.51038	2.65577	10.0854	8.39955	6.81501	7.27785	23.4237	17.0912	4.32758	3.65041	11.2161	9.94681	4.43e-17	2.11e-15
RAD9A	ATF6+/+:TM vs Veh_MSC_up	5.45227	5.82312	8.73844	7.82626	3.57755	2.42063	17.8539	16.5912	1.18891	0.443016	4.73511	6.04091	5.57e-17	2.61e-15
SLC3A2	ATF6+/+:TM vs Veh_MSC_up	169.417	169.526	487.403	519.746	178.25	203.892	1420.83	2641.42	42.374	37.3945	221.913	288.578	7.13e-17	3.31e-15
CYB561	ATF6+/+:TM vs Veh_MSC_up	11.1018	10.9306	25.8457	27.107	2.16876	2.96628	14.732	15.5857	1.64664	1.40548	6.30647	8.36331	9.45e-17	4.32e-15
ANXA1	ATF6+/+:TM vs Veh_MSC_up	2.73306	3.82341	4.3878	4.95018	239.394	256.337	536.989	412.623	434.005	370.758	309.795	327.869	1.04e-16	4.74e-15
KITLG	ATF6+/+:TM vs Veh_MSC_up	2.60121	1.58703	2.74912	2.53143	9.40887	6.06986	44.5704	30.8913	2.14303	1.365	2.90483	2.08085	1.52e-16	6.76e-15
SLC7A5	ATF6+/+:TM vs Veh_MSC_up	84.7113	100.299	235.891	247.634	41.788	43.597	192.977	278.279	10.0499	8.24309	40.6756	42.229	1.62e-16	7.17e-15
SEL1L3	ATF6+/+:TM vs Veh_MSC_up	20.6857	17.5295	25.9595	25.1497	11.7068	12.7693	28.5755	26.5531	3.24154	2.73333	7.28895	6.8179	1.92e-16	8.49e-15
OSGIN1	ATF6+/+:TM vs Veh_MSC_up	0.300112	0.481929	0.551205	0.414878	4.74301	5.13547	32.3563	44.8867	7.4822	6.88234	7.48103	9.11544	2.28e-16	1e-14
TMED5	ATF6+/+:TM vs Veh_MSC_up	4.4396	2.62377	4.88278	4.66497	7.44506	6.51848	17.7518	15.6182	18.235	14.7643	14.6813	14.1329	2.54e-16	1.11e-14
MGAT2	ATF6+/+:TM vs Veh_MSC_up	11.6589	10.9077	19.3303	18.1226	32.8901	29.4436	84.0364	90.3673	6.62263	6.39963	12.1151	14.2921	3.4e-16	1.46e-14
ALG2	ATF6+/+:TM vs Veh_MSC_up	7.87725	8.02668	18.5323	19.0992	14.2142	12.0936	40.8365	43.0186	7.31324	6.57164	10.2715	12.8088	3.51e-16	1.5e-14
FADS3	ATF6+/+:TM vs Veh_MSC_up	17.499	21.0938	22.4126	23.2582	16.9283	14.7905	44.7516	38.4481	51.3155	50.9681	36.0497	48.9986	3.77e-16	1.61e-14
NSMAF	ATF6+/+:TM vs Veh_MSC_up	6.50756	4.23261	8.48602	8.23739	12.6105	11.2842	33.0055	26.2655	9.01147	8.58016	9.07018	10.4955	4.83e-16	2.04e-14
RNASE4	ATF6+/+:TM vs Veh_MSC_up	1.01455	0.644633	0.900926	0.419518	10.7422	9.42068	39.3045	32.2963	9.1533	7.96466	10.7066	10.7882	7.75e-16	3.21e-14
AIFM2	ATF6+/+:TM vs Veh_MSC_up	2.77999	2.70325	3.235	3.43815	4.46343	5.89653	20.5419	21.3312	18.6521	14.7416	14.6333	22.7965	7.78e-16	3.21e-14
SRXN1	ATF6+/+:TM vs Veh_MSC_up	12.3498	11.454	17.4248	18.2342	33.7833	28.6922	81.1666	81.7755	11.2481	9.71219	9.48374	9.85765	8.98e-16	3.66e-14
PDIA3	ATF6+/+:TM vs Veh_MSC_up	196.83	147.931	395.78	424.653	188.693	186.888	498.547	566.603	55.6907	44.8618	163.516	165.942	9.2e-16	3.74e-14
SLC50A1	ATF6+/+:TM vs Veh_MSC_up	26.0254	23.3907	40.9792	35.4357	15.9905	18.3153	64.5978	49.4232	29.6066	23.193	28.3162	35.3565	9.46e-16	3.83e-14
ARFGEF3	ATF6+/+:TM vs Veh_MSC_up	2.45128	1.41576	2.71132	3.29168	0.051883	0.049268	1.46448	2.33593	0.02909	0.073115	0.455938	0.52784	1.45e-15	5.77e-14
GBE1	ATF6+/+:TM vs Veh_MSC_up	6.20543	6.42311	5.51555	5.89785	20.7162	19.5848	59.1021	43.2556	69.4083	57.2566	41.1486	40.9811	1.66e-15	6.56e-14
MKNK2	ATF6+/+:TM vs Veh_MSC_up	58.7132	48.442	40.1465	44.1173	23.4402	27.0084	75.2604	77.6359	28.5142	25.0651	17.5065	23.452	1.89e-15	7.44e-14
GCLM	ATF6+/+:TM vs Veh_MSC_up	3.50709	2.37917	4.84187	4.82117	6.64736	5.58495	19.0062	19.48	3.28985	3.03145	4.85327	4.11491	1.98e-15	7.75e-14
IFRD1	ATF6+/+:TM vs Veh_MSC_up	2.84304	1.58643	30.048	30.6474	4.74425	2.20288	17.2229	16.11	11.4895	8.38959	12.9939	17.0873	1.98e-15	7.75e-14
TMEM47	ATF6+/+:TM vs Veh_MSC_up	14.9612	10.9186	12.0223	12.2505	8.15534	7.47404	20.1221	18.0704	4.30505	4.18089	6.79568	5.14286	2.13e-15	8.3e-14
BHLHA15	ATF6+/+:TM vs Veh_MSC_up	2.45514	1.7948	5.59118	5.91652	0	0	18.6482	29.9326	0	0	2.9573	7.11857	2.53e-15	9.82e-14
CARS	ATF6+/+:TM vs Veh_MSC_up	19.2282	21.6917	77.27	79.9194	31.4895	28.9131	64.1234	54.85	27.5199	24.6896	24.1656	29.5837	4.55e-15	1.74e-13
FNDC3B	ATF6+/+:TM vs Veh_MSC_up	3.78717	2.38445	6.03064	7.15937	16.4188	14.3174	35.1167	33.5076	11.1385	9.30613	17.7246	16.7365	5.47e-15	2.05e-13
UAP1	ATF6+/+:TM vs Veh_MSC_up	11.4973	10.358	17.608	14.7122	24.7682	21.5619	88.7779	59.952	24.9339	22.4997	60.7872	61.5321	6.31e-15	2.36e-13
MARS	ATF6+/+:TM vs Veh_MSC_up	81.5415	94.4747	205.678	220.079	52.1337	56.6171	107.16	92.5852	28.3299	23.06	24.9037	35.433	6.85e-15	2.55e-13
SCN9A	ATF6+/+:TM vs Veh_MSC_up	0.268447	0.108148	0.239637	0.264707	0.99491	0.491402	5.23162	6.25846	0.370533	0.386495	0.849062	0.923048	7.08e-15	2.63e-13
SPCS2	ATF6+/+:TM vs Veh_MSC_up	32.2669	28.7738	50.4432	51.7447	25.2606	29.0492	73.8348	56.876	17.3543	14.884	21.8168	26.865	7.16e-15	2.65e-13
UPP1	ATF6+/+:TM vs Veh_MSC_up	17.564	28.4536	54.3355	55.5711	17.687	17.6008	56.9539	42.2308	13.9534	11.1564	63.543	67.096	7.32e-15	2.7e-13
ATP2B1	ATF6+/+:TM vs Veh_MSC_up	4.9661	2.39801	3.71829	4.13889	5.37036	4.88314	13.6436	13.7928	1.6461	1.56383	4.63332	5.1377	7.36e-15	2.7e-13
AP3D1	ATF6+/+:TM vs Veh_MSC_up	44.4205	28.6597	50.6053	59.4234	38.0255	37.9083	89.5959	96.2629	17.9625	16.4906	32.0533	43.0959	9.36e-15	3.43e-13
SEC24D	ATF6+/+:TM vs Veh_MSC_up	17.1477	14.12	36.3569	34.9199	40.2903	39.5207	79.8415	64.2585	9.84563	8.65616	25.1405	28.792	1.15e-14	4.21e-13
SMG1	ATF6+/+:TM vs Veh_MSC_up	4.7269	2.39631	6.54129	7.16988	2.13203	1.72672	5.24835	5.30778	1.35936	1.12993	1.30177	1.02688	1.58e-14	5.71e-13
PNPLA8	ATF6+/+:TM vs Veh_MSC_up	3.8339	2.41334	4.17569	4.35068	5.54721	5.80165	15.7551	12.7679	5.54747	4.47731	6.5801	6.91229	2.03e-14	7.24e-13
PPM1B	ATF6+/+:TM vs Veh_MSC_up	39.5358	29.3213	54.9608	60.1573	6.31502	8.16883	21.5774	19.9059	5.36087	4.73079	9.04399	9.51055	2.26e-14	7.99e-13
CAMTA2	ATF6+/+:TM vs Veh_MSC_up	1.54341	1.23998	2.72293	2.57913	8.0654	9.67111	24.5525	19.9706	7.91418	6.50182	16.6895	26.7952	2.29e-14	8.09e-13
ZNF804A	ATF6+/+:TM vs Veh_MSC_up	0.023338	0	0	0	1.26789	0.3214	7.16294	7.17434	0.303765	0.34998	3.1759	2.45295	2.3e-14	8.09e-13
ULBP1	ATF6+/+:TM vs Veh_MSC_up	0	0.095424	1.85944	2.02593	0.770435	0.671864	6.9911	5.55332	0.8662	0.883158	3.31254	3.23805	3.22e-14	1.12e-12
AKR1C1	ATF6+/+:TM vs Veh_MSC_up	1.23803	0.86492	1.21619	0.739168	6.78554	9.9413	37.156	40.2941	258.553	223.938	38.7729	53.7624	4.42e-14	1.51e-12
OSBP	ATF6+/+:TM vs Veh_MSC_up	15.4998	11.2202	27.6222	28.7654	16.0019	14.1019	33.3594	27.4833	6.75098	5.53974	9.92139	12.9782	5.05e-14	1.72e-12
ATG13	ATF6+/+:TM vs Veh_MSC_up	11.7234	12.2711	18.4792	17.9373	13.5837	16.4549	39.1878	31.8806	5.30658	4.34968	8.64325	10.7583	5.94e-14	2.01e-12
ATF6	ATF6+/+:TM vs Veh_MSC_up	3.55972	2.03351	8.02001	8.22015	6.52587	6.94539	15.1721	12.6294	3.47235	3.18501	3.0824	3.90774	7.06e-14	2.38e-12
C16orf58	ATF6+/+:TM vs Veh_MSC_up	16.5272	18.9659	29.5244	31.5609	29.7439	30.2281	63.7001	59.151	14.3563	11.6773	14.3784	21.923	7.3e-14	2.46e-12
MBNL2	ATF6+/+:TM vs Veh_MSC_up	0.231167	0.085286	0.246401	0.27392	6.56816	5.97742	15.9217	13.406	3.89722	3.18451	7.41884	7.72633	7.48e-14	2.51e-12
DNAJC1	ATF6+/+:TM vs Veh_MSC_up	10.5519	7.69293	11.4816	14.8269	15.0972	13.2452	46.5316	54.0292	13.8271	12.0018	21.0541	25.4685	7.56e-14	2.53e-12
FLRT2	ATF6+/+:TM vs Veh_MSC_up	0.900331	0.444112	0.328106	0.517936	2.77697	1.39678	14.9255	20.508	2.45637	2.27311	7.79086	6.74993	7.81e-14	2.6e-12
TCEA1	ATF6+/+:TM vs Veh_MSC_up	69.3018	60.022	117.649	119.06	33.8308	29.9969	131.562	82.7572	11.0173	9.46975	34.3766	35.1501	8.11e-14	2.69e-12
SEC63	ATF6+/+:TM vs Veh_MSC_up	9.17488	4.50104	21.0102	22.5858	10.2495	8.82228	39.0128	24.7186	6.03597	4.87593	13.6599	12.7887	9.37e-14	3.08e-12
NGF	ATF6+/+:TM vs Veh_MSC_up	0.490194	0	0.981281	1.69712	4.7746	2.90633	27.7737	30.7576	0.885298	0.989926	2.07138	3.99536	1.34e-13	4.36e-12
EPB41L4A-AS1	ATF6+/+:TM vs Veh_MSC_up	34.8933	40.6069	73.7891	67.3221	8.94262	7.12048	37.9365	28.8232	5.90161	6.29174	12.9086	13.2189	1.42e-13	4.58e-12
HK2	ATF6+/+:TM vs Veh_MSC_up	31.5853	22.4683	20.491	19.5075	4.29989	3.45681	12.1246	13.367	22.5184	18.1001	4.31641	6.57955	1.63e-13	5.26e-12
ATP2A2	ATF6+/+:TM vs Veh_MSC_up	56.0688	45.7703	99.4182	100.039	55.7721	56.584	168.828	199.597	11.8704	9.69788	39.1743	42.8617	1.67e-13	5.35e-12
PGRMC2	ATF6+/+:TM vs Veh_MSC_up	15.7971	8.2465	13.0374	12.5802	22.6658	21.4537	42.7898	37.7286	30.4435	24.6568	17.8469	18.9831	2.02e-13	6.37e-12
SGTB	ATF6+/+:TM vs Veh_MSC_up	1.57447	0.732431	1.67386	1.90349	2.09493	1.78503	7.64287	6.15976	1.29764	1.42706	4.83737	3.9579	2.67e-13	8.27e-12
ETS2	ATF6+/+:TM vs Veh_MSC_up	8.68761	8.14636	9.21361	7.83747	3.50312	5.55222	18.6624	18.8229	0.882689	0.719673	3.44375	4.17422	2.81e-13	8.66e-12
CTNS	ATF6+/+:TM vs Veh_MSC_up	3.03436	3.33614	4.04677	4.43714	8.32947	8.91728	22.189	23.5346	2.59012	2.04749	3.3657	3.08939	4.78e-13	1.44e-11
PAWR	ATF6+/+:TM vs Veh_MSC_up	37.2195	31.1839	44.2321	47.1369	12.4271	11.8404	33.6708	27.2094	3.52473	3.64238	5.40274	6.3879	4.97e-13	1.49e-11
RTN4	ATF6+/+:TM vs Veh_MSC_up	124.368	100.003	81.4505	85.2897	273.418	272.344	569.256	603.033	196.447	176.176	229.595	256.035	5.37e-13	1.6e-11
DYRK3	ATF6+/+:TM vs Veh_MSC_up	2.86836	2.14515	1.03697	1.71304	8.34706	8.55364	24.9272	20.4312	4.31954	3.56753	8.22569	9.64073	5.58e-13	1.66e-11
ALG12	ATF6+/+:TM vs Veh_MSC_up	17.9401	16.2421	21.2153	25.2575	18.5348	19.2962	51.5449	57.947	7.21413	5.55593	11.1118	13.4303	6.15e-13	1.82e-11
SUPV3L1	ATF6+/+:TM vs Veh_MSC_up	13.0666	8.56608	15.9536	17.372	5.70299	5.58391	17.7918	14.305	5.61075	4.78212	6.4519	8.52572	7.2e-13	2.11e-11
EMC9	ATF6+/+:TM vs Veh_MSC_up	21.0839	28.6684	39.3585	40.4111	7.45777	9.35199	35.7258	33.6899	5.61041	5.03511	9.74644	10.3983	7.81e-13	2.28e-11
ADAM17	ATF6+/+:TM vs Veh_MSC_up	8.20619	5.94927	9.50704	8.2966	9.92702	11.6944	25.6992	24.2914	2.81449	2.69844	4.84802	5.5063	8.11e-13	2.37e-11
SYVN1	ATF6+/+:TM vs Veh_MSC_up	8.99112	6.43359	33.7881	37.9873	9.27876	14.7511	61.8392	88.1978	4.32271	4.24566	16.3529	22.0571	8.54e-13	2.48e-11
TBRG1	ATF6+/+:TM vs Veh_MSC_up	3.38987	2.16006	5.58648	5.8331	4.91904	4.2542	12.2253	10.1364	2.76361	2.69233	4.02275	5.71707	8.74e-13	2.53e-11
MTFR1	ATF6+/+:TM vs Veh_MSC_up	13.6237	10.8006	20.2937	19.5546	12.886	11.5442	46.8161	29.7661	4.42199	3.9865	13.6449	12.6451	9.52e-13	2.74e-11
GABARAPL1	ATF6+/+:TM vs Veh_MSC_up	27.4367	23.5757	32.8564	33.1252	24.9599	20.7861	97.7682	60.0139	25.1409	23.1126	35.9705	45.5241	1.01e-12	2.89e-11
SEC61A1	ATF6+/+:TM vs Veh_MSC_up	63.3967	73.2471	219	220.092	260.621	272.256	618.255	698.557	52.0675	45.5182	100.12	126.331	1.17e-12	3.31e-11
MTHFD2	ATF6+/+:TM vs Veh_MSC_up	65.0295	58.5907	224.936	217.049	52.3712	54.2863	227.334	134.033	25.5938	19.9578	64.0537	71.9173	1.17e-12	3.33e-11
AP1AR	ATF6+/+:TM vs Veh_MSC_up	8.43782	5.59514	7.32116	7.46928	3.76323	4.90702	14.8819	14.8878	2.13177	1.94412	4.04639	4.35528	1.21e-12	3.41e-11
CCNG2	ATF6+/+:TM vs Veh_MSC_up	2.83866	2.20637	1.84992	1.48475	4.60499	4.10297	11.8089	11.7922	1.3248	1.75983	2.76427	2.61514	1.33e-12	3.7e-11
GDF15	ATF6+/+:TM vs Veh_MSC_up	4.6872	4.80715	68.9387	72.5663	63.3451	72.2031	363.048	688.063	24.222	22.1375	203.478	223.917	1.49e-12	4.15e-11
GTPBP2	ATF6+/+:TM vs Veh_MSC_up	14.026	12.7125	12.6335	12.2677	8.75827	13.6636	41.4321	37.8491	16.5818	13.71	31.9888	47.6299	1.63e-12	4.5e-11
TMX2	ATF6+/+:TM vs Veh_MSC_up	41.9016	51.1145	89.8907	90.8737	52.5218	56.3368	109.66	90.4578	35.3314	28.5719	26.4938	33.9268	1.99e-12	5.47e-11
TMEM41B	ATF6+/+:TM vs Veh_MSC_up	7.78469	6.26784	10.1656	9.54577	3.88735	3.55673	17.0987	21.7079	3.35461	2.50429	13.967	10.4821	2e-12	5.49e-11
RAB39B	ATF6+/+:TM vs Veh_MSC_up	3.63259	2.51645	9.15216	10.7263	0.342573	0.108607	6.53752	3.72679	0	0.064527	0.515307	0.867037	2.28e-12	6.24e-11
STC2	ATF6+/+:TM vs Veh_MSC_up	11.2975	7.40742	55.5027	61.7138	92.1449	97.1116	260.665	331.04	10.6519	9.05017	42.7697	53.3467	3.3e-12	8.92e-11
TMCO3	ATF6+/+:TM vs Veh_MSC_up	15.2209	13.2604	11.0389	12.0157	39.5232	40.4652	80.899	82.9254	10.4181	9.1251	19.1329	18.985	3.54e-12	9.53e-11
CEBPG	ATF6+/+:TM vs Veh_MSC_up	9.55474	6.74833	31.4443	32.8241	7.42057	7.7623	20.6898	15.7606	6.36087	5.03073	10.7951	12.5915	5e-12	1.33e-10
SNTB1	ATF6+/+:TM vs Veh_MSC_up	4.2968	3.39867	14.4505	15.1619	4.52721	4.75612	13.2023	10.2363	6.43924	5.33572	3.4612	5.83783	5.13e-12	1.36e-10
LMAN1	ATF6+/+:TM vs Veh_MSC_up	21.6399	13.3792	28.5569	27.8144	56.8689	48.8455	104.144	85.8799	11.3757	9.03911	22.0816	16.1341	6.06e-12	1.59e-10
SSR1	ATF6+/+:TM vs Veh_MSC_up	9.25421	6.62041	16.073	16.0824	25.8643	23.0763	50.5177	39.2602	8.94035	7.07973	11.867	12.0523	6.92e-12	1.81e-10
GCC1	ATF6+/+:TM vs Veh_MSC_up	4.57778	3.8855	9.64189	9.67965	4.71982	5.31183	13.0554	11.8526	2.51041	2.41187	4.40654	6.00821	7e-12	1.83e-10
CD55	ATF6+/+:TM vs Veh_MSC_up	7.11784	5.94164	11.6016	12.4094	5.44813	5.89418	16.0672	15.3457	5.09654	4.30517	5.37237	5.89456	7.27e-12	1.89e-10
APTR	ATF6+/+:TM vs Veh_MSC_up	1.93856	1.57245	4.2486	6.09041	0.422122	1.00543	8.1509	7.12652	1.42678	0.797261	3.77513	7.09351	8.44e-12	2.19e-10
MCUR1	ATF6+/+:TM vs Veh_MSC_up	6.73323	5.96414	10.0699	9.25641	5.5795	6.02109	14.875	11.5679	2.92592	2.30262	5.29991	6.22913	9.02e-12	2.33e-10
PLA2G12A	ATF6+/+:TM vs Veh_MSC_up	5.46826	4.52825	6.98463	7.10599	5.04831	3.93875	13.2734	10.2956	5.83737	5.03291	5.62825	6.274	1.34e-11	3.42e-10
ATP6V0A2	ATF6+/+:TM vs Veh_MSC_up	4.54129	3.96855	7.9432	8.55031	2.87534	2.27674	7.21178	6.59935	0.99503	0.935102	1.77359	1.88485	1.4e-11	3.55e-10
SERPINB8	ATF6+/+:TM vs Veh_MSC_up	0.584978	0.156239	0.49145	0.876306	9.90595	8.4681	25.7361	18.4638	7.49654	6.1674	13.5126	13.2669	1.48e-11	3.76e-10
IL6	ATF6+/+:TM vs Veh_MSC_up	0.105843	0	0.242373	0.244179	0.752565	0.359558	17.4268	17.064	1.78811	1.49936	15.8892	17.2212	1.55e-11	3.91e-10
CLCN3	ATF6+/+:TM vs Veh_MSC_up	6.30024	4.76724	10.2376	10.3121	9.97932	10.7364	20.6541	19.6442	3.4789	3.14505	3.8054	3.52087	1.56e-11	3.93e-10
CLIP4	ATF6+/+:TM vs Veh_MSC_up	0.05119	0.130093	0	0	7.05358	5.64253	17.8697	12.1223	8.00871	5.81032	9.5774	11.2197	1.58e-11	3.99e-10
WFS1	ATF6+/+:TM vs Veh_MSC_up	13.1743	12.2572	21.7237	22.9699	22.6692	22.2848	83.8225	132.398	11.8412	9.67529	17.844	24.9226	1.61e-11	4.05e-10
GMPPA	ATF6+/+:TM vs Veh_MSC_up	16.8601	22.7595	37.7313	44.85	44.136	44.8726	96.3835	75.8106	21.6848	18.1112	26.0572	32.6754	1.71e-11	4.3e-10
HSD17B4	ATF6+/+:TM vs Veh_MSC_up	86.5317	72.1804	93.7405	91.0823	27.8854	29.6044	64.526	49.4281	52.1336	44.4906	29.3774	34.1692	1.83e-11	4.58e-10
TRIM16	ATF6+/+:TM vs Veh_MSC_up	4.63954	5.22287	4.03436	4.9404	18.8178	20.033	58.3808	40.6344	7.4856	5.81662	7.54761	10.6338	2e-11	4.99e-10
TBL2	ATF6+/+:TM vs Veh_MSC_up	10.3554	8.769	13.5545	14.9763	23.818	20.6353	47.073	46.2961	5.83514	5.9181	8.35392	12.0144	2.04e-11	5.09e-10
TMED2	ATF6+/+:TM vs Veh_MSC_up	108.924	103.89	166.186	164.511	151.197	147.355	441.002	288.645	55.9837	47.1435	111.193	107.986	2.75e-11	6.78e-10
TIMM44	ATF6+/+:TM vs Veh_MSC_up	44.2759	45.5156	70.0836	76.4046	21.895	20.0646	43.0877	37.5612	14.1423	10.5148	11.503	15.5992	3.01e-11	7.35e-10
AKNA	ATF6+/+:TM vs Veh_MSC_up	5.11749	3.12534	18.8765	19.5926	1.11112	1.25671	4.7412	5.6326	1.06872	1.04467	1.71379	2.8992	3.18e-11	7.75e-10
TMEM39A	ATF6+/+:TM vs Veh_MSC_up	6.45762	6.54938	20.5308	21.6853	6.84512	7.88431	18.0792	17.7037	2.55015	2.00041	4.89257	6.5525	3.61e-11	8.75e-10
SNHG12	ATF6+/+:TM vs Veh_MSC_up	2.49878	1.51974	17.0835	15.1138	0	0	15.1171	13.1015	3.82143	2.05228	7.32226	12.8709	3.7e-11	8.95e-10
ARMC9	ATF6+/+:TM vs Veh_MSC_up	7.24851	7.76012	7.61429	8.67395	18.0707	17.6134	37.5178	27.3612	2.93268	2.37821	4.55321	4.22317	3.85e-11	9.28e-10
MTMR4	ATF6+/+:TM vs Veh_MSC_up	4.55706	2.56793	4.53708	5.32925	3.84404	4.55025	11.1451	8.71584	1.52924	1.69997	2.05506	2.96334	4.41e-11	1.06e-09
NT5C2	ATF6+/+:TM vs Veh_MSC_up	11.2477	7.84405	15.4221	14.5513	12.7851	10.8036	37.1496	24.5437	9.02137	7.25439	12.4088	12.2719	4.7e-11	1.13e-09
DPAGT1	ATF6+/+:TM vs Veh_MSC_up	15.01	19.1163	23.5377	21.1305	32.3163	29.8578	62.1348	62.0916	7.97606	7.26956	10.9619	13.9527	5.27e-11	1.26e-09
ZFAND3	ATF6+/+:TM vs Veh_MSC_up	20.267	17.5996	44.7953	47.9481	27.3278	25.2484	55.0976	43.4433	12.6401	10.7741	17.4522	20.4807	5.65e-11	1.35e-09
EIF5	ATF6+/+:TM vs Veh_MSC_up	33.9136	22.7482	55.916	52.4359	21.9006	19.8701	63.5025	41.3161	19.0383	16.7849	24.8906	21.2169	5.94e-11	1.41e-09
PARM1	ATF6+/+:TM vs Veh_MSC_up	0.884212	0.985676	2.58021	2.77955	0	0	1.78671	1.68428	1.66708	1.42626	4.98183	3.9208	6.9e-11	1.62e-09
PIGA	ATF6+/+:TM vs Veh_MSC_up	1.63165	1.4309	2.72213	2.49342	1.54595	0.677063	7.04042	5.71798	0.576835	0.478356	1.73161	1.16945	8.16e-11	1.91e-09
KLHDC7B	ATF6+/+:TM vs Veh_MSC_up	0	0	0.301476	0.172558	0	0.257422	5.20754	13.2629	0.15212	0.101984	1.59983	2.45756	8.49e-11	1.99e-09
TNFRSF10B	ATF6+/+:TM vs Veh_MSC_up	22.7322	18.7427	39.3661	39.4397	30.4356	33.61	87.6298	115.632	12.4875	10.4295	37.0451	36.9811	9.72e-11	2.26e-09
MXD1	ATF6+/+:TM vs Veh_MSC_up	0.251302	0.296218	0.556027	0.823049	0.702759	1.06587	4.64111	5.66943	0.692303	0.474606	3.52145	3.72544	1.01e-10	2.35e-09
TRAM1	ATF6+/+:TM vs Veh_MSC_up	25.5794	22.0129	58.4732	51.3777	77.5229	73.1332	204.637	137.246	24.9038	22.662	49.2298	40.7338	1.06e-10	2.46e-09
STARD4	ATF6+/+:TM vs Veh_MSC_up	8.66127	5.44542	6.16651	6.71267	13.7349	10.4968	44.4189	26.5963	14.0294	11.0721	21.0914	16.5679	1.26e-10	2.89e-09
OS9	ATF6+/+:TM vs Veh_MSC_up	56.5821	43.2257	63.2747	69.8073	84.5514	88.0163	162.33	170.226	59.5744	48.5908	52.9305	77.7714	1.43e-10	3.26e-09
LYSMD3	ATF6+/+:TM vs Veh_MSC_up	3.45463	1.85082	5.01035	3.73803	4.1989	3.99206	17.5446	10.7367	2.26397	1.45793	6.03169	5.68705	1.63e-10	3.69e-09
ALDH6A1	ATF6+/+:TM vs Veh_MSC_up	6.326	4.77911	10.0513	9.98452	2.3025	3.05397	12.0318	8.16506	2.60157	2.27537	2.54129	1.97196	1.64e-10	3.7e-09
KIAA0368	ATF6+/+:TM vs Veh_MSC_up	19.0782	13.5325	27.0682	28.133	8.98482	9.28931	18.4485	18.8876	7.24737	5.81385	6.74552	6.62351	1.75e-10	3.96e-09
BTG1	ATF6+/+:TM vs Veh_MSC_up	7.2662	6.95	6.88006	7.28656	11.8467	8.76786	24.5895	22.77	6.15808	5.1122	6.86757	6.97684	1.8e-10	4.05e-09
NUS1	ATF6+/+:TM vs Veh_MSC_up	18.0403	13.3962	21.863	20.8392	13.9914	12.1261	33.7833	24.0497	4.73211	4.41428	9.68284	9.17429	1.82e-10	4.1e-09
EIF1B	ATF6+/+:TM vs Veh_MSC_up	49.6988	48.4076	87.4461	83.532	38.9685	31.2175	103.113	74.1977	27.2255	23.3504	39.7314	41.214	2.13e-10	4.73e-09
MTDH	ATF6+/+:TM vs Veh_MSC_up	7.93853	4.12644	15.9967	17.2824	15.0683	11.6553	29.1709	29.3534	6.66035	6.16426	8.93177	8.79631	2.16e-10	4.8e-09
EDEM2	ATF6+/+:TM vs Veh_MSC_up	13.7852	13.1331	28.0558	29.0687	17.2957	16.8421	44.9953	55.4332	15.0877	13.4299	16.0563	27.0785	2.36e-10	5.21e-09
TUFT1	ATF6+/+:TM vs Veh_MSC_up	2.93666	3.66181	4.06921	4.35762	3.1957	3.70391	11.2217	8.93353	2.52211	2.26097	4.52254	6.6771	2.35e-10	5.21e-09
LAMP3	ATF6+/+:TM vs Veh_MSC_up	0	0	3.63732	3.79542	0	0	2.82741	2.01999	0.243504	0.226727	2.48316	3.16553	2.41e-10	5.31e-09
COG1	ATF6+/+:TM vs Veh_MSC_up	4.53916	4.35764	7.76238	8.11476	8.52783	9.76161	23.178	24.5298	8.27054	7.03131	11.03	14.9216	2.47e-10	5.43e-09
VLDLR	ATF6+/+:TM vs Veh_MSC_up	10.3749	7.81479	22.5585	24.7834	0.564155	0.858513	4.85718	6.17817	10.8754	9.33423	4.50624	4.5093	2.79e-10	6.09e-09
TTC17	ATF6+/+:TM vs Veh_MSC_up	10.1025	7.01193	19.973	19.6287	8.51728	7.51704	21.5052	24.9693	6.43977	4.37622	6.15029	7.08563	2.9e-10	6.3e-09
ANK2	ATF6+/+:TM vs Veh_MSC_up	1.90678	1.02768	2.11707	2.3156	0.536937	0.274941	2.12328	1.77554	2.27744	1.78695	2.12986	2.53527	3.1e-10	6.71e-09
SETX	ATF6+/+:TM vs Veh_MSC_up	3.82573	1.64278	4.52671	5.24779	3.5188	2.94098	8.8654	10.6619	1.68135	1.24994	4.70753	4.9448	3.2e-10	6.91e-09
SNHG7	ATF6+/+:TM vs Veh_MSC_up	44.3582	39.5844	41.4414	41.5602	12.343	19.1669	56.0532	54.1707	20.3412	17.9396	14.5117	16.9552	3.38e-10	7.28e-09
SARS	ATF6+/+:TM vs Veh_MSC_up	69.8355	72.9253	198.413	225.311	94.277	104.415	222.536	162.062	72.0436	60.9155	74.1166	94.7098	3.58e-10	7.7e-09
EIF2AK3	ATF6+/+:TM vs Veh_MSC_up	3.76509	2.57221	9.8257	10.7782	2.13061	2.51146	7.82211	9.26726	1.55054	1.20299	2.63496	2.42698	3.69e-10	7.93e-09
DNAJC10	ATF6+/+:TM vs Veh_MSC_up	16.7699	11.3204	38.2084	36.5834	31.3894	27.102	81.7554	54.1001	6.01796	5.56685	19.6859	18.4383	3.82e-10	8.19e-09
FKBP2	ATF6+/+:TM vs Veh_MSC_up	67.0683	67.1816	93.8526	102.685	58.4347	63.4655	143.012	153.685	59.2547	49.3839	79.6709	99.1189	3.93e-10	8.39e-09
OCLN	ATF6+/+:TM vs Veh_MSC_up	5.64855	3.34662	6.11647	6.59717	0	0	1.33941	2.04849	0.163174	0.199676	0.34587	0.452143	4.28e-10	9.12e-09
TAF1D	ATF6+/+:TM vs Veh_MSC_up	9.38122	4.835	18.9173	18.2817	8.36027	7.34408	41.2265	23.4654	6.57649	5.83083	11.5723	11.5038	4.8e-10	1.02e-08
GRB10	ATF6+/+:TM vs Veh_MSC_up	16.669	11.7437	31.1194	32.0145	3.25813	4.07928	10.3159	9.81942	2.07996	1.68999	4.42211	4.11579	5.61e-10	1.18e-08
DDOST	ATF6+/+:TM vs Veh_MSC_up	214.5	229.764	282.814	290.797	175.324	168.322	319.131	339.57	57.5996	52.3101	60.7344	79.3629	5.66e-10	1.19e-08
PRKCE	ATF6+/+:TM vs Veh_MSC_up	0.216473	0.21168	0.135849	0.04529	2.7107	3.11853	7.90227	6.34387	0.961019	0.603923	5.74118	5.26273	5.7e-10	1.2e-08
CABLES2	ATF6+/+:TM vs Veh_MSC_up	5.4287	3.55405	3.92674	4.46799	4.53943	5.11989	13.2607	10.4274	0.782901	0.775321	1.88242	2.37617	5.87e-10	1.23e-08
ELL2	ATF6+/+:TM vs Veh_MSC_up	2.50748	1.6379	4.16293	4.38963	7.59903	5.98671	15.2232	12.217	8.90893	8.06324	8.76625	9.7774	6.02e-10	1.26e-08
RAB24	ATF6+/+:TM vs Veh_MSC_up	9.55629	11.1838	13.3232	13.4119	12.0143	13.6095	31.8498	30.6115	7.06303	6.05198	11.0136	16.1626	6.29e-10	1.31e-08
AJUBA	ATF6+/+:TM vs Veh_MSC_up	14.0722	14.7116	24.2777	28.4149	15.8085	14.8316	31.7645	35.0057	3.48491	3.95936	5.00889	7.93789	8.31e-10	1.71e-08
TXNDC11	ATF6+/+:TM vs Veh_MSC_up	3.98451	2.92833	9.20124	9.78838	10.7933	10.6348	26.3163	30.8891	4.68064	5.2541	10.3311	11.8112	9.31e-10	1.91e-08
TAX1BP1	ATF6+/+:TM vs Veh_MSC_up	13.7546	7.08813	19.1129	21.9815	16.8586	14.3943	36.8377	27.5242	15.4892	12.9152	14.4495	15.5642	1e-09	2.05e-08
SUCO	ATF6+/+:TM vs Veh_MSC_up	6.14664	3.22095	8.61998	9.0675	5.17891	5.70111	13.0965	14.8232	3.17778	2.43854	5.14702	5.46226	1.01e-09	2.06e-08
UHRF1BP1	ATF6+/+:TM vs Veh_MSC_up	3.27581	2.23189	11.5166	12.0083	1.69388	1.4557	4.00745	3.67183	2.50642	1.5996	1.90255	2.43978	1.21e-09	2.44e-08
STX5	ATF6+/+:TM vs Veh_MSC_up	13.3553	18.0464	30.9483	33.6824	36.0037	34.7503	85.437	61.1153	10.5981	9.44687	16.317	19.5771	1.23e-09	2.49e-08
ALDH4A1	ATF6+/+:TM vs Veh_MSC_up	21.4381	23.9137	22.5187	21.6414	6.77077	8.68356	17.1966	15.5707	10.2267	9.19316	4.48111	5.19021	1.46e-09	2.94e-08
NFE2L1	ATF6+/+:TM vs Veh_MSC_up	38.162	23.8713	96.1462	106.105	53.6269	47.1185	102.569	115.885	31.3765	26.1076	43.6823	51.8967	1.61e-09	3.23e-08
VEGFA	ATF6+/+:TM vs Veh_MSC_up	9.5093	6.78733	32.8554	34.1086	12.6838	10.4607	36.4616	51.8058	8.45521	7.65554	16.0966	23.1274	1.65e-09	3.3e-08
GOLGA4	ATF6+/+:TM vs Veh_MSC_up	1.97632	0.440028	2.3383	1.99154	1.289	0.869288	3.36251	3.44428	4.91254	4.43289	7.78235	8.57796	1.7e-09	3.4e-08
HAX1	ATF6+/+:TM vs Veh_MSC_up	54.2126	75.8816	181.247	187.286	71.9799	84.1387	212.702	147.023	51.4361	47.7635	60.7855	86.7347	1.76e-09	3.51e-08
BET1	ATF6+/+:TM vs Veh_MSC_up	5.0082	4.05516	9.95846	10.3845	6.33615	6.0282	16.0568	12.6354	5.07613	4.15437	7.88988	10.1293	1.99e-09	3.95e-08
FAM13B	ATF6+/+:TM vs Veh_MSC_up	1.19685	0.37621	1.11992	1.42141	3.98297	2.80929	9.80058	7.60476	2.97213	2.80767	4.99221	4.58836	2.29e-09	4.51e-08
PRKCZ	ATF6+/+:TM vs Veh_MSC_up	17.7457	14.8856	19.8183	17.6629	1.12573	1.19331	7.7896	6.25636	0.239095	0	1.51778	2.01523	2.32e-09	4.56e-08
NBPF1	ATF6+/+:TM vs Veh_MSC_up	1.14661	0.549898	5.6443	6.83452	2.30231	2.03265	5.8322	5.2168	2.70522	2.50988	3.12527	4.21438	2.37e-09	4.63e-08
CADPS2	ATF6+/+:TM vs Veh_MSC_up	3.19234	2.60237	3.81236	3.41665	0	0	1.37448	1.0018	0.282576	0.348917	2.08968	2.30526	2.44e-09	4.76e-08
DIRC2	ATF6+/+:TM vs Veh_MSC_up	3.60141	3.8497	8.08895	7.25503	6.50701	7.22107	15.6413	13.7146	3.35919	3.06469	3.47047	3.16952	2.47e-09	4.82e-08
PLEKHF1	ATF6+/+:TM vs Veh_MSC_up	7.05427	6.52938	4.1249	5.39286	4.6209	6.49162	21.8255	31.563	1.0421	1.42524	5.82306	9.35881	2.97e-09	5.7e-08
USO1	ATF6+/+:TM vs Veh_MSC_up	31.8035	16.3178	43.1071	40.6704	28.7706	29.5183	63.7892	46.1003	18.4605	14.1845	24.4853	21.0747	3.09e-09	5.91e-08
LONP1	ATF6+/+:TM vs Veh_MSC_up	60.9675	47.4088	74.6984	84.1694	34.2396	34.0603	75.2857	87.278	27.4326	22.2845	21.9306	29.5028	3.13e-09	5.97e-08
LARP6	ATF6+/+:TM vs Veh_MSC_up	15.3465	16.8499	24.9724	26.7388	65.908	68.5672	117.761	124.134	45.7565	46.5131	44.4722	61.3477	3.22e-09	6.14e-08
LOC344887	ATF6+/+:TM vs Veh_MSC_up	0	0	0	0	0	0	3.66038	1.89881	0.301409	0.108267	1.56469	1.91748	3.43e-09	6.48e-08
SNWAPC1	ATF6+/+:TM vs Veh_MSC_up	6.51305	3.46299	10.3697	10.4893	5.98671	5.40573	14.5812	12.2733	5.69899	4.66031	5.64722	7.741	3.62e-09	6.81e-08
C12orf10	ATF6+/+:TM vs Veh_MSC_up	47.723	60.0374	68.7547	63.9215	32.1308	32.4407	71.183	54.6696	12.4725	14.2673	15.3339	24.8199	4.08e-09	7.67e-08
GOLGA5	ATF6+/+:TM vs Veh_MSC_up	9.97795	5.94992	17.0719	17.0571	11.7337	12.0731	25.0194	20.3178	10.7401	8.82045	13.701	16.7585	4.29e-09	7.99e-08
ERAP1	ATF6+/+:TM vs Veh_MSC_up	5.00526	4.0281	11.8164	11.2108	8.49483	7.56037	15.4016	14.8139	5.88105	5.35553	7.22512	6.08335	4.43e-09	8.23e-08
CLCC1	ATF6+/+:TM vs Veh_MSC_up	4.11826	2.36454	4.29262	4.09917	5.75928	5.70958	12.1874	13.6504	2.69294	1.92465	2.63983	2.73767	5.28e-09	9.72e-08
ERLEC1	ATF6+/+:TM vs Veh_MSC_up	12.6934	8.54971	23.2928	20.2273	26.833	28.1367	60.1417	70.0661	14.4408	11.9245	25.5508	27.0516	5.56e-09	1.02e-07
DIRAS2	ATF6+/+:TM vs Veh_MSC_up	0.025003	0	0	0	0	0	1.53988	1.41257	0	0	0.058315	0.049099	5.62e-09	1.03e-07
FNDC3A	ATF6+/+:TM vs Veh_MSC_up	3.93992	1.95441	5.97515	6.2932	7.4292	6.93744	14.8087	11.6317	3.71361	2.61223	5.22401	6.02008	5.68e-09	1.04e-07
PPP1R15A	ATF6+/+:TM vs Veh_MSC_up	7.99548	4.1918	10.8343	12.9569	72.0798	62.2231	178.19	252.238	30.6665	25.1159	68.4469	99.8052	6.41e-09	1.16e-07
ANXA3	ATF6+/+:TM vs Veh_MSC_up	21.4888	23.401	33.7651	34.8573	0.790573	2.26174	13.7033	8.74467	4.40008	4.43619	8.0765	7.78325	6.61e-09	1.2e-07
FAM214B	ATF6+/+:TM vs Veh_MSC_up	1.92306	1.2902	1.44524	1.10697	12.151	11.6878	23.894	23.9057	8.5432	6.97063	9.73263	11.9478	6.67e-09	1.2e-07
RFNG	ATF6+/+:TM vs Veh_MSC_up	12.9554	12.4102	12.0713	15.4437	17.4916	19.7415	40.5385	41.1418	7.57542	6.74127	9.7266	14.6579	6.87e-09	1.24e-07
JMY	ATF6+/+:TM vs Veh_MSC_up	1.7127	1.02093	1.8431	2.1458	1.53357	1.17347	3.62853	3.54758	0.324972	0.280281	0.886098	0.785813	7.16e-09	1.28e-07
MBD1	ATF6+/+:TM vs Veh_MSC_up	11.7231	11.2026	13.2378	14.3802	15.6817	14.5071	29.3125	29.0155	9.07802	7.13974	10.42	14.6749	7.8e-09	1.39e-07
PLD1	ATF6+/+:TM vs Veh_MSC_up	0.183326	0.164362	0.147663	0.126562	0.99711	1.01071	3.44266	3.1875	0.925308	0.72528	1.12695	0.775326	7.98e-09	1.42e-07
TXNIP	ATF6+/+:TM vs Veh_MSC_up	10.8722	9.79248	42.7084	45.1664	5.07728	5.61436	26.0514	14.2134	54.9363	43.2706	47.7437	72.3306	8.57e-09	1.52e-07
PGM3	ATF6+/+:TM vs Veh_MSC_up	10.7439	8.89257	30.47	33.0223	25.2401	27.4408	56.0354	30.2692	14.9288	10.7758	20.0922	21.9351	1.06e-08	1.85e-07
UFM1	ATF6+/+:TM vs Veh_MSC_up	9.94966	5.65114	20.7743	19.5928	23.2168	19.4551	61.3266	39.9775	20.2082	17.9448	27.8338	25.1679	1.09e-08	1.89e-07
S1PR1	ATF6+/+:TM vs Veh_MSC_up	0.477061	0.525252	0	0.126742	0.662536	1.63889	5.95681	5.91514	0.327786	0.174803	0.541304	0.215575	1.11e-08	1.93e-07
NRG1	ATF6+/+:TM vs Veh_MSC_up	0.801993	0.68858	0.776265	1.17458	5.32887	4.37029	12.7539	10.678	2.83921	2.41305	1.70017	2.24965	1.27e-08	2.18e-07
PJA2	ATF6+/+:TM vs Veh_MSC_up	14.1915	8.03589	25.197	24.6133	23.5527	21.7702	51.0994	35.8569	10.8348	8.66596	25.7875	22.4901	1.36e-08	2.34e-07
NUPR1	ATF6+/+:TM vs Veh_MSC_up	0	0.417498	6.48475	7.98605	27.1707	21.2621	93.1853	59.3001	97.0157	80.2866	153.719	199.268	1.4e-08	2.4e-07
PLCD1	ATF6+/+:TM vs Veh_MSC_up	8.24886	7.61994	6.07651	5.51386	5.91158	6.09594	13.9451	13.2364	4.94151	4.42703	4.35704	5.85577	1.42e-08	2.43e-07
MON1B	ATF6+/+:TM vs Veh_MSC_up	9.91966	7.41273	8.94669	11.3036	10.292	7.92133	22.2233	18.1765	4.25992	3.20599	5.42149	6.6436	1.75e-08	2.95e-07
ST6GALNAC4	ATF6+/+:TM vs Veh_MSC_up	13.2266	13.3226	15.6669	14.817	24.8322	28.6029	56.8972	44.3337	25.2844	22.0233	23.3965	32.2994	1.86e-08	3.12e-07
VPS37A	ATF6+/+:TM vs Veh_MSC_up	4.66096	3.33611	5.99275	7.15245	5.73378	5.84096	12.5328	9.75987	3.94998	3.61851	4.90443	6.5435	2.03e-08	3.4e-07
SNHG8	ATF6+/+:TM vs Veh_MSC_up	139.428	164.798	240	238.475	82.2159	130.066	246.657	143.474	113.137	106.484	70.3076	122.288	2.49e-08	4.12e-07
PKD1P1	ATF6+/+:TM vs Veh_MSC_up	8.55684	4.95735	7.40675	8.66148	2.37812	3.31164	9.13054	15.6343	10.8173	9.24322	10.2746	15.5606	2.64e-08	4.35e-07
C9orf91	ATF6+/+:TM vs Veh_MSC_up	1.7376	1.71444	4.92392	5.50661	3.09974	2.94694	7.19322	6.71624	1.37222	1.25279	3.11291	3.75828	2.65e-08	4.36e-07
SLC9A8	ATF6+/+:TM vs Veh_MSC_up	1.33004	1.19389	3.56847	3.99977	1.76412	1.53563	4.54025	4.0751	0.693474	0.561924	0.97342	1.32674	2.69e-08	4.41e-07
HEXA	ATF6+/+:TM vs Veh_MSC_up	15.6528	18.5368	21.9535	25.6121	41.5782	36.3779	75.8376	83.7805	37.6246	30.6437	21.6657	25.9205	2.72e-08	4.43e-07
ATF2	ATF6+/+:TM vs Veh_MSC_up	7.60256	5.48081	9.82155	7.71861	5.63533	8.35399	18.2327	11.6723	2.93184	2.7483	6.13707	8.27235	2.81e-08	4.56e-07
UBE2J1	ATF6+/+:TM vs Veh_MSC_up	7.52976	6.72239	21.3023	20.3124	18.0205	16.9149	51.5149	31.9941	7.64449	7.52483	15.2044	14.2401	3.22e-08	5.19e-07
TAC1	ATF6+/+:TM vs Veh_MSC_up	0.632522	0.987711	26.614	25.5058	0	0	5.66027	6.08079	0	0	2.11015	1.11651	3.23e-08	5.21e-07
ADCK2	ATF6+/+:TM vs Veh_MSC_up	7.7757	8.41344	9.70839	9.95585	11.6535	9.60497	22.884	21.3086	4.65956	3.938	6.88928	9.14741	3.39e-08	5.45e-07
SERTAD3	ATF6+/+:TM vs Veh_MSC_up	15.4144	17.0213	17.6661	15.6679	18.8163	15.603	44.0099	32.8547	7.63908	6.07757	9.36278	11.1138	3.43e-08	5.49e-07
YDJC	ATF6+/+:TM vs Veh_MSC_up	22.0753	23.9364	24.8759	27.5659	7.18701	9.66845	25.937	34.7861	3.47002	3.34262	5.2273	6.90229	3.44e-08	5.49e-07
PSPH	ATF6+/+:TM vs Veh_MSC_up	11.7111	10.8923	49.9749	48.1846	12.3414	11.3817	35.0892	22.4942	6.70694	6.0652	7.51097	9.50475	3.95e-08	6.26e-07
UNC5B	ATF6+/+:TM vs Veh_MSC_up	7.77384	6.02077	17.3048	20.0225	2.38527	2.59006	8.61616	15.632	0.880713	0.60103	3.47531	5.7461	4e-08	6.31e-07
IL20RB	ATF6+/+:TM vs Veh_MSC_up	1.18834	0.757556	4.93774	4.10653	0	0	3.05725	2.72713	1.60393	1.65164	11.5699	14.4453	4.78e-08	7.47e-07
LOX	ATF6+/+:TM vs Veh_MSC_up	0.378609	0.226214	0.40733	0.266252	80.5242	72.7866	156.575	193.595	24.0145	22.4325	35.5543	26.9068	4.83e-08	7.53e-07
STX3	ATF6+/+:TM vs Veh_MSC_up	9.09073	6.34433	11.0919	11.8567	2.60279	2.58817	5.9399	5.02136	1.51617	1.31692	2.21139	2.58558	4.99e-08	7.75e-07
SYNGR3	ATF6+/+:TM vs Veh_MSC_up	6.82867	5.74203	6.22041	6.11068	1.4201	1.15953	6.45683	6.84637	0	0	0.262249	0.439906	5.01e-08	7.77e-07
ZNF639	ATF6+/+:TM vs Veh_MSC_up	6.47989	6.06215	8.19829	7.11613	4.91109	5.88377	13.0467	10.7072	1.54404	1.52826	3.2393	2.56231	5.15e-08	7.97e-07
GLRX	ATF6+/+:TM vs Veh_MSC_up	13.9531	15.5688	11.9651	11.997	33.7067	42.0467	144.445	83.1071	90.7499	73.9858	108.926	100.879	5.18e-08	8e-07
SLFN5	ATF6+/+:TM vs Veh_MSC_up	1.10625	0.843537	2.4096	2.41075	13.7242	10.7774	30.8705	21.1787	6.77797	5.47083	10.5971	9.71007	5.37e-08	8.27e-07
REPS1	ATF6+/+:TM vs Veh_MSC_up	16.7563	13.94	19.8859	21.6365	5.90846	6.8404	14.6242	11.4485	2.28145	1.70648	3.89679	4.05518	5.63e-08	8.64e-07
FTSJ1	ATF6+/+:TM vs Veh_MSC_up	17.4385	17.6235	21.0605	22.5955	25.4706	23.9024	73.8417	43.8038	12.556	10.6314	16.6049	19.8332	6.73e-08	1.02e-06
UBA5	ATF6+/+:TM vs Veh_MSC_up	7.3516	5.38669	11.6064	11.4407	8.80355	8.24898	19.1353	14.6106	6.14944	5.83584	6.96914	8.39087	6.98e-08	1.06e-06
UNC13B	ATF6+/+:TM vs Veh_MSC_up	11.8118	8.06511	14.8026	15.3873	4.30885	3.04148	9.16031	10.4621	4.36642	3.84374	3.09049	3.57308	7.15e-08	1.08e-06
MED10	ATF6+/+:TM vs Veh_MSC_up	20.9807	15.0153	38.2206	44.6597	30.2379	19.1443	75.2036	57.0083	19.4545	17.4993	26.6306	31.5394	7.27e-08	1.1e-06
ATP6V0A1	ATF6+/+:TM vs Veh_MSC_up	9.01407	10.3599	14.9606	15.5642	11.8544	12.7375	24.6335	26.0323	5.96651	5.43241	4.9701	5.78328	7.59e-08	1.14e-06
ZNF75D	ATF6+/+:TM vs Veh_MSC_up	1.66217	1.49837	1.98219	2.19785	1.35364	1.02942	4.12166	3.79193	0.639968	0.725403	1.2525	1.7623	8.05e-08	1.21e-06
PKD2	ATF6+/+:TM vs Veh_MSC_up	7.74554	5.03782	8.88584	8.41941	12.672	12.6356	24.7039	28.3972	3.14255	2.5015	4.23881	3.6689	8.27e-08	1.24e-06
NFIL3	ATF6+/+:TM vs Veh_MSC_up	5.59749	4.74903	7.41905	6.51136	17.9343	14.8053	32.1785	30.0705	5.65911	4.45683	9.14801	12.428	8.42e-08	1.26e-06
VCP	ATF6+/+:TM vs Veh_MSC_up	177.675	193.319	170.626	183.568	178.866	183.367	355.47	433.123	81.4813	65.2974	58.8922	67.1067	8.44e-08	1.26e-06
ARHGAP26	ATF6+/+:TM vs Veh_MSC_up	2.00697	0.928475	1.10653	1.36867	0.394511	0.286063	1.55135	1.98678	0.405483	0.372149	0.895196	1.12479	9.28e-08	1.37e-06
ZNF555	ATF6+/+:TM vs Veh_MSC_up	0.46428	0.394145	0.953388	1.14046	0.113917	0.043286	0.900451	0.825377	0.086909	0.197067	0.478755	0.432555	9.32e-08	1.38e-06
PPIP5K1	ATF6+/+:TM vs Veh_MSC_up	2.22865	2.18469	4.3278	4.56982	2.91898	1.88373	7.39254	5.58459	3.66386	3.05351	4.08222	4.02929	9.7e-08	1.43e-06
CCND2	ATF6+/+:TM vs Veh_MSC_up	12.4888	9.69862	12.2936	12.7687	0.480657	0.399623	2.19994	2.39446	13.0281	11.7294	7.14142	6.56779	9.76e-08	1.44e-06
LRIG1	ATF6+/+:TM vs Veh_MSC_up	32.6731	24.1157	21.5634	25.4542	6.31626	5.84605	15.5713	22.6472	1.04531	0.891526	1.64155	2.14135	9.78e-08	1.44e-06
MFSD2A	ATF6+/+:TM vs Veh_MSC_up	7.19851	8.17628	9.78614	9.19499	2.74316	2.50119	9.53478	13.194	0.514637	0.598275	1.39437	1.90983	1.05e-07	1.53e-06
PCBP3	ATF6+/+:TM vs Veh_MSC_up	2.86566	2.13595	2.17579	2.88693	4.16445	4.99665	12.7274	10.5531	1.22904	0.87305	2.71242	3.01359	1.05e-07	1.53e-06
FAM110B	ATF6+/+:TM vs Veh_MSC_up	1.63217	0.89975	0.750909	0.866963	1.45453	0.864267	4.05291	3.8596	0.265488	0.222461	0.89801	1.2574	1.14e-07	1.65e-06
CCDC163P	ATF6+/+:TM vs Veh_MSC_up	0.45139	0.39595	4.4104	4.14227	0.797496	0.37978	4.689	4.18037	0.171975	0.108104	1.68667	2.51432	1.22e-07	1.76e-06
LRRC49	ATF6+/+:TM vs Veh_MSC_up	2.87806	2.20666	4.65326	4.41419	0.944329	2.31102	16.9987	7.5803	0.455204	0.228894	2.29003	1.16237	1.32e-07	1.91e-06
FYN	ATF6+/+:TM vs Veh_MSC_up	13.6719	10.4839	20.2299	20.2112	13.0241	9.9004	24.5956	23.8663	8.17774	7.08507	10.5228	11.2604	1.37e-07	1.97e-06
CEP70	ATF6+/+:TM vs Veh_MSC_up	3.02885	2.271	4.69731	5.5708	1.96862	1.53967	7.22448	5.33963	0.729452	0.736848	1.5136	1.18696	1.44e-07	2.05e-06
DNAJC25	ATF6+/+:TM vs Veh_MSC_up	2.91558	2.16029	4.35485	4.14515	5.2875	4.6947	13.289	12.6258	3.87158	2.86432	3.15862	3.65896	1.44e-07	2.05e-06
MFSD9	ATF6+/+:TM vs Veh_MSC_up	2.37814	2.46188	3.97921	4.13135	1.35431	1.71855	6.10616	4.81855	2.03135	2.15635	2.20121	3.54947	1.64e-07	2.31e-06
NFXL1	ATF6+/+:TM vs Veh_MSC_up	5.02078	3.3524	12.0217	12.6822	1.27457	1.3278	5.05329	4.54049	0.868995	0.627049	1.82299	2.27212	1.66e-07	2.34e-06
ERO1L	ATF6+/+:TM vs Veh_MSC_up	7.43026	4.54028	3.5147	3.94615	10.5733	11.9496	22.1931	24.775	4.01025	3.14511	8.78569	7.42148	1.78e-07	2.51e-06
SLC10A7	ATF6+/+:TM vs Veh_MSC_up	0.542179	0.456089	1.97905	1.8614	1.58261	1.50501	5.48836	3.95235	0.616488	0.822967	1.56464	1.33082	1.96e-07	2.74e-06
[truncated: 3,195 more rows]

## Sheet: KO (TM vs WT)
Supplementary Table S2-4 Up- and downregulated genes in TM-treated relative to vehicle-treated ATF6-/- cells (early passage).
[truncated: 5,263 more rows]
