# Supplementary material for: ATF6 safeguards organelle homeostasis and cellular aging in human mesenchymal stem cells
Source: Cell Discov. 2018 Jan 5;4:2. doi: 10.1038/s41421-017-0003-0 (PMC5798892; doi:10.1038/s41421-017-0003-0)
Supplement: Supplementary file 8 — Supplementary Table 3 [file 41421_2017_3_MOESM8_ESM.xlsx]

## Sheet: up-regulated
Supplementary Table S3 Up- and downregulated genes in ATF6-/- hMSCs compared to ATF6+/+ hMSCs (late passage).
Gene	LATE_ATF6+/+_1	LATE_ATF6+/+_2	LATE_ATF6-/-_1	LATE_ATF6-/-_2	P_value	Q_value
SERPINE1	258.378	263.587	1637.85	1552.38	0	0
HMGA2	103.605	98.3401	243.491	243.133	4.17305e-87	2.66812e-84
TAGLN2	293.627	292.687	692.451	691.842	3.85894e-83	2.13083e-80
CHCHD2	103.344	84.263	349.599	366.361	8.96158e-79	4.35461e-76
PGK1	745.059	774.793	1494.47	1481.5	5.8841e-72	2.38267e-69
F3	42.8149	45.5383	158.624	140.12	2.79429e-71	1.06078e-68
MOK	22.4482	20.0686	133.075	125.668	1.12614e-70	4.02364e-68
CCND1	183.33	177.637	354.872	347.284	7.28961e-64	2.27062e-61
PRPS1	97.1874	99.7062	242.023	258.853	1.53431e-60	4.3346e-58
MMP1	129.286	139.336	315.043	331.763	1.89664e-60	5.23644e-58
ITGA3	64.3161	60.8718	137.624	136.071	1.33682e-59	3.53037e-57
RGMB	24.5711	23.8002	69.659	67.8147	1.42333e-59	3.67885e-57
BNIP3	157.443	150.478	371.245	434.345	2.20101e-59	5.45671e-57
ANPEP	27.5337	28.1493	80.5445	74.265	8.30974e-58	2.01894e-55
ENO2	18.7951	19.7936	74.8638	68.7341	1.52557e-56	3.49672e-54
ENC1	20.6732	17.5799	60.3294	56.4761	3.27273e-53	6.85468e-51
G0S2	9.76204	6.64055	89.6951	93.213	9.92589e-53	2.04372e-50
MICAL2	45.5733	40.9111	96.4913	101.417	9.75266e-51	1.94222e-48
RGS4	276.141	250.927	473.062	570.255	3.42769e-46	6.12347e-44
GDF15	46.6675	51.7306	171.496	153.381	1.9559e-44	3.25483e-42
ADAMTS1	11.2051	13.1649	33.4079	26.932	1.34651e-39	1.81749e-37
WNT5B	44.965	40.7027	102.12	112.007	1.47699e-39	1.97169e-37
LAMC2	14.2252	14.4513	37.2305	36.4325	1.25969e-38	1.61081e-36
SEMA7A	24.1842	36.6134	81.648	66.7945	9.86851e-38	1.22329e-35
SERPINB7	16.2754	14.8491	58.6894	61.2411	2.31349e-37	2.83882e-35
POLR3G	5.08092	4.81714	33.8245	33.9065	1.44344e-36	1.70242e-34
OXTR	39.9868	35.5725	81.3129	82.9951	2.05808e-36	2.404e-34
HBEGF	2.85777	4.61116	26.1564	23.5244	2.15482e-33	2.29621e-31
MYEOV	4.09858	7.41511	45.9059	53.2624	6.83105e-32	6.586e-30
ITGA6	12.1683	11.3646	29.1186	33.2116	8.97331e-32	8.45021e-30
ADAMTSL1	13.2346	12.0075	29.0317	31.6005	1.05435e-30	9.48762e-29
ENPP1	5.49038	6.11632	22.7904	20.0721	3.57549e-30	3.17044e-28
STC1	17.1753	17.2972	41.4391	38.9187	1.1361e-28	9.71928e-27
DCBLD2	18.5856	18.6695	36.599	33.5248	1.52611e-28	1.29645e-26
KISS1	10.8758	8.3698	71.4059	72.3685	1.88555e-28	1.59067e-26
SMURF2	41.4424	39.1945	88.2167	77.2223	3.26656e-28	2.7367e-26
GBE1	34.719	30.7592	65.1117	72.188	6.42711e-28	5.31133e-26
KCNG1	9.55731	10.6742	37.8426	39.9795	2.13788e-25	1.60314e-23
BEX1	14.0604	13.5285	65.1663	61.3106	5.06847e-23	3.31031e-21
C12orf75	83.3242	82.0251	178.09	181.931	9.87672e-23	6.34827e-21
KRT19	7.08153	8.54746	34.7004	36.3725	1.05875e-22	6.76933e-21
RAB32	51.1141	50.3293	113.489	114.106	1.85558e-22	1.16194e-20
DSG2	3.28686	3.96682	12.0538	11.3153	1.40354e-20	8.15799e-19
ODC1	41.2685	38.9757	74.5497	92.4852	1.91144e-19	1.05068e-17
AOX1	3.61747	2.33806	14.5497	21.106	1.01998e-18	5.38726e-17
FAM162A	74.3268	76.6194	151.665	164.572	2.7535e-18	1.41735e-16
IL11	24.8088	21.019	56.4494	56.8855	3.0472e-18	1.54239e-16
ARHGDIB	22.6882	24.2466	65.2825	57.7294	1.20059e-17	5.8339e-16
RAP1GAP2	2.65659	1.70474	6.76647	7.25643	1.29204e-17	6.22847e-16
DSP	3.27967	3.01077	7.49056	7.37868	1.73019e-16	7.90163e-15
AHNAK2	3.49868	3.98597	8.5595	8.39952	5.70967e-16	2.52222e-14
FOSL1	17.9299	17.1107	46.7488	41.5646	1.14442e-15	4.96513e-14
GDNF	0.98144	0.349809	7.11632	4.99839	1.94345e-15	8.31303e-14
CPED1	12.4455	11.9971	24.9311	30.2388	2.98643e-15	1.27295e-13
CDCP1	5.24701	5.51718	11.5017	12.3052	1.73942e-14	6.9054e-13
PDK1	15.1688	17.5763	30.0937	27.2768	2.34498e-14	9.13039e-13
CD274	4.73132	5.15426	11.7195	13.869	2.49987e-14	9.67146e-13
IL1B	5.18633	4.68209	18.365	18.681	4.22211e-13	1.48667e-11
EDN1	10.1465	8.84991	26.7628	23.4549	4.36971e-13	1.5342e-11
KRT34	1.06258	1.5309	8.12215	10.3951	2.51053e-12	8.25755e-11
HHIP	1.15821	1.3619	5.49902	4.60379	2.66802e-12	8.71265e-11
BCL2A1	6.57754	10.7713	29.6679	36.6814	4.14625e-12	1.32201e-10
AK4	6.91281	6.6248	15.7645	18.8865	7.95666e-12	2.44703e-10
CRADD	10.9757	8.14406	38.6879	35.6601	1.86093e-11	5.58186e-10
OCIAD2	24.7233	34.4456	72.3281	67.1621	2.5142e-11	7.43127e-10
RRAD	2.48394	1.9669	10.792	10.9877	4.25235e-11	1.22122e-09
SERPINB2	0.996286	1.44093	8.31702	6.21427	5.52341e-11	1.56772e-09
TRIM58	0.217018	0	1.44018	2.31726	6.90159e-11	1.93627e-09
CA12	4.90994	5.65635	14.0806	12.1354	7.92329e-11	2.19754e-09
SUGCT	15.987	22.2715	52.4413	59.1693	1.27682e-10	3.47777e-09
SMTN	10.7367	12.0603	19.0234	21.9113	2.37875e-10	6.351e-09
MYPN	1.75351	1.98884	5.40152	4.73426	3.74707e-10	9.74721e-09
ANGPTL4	4.42214	2.66379	13.8872	13.0841	4.04138e-10	1.04457e-08
GGH	13.1305	13.9858	29.5926	31.0571	2.20089e-09	5.09266e-08
KRTAP2-3	0.577345	1.6471	12.9411	11.1884	2.65247e-09	6.07966e-08
C5orf30	5.51957	6.38979	13.867	16.9344	2.68281e-09	6.13761e-08
UBASH3B	3.79889	2.96223	6.72472	7.66694	4.86651e-09	1.08078e-07
NEFM	1.96131	2.99049	8.17115	7.45399	4.89588e-09	1.08531e-07
KRTAP1-1	0.236883	0.196786	7.35964	8.47136	6.05672e-09	1.33292e-07
RAPH1	2.40121	4.54139	10.1467	7.02409	6.41898e-09	1.41009e-07
PPP1R3C	0.49499	0.24104	3.12765	3.83094	1.20553e-08	2.56475e-07
PODXL	1.55792	1.13348	4.7783	4.8794	1.8206e-08	3.76374e-07
LPXN	2.11639	2.31026	9.86748	10.5851	1.94865e-08	3.97853e-07
RAC2	5.70251	6.19599	15.6853	14.5076	2.65833e-08	5.28534e-07
CKB	7.36197	6.59948	19.7412	16.7383	1.02594e-07	1.8355e-06
HDAC9	1.34597	0.986501	6.27662	4.84166	1.18799e-07	2.0795e-06
TSPAN13	7.67961	5.68954	13.8279	15.3411	2.71009e-07	4.53474e-06
RAD18	3.4667	3.40373	7.51454	10.6406	3.14734e-07	5.23036e-06
PLXNB3	1.12399	0.497304	3.23563	3.713	3.3241e-07	5.49404e-06
ULBP2	7.3851	6.36412	17.767	17.2716	4.16496e-07	6.76417e-06
TMEM40	5.49267	4.05275	16.283	19.3994	4.72869e-07	7.6085e-06
HTATIP2	10.4624	8.86307	23.0232	21.3237	4.9512e-07	7.89333e-06
PPAPDC1A	13.3279	9.16631	25.1047	26.6612	7.136e-07	1.11281e-05
STEAP1	0.594863	0.569683	5.43303	5.70753	8.26524e-07	1.27258e-05
GALNT15	4.30491	2.72687	6.88437	7.80484	9.03627e-07	1.38427e-05
LINC01164	0.103068	0.220236	1.55195	1.53136	1.3902e-06	2.0671e-05
KCNN4	3.53475	3.70101	7.77338	8.66424	1.45711e-06	2.15859e-05
CCDC167	30.1996	29.6942	60.0189	70.1179	1.64505e-06	2.38758e-05
ZNF229	0.523944	0	1.1826	0.774129	2.26884e-06	3.16803e-05
APCDD1L	3.54496	2.8107	6.26786	6.47092	2.42264e-06	3.36346e-05
PFKFB4	3.54998	6.31944	11.1898	10.251	4.48741e-06	5.8933e-05
PCOLCE2	3.69985	1.32374	7.17788	5.33286	6.26972e-06	8.09035e-05
VLDLR	1.93456	1.29154	4.01884	4.39403	9.40191e-06	0.000117023
WDR66	1.4777	3.43502	8.72363	6.08209	9.69722e-06	0.000120083
GJA5	0.281071	0	1.50587	1.47621	1.36351e-05	0.000162145
LINC00704	0.318535	0.436418	2.99698	3.15891	1.45693e-05	0.000172671
GRAMD1B	2.14183	1.39654	3.14195	4.3046	1.50865e-05	0.000177933
ROBO4	0.66388	0.579651	2.12034	2.48115	1.63743e-05	0.000192343
LINC01605	0.742944	1.56412	7.9569	5.68991	1.95541e-05	0.000226016
PRKCH	2.54892	0.718222	8.43543	5.25125	2.6994e-05	0.000301124
SERPINA9	0	0.121516	2.07089	3.20161	3.61806e-05	0.00039173
WWC1	2.06812	2.13348	4.10459	4.63942	4.14384e-05	0.000441249
SLCO3A1	0	0.444826	2.62674	2.12606	4.25582e-05	0.000450738
PTGS2	2.52121	1.42604	3.90689	3.43965	7.01761e-05	0.000712197
HIVEP3	1.95758	1.93144	3.32373	3.99426	7.15698e-05	0.000725129
GRPR	0	0.080849	0.554638	0.415972	0.000110838	0.00107288
CHCHD10	25.5224	23.4925	94.535	96.4206	0.000135513	0.00128643
CDA	0.435855	1.27092	5.53632	6.38649	0.000150392	0.00139997
HAS2	1.80793	2.21616	4.68076	4.3817	0.000157403	0.00146076
TSSC2	0.644887	0.665484	5.84191	3.75094	0.000169015	0.00155781
PTPRR	0.323393	0.091332	2.14916	2.2598	0.000211041	0.00188787
CNIH3	2.09588	3.3882	5.19686	7.38995	0.000215376	0.00191996
LINC01021	0.732149	1.04223	5.03079	8.64794	0.000238755	0.00210253
POU2F2	0.654279	1.61545	2.57289	3.78664	0.000252953	0.00220911
SP140	0.311712	0.299053	4.15281	3.00717	0.000279343	0.00240671
TUBA4A	4.07549	4.31201	10.4342	7.70786	0.000372815	0.00308722
PPAP2C	3.93278	4.21508	9.64611	10.1378	0.000419844	0.00341612
MAGEB17	0.419084	0.235771	2.57864	0.906901	0.000481587	0.00384131
PPFIA4	0.852585	0.36613	1.48493	0.743335	0.000655941	0.00500212
WNK4	0.733371	0.567485	1.55702	1.62577	0.000754824	0.00566724
ABI3BP	0.533325	1.50838	4.4853	1.27331	0.00100128	0.00723157
HIST1H4C	12.107	12.9827	30.8944	32.2123	0.00109489	0.0078056
TRH	1.19453	1.41176	3.80784	4.35426	0.00110157	0.00784862
TROAP	1.80573	0.771387	4.5581	5.88165	0.00110267	0.00785185
FGF11	0.855205	1.52191	3.29244	3.30222	0.00113554	0.0080435
GCNT2	1.74364	1.10824	3.00484	4.16163	0.0014202	0.0098026
OSR1	0.474237	0.606571	2.77975	1.98856	0.00147859	0.010148
SH3RF2	0.205209	0.683089	1.39749	2.69987	0.00219907	0.0142857
RELN	0.187041	0.290333	0.70748	0.868509	0.00254937	0.0161469
TSPEAR-AS1	0.417269	0.117283	1.03585	0.971583	0.00281918	0.0176533
GNGT2	1.75891	2.22744	6.28548	5.65928	0.00289232	0.0180462
NKX6-1	0.659945	0.230781	2.25972	2.06959	0.00320277	0.0197198

## Sheet: down-regulated
Supplementary Table S3 Up- and downregulated genes in ATF6-/- hMSCs compared to ATF6+/+ hMSCs (late passage).
Gene	LATE_ATF6+/+_1	LATE_ATF6+/+_2	LATE_ATF6-/-_1	LATE_ATF6-/-_2	P_value	Q_value
CEMIP	107.314	94.5394	3.32534	3.52415	0	0
COL3A1	680.908	627.482	56.5449	53.8973	0	0
SFRP1	728.881	702.887	159.925	167.324	0	0
SULF1	120.846	133.741	7.52731	9.04101	4.01485e-303	9.75448e-300
TNC	330.555	295.51	61.8246	55.0843	4.90073e-222	9.92234e-219
CSRP1	359.798	418.609	64.8844	63.9872	1.03295e-219	1.79261e-216
COL6A3	76.2689	65.477	12.3163	12.1432	4.12035e-182	6.25675e-179
COL12A1	58.7735	54.1618	9.25351	7.06232	1.5876e-177	2.14291e-174
COL5A2	434.426	403.243	140.524	147.954	7.24682e-159	8.80344e-156
PTX3	333.941	336.79	88.7345	78.2837	1.36227e-120	1.50444e-117
IGFBP5	92.9489	86.5451	25.2433	23.3491	7.64001e-115	7.73424e-112
S100A6	255.857	283.907	0.582334	0	1.27387e-111	1.19039e-108
MAB21L2	56.3703	60.9693	7.37498	7.26884	5.1233e-94	4.44556e-91
CDH11	325.244	354.292	110.398	96.0695	3.94297e-92	3.19328e-89
FBLN2	106.977	108.921	33.4272	32.4537	6.35647e-91	4.82615e-88
IL1R1	34.6975	34.3582	5.84303	6.15992	1.68516e-89	1.20419e-86
HTRA1	335.605	328.635	103.182	89.2537	2.57191e-88	1.73575e-85
MMP2	482.012	513.461	201.809	183.723	5.00568e-86	3.04045e-83
EPB41L3	43.4768	40.5549	4.7529	5.76894	7.07129e-84	4.09057e-81
MFAP4	97.2507	106.777	16.7024	14.2757	2.8357e-82	1.49774e-79
CDH6	38.6161	36.3251	5.93148	7.35362	4.93558e-81	2.49823e-78
GJA1	271.452	259.408	108.54	107.262	3.5202e-77	1.64475e-74
IGFBP2	118.89	106.993	9.90628	13.9951	9.92906e-77	4.46734e-74
THBS2	284.814	277.437	129.538	126.292	1.80624e-75	7.83649e-73
PCDH18	20.5628	21.4308	3.13481	3.1343	3.32449e-72	1.39262e-69
ASS1	115.624	122.069	22.974	22.5624	6.54298e-72	2.564e-69
PDGFRA	29.7241	29.5245	5.42475	7.98401	5.82265e-71	2.14344e-68
LAMA4	65.6101	54.5974	19.6912	17.7325	3.5292e-70	1.22494e-67
RCN3	50.7411	44.4765	3.45599	3.98977	7.12279e-67	2.40355e-64
CXCL1	71.7821	67.0236	2.22524	2.25898	6.31631e-64	2.01922e-61
MXRA5	9.96136	9.23446	1.07479	1.28254	1.19625e-63	3.63301e-61
ATF6	7.11572	6.84542	0.056513	0.044836	1.98011e-62	5.86693e-60
IFITM1	174.02	197.501	30.4298	31.4278	2.7091e-62	7.83575e-60
PPAP2B	37.2048	31.5654	5.37283	5.5247	2.28211e-60	6.16067e-58
CCDC80	324.492	364.322	142.081	127.419	1.69894e-59	4.29973e-57
NRP1	118.848	112.481	48.6519	35.0423	1.48425e-57	3.53543e-55
EMILIN1	155.093	147.349	65.4631	66.131	3.09102e-57	7.2211e-55
MEST	187.931	203.629	71.2848	67.6471	2.50987e-54	5.64629e-52
SULF2	24.1817	21.6009	3.21604	3.96219	4.91283e-54	1.08511e-51
LRP5	36.4356	36.4185	11.0075	10.2818	1.01513e-53	2.2021e-51
CXCL6	31.4689	30.1744	0.999324	0.88571	1.72614e-53	3.6788e-51
PDGFRB	82.0006	81.8338	33.7618	35.4202	3.1876e-51	6.45383e-49
SIX1	108.965	98.2473	38.0027	45.8619	2.10379e-50	4.12206e-48
LRRC17	49.3079	52.6469	5.6699	8.05939	2.08837e-48	4.02691e-46
CYP1B1	9.3542	6.9573	0.108652	0.641501	3.23948e-47	5.9626e-45
LGR4	30.8868	30.62	8.7763	9.38455	2.11878e-46	3.84164e-44
SCG2	29.2533	28.5308	4.27163	3.44455	6.47307e-46	1.13964e-43
CXCL12	153.334	155.551	62.36	60.4976	6.76223e-45	1.17354e-42
FADS2	126.539	124.828	49.5837	46.1867	7.22881e-45	1.23684e-42
FOS	31.3042	38.2434	4.19737	4.41475	2.9279e-43	4.74241e-41
DKK2	21.9157	19.7625	2.65335	3.79341	4.77795e-43	7.63718e-41
BDKRB2	10.517	12.2917	0.794319	0.826257	5.48274e-43	8.64991e-41
ERRFI1	81.0374	79.1637	29.7848	29.7005	2.25569e-42	3.5131e-40
HEG1	58.8062	52.9525	21.4643	23.3112	3.77223e-42	5.80063e-40
NTN4	64.1408	60.6376	22.1582	21.2404	3.27146e-41	4.84655e-39
DNAJC15	12.0948	11.7914	0	0	1.17665e-39	1.62431e-37
TXNIP	51.4212	46.9006	15.1448	14.1022	1.21193e-39	1.65422e-37
IFITM3	961.139	1060.52	457.098	480.239	5.43057e-39	7.17072e-37
TMEM119	45.9248	47.5477	9.36421	14.6827	9.71038e-38	1.2161e-35
SEMA3D	11.1476	11.5667	0.922131	0.767519	4.52753e-37	5.50004e-35
HAPLN1	106.847	117.451	42.9158	48.0159	1.15977e-36	1.38127e-34
DCN	17.2324	21.8597	0.662597	0.865081	2.41732e-36	2.79673e-34
CFH	20.8091	20.7565	5.4255	4.35749	1.11242e-35	1.27487e-33
LUM	20.944	15.1783	0.688447	0	1.23629e-35	1.40359e-33
SCD	58.8944	57.4103	25.7981	25.4555	1.74807e-35	1.94822e-33
POSTN	15.7812	14.4873	1.77588	2.22462	2.82884e-34	3.09593e-32
TNFRSF11B	17.6709	19.0792	2.51546	1.36189	1.23957e-33	1.3445e-31
ITGA11	69.997	69.3426	37.1139	34.1167	1.59239e-33	1.71188e-31
DIO2	10.8669	11.1693	1.05223	1.33114	2.8752e-33	3.01103e-31
ADAM12	43.7238	43.5786	16.5215	15.7862	3.5152e-33	3.6498e-31
DPYSL3	32.4163	29.487	11.2211	11.4972	1.29748e-32	1.29195e-30
SVEP1	3.86139	4.36477	0.675576	0.740564	5.79873e-32	5.68089e-30
PCDHGB4	16.0813	15.0518	1.20652	1.81251	1.68078e-31	1.54682e-29
CYBRD1	52.0071	50.0369	24.6621	21.4624	8.05269e-31	7.3003e-29
C14orf132	16.7476	16.3798	5.95892	6.5956	1.40865e-30	1.25825e-28
MOXD1	25.1171	26.791	6.21378	7.22117	4.05505e-29	3.54394e-27
SPOCK1	20.7689	15.6085	1.20526	2.59589	4.99269e-29	4.33223e-27
HLA-A	200.489	196.585	98.0871	96.9078	8.02027e-29	6.90995e-27
FAM198B	8.53513	7.65986	1.19897	0.628622	9.01419e-28	7.39895e-26
C1R	11.5147	12.2035	0.71394	0.287864	1.60756e-27	1.29329e-25
TSKU	42.8977	46.4903	17.0541	17.7618	1.59289e-27	1.29329e-25
HTRA3	11.8698	14.5162	1.4319	0.978828	1.00722e-26	7.9972e-25
PTGIS	3.73398	4.11764	0.119596	0.053243	6.62605e-26	5.09451e-24
CSGALNACT1	12.4372	9.15553	0.829885	2.22718	8.2456e-26	6.29985e-24
PTGS1	9.89173	9.93866	1.23369	1.00533	1.65114e-25	1.24584e-23
MSX2	13.296	14.6043	1.47776	1.26735	2.39726e-25	1.78662e-23
FILIP1L	66.2187	67.376	33.7714	27.6795	5.08582e-25	3.7444e-23
WWTR1	55.5549	49.1828	22.4933	20.921	1.36854e-24	9.77941e-23
PDGFD	6.9776	4.52492	0.07625	0.373047	1.38718e-24	9.85464e-23
C1S	14.5681	9.19547	0.67374	0.817463	1.57732e-24	1.11403e-22
SERPINF1	55.6892	55.1336	17.7355	15.4399	2.48058e-24	1.73184e-22
ACTA2	141.395	151.53	44.4493	39.1268	4.55152e-24	3.15953e-22
COLEC12	106.433	100.651	19.5913	13.8002	5.37727e-24	3.71154e-22
IGFBP6	128.454	128.814	58.0213	60.459	1.4816e-23	1.0055e-21
LGALS3	148.618	152.974	63.1357	67.8473	2.08501e-23	1.39938e-21
GRK5	40.3671	34.8905	12.3918	11.8107	3.0491e-23	2.01307e-21
RGS2	21.791	23.5914	2.38985	2.14483	4.0653e-23	2.66947e-21
EGR1	35.0853	36.0761	14.0598	13.7201	1.13268e-22	7.20409e-21
NR2F1	22.775	27.595	6.28257	9.46819	1.46697e-22	9.23352e-21
IFIT1	16.0945	18.3848	2.11991	2.39785	2.74465e-22	1.70985e-20
CRABP2	117.107	143.182	47.7414	45.8878	2.98922e-22	1.85271e-20
GDF10	5.82335	5.33299	0	0	4.06711e-22	2.50798e-20
PDGFRL	28.5522	24.7675	5.07062	3.33972	6.56611e-22	4.00829e-20
SLITRK5	4.74719	5.4717	0.582098	0.269893	2.88109e-21	1.74127e-19
PBX1	5.8518	4.74613	1.78514	1.29862	3.97925e-21	2.38128e-19
STRA6	9.76889	9.53845	1.30013	2.05316	3.83744e-20	2.19892e-18
ROR2	6.36613	3.23338	0.049128	0.24111	4.46139e-20	2.54446e-18
IRF2BPL	24.9646	26.1005	10.6462	10.6019	5.37345e-20	3.05031e-18
COL5A3	7.42894	6.63235	1.94163	1.62962	6.83185e-20	3.86015e-18
SPINT2	65.2229	67.9486	29.3326	22.9356	9.10211e-20	5.0955e-18
PPP1R14A	68.7516	65.0455	17.4676	12.621	1.18634e-19	6.61087e-18
ST3GAL5	20.4358	20.3311	4.96527	4.1869	1.22532e-19	6.79687e-18
PTGES	14.552	16.9507	1.566	2.37693	2.24547e-19	1.22596e-17
LRIG3	15.4171	17.069	4.64828	5.89513	2.57325e-19	1.38933e-17
RGL1	13.607	12.4471	3.78283	3.89796	4.88397e-19	2.60222e-17
NNMT	92.2647	104.01	23.1721	32.5503	8.29968e-19	4.40282e-17
KIF26B	3.99326	4.38178	0.467069	0.701821	1.08338e-18	5.69734e-17
OLFML3	26.1771	23.8655	5.67009	5.87727	1.29817e-18	6.7394e-17
B3GALT2	3.52347	5.29157	0.133946	0.093315	1.64e-18	8.47776e-17
LDLR	27.4673	26.9617	15.1511	11.9974	2.80405e-18	1.43728e-16
FST	71.7443	64.7779	28.8066	28.1162	2.8589e-18	1.45924e-16
LINC01279	14.8858	15.048	5.12104	5.95195	2.94623e-18	1.49753e-16
PKDCC	17.2765	20.1269	3.44081	2.2708	5.86318e-18	2.93111e-16
CRABP1	16.3752	20.2349	0	0	6.56017e-18	3.2661e-16
GSTM1	17.869	17.8445	1.35048	2.23111	9.24974e-18	4.54922e-16
FZD7	34.7667	30.2462	12.711	15.5473	1.23517e-17	5.97803e-16
CPE	35.134	42.1293	16.416	7.82933	2.47216e-17	1.18236e-15
ZNF503	7.14721	7.83435	1.01449	0.866479	3.02828e-17	1.44153e-15
EDNRA	17.9407	23.0589	8.60567	6.97324	1.13561e-16	5.20581e-15
LAMA5	10.7274	10.2865	3.84628	4.83982	1.75238e-16	7.97298e-15
GDF5	54.9748	52.9072	21.104	26.9786	2.47194e-16	1.11219e-14
LAYN	75.8374	63.005	29.1095	27.4298	3.613e-16	1.61363e-14
SECTM1	11.5169	10.9994	0.826416	0.860969	6.97181e-16	3.05753e-14
DCHS1	8.92156	9.15964	3.63133	4.27938	7.94007e-16	3.4572e-14
FCGRT	67.5742	59.2221	25.1871	29.0663	3.4668e-15	1.46741e-13
HMGCS1	29.4807	34.1274	13.7302	14.3981	7.03374e-15	2.91624e-13
MEIS2	50.412	53.1063	20.0907	17.6591	8.08284e-15	3.30607e-13
SNCA	20.946	17.9737	1.1487	1.03301	8.24926e-15	3.36282e-13
TENM2	5.93736	2.66385	1.23207	0.621373	8.86912e-15	3.5914e-13
SNED1	29.5778	30.334	5.35748	2.55782	1.08909e-14	4.38089e-13
SOCS3	10.3272	12.9634	2.49516	2.8379	3.44412e-14	1.31191e-12
UCP2	22.8883	15.4327	3.2569	1.98242	5.43113e-14	2.05537e-12
SH2D4A	5.89191	9.06241	1.191	1.12905	8.41231e-14	3.14439e-12
MN1	14.6572	8.25625	4.89899	4.35816	9.99054e-14	3.70015e-12
MSX1	24.4281	26.1258	8.50829	8.68485	1.02925e-13	3.7889e-12
MTUS1	2.33571	3.15378	0	0.096921	1.1243e-13	4.12629e-12
ISYNA1	42.9646	44.1326	21.3563	19.9334	1.29282e-13	4.71627e-12
ARNT2	12.1334	11.0528	3.24199	6.46919	1.87558e-13	6.7811e-12
H1F0	27.185	22.5512	8.43622	9.85199	1.89769e-13	6.84069e-12
FGG	5.0709	7.45347	0	0	2.38364e-13	8.54172e-12
ITGA1	8.42419	10.7419	3.76109	2.6594	2.45451e-13	8.74411e-12
SULT1C4	10.051	11.4724	1.56358	0.867537	4.3886e-13	1.53639e-11
PLSCR4	11.4568	10.5467	1.81343	1.76039	6.8315e-13	2.36436e-11
SOD3	18.9193	18.3032	4.54001	4.45664	8.83908e-13	3.02471e-11
CFI	3.44662	5.20573	0	0.303532	1.23067e-12	4.15284e-11
GPC6	3.99769	3.47535	0.789376	1.00507	2.71717e-12	8.84938e-11
SORL1	2.54813	1.93135	0.152916	0.161599	4.2844e-12	1.36248e-10
LIFR	4.41575	7.51327	1.64193	2.0746	4.54412e-12	1.43755e-10
COPZ2	77.4183	70.1816	27.4766	25.0677	4.5996e-12	1.45132e-10
CDC25B	17.7421	22.9927	7.93137	7.29691	4.75271e-12	1.48421e-10
NPR3	9.00817	9.93702	3.42115	4.56943	7.61656e-12	2.34837e-10
MAN1A1	10.9598	7.75964	3.36716	3.00509	8.26743e-12	2.53573e-10
C16orf45	41.214	37.6001	15.5129	11.6377	1.28313e-11	3.89687e-10
PTPN13	6.72677	6.57579	4.3688	3.11719	1.46287e-11	4.43165e-10
SIPA1L2	1.4083	1.48349	0.043237	0.067566	3.41269e-11	9.89436e-10
SSBP2	36.0702	38.7225	11.724	13.117	3.57535e-11	1.03413e-09
PLP1	5.22936	4.69177	1.04387	0.78465	3.64648e-11	1.0522e-09
AFF3	12.3884	8.87563	6.16279	5.20492	5.3968e-11	1.53898e-09
C1RL	12.8979	9.64989	2.46709	4.01896	5.63227e-11	1.59489e-09
CEBPD	15.7182	17.33	5.47443	5.37689	6.41723e-11	1.80874e-09
HMCN1	1.85677	1.55482	1.30475	0.807674	7.60663e-11	2.11939e-09
WISP1	7.81753	4.77978	2.91862	0.865438	8.86876e-11	2.44858e-09
UBE2L6	47.5071	57.1581	21.3299	24.9439	1.55094e-10	4.20554e-09
TMEM130	2.51461	3.82178	0.980496	0.323903	1.81079e-10	4.85596e-09
GYG2	5.19642	3.76479	0.675725	1.05235	2.36527e-10	6.32891e-09
OLFML2A	1.05459	1.44465	0.071512	0.068991	3.12829e-10	8.26141e-09
ST5	18.6127	22.5166	6.72715	8.86499	4.0542e-10	1.04566e-08
SPRY1	9.0567	9.3708	1.18936	1.27426	4.12408e-10	1.05918e-08
FAM43A	10.5483	10.011	3.68636	3.46309	4.99988e-10	1.2659e-08
ANGPTL2	12.9715	12.3918	4.9326	4.90342	5.65764e-10	1.4097e-08
SPON2	14.3948	11.6542	1.67765	4.0307	5.92608e-10	1.46918e-08
ACKR3	6.45761	5.93126	0.779535	0.430501	7.97197e-10	1.9604e-08
ADAMTS15	1.19802	1.54115	0.075367	0.078547	8.37948e-10	2.04817e-08
GFRA1	4.11053	3.12487	0.937917	1.61182	1.18606e-09	2.86446e-08
TRANK1	3.26612	1.69748	0.493293	0.505199	1.31354e-09	3.15354e-08
SEL1L3	9.79618	9.80603	7.63624	3.40738	1.69248e-09	4.00006e-08
MGAT3	5.76268	5.69021	2.17556	2.40543	1.77914e-09	4.19671e-08
CA11	9.71929	10.2847	4.80857	2.27568	1.891e-09	4.43472e-08
PODN	2.36496	3.29176	0	0.118946	2.07837e-09	4.83679e-08
CASP4	48.2913	42.5776	19.4142	22.7432	2.2819e-09	5.27006e-08
AHR	12.3133	14.1604	2.82916	4.32902	3.80481e-09	8.60724e-08
SLC12A8	5.83863	9.42174	1.38547	1.63139	4.47579e-09	1.00317e-07
CHSY3	6.47002	7.03504	2.10655	2.12067	5.15294e-09	1.13814e-07
TMEM97	11.3755	13.6015	3.94059	6.88365	7.02608e-09	1.53789e-07
RAB30	13.0139	10.9326	2.74422	3.32228	8.222e-09	1.78678e-07
BST1	4.78979	6.83921	0.320607	0	8.56654e-09	1.85833e-07
ALDH1L2	6.32931	5.1426	2.34093	2.43721	9.15045e-09	1.98146e-07
ADGRL2	9.96764	7.74981	3.31707	1.71585	1.48988e-08	3.13133e-07
SOX4	5.71219	4.98501	1.88007	1.77675	1.82177e-08	3.76374e-07
ITGB4	1.38328	1.51122	0.360689	0.183988	2.30808e-08	4.66531e-07
VIT	2.73018	3.44878	0	0.252332	2.74927e-08	5.4572e-07
CHN1	22.8741	23.7524	11.8543	10.3996	3.52077e-08	6.89844e-07
COL7A1	4.6414	6.50077	1.63826	1.41392	3.83772e-08	7.42367e-07
SERPINA3	4.89045	5.6259	0.376511	0.567816	4.55953e-08	8.69532e-07
DIO3	2.2493	2.57399	0	0	4.70479e-08	8.94426e-07
NCAM2	5.72184	8.75823	3.30853	2.73286	4.79644e-08	9.10425e-07
PLA2R1	5.2269	5.20348	1.41218	1.4885	5.58114e-08	1.05279e-06
VWA5A	8.06271	6.40184	2.43758	1.87443	5.66292e-08	1.06491e-06
LRRN1	3.98347	4.4032	0.947417	1.06826	6.36072e-08	1.18877e-06
CAMK1D	6.54248	5.22477	2.33428	3.13185	6.79888e-08	1.26289e-06
CRISPLD1	8.38028	4.75513	4.19284	1.66444	8.97103e-08	1.629e-06
FBLN5	12.6456	14.6199	5.80125	6.16946	9.235e-08	1.67443e-06
ADAMTS7	4.36627	4.59373	2.27001	1.43475	9.64735e-08	1.74399e-06
DACT1	7.29153	6.42748	2.4326	2.71886	1.04276e-07	1.86013e-06
GDF6	4.40896	4.41306	1.37407	0.942896	1.05686e-07	1.87975e-06
THBD	4.69768	5.31376	1.65107	1.5398	1.18691e-07	2.0795e-06
PRSS12	8.96841	8.31185	5.83678	5.48133	1.36824e-07	2.37449e-06
ZNF608	9.51626	6.31195	1.93154	1.86784	1.66939e-07	2.86033e-06
CCL11	3.58586	6.47535	0	0	1.77202e-07	3.02764e-06
HIC1	15.576	17.6705	6.33248	8.06984	2.05264e-07	3.49727e-06
SIX5	5.25061	7.21223	1.96945	2.54718	2.28537e-07	3.86129e-06
LPPR3	7.01164	7.11276	2.23635	2.23285	3.0668e-07	5.10349e-06
GBP2	3.98999	4.6871	1.11321	0.853695	4.4313e-07	7.16797e-06
PREX1	3.7653	3.58077	1.49464	1.33449	4.48955e-07	7.25254e-06
GNG2	8.18618	8.71094	2.4647	4.25267	4.93378e-07	7.88071e-06
USP53	5.07921	7.14886	2.0381	3.29733	4.9368e-07	7.88071e-06
SLC6A9	9.45159	9.19044	2.68555	3.22147	5.06514e-07	8.0644e-06
LZTS1	4.23907	3.76782	1.59449	1.4172	5.32523e-07	8.44529e-06
HSPA1A	39.2677	34.3585	15.7632	17.3492	5.53682e-07	8.75798e-06
ARSI	8.84242	8.84654	2.59384	3.56293	5.89631e-07	9.30238e-06
GMPR	11.799	11.1367	3.84952	3.17561	6.02882e-07	9.48681e-06
PROS1	5.25662	2.56026	0.744287	0.904116	6.89249e-07	1.07761e-05
RASL10B	8.41104	7.55894	2.8773	3.43679	7.56969e-07	1.17742e-05
EPHB3	2.21509	1.25199	0.458118	0.50429	7.77239e-07	1.20279e-05
PCSK1N	10.5446	11.7537	2.56749	1.70399	8.02187e-07	1.23824e-05
TENM4	1.75957	2.8679	0.692879	0.57667	9.28574e-07	1.41713e-05
PLXDC1	7.40775	8.35083	2.97346	2.09342	9.93944e-07	1.50742e-05
PRRX2	4.96713	6.32955	0.264483	0.559498	1.0634e-06	1.60674e-05
ETV1	9.42782	6.2366	4.21531	3.59449	1.15328e-06	1.73391e-05
OLFML2B	2.78599	1.97331	0.165604	0.096923	1.16186e-06	1.74465e-05
VCAM1	5.29538	5.61537	1.45252	1.99529	1.29877e-06	1.94304e-05
OLFM2	6.38603	4.57679	0.840965	1.45512	1.37518e-06	2.05189e-05
GSTM2	32.2567	35.0609	12.565	13.4034	1.44395e-06	2.14178e-05
SLC7A14	1.75138	2.15834	0.596939	0.751188	1.55279e-06	2.28359e-05
CPZ	3.1491	2.32056	0.326823	0.074235	1.58456e-06	2.32198e-05
MATN2	4.47765	4.60895	0.939302	1.88458	1.66734e-06	2.4113e-05
BCL2L11	1.34173	1.33403	0.379168	0.193253	1.76044e-06	2.53387e-05
FAM13B	6.69555	5.27024	2.80664	2.45298	2.03472e-06	2.90114e-05
ELOVL2	1.20918	1.92189	0.216981	0.075493	2.07551e-06	2.95237e-05
RHOJ	14.7198	16.7031	2.87877	2.81719	2.08795e-06	2.9644e-05
PIEZO2	1.05682	1.02727	0.443524	0.195316	2.14921e-06	3.02884e-05
RDH10	8.67214	10.3029	3.6514	3.24821	2.16312e-06	3.04491e-05
SMPDL3A	9.33062	9.92838	3.22546	2.87608	2.16728e-06	3.04724e-05
LRRC15	1.05009	1.47131	0.122329	0.236036	2.24775e-06	3.15081e-05
FNDC5	4.82826	5.25637	0.10851	0.939954	2.43689e-06	3.37693e-05
CHST15	3.39884	2.48475	0.400718	1.70575	2.63991e-06	3.64428e-05
LSAMP	2.0606	0.787218	0.014868	0.046421	2.7077e-06	3.72939e-05
SEMA3E	1.41493	2.00479	0.900259	0.34087	2.74027e-06	3.7657e-05
MAN1C1	4.99857	2.17953	1.02135	0.623847	2.91891e-06	3.98863e-05
PLSCR1	21.1889	18.8726	5.72971	7.69962	3.25591e-06	4.40946e-05
ZIC2	11.0006	7.47836	3.70985	3.17222	3.26213e-06	4.41296e-05
SKP2	10.5441	8.00028	3.33667	4.07115	3.74109e-06	5.03286e-05
PCBP3	9.63461	6.63361	2.92171	2.65173	3.8801e-06	5.18102e-05
SSPN	10.588	11.1953	2.56676	4.1212	4.3109e-06	5.71089e-05
TNFSF4	3.03314	3.85487	0.739593	0.92887	4.37428e-06	5.77595e-05
CXCL5	2.46005	1.67723	0.17598	0.122835	4.48102e-06	5.89128e-05
CPXM1	7.80326	8.37052	2.94137	3.01575	4.91704e-06	6.43665e-05
HGF	3.65072	2.16112	0.066904	0	6.0894e-06	7.88635e-05
DAPK1	1.96308	1.11608	0.17225	0.290325	6.35168e-06	8.18242e-05
EPHA5	3.77576	2.4266	0.972164	0.888336	6.72047e-06	8.58468e-05
TGFB3	2.65776	1.61847	0.643871	0	6.71737e-06	8.58468e-05
C1QTNF6	9.82474	10.6276	3.2469	2.6772	7.52224e-06	9.52869e-05
ID4	1.53373	2.67688	0.319748	0.402029	7.5376e-06	9.5382e-05
SLC40A1	2.25359	1.77053	0.084681	0.242276	7.71219e-06	9.74898e-05
CSDC2	3.56915	3.96918	0.904997	1.22725	8.4861e-06	0.000106718
SYTL2	7.60239	12.0065	2.88996	3.55422	8.82466e-06	0.000110404
FENDRR	1.47987	3.72149	0	0.054566	9.05288e-06	0.000113026
KSR1	11.2121	11.8288	3.36881	4.81251	9.19827e-06	0.000114723
PTGER4	6.07769	5.70342	2.04746	1.84633	9.50552e-06	0.000118071
GGT5	5.93677	3.84055	0.869421	1.31428	1.00954e-05	0.000124759
SAMD11	3.17786	3.00297	0.481921	0.721831	1.01234e-05	0.000124978
ZBTB46	2.78002	2.83735	0.966871	0.919378	1.1094e-05	0.000135447
COL21A1	0.911832	4.45507	0	0	1.14122e-05	0.000139192
PITPNC1	13.3287	9.52906	5.94788	4.01693	1.23377e-05	0.000149123
NMI	7.18611	7.65047	1.82752	2.22705	1.29356e-05	0.000155431
HAND2	2.42157	1.79221	0.116016	0.055631	1.36411e-05	0.000162145
CILP2	2.45979	2.10589	0.446381	0.64498	1.48786e-05	0.000175822
APOE	19.6731	16.6364	8.83953	5.16189	1.76064e-05	0.000205065
ISLR	2.9793	1.11573	0	0	1.80735e-05	0.000210304
SH2D3C	1.85642	1.79797	0.167637	0.058449	2.00123e-05	0.000230654
CADM1	5.48373	4.96712	3.45156	1.60725	2.17114e-05	0.000248352
PNMAL1	1.78649	2.01054	0.393492	0.287629	2.19784e-05	0.000250699
B3GALNT1	2.95703	2.7517	1.23561	0.511886	2.46437e-05	0.000277453
FAM129A	1.41143	1.72135	0.484537	0.55316	2.47552e-05	0.00027845
SOCS1	9.20532	5.69981	1.46593	1.69174	2.48562e-05	0.000279069
KCNK6	5.66263	6.58966	2.28059	2.50324	2.54095e-05	0.000285018
HOXB2	3.10401	2.56374	0.700258	0	2.609e-05	0.000292112
EFNB3	4.23607	5.19666	1.54411	1.85108	3.33398e-05	0.00036401
ADAMTS14	3.20539	3.60479	1.54755	1.10188	3.44601e-05	0.000374773
ZNF22	7.3391	8.10172	3.09184	3.3592	3.79608e-05	0.000409181
FAM193B	8.79971	8.3964	5.1048	3.14651	4.08113e-05	0.000436039
CXCL3	4.11816	4.50908	0.38857	0.330932	4.15571e-05	0.000442062
PARP9	7.16552	5.53249	2.5635	2.43189	4.20583e-05	0.000446222
MEGF6	1.56686	1.21187	0.227471	0.158995	4.27193e-05	0.000451657
ARHGAP28	2.83871	1.98992	0.612969	0.302047	4.582e-05	0.000483178
MYLIP	3.58495	4.7162	0.798938	1.417	4.70026e-05	0.000494361
UBA7	5.13909	3.72309	1.06402	1.11073	4.88664e-05	0.000512633
FRZB	2.77068	3.17142	0.880323	0.678003	4.97829e-05	0.000520898
BTN3A3	6.88769	5.46507	1.38904	2.90013	5.9562e-05	0.000613706
SMAD1	11.2208	8.07559	4.23404	5.1074	6.31157e-05	0.000649221
NUPR1	7.2281	6.76577	0.953607	0.610153	6.86931e-05	0.000699483
AZIN2	7.48267	9.74187	5.11285	3.14806	6.892e-05	0.000701206
CTSZ	24.4761	25.409	8.87402	4.83629	7.68869e-05	0.000775803
RBP1	9.78311	9.51219	2.34057	2.08123	8.03533e-05	0.000806055
PNMA2	1.89798	1.23777	0.201798	0.365884	0.000104043	0.00101519
CADM4	9.06503	6.93205	5.34332	3.56037	0.00010464	0.00101938
ARSE	6.35521	5.95891	1.59822	1.63634	0.000109218	0.00105973
PSMB9	18.3855	14.4472	6.06938	3.25566	0.000111453	0.00107797
BCL3	8.66208	11.0462	4.26228	3.83128	0.000113571	0.00109497
CYP27A1	1.34015	2.54604	0	0.137756	0.000117846	0.0011308
CD24	0	2.18778	0	0	0.000120443	0.0011539
ID2	13.6387	15.1944	3.53249	4.12471	0.00012117	0.00115995
HES1	4.87114	4.12609	0.794472	0.731939	0.000141716	0.00133558
BMF	2.72071	3.40007	1.58605	0.875852	0.000141865	0.00133595
SEMA6B	5.19301	5.19496	3.13735	1.46715	0.00014245	0.00133939
TOX	1.75174	2.28502	0.523995	0.583299	0.000142949	0.00134096
PCDHB16	1.61599	1.70423	0.238161	0.558833	0.000146474	0.00136814
CFB	1.23599	1.11314	0	0.462739	0.000164821	0.00152262
TCN2	5.47509	5.33477	1.89738	1.37831	0.000176219	0.00161563
RAMP1	20.4023	21.4371	7.82247	10.8638	0.000188922	0.00171773
BDKRB1	2.12203	3.66197	0.276196	0.581031	0.000191838	0.00174044
OLFML1	1.42199	0.966378	0	0	0.000192503	0.00174517
DLK1	2.64921	1.02447	0	0	0.000195133	0.00176637
DNM3OS	10.5919	5.18069	3.29872	3.20581	0.000196955	0.00178154
HOXB3	1.39026	1.57712	0.16032	0	0.000205678	0.00185248
SELENBP1	6.26693	7.90589	2.79853	4.51518	0.000205712	0.00185248
PCDH17	0.82711	0.835958	0.150147	0.117066	0.000208214	0.00187037
ZNF501	2.03957	1.01554	0.142011	0.148456	0.000210289	0.00188315
FOXF1	5.69011	6.09204	2.20093	2.60734	0.000231566	0.00205034
PDE5A	2.93779	3.47108	1.23609	1.3807	0.000241847	0.0021228
CLU	50.749	40.6302	11.2684	6.61302	0.000269869	0.00233355
KAZALD1	8.56975	12.2663	3.8882	3.94967	0.000288288	0.00247046
PLEKHG4B	4.34162	3.88273	1.98172	1.80301	0.000315741	0.00266879
GAL3ST3	1.53213	1.66454	0.295844	0.148726	0.000328544	0.00276396
ADORA1	2.4189	4.85848	1.23304	0.899121	0.000332449	0.00279294
BFSP1	4.15177	4.35417	1.47115	2.2184	0.000372221	0.00308441
LGR5	0.594518	0.700319	0.035253	0.058254	0.000373344	0.0030895
RGMA	1.06087	0.790266	0	0.050516	0.000391933	0.00322575
PDE12	1.68336	1.23395	0.193587	0.354365	0.000396219	0.00324782
IGDCC4	1.8111	2.76584	1.52282	0.590039	0.000474887	0.00379784
TMTC2	1.13808	0.934429	0.175576	0.092409	0.00048646	0.00387333
GRIA1	0.989406	0.62027	0	0.164016	0.000496958	0.00394837
DCLK2	2.77507	3.55086	0.979773	0.861644	0.000498736	0.00395824
EFNA5	2.02345	3.96085	0.629884	1.002	0.000499058	0.00395824
BAALC	1.77235	2.29161	0.224377	0.520439	0.000524138	0.00412653
PMP22	7.43765	6.92841	3.38789	2.09738	0.000535028	0.00419595
TMEM171	11.5611	8.83143	3.92967	4.10329	0.000538086	0.00421449
ADAMTS5	0.425011	0.460404	0.077611	0.064624	0.000539771	0.00421952
APOL1	1.84335	1.94722	0.544215	0.27972	0.000591652	0.00456052
ARHGEF4	1.78001	1.28616	0.597325	0.837652	0.000640414	0.00490527
PDE3A	0.650523	0.558175	0.099171	0.155303	0.000726811	0.00548403
GAP43	5.30744	5.89975	2.11185	1.44865	0.000760052	0.00569945
MR1	2.58762	1.89519	0.205788	0.939414	0.00077919	0.00582499
KLF4	1.83752	1.73463	0.233667	0.589449	0.000784086	0.00585438
ACVRL1	2.06643	1.89429	0.493451	0.363697	0.000823065	0.00610415
RGCC	4.86438	5.28569	0.896442	0.190886	0.000876913	0.00646796
CTSK	3.86751	4.65806	0.825825	1.35116	0.000903085	0.00662537
GUCY1B3	0.721499	1.03631	0.046933	0	0.000959111	0.00698937
CXCL2	5.04129	3.8703	0.670884	0.851756	0.00101184	0.00729918
ANO3	0.81646	0.649973	0	0	0.00103201	0.00741387
VAMP8	6.91414	6.72202	1.1675	1.38289	0.00104925	0.0075111
SUSD2	1.33148	0.744146	0.128524	0.134273	0.00105267	0.0075311
RNLS	5.24891	2.92729	1.48642	0.758379	0.00106166	0.00758648
COL9A2	2.69125	2.65131	0.463804	0.3592	0.00106936	0.007637
DHRS3	6.04292	6.51037	2.24757	2.79952	0.00116941	0.00825451
DLX2	3.93954	3.54246	1.15645	1.40243	0.0011812	0.00832803
LAMA2	0.658691	0.68528	0.21844	0.227329	0.00119523	0.00841322
ITPKB	1.23302	1.73583	0.498722	0.516203	0.00140167	0.00970225
ZNF711	0.989299	1.70063	0.3061	0.255639	0.00141477	0.00977066
ZNF559	3.93647	2.77588	1.72667	1.79469	0.00143769	0.00989519
NEFH	1.46476	1.723	0.536465	0.360075	0.00153212	0.010474
PID1	2.76569	3.00338	0.705499	0.897107	0.00156649	0.0106669
PLCD4	2.31571	1.94598	2.2855	0.81835	0.00163901	0.0110985
ABCA4	1.35827	0.574864	0	0	0.00187098	0.0124065
SBF2-AS1	3.26447	6.22213	1.49317	1.56751	0.00193701	0.0127816
BOC	4.00109	6.51814	3.23094	2.06092	0.00201931	0.0132646
RBM47	0.620978	0.726569	0.064313	0	0.00203916	0.0133612
GCNT4	1.87599	1.04021	0.29693	0.398823	0.0020742	0.013547
EPSTI1	1.25934	1.47995	0.094158	0.073844	0.00210212	0.0137146
TMEFF2	3.24345	0.932238	0.342326	0.17917	0.00219517	0.014268
AKR1C1	4.60412	4.55365	0.564394	0.545937	0.00236959	0.0151744
ZNF425	2.01659	3.07215	0.766434	0.823249	0.00261824	0.0165314
CDK18	2.69083	2.59697	0.531987	0.744191	0.00286959	0.0179228
IL17RD	0.922624	0.480076	0.20163	0.222065	0.00291812	0.0181884
FIBCD1	3.71223	2.79962	1.91226	0.589729	0.00293131	0.0182519
LINC00880	1.81076	2.46136	0.075371	0.711863	0.0030962	0.0191238
HS3ST1	0.529895	0.890608	0.035104	0.036547	0.00334654	0.020429
TMEM108	2.11804	1.50924	0.158462	0.073144	0.00346228	0.0210615
GLRA4	2.04012	1.37029	0.085828	0.263709	0.00361469	0.0218138
ENOX1	1.70463	1.33677	0.227648	1.3707	0.00382229	0.0228285
COL25A1	3.24103	1.4305	1.01128	0.127116	0.00448466	0.0258934
