# Supplementary material for: ATF6 safeguards organelle homeostasis and cellular aging in human mesenchymal stem cells
Source: Cell Discov. 2018 Jan 5;4:2. doi: 10.1038/s41421-017-0003-0 (PMC5798892; doi:10.1038/s41421-017-0003-0)
Supplement: Supplementary file 9 — Supplementary Table 4 [file 41421_2017_3_MOESM9_ESM.xlsx]

## Sheet: IARGs-ESC
Supplementary Table 4 Gene list for IARGs and CARGs.
Gene
HERPUD1
HSPA5
HYOU1
SDF2L1
PDIA4
DNAJC3
SEL1L
CRELD1
ATF6
HSP90B1
DERL3
GOLGB1

## Sheet: IARGs-MSC
Supplementary Table 4 Gene list for IARGs and CARGs.
Gene
HERPUD1
DNAJB11
HSP90B1
DNAJC3
SDF2L1
HSPA5
MAGT1
SEL1L
PDIA6
PDIA4
HYOU1
RHOQ
CALR
TMEM50B
ERO1LB
CANX
NUCB2
TMED7
CRELD2
CDH15
TSPYL2
SLC1A4
FKBP14
DERL3
FAM129A
N4BP2
CRELD1
EDEM1
PRNP
CYB561
RNASE4
PDIA3
SCN9A
ZNF804A
AKR1C1
ATF6
DNAJC1
ATP2A2
SYVN1
TMEM41B
PIGA
KLHDC7B
STARD4
OS9
SETX
CABLES2
PRKCZ
CADPS2
ERAP1
DIRAS2
NUPR1
UNC5B
ZNF75D
PKD2
LRIG1
PCBP3
ERO1L
ABCA5
DNAJC6
PIM2
TLCD2
AMIGO3
ADAMTS15
UGGT1
MSTO2P
RASGRF2
FAM174B
EYA4
BCL2L11
APOE
LINC01508
CCPG1
CDH4
ABCB6
LCN9
RAB9B
DNAJC12
ATF7IP2
TMEM106A
REPS2
GCH1
FAM222A
PRDM16
PNMA2
HTR2B
DIRAS3
SEPT5-GP1BB
TRANK1
FAT4
LINC00346
ABCA3
ZIC3
MMP13
NECAB1
ELL3
ARTN
FAAH
EXOSC6
KCNT2
THSD7A
NT5DC3
FLRT3
LAMB2
IL31RA
ZBTB20
LRRC45
SNX22
C1R
GDPD3
HOTAIRM1
SLC22A31
IRX3

## Sheet: IARGs-WAPC
Supplementary Table 4 Gene list for IARGs and CARGs.
Gene
HSPA5
HYOU1
PDIA4
HERPUD1
CRELD2
DNAJB11
MANF
HSP90B1
TES
SDF2L1
CRELD1
DERL3
DNAJC3
STEAP3
KATNBL1
SEL1L
CISD2
BEX2
MAGT1
LCN9
MTRNR2L8
ERO1LB
ZNF804A
RAD9A
COL8A2
DNAJC6
GRM8
MTRNR2L2
CCNO
CABLES2
TMEM71
RHOQ
MMP1
OLAH
LRRC45
ENTPD7
CEMIP
TMEM50B
TMED7
STARD4
GCH1
CCNG2
LOC100134868
PRKCZ
NOV
DIRAS3
RAB9B
DSC3

## Sheet: CARGs-MSC
Supplementary Table 4 Gene list for IARGs and CARGs.
Gene
CRABP1
ANO3
DNAJC15
GDF10
CFI
ISLR
DLK1
GRIA1
FENDRR
CYP27A1
VIT
LSAMP
HS3ST1
LGR5
SIPA1L2
ROR2
ATF6
RBM47
OLFML2A
ADAMTS15
PDGFD
PDE3A
CYP1B1
HAND2
PTGIS
LRRC15
SUSD2
PCDH17
SORL1
TMEM108
HOXB3
OLFML2B
DAPK1
PDE12
BAALC
KLF4
PRRX2
GAL3ST3
ID4
BST1
CPZ
TMEFF2
ITGB4
CXCL3
CHST15
PIEZO2
SAMD11
FAM129A
TRANK1
TOX
CDK18
NEFH
AKR1C1
SLITRK5
S100A6
ARHGAP28
EFNA5
DCN
C1S
SVEP1
GYG2
LUM
HOXB2
PID1
GPC6
BDKRB2
HES1
MYLIP
SECTM1
CSGALNACT1
GGT5
CSDC2
MATN2
NUPR1
TMEM130
CXCL6
ZNF503
MAN1C1
DIO2
MXRA5
SNCA
DLX2
SPRY1
FAM198B
PCDHGB4
PTGS1
STRA6
GSTM1
GDF6
SLC12A8
BTN3A3
HTRA3
PTGES
COL7A1
THBD
POSTN
PBX1
PLSCR4
PTGER4
CXCL1
PLPPR3
RBP1
RGS2
DACT1
VWA5A
TNFRSF11B
SLC6A9
PCDH18
SULF2
UCP2
NPR3
PKDCC
RCN3
ID2
RDH10
FOS
EPB41L3
ST3GAL5
PLPP3
PDGFRA
CFH
LRRC17
OLFML3
CDH6
MOXD1
MAB21L2
CDC25B
LGR4
COL6A3
EGR1
C16orf45
MFAP4
PPP1R14A
MEIS2
NTN4
ASS1
CYBRD1
IGFBP5
SPINT2
ERRFI1
COL3A1
IGFBP6
MEST
CADM1
BOC
