# Supplementary material for: ATF6 safeguards organelle homeostasis and cellular aging in human mesenchymal stem cells
Source: Cell Discov. 2018 Jan 5;4:2. doi: 10.1038/s41421-017-0003-0 (PMC5798892; doi:10.1038/s41421-017-0003-0)
Supplement: Supplementary file 10 — Supplementary Table 5 [file 41421_2017_3_MOESM10_ESM.xlsx]

## Sheet: GO_BP
Supplementary Table S5 GO terms for downregulated genes in ATF6−/− hMSCs compared to ATF6+/+ hMSCs (early passage).
GOBPID	Pvalue	OddsRatio	ExpCount	Count	Size	Term	Symbols
GO:0009888	4.89284e-16	3.41161	28.5186	76	1703	tissue development	LRRC17;SPRY1;MERTK;POSTN;PPARGC1A;CHI3L1;CTHRC1;COL3A1;COL7A1;COMP;PRICKLE1;CYP1B1;RDH10;DCN;AKR1C1;AKR1C2;DLX2;S1PR3;EGR2;C3orf58;FGFR3;DKK1;FOS;SLC7A11;ALPL;GAS1;NUPR1;HOXA3;HOXB2;HOXB3;HOXB4;HES1;ID1;ID2;IGFBP1;IGFBP5;ITGB4;ITGB8;JUNB;LUM;MEST;MGMT;MMP13;ATF3;ROR2;PBX1;PRRX2;PDGFRA;PGF;SERPINE2;RIPK4;ERRFI1;PPARG;LGR4;CSGALNACT1;SULF2;ANKH;NTN4;SECTM1;STRA6;SGCD;TCF21;ACTC1;THRB;WNT7B;ZIC3;NR4…
GO:0048856	6.4385e-16	2.70634	79.8287	143	4767	anatomical structure development	LRRC17;SPRY1;MERTK;MAB21L2;POSTN;PPARGC1A;CHI3L1;CTHRC1;ZNF488;CMKLR1;COL3A1;COL6A3;COL7A1;COL8A2;COMP;UNC5D;CRIP2;PRICKLE1;HAPLN3;CNTN4;CYP1B1;RDH10;DCN;AKR1C1;AKR1C2;DLX1;DLX2;S1PR3;EFNA5;EGR2;EGR3;ELN;C3orf58;EYA4;UNC5B;FGFR3;NLGN1;DKK1;EPB41L3;AFF2;FOS;SLC7A11;CADM1;ALPL;PCSK9;SLITRK5;GAS1;NUPR1;GDF10;TNFRSF21;CNTN6;MYLIP;CXCL1;NR4A1;HOXA3;HOXB2;HOXB3;HOXB4;HES1;ID1;ID2;ID4;IGFBP1;IGFBP3;IGFB…
GO:0048731	9.30997e-16	2.7481	66.5658	127	3975	system development	LRRC17;SPRY1;MERTK;MAB21L2;POSTN;CHI3L1;CTHRC1;ZNF488;CMKLR1;COL3A1;COL6A3;COL8A2;COMP;UNC5D;CRIP2;PRICKLE1;HAPLN3;CNTN4;CYP1B1;RDH10;DCN;DLX1;DLX2;EFNA5;EGR2;EGR3;ELN;C3orf58;UNC5B;FGFR3;NLGN1;DKK1;EPB41L3;AFF2;FOS;SLC7A11;CADM1;ALPL;PCSK9;SLITRK5;GAS1;NUPR1;GDF10;TNFRSF21;CNTN6;MYLIP;CXCL1;NR4A1;HOXA3;HOXB2;HOXB3;HOXB4;HES1;ID1;ID2;ID4;IGFBP5;ITGB4;ITGB8;JUNB;DRAXIN;GDF6;LSAMP;LUM;MATN2;MEIS1;M…
GO:0001501	1.72919e-15	5.64715	8.10512	38	484	skeletal system development	LRRC17;POSTN;CHI3L1;CMKLR1;COL3A1;COMP;HAPLN3;RDH10;DLX1;DLX2;FGFR3;CADM1;ALPL;GAS1;GDF10;HOXA3;HOXB2;HOXB3;HOXB4;ITGB8;LUM;MEIS1;MMP13;NPR3;ROR2;TNFRSF11B;PBX1;PRRX2;PDGFRA;CSGALNACT1;SULF2;ANKH;PTGER4;CSRNP1;WNT7B;DLK1;PKDCC;HAND2
GO:0032502	2.30595e-14	2.54294	90.2448	151	5389	developmental process	LRRC17;SPRY1;MERTK;MAB21L2;POSTN;PPARGC1A;CHI3L1;CTHRC1;ZNF488;CMKLR1;COL3A1;COL6A3;COL7A1;COL8A2;COMP;UNC5D;CRABP1;CRIP2;PRICKLE1;HAPLN3;CNTN4;CYP1B1;RDH10;CYP24A1;DCN;AKR1C1;AKR1C2;DLX1;DLX2;S1PR3;EFNA5;EGR2;EGR3;ELN;C3orf58;EYA4;UNC5B;FGFR3;NLGN1;DKK1;EPB41L3;AFF2;FOS;SLC7A11;CADM1;ALPL;PCSK9;SLITRK5;GAS1;NUPR1;GDF10;TNFRSF21;CNTN6;MYLIP;CXCL1;NR4A1;HOXA3;HOXB2;HOXB3;HOXB4;HES1;ID1;ID2;ID4;IGF…
GO:0007275	2.44067e-14	2.57187	76.1111	135	4545	multicellular organismal development	LRRC17;SPRY1;MERTK;MAB21L2;POSTN;CHI3L1;CTHRC1;ZNF488;CMKLR1;COL3A1;COL6A3;COL7A1;COL8A2;COMP;UNC5D;CRABP1;CRIP2;PRICKLE1;HAPLN3;CNTN4;CYP1B1;RDH10;DCN;DLX1;DLX2;S1PR3;EFNA5;EGR2;EGR3;ELN;C3orf58;EYA4;UNC5B;FGFR3;NLGN1;DKK1;EPB41L3;AFF2;FOS;SLC7A11;CADM1;ALPL;PCSK9;SLITRK5;GAS1;NUPR1;GDF10;TNFRSF21;CNTN6;MYLIP;CXCL1;NR4A1;HOXA3;HOXB2;HOXB3;HOXB4;HES1;ID1;ID2;ID4;IGFBP5;ITGB4;ITGB8;JUNB;DRAXIN;GDF…
GO:0044767	3.40297e-14	2.52878	88.8047	149	5303	single-organism developmental process	LRRC17;SPRY1;MERTK;MAB21L2;POSTN;PPARGC1A;CHI3L1;CTHRC1;ZNF488;CMKLR1;COL3A1;COL6A3;COL7A1;COL8A2;COMP;UNC5D;CRABP1;CRIP2;PRICKLE1;HAPLN3;CNTN4;CYP1B1;RDH10;CYP24A1;DCN;AKR1C1;AKR1C2;DLX1;DLX2;S1PR3;EFNA5;EGR2;EGR3;ELN;C3orf58;EYA4;UNC5B;FGFR3;NLGN1;DKK1;EPB41L3;AFF2;FOS;SLC7A11;CADM1;ALPL;PCSK9;SLITRK5;GAS1;NUPR1;GDF10;TNFRSF21;CNTN6;MYLIP;CXCL1;NR4A1;HOXA3;HOXB2;HOXB3;HOXB4;HES1;ID1;ID2;ID4;IGF…
GO:0009887	5.88769e-13	3.82176	14.9878	48	895	organ morphogenesis	SPRY1;CTHRC1;COL3A1;COL8A2;COMP;RDH10;DCN;DLX1;DLX2;ELN;FGFR3;DKK1;ALPL;GAS1;HOXA3;HOXB2;HOXB3;HOXB4;HES1;ID1;ID2;IGFBP5;ITGB4;MEIS1;LHX8;MMP13;ROR2;TNFRSF11B;PBX1;PRRX2;PDGFRA;PGF;ERRFI1;LGR4;CSGALNACT1;NTN4;STRA6;CSRNP1;TCF21;ACTC1;THRB;WNT7B;ZIC3;NR4A3;COL18A1;SLITRK6;HAND2;CELSR1
GO:0009653	6.34673e-13	2.73579	41.1955	88	2460	anatomical structure morphogenesis	SPRY1;MERTK;MAB21L2;CHI3L1;CTHRC1;COL3A1;COL6A3;COL7A1;COL8A2;COMP;UNC5D;PRICKLE1;CNTN4;CYP1B1;RDH10;DCN;DLX1;DLX2;S1PR3;EFNA5;EGR2;EGR3;ELN;EYA4;UNC5B;FGFR3;DKK1;EPB41L3;CADM1;ALPL;SLITRK5;GAS1;CNTN6;NR4A1;HOXA3;HOXB2;HOXB3;HOXB4;HES1;ID1;ID2;IGFBP5;ITGB4;JUNB;DRAXIN;MATN2;MEIS1;LHX8;MMP13;NEFH;NPTX1;ROR2;TNFRSF11B;PBX1;DACT1;PRRX2;PDGFRA;PGF;SERPINE2;RIPK4;ERRFI1;PALMD;PID1;LGR4;CSGALNACT1;PTGI…
GO:0048513	1.52441e-11	2.49556	48.1953	94	2878	organ development	LRRC17;SPRY1;MERTK;MAB21L2;CHI3L1;CTHRC1;COL3A1;COL6A3;COL8A2;COMP;CRIP2;PRICKLE1;CNTN4;CYP1B1;RDH10;DCN;DLX1;DLX2;EGR2;EGR3;ELN;C3orf58;FGFR3;DKK1;AFF2;FOS;SLC7A11;CADM1;ALPL;PCSK9;SLITRK5;GAS1;NUPR1;HOXA3;HOXB2;HOXB3;HOXB4;HES1;ID1;ID2;ID4;IGFBP5;ITGB4;ITGB8;JUNB;DRAXIN;LUM;MEIS1;MEIS2;MGMT;LHX8;MMP13;ASS1;ATF3;ROR2;TNFRSF11B;PBX1;PRRX2;PDGFRA;PGF;SERPINE2;ERRFI1;RBM47;PCDH18;PPARG;LGR4;CSGALNA…
GO:0044707	2.72778e-10	2.153	107.041	158	6392	single-multicellular organism process	LRRC17;SPRY1;MERTK;MAB21L2;POSTN;PPARGC1A;TBC1D8;CHI3L1;CTHRC1;ZNF488;CMKLR1;COL3A1;COL6A3;COL7A1;COL8A2;COMP;UNC5D;CRABP1;CRIP2;FGFBP3;PRICKLE1;HAPLN3;CNTN4;CYP1B1;RDH10;CYP24A1;DCN;AKR1C1;AKR1C2;DLX1;DLX2;S1PR3;EFNA5;EGR2;EGR3;ELN;C3orf58;EYA4;UNC5B;FGFR3;NLGN1;DKK1;EPB41L3;AFF2;SLC7A8;FOS;SLC7A11;CADM1;ALPL;PCSK9;SLITRK5;GAS1;NUPR1;GDF10;TNFRSF21;CNTN6;GRB14;GRIA1;MYLIP;CXCL1;NR4A1;HOXA3;HOXB2…
GO:0032501	1.64361e-09	2.07886	111.261	160	6644	multicellular organismal process	LRRC17;SPRY1;MERTK;MAB21L2;POSTN;PPARGC1A;TBC1D8;CHI3L1;CTHRC1;ZNF488;CMKLR1;COL3A1;COL6A3;COL7A1;COL8A2;COMP;UNC5D;CRABP1;CRIP2;FGFBP3;PRICKLE1;HAPLN3;CNTN4;CYP1B1;RDH10;CYP24A1;DCN;AKR1C1;AKR1C2;DLX1;DLX2;S1PR3;EFNA5;EGR2;EGR3;ELN;C3orf58;EYA4;UNC5B;FGFR3;NLGN1;DKK1;EPB41L3;AFF2;SLC7A8;FOS;FOSB;SLC7A11;CADM1;ALPL;PCSK9;SLITRK5;GAS1;NUPR1;GDF10;TNFRSF21;CNTN6;GRB14;GRIA1;MYLIP;CXCL1;NR4A1;HOXA3;…
GO:0030154	1.75675e-09	2.19912	58.2095	101	3476	cell differentiation	LRRC17;SPRY1;MERTK;PPARGC1A;CTHRC1;ZNF488;CMKLR1;COL3A1;COL6A3;COL7A1;UNC5D;PRICKLE1;CNTN4;RDH10;CYP24A1;AKR1C1;AKR1C2;DLX1;DLX2;S1PR3;EFNA5;EGR2;EGR3;UNC5B;FGFR3;NLGN1;DKK1;EPB41L3;FOS;SLC7A11;CADM1;ALPL;PCSK9;SLITRK5;GAS1;NUPR1;GDF10;TNFRSF21;CNTN6;HOXB3;HOXB4;HES1;ID1;ID2;ID4;IGFBP3;IGFBP5;ITGB4;JUNB;DRAXIN;GDF6;LSAMP;MATN2;MEIS1;MEIS2;MGMT;LHX8;ATF3;NEFH;NPTX1;ROR2;PBX1;DACT1;PDE3A;PDGFRA;PGF…
GO:0030198	6.68375e-09	4.42414	6.39702	25	382	extracellular matrix organization	POSTN;COL3A1;COL6A3;COL7A1;COL8A2;COMP;CYP1B1;DCN;OLFML2A;ELN;ITGB4;ITGB8;LUM;MFAP4;MMP10;MMP13;TNFRSF11B;PDGFRA;VIT;ADAMTSL4;CSGALNACT1;SULF2;NTN4;SNCA;COL18A1
GO:0043062	7.04452e-09	4.4115	6.41376	25	383	extracellular structure organization	POSTN;COL3A1;COL6A3;COL7A1;COL8A2;COMP;CYP1B1;DCN;OLFML2A;ELN;ITGB4;ITGB8;LUM;MFAP4;MMP10;MMP13;TNFRSF11B;PDGFRA;VIT;ADAMTSL4;CSGALNACT1;SULF2;NTN4;SNCA;COL18A1
GO:0048598	9.48055e-09	3.65213	9.61227	31	574	embryonic morphogenesis	MAB21L2;CTHRC1;COL7A1;PRICKLE1;RDH10;DLX2;DKK1;GAS1;HOXA3;HOXB2;HOXB3;HOXB4;HES1;ID2;ITGB4;ROR2;PBX1;DACT1;PRRX2;PDGFRA;STRA6;GREM2;TCF21;WNT7B;ZIC3;NR4A3;SLITRK6;PPAP2B;KLF4;HAND2;CELSR1
GO:0007399	1.01212e-08	2.38078	33.9444	68	2027	nervous system development	MAB21L2;CTHRC1;ZNF488;COL3A1;COL6A3;UNC5D;PRICKLE1;HAPLN3;CNTN4;DLX1;DLX2;EFNA5;EGR2;EGR3;UNC5B;FGFR3;NLGN1;DKK1;EPB41L3;AFF2;FOS;SLC7A11;CADM1;PCSK9;SLITRK5;GAS1;TNFRSF21;CNTN6;MYLIP;CXCL1;HOXA3;HOXB2;HOXB3;HES1;ID2;ID4;DRAXIN;GDF6;LSAMP;MATN2;MEIS1;LHX8;NEFH;NPTX1;PBX1;DACT1;SERPINE2;PCDH18;PPARG;CSGALNACT1;SULF2;PCDHB13;NTN4;S100A6;SORL1;TIMP4;WNT7B;ZIC3;CHAC1;SYNDIG1;NR4A3;SLITRK6;PPAP2B;C16o…
GO:0048869	1.14719e-08	2.09469	61.8937	103	3696	cellular developmental process	LRRC17;SPRY1;MERTK;PPARGC1A;CTHRC1;ZNF488;CMKLR1;COL3A1;COL6A3;COL7A1;UNC5D;PRICKLE1;CNTN4;RDH10;CYP24A1;AKR1C1;AKR1C2;DLX1;DLX2;S1PR3;EFNA5;EGR2;EGR3;UNC5B;FGFR3;NLGN1;DKK1;EPB41L3;FOS;SLC7A11;CADM1;ALPL;PCSK9;SLITRK5;GAS1;NUPR1;GDF10;TNFRSF21;CNTN6;HOXB3;HOXB4;HES1;ID1;ID2;ID4;IGFBP3;IGFBP5;ITGB4;JUNB;DRAXIN;GDF6;LSAMP;MATN2;MEIS1;MEIS2;MGMT;LHX8;ATF3;NEFH;NPTX1;ROR2;PBX1;DACT1;PDE3A;PDGFRA;PGF…
GO:0048713	1.29845e-08	24.1624	0.468891	8	28	regulation of oligodendrocyte differentiation	ZNF488;DLX1;DLX2;TNFRSF21;HES1;ID2;ID4;PPARG
GO:0045685	1.52225e-08	14.1341	0.887544	10	53	regulation of glial cell differentiation	ZNF488;DLX1;DLX2;FGFR3;TNFRSF21;HES1;ID2;ID4;SERPINE2;PPARG
GO:0050793	2.00899e-08	2.35959	33.0401	66	1973	regulation of developmental process	LRRC17;SPRY1;PPARGC1A;CHI3L1;CTHRC1;ZNF488;CMKLR1;COL3A1;UNC5D;PRICKLE1;CNTN4;CYP1B1;DLX1;DLX2;S1PR3;EGR3;FGFR3;NLGN1;DKK1;EPB41L3;FOS;NUPR1;TNFRSF21;HOXB3;HOXB4;HES1;ID1;ID2;ID4;IGFBP3;IGFBP5;JUNB;DRAXIN;GDF6;LSAMP;MEIS1;MEIS2;ROR2;TNFRSF11B;PBX1;DACT1;PDE3A;PDGFRA;PGF;SERPINE2;ERRFI1;PPARG;PALMD;PID1;LGR4;ANKH;PTGIS;NTN4;SORL1;WNT7B;ZIC3;SYNDIG1;ZNF703;MEGF10;C16orf45;PKDCC;BOC;ADGRG1;KLF4;HAND…
GO:0051239	2.05654e-08	2.2849	37.5615	72	2243	regulation of multicellular organismal process	LRRC17;SPRY1;PPARGC1A;CHI3L1;CTHRC1;ZNF488;CMKLR1;COL3A1;UNC5D;PRICKLE1;CNTN4;CYP1B1;DLX1;DLX2;S1PR3;EGR2;EGR3;FGFR3;NLGN1;DKK1;FOS;CADM1;PCSK9;NUPR1;TNFRSF21;MYLIP;HOXB3;HES1;ID1;ID2;ID4;IGFBP5;DRAXIN;GDF6;LSAMP;MEIS1;MEIS2;MFAP4;ROR2;TNFRSF11B;PBX1;DACT1;PDE3A;PDGFRA;PGF;SERPINE2;ERRFI1;PPARG;LGR4;FAM46A;SULF2;ANKH;PTGER4;PTGIS;NTN4;RGS2;BDKRB2;SORL1;THBD;THRB;WNT7B;SYNDIG1;ZNF703;MEGF10;PPAP2B…
GO:0014013	2.90842e-08	10.989	1.20572	11	72	regulation of gliogenesis	ZNF488;DLX1;DLX2;FGFR3;TNFRSF21;HES1;ID2;ID4;SERPINE2;PPARG;C16orf45
GO:2000026	5.09612e-08	2.52647	23.7293	52	1417	regulation of multicellular organismal development	LRRC17;SPRY1;CHI3L1;CTHRC1;ZNF488;COL3A1;UNC5D;PRICKLE1;CNTN4;CYP1B1;DLX1;DLX2;S1PR3;EGR3;FGFR3;NLGN1;DKK1;FOS;NUPR1;TNFRSF21;HOXB3;HES1;ID1;ID2;ID4;DRAXIN;GDF6;LSAMP;MEIS1;MEIS2;ROR2;TNFRSF11B;PBX1;DACT1;PGF;SERPINE2;ERRFI1;PPARG;LGR4;ANKH;PTGIS;NTN4;SORL1;SYNDIG1;ZNF703;MEGF10;C16orf45;PKDCC;ADGRG1;KLF4;HAND2;CELSR1
GO:0051216	5.72152e-08	6.05888	2.99756	16	179	cartilage development	CHI3L1;COMP;DLX2;FGFR3;HOXA3;HOXB3;ITGB8;LUM;MMP13;ROR2;PRRX2;CSGALNACT1;SULF2;WNT7B;PKDCC;HAND2
GO:0035295	7.16178e-08	3.39043	9.93045	30	593	tube development	SPRY1;CHI3L1;CTHRC1;COL3A1;PRICKLE1;RDH10;FGFR3;GAS1;HES1;ID1;ID2;ITGB4;ASS1;PBX1;DACT1;PDGFRA;PGF;ERRFI1;LGR4;STRA6;TCF21;THRB;TK1;WNT7B;ZIC3;NR4A3;PKDCC;CRLF1;HAND2;CELSR1
GO:0048562	7.3857e-08	4.70153	4.77264	20	285	embryonic organ morphogenesis	CTHRC1;RDH10;DLX2;GAS1;HOXA3;HOXB2;HOXB3;HOXB4;HES1;ID2;ROR2;PRRX2;PDGFRA;STRA6;TCF21;ZIC3;NR4A3;SLITRK6;HAND2;CELSR1
GO:0010033	9.0483e-08	2.16007	41.2792	75	2465	response to organic substance	SPRY1;PPARGC1A;CHI3L1;CMKLR1;COL3A1;RFTN2;FGFBP3;CYP1B1;CYP24A1;DAPK1;DCN;AKR1C1;AKR1C2;EFNA5;EGR2;EGR3;FGFR3;HSPA4L;ATF6;DKK1;FOS;FOSB;SLC7A11;ALPL;PCSK9;GABRB1;GAS1;GDF10;TNFRSF21;CXCL1;CXCL3;NR4A1;ID1;IGFBP1;IGFBP5;ITPR3;JUNB;LUM;MEIS2;MEST;MGMT;ASS1;ATF3;NPTX1;TNFRSF11B;IL21R;PDE3A;PDGFRA;PGF;PPARG;PID1;SULF2;PLSCR4;PTGER2;PTGER4;PTGIS;RASGRF2;CXCL6;GREM2;SNCA;ACTC1;THBD;THRB;TIMP4;TK1;UCP2;W…
GO:0022610	1.20644e-07	2.49318	22.9757	50	1372	biological adhesion	CDH6;MERTK;POSTN;SPINT2;COL3A1;COL6A3;COL7A1;COL8A2;COMP;LRRC15;HAPLN3;CNTN4;CYP1B1;EFNA5;EGR3;NLGN1;SLC7A11;CADM1;LYPD3;TNFRSF21;PCDH17;CNTN6;HES1;ISLR;ITGB4;ITGB8;LSAMP;MFAP4;ASS1;PCDH7;PDGFRA;VIT;SERPINE2;PCDH18;SDK2;PCDHB13;PTGER4;WNT7B;SVEP1;ZNF703;COL18A1;EMILIN2;MEGF10;PPAP2B;PCDHGB4;BOC;ADGRG1;KLF4;ITGBL1;CELSR1
GO:0042127	1.21648e-07	2.47073	23.679	51	1414	regulation of cell proliferation	SPRY1;MAB21L2;PPARGC1A;TBC1D8;CTHRC1;CRIP2;CYP1B1;AKR1C2;S1PR3;EGR3;FGFR3;GAS1;NUPR1;TNFRSF21;CXCL1;CXCL3;NR4A1;HOXA3;HES1;ID2;ID4;IGFBP3;IGFBP5;IGFBP6;JUNB;ATF3;NPR3;ROR2;PBX1;PRRX2;PDGFRA;PGF;SERPINE2;PLA2G4A;PPARG;PID1;PTGER2;PTGS1;S100A6;CXCL6;BST1;WNT7B;ZNF703;COL18A1;ZNF503;CRLF1;ADGRG1;KLF4;HAND2;PTGES;CDC25B
GO:0021675	1.81987e-07	10.4689	1.13874	10	68	nerve development	EGR2;FGFR3;HOXA3;HOXB2;HOXB3;HES1;NPTX1;SERPINE2;SULF2;SLITRK6
GO:0048568	1.83468e-07	3.7943	7.05012	24	421	embryonic organ development	CTHRC1;RDH10;DLX2;GAS1;HOXA3;HOXB2;HOXB3;HOXB4;HES1;ID2;JUNB;ROR2;PBX1;PRRX2;PDGFRA;STRA6;TCF21;WNT7B;ZIC3;NR4A3;SLITRK6;PKDCC;HAND2;CELSR1
GO:0048706	2.12966e-07	6.9793	2.12676	13	127	embryonic skeletal system development	RDH10;DLX1;DLX2;GAS1;HOXA3;HOXB2;HOXB3;HOXB4;PBX1;PRRX2;PDGFRA;SULF2;DLK1
GO:0008283	2.33521e-07	2.26227	30.7124	60	1834	cell proliferation	SPRY1;MAB21L2;PPARGC1A;TBC1D8;CTHRC1;COL8A2;CRIP2;CYP1B1;AKR1C2;S1PR3;EGR3;ELN;C3orf58;FGFR3;GAS1;NUPR1;TNFRSF21;CXCL1;CXCL3;NR4A1;HOXA3;HOXB4;HES1;ID2;ID4;IGFBP3;IGFBP5;IGFBP6;JUNB;ATF3;NPR3;ROR2;PBX1;PRRX2;PDGFRA;PGF;SERPINE2;PLA2G4A;PPARG;PID1;LGR4;CSGALNACT1;PTGER2;PTGS1;S100A6;CXCL6;SORL1;BST1;TK1;WNT7B;ZNF703;COL18A1;MEGF10;ZNF503;CRLF1;ADGRG1;KLF4;HAND2;PTGES;CDC25B
GO:0061448	2.53936e-07	5.05013	3.76788	17	225	connective tissue development	CHI3L1;COMP;DLX2;FGFR3;HOXA3;HOXB3;ID2;ITGB8;LUM;MMP13;ROR2;PRRX2;CSGALNACT1;SULF2;WNT7B;PKDCC;HAND2
GO:0007155	2.60827e-07	2.44454	22.8585	49	1365	cell adhesion	CDH6;MERTK;POSTN;SPINT2;COL3A1;COL6A3;COL7A1;COL8A2;COMP;HAPLN3;CNTN4;CYP1B1;EFNA5;EGR3;NLGN1;SLC7A11;CADM1;LYPD3;TNFRSF21;PCDH17;CNTN6;HES1;ISLR;ITGB4;ITGB8;LSAMP;MFAP4;ASS1;PCDH7;PDGFRA;VIT;SERPINE2;PCDH18;SDK2;PCDHB13;PTGER4;WNT7B;SVEP1;ZNF703;COL18A1;EMILIN2;MEGF10;PPAP2B;PCDHGB4;BOC;ADGRG1;KLF4;ITGBL1;CELSR1
GO:0048565	2.80104e-07	6.79906	2.177	13	130	digestive tract development	COL3A1;FGFR3;HES1;ID2;ITGB4;ASS1;DACT1;PDGFRA;STRA6;TCF21;TK1;ZIC3;PKDCC
GO:1901700	4.17633e-07	2.44502	21.8202	47	1303	response to oxygen-containing compound	PPARGC1A;COL3A1;CYP1B1;CYP24A1;DCN;AKR1C1;AKR1C2;EFNA5;EGR2;EGR3;FGFR3;DKK1;FOS;FOSB;ALPL;PCSK9;GPR37;CXCL1;CXCL3;IGFBP1;IGFBP5;JUNB;MEST;MGMT;ASS1;NPTX1;PDE3A;PDGFRA;PPARG;PID1;PLSCR4;PTGER2;PTGER4;CXCL6;SNCA;ACTC1;THBD;TIMP4;TK1;UCP2;WNT7B;NR4A3;ZNF703;PDGFD;COL18A1;KLF4;PTGES
GO:0033993	4.38351e-07	2.97337	12.007	32	717	response to lipid	PPARGC1A;CYP24A1;DCN;AKR1C2;DKK1;FOS;FOSB;ALPL;CXCL1;CXCL3;NR4A1;JUNB;MEST;ASS1;TNFRSF11B;PPARG;PID1;PLSCR4;PTGER2;PTGER4;CXCL6;SNCA;THBD;THRB;TIMP4;TK1;UCP2;WNT7B;NR4A3;ZNF703;KLF4;PTGES
GO:0045595	4.47686e-07	2.39491	23.2771	49	1390	regulation of cell differentiation	LRRC17;CTHRC1;ZNF488;CMKLR1;COL3A1;UNC5D;PRICKLE1;CNTN4;DLX1;DLX2;S1PR3;EGR3;FGFR3;NLGN1;DKK1;FOS;TNFRSF21;HOXB3;HOXB4;HES1;ID1;ID2;ID4;IGFBP3;IGFBP5;JUNB;DRAXIN;GDF6;LSAMP;MEIS1;MEIS2;PBX1;DACT1;PDE3A;PDGFRA;SERPINE2;ERRFI1;PPARG;SORL1;WNT7B;ZIC3;ZNF703;MEGF10;C16orf45;PKDCC;BOC;ADGRG1;KLF4;HAND2
GO:0030324	4.62542e-07	5.48814	3.06454	15	183	lung development	SPRY1;CHI3L1;RDH10;FGFR3;HES1;ID1;PDGFRA;ERRFI1;STRA6;TCF21;THRB;WNT7B;ZIC3;PKDCC;CELSR1
GO:0072358	4.63696e-07	2.77359	14.5356	36	868	cardiovascular system development	CHI3L1;COL3A1;COL8A2;PRICKLE1;CYP1B1;EGR3;C3orf58;DKK1;SLITRK5;NR4A1;HOXA3;HOXB3;HES1;ID1;ID2;ITGB8;JUNB;MEIS1;PRRX2;PDGFRA;PGF;ERRFI1;PPARG;PTGIS;STRA6;SGCD;TCF21;ACTC1;TNFAIP2;WNT7B;ZIC3;COL18A1;PPAP2B;ADGRG1;KLF4;HAND2
GO:0072359	4.63696e-07	2.77359	14.5356	36	868	circulatory system development	CHI3L1;COL3A1;COL8A2;PRICKLE1;CYP1B1;EGR3;C3orf58;DKK1;SLITRK5;NR4A1;HOXA3;HOXB3;HES1;ID1;ID2;ITGB8;JUNB;MEIS1;PRRX2;PDGFRA;PGF;ERRFI1;PPARG;PTGIS;STRA6;SGCD;TCF21;ACTC1;TNFAIP2;WNT7B;ZIC3;COL18A1;PPAP2B;ADGRG1;KLF4;HAND2
GO:0048468	4.98387e-07	2.19202	32.1525	61	1920	cell development	MERTK;CTHRC1;ZNF488;COL3A1;COL6A3;UNC5D;CNTN4;RDH10;DLX1;DLX2;S1PR3;EFNA5;EGR2;UNC5B;FGFR3;NLGN1;DKK1;EPB41L3;SLITRK5;GAS1;GDF10;TNFRSF21;CNTN6;HOXB3;HES1;ID1;ID2;ID4;DRAXIN;GDF6;LSAMP;MATN2;MEIS1;LHX8;NEFH;NPTX1;PBX1;DACT1;PDE3A;PDGFRA;SERPINE2;PPARG;SULF2;NTN4;S100A6;SGCD;SORL1;ACTC1;WNT7B;ZIC3;NR4A3;ZNF703;COL18A1;SLITRK6;MEGF10;C16orf45;BOC;ADGRG1;KLF4;HAND2;CDC25B
GO:0007417	5.78495e-07	2.78753	14.0332	35	838	central nervous system development	ZNF488;COL3A1;UNC5D;HAPLN3;CNTN4;DLX1;DLX2;EGR2;FGFR3;DKK1;AFF2;SLC7A11;CADM1;SLITRK5;GAS1;TNFRSF21;CNTN6;HOXB2;HOXB3;HES1;ID2;ID4;DRAXIN;LHX8;NPTX1;SERPINE2;PCDH18;PPARG;TIMP4;WNT7B;NR4A3;PPAP2B;C16orf45;ADGRG1;CELSR1
GO:0060541	5.84482e-07	5.02832	3.55018	16	212	respiratory system development	SPRY1;CHI3L1;RDH10;FGFR3;HES1;ID1;ASS1;PDGFRA;ERRFI1;STRA6;TCF21;THRB;WNT7B;ZIC3;PKDCC;CELSR1
GO:0030323	6.10506e-07	5.35916	3.13152	15	187	respiratory tube development	SPRY1;CHI3L1;RDH10;FGFR3;HES1;ID1;PDGFRA;ERRFI1;STRA6;TCF21;THRB;WNT7B;ZIC3;PKDCC;CELSR1
GO:0048705	6.22574e-07	5.00248	3.56692	16	213	skeletal system morphogenesis	COMP;RDH10;DLX2;FGFR3;ALPL;GAS1;HOXA3;HOXB2;HOXB3;HOXB4;MMP13;ROR2;PRRX2;PDGFRA;CSGALNACT1;CSRNP1
GO:0055123	7.79356e-07	6.16196	2.37795	13	142	digestive system development	COL3A1;FGFR3;HES1;ID2;ITGB4;ASS1;DACT1;PDGFRA;STRA6;TCF21;TK1;ZIC3;PKDCC
GO:0048715	9.13517e-07	42.7005	0.200953	5	12	negative regulation of oligodendrocyte differentiation	DLX1;DLX2;HES1;ID2;ID4
GO:0001101	9.34617e-07	4.3312	4.60518	18	275	response to acid chemical	PPARGC1A;COL3A1;AKR1C1;AKR1C2;DKK1;MEST;MGMT;ASS1;PDGFRA;PPARG;PID1;PTGER2;UCP2;WNT7B;PDGFD;COL18A1;KLF4;PTGES
GO:0022008	9.78921e-07	2.34327	23.1934	48	1385	neurogenesis	CTHRC1;ZNF488;COL3A1;COL6A3;UNC5D;CNTN4;DLX1;DLX2;EFNA5;EGR2;UNC5B;FGFR3;NLGN1;EPB41L3;PCSK9;SLITRK5;GAS1;TNFRSF21;CNTN6;HOXB3;HES1;ID2;ID4;DRAXIN;GDF6;LSAMP;MATN2;MEIS1;LHX8;NEFH;NPTX1;PBX1;DACT1;SERPINE2;PPARG;NTN4;S100A6;SORL1;WNT7B;CHAC1;NR4A3;SLITRK6;PPAP2B;C16orf45;BOC;ADGRG1;HAND2;CELSR1
GO:0048522	9.82916e-07	1.86064	69.9988	106	4180	positive regulation of cellular process	MERTK;MAB21L2;PPARGC1A;TBC1D8;CHI3L1;CTHRC1;FAM129A;ZNF488;CMKLR1;COL3A1;LRRC15;CRIP2;FGFBP3;PRICKLE1;CYP1B1;DAPK1;DCN;AKR1C2;DLX2;S1PR3;EFNA5;EGR2;EGR3;UNC5B;FGFR3;NLGN1;ATF6;DKK1;FOS;RASD2;CADM1;PCSK9;GAS1;FBXO4;NUPR1;GDF10;GPR37;GRB14;CXCL1;CXCL3;NR4A1;HOXA3;HOXB4;HES1;ID2;ID4;IGFBP1;IGFBP3;IGFBP5;ITPR3;JUNB;GDF6;LUM;MEIS1;MEIS2;MGMT;ASS1;MYBL1;ATF3;ROR2;PBX1;DACT1;PDE3A;PRRX2;PDGFRA;VIT;PGF;S…
GO:0014014	1.00682e-06	16.1962	0.552622	7	33	negative regulation of gliogenesis	DLX1;DLX2;FGFR3;HES1;ID2;ID4;C16orf45
GO:0060429	1.03122e-06	2.53584	17.6839	40	1056	epithelium development	SPRY1;CTHRC1;COL7A1;PRICKLE1;RDH10;AKR1C1;AKR1C2;S1PR3;FGFR3;DKK1;SLC7A11;GAS1;HOXB2;HOXB4;HES1;ID1;ID2;IGFBP5;MGMT;ROR2;PBX1;PGF;SERPINE2;RIPK4;ERRFI1;PPARG;LGR4;NTN4;STRA6;TCF21;THRB;WNT7B;ZIC3;ZNF703;COL18A1;SLITRK6;CRLF1;KLF4;HAND2;CELSR1
GO:0001944	1.16797e-06	3.13535	9.52854	27	569	vasculature development	CHI3L1;COL3A1;COL8A2;CYP1B1;EGR3;NR4A1;HOXA3;HOXB3;HES1;ID1;ITGB8;JUNB;MEIS1;PRRX2;PDGFRA;PGF;ERRFI1;PTGIS;STRA6;TCF21;TNFAIP2;WNT7B;COL18A1;PPAP2B;ADGRG1;KLF4;HAND2
GO:0048699	1.17295e-06	2.36818	21.9207	46	1309	generation of neurons	CTHRC1;ZNF488;COL3A1;COL6A3;UNC5D;CNTN4;DLX1;DLX2;EFNA5;EGR2;UNC5B;FGFR3;NLGN1;EPB41L3;PCSK9;SLITRK5;GAS1;TNFRSF21;CNTN6;HOXB3;HES1;ID2;ID4;DRAXIN;GDF6;LSAMP;MATN2;MEIS1;LHX8;NEFH;NPTX1;PBX1;DACT1;SERPINE2;PPARG;NTN4;S100A6;SORL1;WNT7B;NR4A3;SLITRK6;C16orf45;BOC;ADGRG1;HAND2;CELSR1
GO:0048518	1.33381e-06	1.81303	82.9938	120	4956	positive regulation of biological process	SPRY1;MERTK;MAB21L2;PPARGC1A;TBC1D8;CHI3L1;CTHRC1;FAM129A;ZNF488;CMKLR1;COL3A1;LRRC15;CRIP2;FGFBP3;PRICKLE1;CYP1B1;DAPK1;DCN;AKR1C2;DLX2;S1PR3;EFNA5;EGR2;EGR3;UNC5B;FGFR3;NLGN1;ATF6;DKK1;FOS;RASD2;CADM1;PCSK9;GAS1;FBXO4;NUPR1;GDF10;TNFRSF21;GPR37;GRB14;MYLIP;CXCL1;CXCL3;CFH;NR4A1;HOXA3;HOXB4;HES1;ID2;ID4;CFI;IGFBP1;IGFBP3;IGFBP5;ITGB8;ITPR3;JUNB;GDF6;LUM;MEIS1;MEIS2;MGMT;ASS1;MYBL1;ATF3;NPR3;ROR2…
GO:0042063	1.52442e-06	4.95143	3.36597	15	201	gliogenesis	ZNF488;DLX1;DLX2;EGR2;FGFR3;TNFRSF21;HES1;ID2;ID4;MATN2;SERPINE2;PPARG;PPAP2B;C16orf45;ADGRG1
GO:0071310	1.89603e-06	2.11586	31.9181	59	1906	cellular response to organic substance	SPRY1;PPARGC1A;CHI3L1;CMKLR1;COL3A1;FGFBP3;CYP1B1;CYP24A1;DAPK1;AKR1C1;AKR1C2;EFNA5;EGR2;EGR3;FGFR3;ATF6;FOS;FOSB;ALPL;PCSK9;GABRB1;GAS1;GDF10;TNFRSF21;CXCL1;CXCL3;NR4A1;ID1;IGFBP1;IGFBP5;ITPR3;JUNB;MGMT;ASS1;ATF3;NPTX1;IL21R;PDE3A;PDGFRA;PGF;PPARG;PID1;SULF2;PLSCR4;PTGER2;PTGIS;RASGRF2;CXCL6;GREM2;SNCA;THRB;UCP2;WNT7B;NR4A3;ZNF703;PDGFD;DERL3;KLF4;HTRA3
GO:0001568	1.93081e-06	3.1201	9.19362	26	549	blood vessel development	CHI3L1;COL3A1;COL8A2;CYP1B1;EGR3;NR4A1;HOXA3;HOXB3;HES1;ID1;ITGB8;JUNB;MEIS1;PRRX2;PDGFRA;PGF;PTGIS;STRA6;TCF21;TNFAIP2;WNT7B;COL18A1;PPAP2B;ADGRG1;KLF4;HAND2
GO:0048514	2.06365e-06	3.27616	8.07163	24	482	blood vessel morphogenesis	CHI3L1;COL3A1;COL8A2;CYP1B1;EGR3;NR4A1;HOXA3;HOXB3;HES1;ID1;JUNB;MEIS1;PRRX2;PDGFRA;PGF;PTGIS;STRA6;TCF21;TNFAIP2;WNT7B;COL18A1;ADGRG1;KLF4;HAND2
GO:0045686	2.18094e-06	19.9876	0.401907	6	24	negative regulation of glial cell differentiation	DLX1;DLX2;FGFR3;HES1;ID2;ID4
GO:0040011	2.69733e-06	2.19829	26.2412	51	1567	locomotion	GPC6;MERTK;SPINT2;CTHRC1;CMKLR1;COL3A1;COL6A3;LRRC15;UNC5D;CNTN4;CYP1B1;EFNA5;EGR2;EGR3;UNC5B;SLC7A8;SLC7A11;GAS1;CNTN6;GPR37;GRB14;CXCL1;CXCL3;NR4A1;HES1;ID1;IGFBP3;IGFBP5;ITGB4;DRAXIN;MATN2;MMP10;ROR2;PDGFRA;SERPINE2;PTGER4;NTN4;CXCL6;SNCA;SORL1;THBD;NR4A3;ZNF703;COL18A1;PPAP2B;C16orf45;BOC;ADGRG1;KLF4;HAND2;CELSR1
GO:0001503	2.72731e-06	3.6691	5.99511	20	358	ossification	CTHRC1;CYP24A1;EGR2;FGFR3;ALPL;ID1;ID2;ID4;IGFBP3;IGFBP5;JUNB;MMP13;PBX1;LGR4;CSGALNACT1;ANKH;PTGER4;WNT7B;PKDCC;HAND2
GO:0010035	2.73385e-06	3.53588	6.53099	21	390	response to inorganic substance	PPARGC1A;CYP1B1;FOS;FOSB;GPR37;ID2;ITPR3;JUNB;ASS1;NPTX1;TNFRSF11B;PPARG;SNCA;SYT1;TK1;UCP2;CYBRD1;NR4A3;COL18A1;KLF4;PTGES
GO:0009790	2.83221e-06	2.51299	16.3777	37	978	embryo development	MAB21L2;CTHRC1;COL7A1;PRICKLE1;RDH10;DLX1;DLX2;DKK1;GAS1;HOXA3;HOXB2;HOXB3;HOXB4;HES1;ID2;ITGB4;JUNB;ROR2;PBX1;DACT1;PRRX2;PDGFRA;SULF2;STRA6;GREM2;TCF21;TK1;WNT7B;ZIC3;NR4A3;SLITRK6;PPAP2B;DLK1;PKDCC;KLF4;HAND2;CELSR1
GO:0051961	3.13674e-06	4.64783	3.56692	15	213	negative regulation of nervous system development	COL3A1;CNTN4;DLX1;DLX2;FGFR3;TNFRSF21;HES1;ID2;ID4;DRAXIN;MEIS1;PBX1;SORL1;C16orf45;ADGRG1
GO:0072001	3.7048e-06	4.09083	4.57169	17	273	renal system development	SPRY1;RDH10;DCN;PCSK9;HES1;ID2;ITGB4;ASS1;PBX1;PDGFRA;PGF;LGR4;SULF2;STRA6;TCF21;WNT7B;CRLF1
GO:0048732	3.75633e-06	3.45909	6.66496	21	398	gland development	CADM1;PCSK9;HOXA3;HOXB3;HES1;ID2;IGFBP5;MGMT;ASS1;PBX1;PDGFRA;SERPINE2;NTN4;STRA6;TCF21;TK1;UCP2;WNT7B;ZIC3;ZNF703;HAND2
GO:0048709	4.34297e-06	8.2446	1.25596	9	75	oligodendrocyte differentiation	ZNF488;DLX1;DLX2;FGFR3;TNFRSF21;HES1;ID2;ID4;PPARG
GO:0050768	5.05362e-06	4.7588	3.24875	14	194	negative regulation of neurogenesis	COL3A1;CNTN4;DLX1;DLX2;FGFR3;HES1;ID2;ID4;DRAXIN;MEIS1;PBX1;SORL1;C16orf45;ADGRG1
GO:0060426	5.10845e-06	59.5704	0.133969	4	8	lung vasculature development	ID1;ERRFI1;STRA6;TCF21
GO:0051241	5.24653e-06	2.53967	14.8036	34	884	negative regulation of multicellular organismal process	LRRC17;CMKLR1;COL3A1;PRICKLE1;CNTN4;DLX1;DLX2;FGFR3;DKK1;PCSK9;TNFRSF21;MYLIP;HES1;ID1;ID2;ID4;IGFBP5;DRAXIN;MEIS1;MEIS2;TNFRSF11B;PBX1;PDGFRA;SERPINE2;PPARG;LGR4;PTGER4;RGS2;SORL1;THBD;C16orf45;ADGRG1;KLF4;HAND2
GO:0048729	6.47938e-06	2.90166	9.82997	26	587	tissue morphogenesis	SPRY1;CTHRC1;COL3A1;PRICKLE1;RDH10;FGFR3;DKK1;HOXB2;HOXB4;HES1;IGFBP5;ITGB4;ROR2;PBX1;PGF;RIPK4;LGR4;NTN4;TCF21;ACTC1;WNT7B;ZIC3;NR4A3;KLF4;HAND2;CELSR1
GO:0050896	7.11534e-06	1.71877	129.967	166	7761	response to stimulus	GPC6;SPRY1;BTN3A3;MERTK;POSTN;PPARGC1A;IFI44L;CHI3L1;CTHRC1;FAM129A;CMKLR1;COL3A1;COL6A3;RFTN2;UNC5D;CRABP1;FGFBP3;PRICKLE1;CNTN4;CYP1B1;RDH10;CYP24A1;CYP27A1;DAPK1;DCN;AKR1C1;AKR1C2;DLX1;DLX2;S1PR3;EFNA5;EGR2;EGR3;C3orf58;EYA4;UNC5B;FGFR3;HSPA4L;NLGN1;ATF6;DKK1;SLC7A8;FOS;FOSB;RASD2;SLC7A11;CADM1;ALPL;PCSK9;GABRB1;SLITRK5;GAS1;NUPR1;GDF10;GEM;GGT5;TNFRSF21;CNTN6;GPR37;GRB14;GRIA1;DNAJC15;CXCL1;C…
GO:0060322	7.30512e-06	2.76083	11.1362	28	665	head development	COL3A1;CNTN4;DLX1;DLX2;EGR2;FGFR3;DKK1;AFF2;SLC7A11;CADM1;SLITRK5;GAS1;HOXB2;HOXB3;HES1;ID2;ID4;DRAXIN;LHX8;PDGFRA;SERPINE2;PCDH18;STRA6;CSRNP1;WNT7B;NR4A3;C16orf45;ADGRG1
GO:0001822	7.56137e-06	4.06073	4.3205	16	258	kidney development	SPRY1;RDH10;DCN;PCSK9;HES1;ID2;ASS1;PBX1;PDGFRA;PGF;LGR4;SULF2;STRA6;TCF21;WNT7B;CRLF1
GO:0009636	7.92264e-06	5.3327	2.49517	12	149	response to toxic substance	CYP1B1;SLC7A8;FOS;SLC7A11;ALPL;NUPR1;GSTM1;ID1;MGMT;ASS1;PLA2G4A;TK1
GO:0042221	7.98432e-06	1.7825	64.1879	96	3833	response to chemical	SPRY1;PPARGC1A;CHI3L1;CMKLR1;COL3A1;COL6A3;RFTN2;UNC5D;FGFBP3;CNTN4;CYP1B1;CYP24A1;CYP27A1;DAPK1;DCN;AKR1C1;AKR1C2;EFNA5;EGR2;EGR3;UNC5B;FGFR3;HSPA4L;ATF6;DKK1;SLC7A8;FOS;FOSB;SLC7A11;ALPL;PCSK9;GABRB1;SLITRK5;GAS1;NUPR1;GDF10;TNFRSF21;CNTN6;GPR37;CXCL1;CXCL3;GSTM1;NR4A1;ID1;ID2;IGFBP1;IGFBP5;ITPR3;JUNB;DRAXIN;LUM;MATN2;MEIS2;MEST;MGMT;ASS1;ATF3;NPTX1;TNFRSF11B;IL21R;PDE3A;PDGFRA;PGF;PLA2G4A;PPAR…
GO:0006928	9.91023e-06	2.07198	28.234	52	1686	movement of cell or subcellular component	GPC6;MERTK;SPINT2;CTHRC1;CMKLR1;COL3A1;COL6A3;LRRC15;UNC5D;CNTN4;CYP1B1;EFNA5;EGR2;EGR3;UNC5B;SLC7A8;SLC7A11;GAS1;CNTN6;GRB14;MYLIP;CXCL1;CXCL3;NR4A1;HES1;ID1;IGFBP3;IGFBP5;ITGB4;DRAXIN;MATN2;MMP10;NEFH;ROR2;PDGFRA;SERPINE2;PTGER4;NTN4;CXCL6;SORL1;ACTC1;THBD;NR4A3;ZNF703;COL18A1;PPAP2B;C16orf45;BOC;ADGRG1;KLF4;HAND2;CELSR1
GO:0060537	1.10767e-05	3.57868	5.49273	18	328	muscle tissue development	PPARGC1A;COL3A1;PRICKLE1;DCN;EGR2;C3orf58;DKK1;FOS;NUPR1;ID2;IGFBP5;ATF3;PDGFRA;STRA6;SGCD;TCF21;ACTC1;MEGF10
GO:0007423	1.12491e-05	3.01849	8.32282	23	497	sensory organ development	MERTK;MAB21L2;CTHRC1;COL8A2;CYP1B1;RDH10;FGFR3;SLC7A11;GAS1;HES1;MEIS1;MEIS2;ROR2;PRRX2;PDGFRA;STRA6;WNT7B;NR4A3;SLITRK6;LGR5;KLF4;HAND2;CELSR1
GO:0009612	1.15972e-05	4.71994	3.03105	13	181	response to mechanical stimulus	CHI3L1;COL3A1;DCN;FOS;FOSB;JUNB;MEIS2;SERPINE2;PPARG;PTGER4;PIEZO2;STRA6;SLITRK6
GO:0035239	1.28017e-05	3.40002	6.09559	19	364	tube morphogenesis	SPRY1;CTHRC1;PRICKLE1;RDH10;FGFR3;HES1;ID2;PBX1;DACT1;PDGFRA;PGF;LGR4;STRA6;TCF21;WNT7B;ZIC3;NR4A3;HAND2;CELSR1
GO:0048583	1.2827e-05	1.79314	56.2	86	3356	regulation of response to stimulus	SPRY1;POSTN;PPARGC1A;TBC1D8;CHI3L1;CTHRC1;CMKLR1;COL3A1;FGFBP3;PRICKLE1;CYP1B1;DAPK1;AKR1C2;DLX1;DLX2;EFNA5;C3orf58;UNC5B;FGFR3;NLGN1;DKK1;FOS;RASD2;CADM1;PCSK9;GAS1;GDF10;TNFRSF21;GPR37;GRB14;CXCL1;CXCL3;CFH;NR4A1;HES1;ID1;CFI;IGFBP1;IGFBP3;IGFBP5;IGFBP6;ITPR3;DRAXIN;GDF6;MGMT;ROR2;DACT1;PRRX2;PDGFRA;SERPINE2;ERRFI1;PPARG;PID1;LGR4;FAM46A;SULF2;PTGER4;PTGIS;SIPA1L2;RASGRF2;RGS2;BDKRB2;CXCL6;SECT…
GO:0014070	1.284e-05	2.62162	12.1242	29	724	response to organic cyclic compound	PPARGC1A;RFTN2;CYP1B1;CYP24A1;EGR2;EGR3;FOS;FOSB;SLC7A11;ALPL;GABRB1;NR4A1;IGFBP5;JUNB;LUM;MGMT;ASS1;TNFRSF11B;PDE3A;PPARG;SNCA;THBD;THRB;TK1;WNT7B;NR4A3;ZNF703;KLF4;PTGES
GO:0048523	1.37165e-05	1.75306	64.9917	96	3881	negative regulation of cellular process	LRRC17;SPRY1;MERTK;SPINT2;PPARGC1A;CTHRC1;FAM129A;ZNF488;COL3A1;COL6A3;COL7A1;COMP;LRRC15;PRICKLE1;SAMD11;CNTN4;CYP1B1;DAPK1;DLX1;DLX2;S1PR3;EGR2;EGR3;UNC5B;FGFR3;DKK1;FOSB;RASD2;PCSK9;GAS1;NUPR1;TNFRSF21;GPR37;GRIA1;DNAJC15;CXCL1;HOXB3;HOXB4;HES1;ID1;ID2;ID4;IGFBP3;IGFBP5;IGFBP6;JUNB;DRAXIN;MEIS1;MEIS2;MGMT;ASS1;ATF3;NPR3;ROR2;PBX1;DACT1;PDE3A;PDGFRA;SERPINE2;ERRFI1;PPARG;PID1;LGR4;SULF2;SUSD2;P…
GO:0010721	1.54219e-05	4.02865	4.06931	15	243	negative regulation of cell development	COL3A1;CNTN4;DLX1;DLX2;S1PR3;FGFR3;HES1;ID2;ID4;DRAXIN;MEIS1;PBX1;SORL1;C16orf45;ADGRG1
GO:0009605	1.69398e-05	1.93944	35.0329	60	2092	response to external stimulus	GPC6;PPARGC1A;IFI44L;CHI3L1;CMKLR1;COL3A1;COL6A3;UNC5D;CNTN4;RDH10;CYP24A1;DCN;AKR1C1;EFNA5;EGR2;EGR3;UNC5B;FOS;FOSB;ALPL;PCSK9;GAS1;CNTN6;DNAJC15;CXCL1;CXCL3;CFH;NR4A1;ID2;CFI;JUNB;DRAXIN;MATN2;MEIS2;MGMT;ASS1;TNFRSF11B;PDGFRA;SERPINE2;PPARG;FAM46A;PLSCR4;PTGER2;PTGER4;PTGIS;NTN4;RBP1;CXCL6;PIEZO2;STRA6;SNCA;THBD;TIMP4;TK1;UCP2;NR4A3;SLITRK6;BOC;KLF4;PTGES
GO:0071398	1.89334e-05	12.8412	0.569368	6	34	cellular response to fatty acid	PPARGC1A;AKR1C2;ASS1;PPARG;PID1;PTGER2
GO:0010001	1.96919e-05	4.83403	2.72962	12	163	glial cell differentiation	ZNF488;DLX1;DLX2;EGR2;FGFR3;TNFRSF21;HES1;ID2;ID4;SERPINE2;PPARG;PPAP2B
GO:0001655	2.13522e-05	3.54126	5.22479	17	312	urogenital system development	SPRY1;RDH10;DCN;PCSK9;HES1;ID2;ITGB4;ASS1;PBX1;PDGFRA;PGF;LGR4;SULF2;STRA6;TCF21;WNT7B;CRLF1
GO:0048646	2.17497e-05	2.29937	17.2318	36	1029	anatomical structure formation involved in morphogenesis	SPRY1;CHI3L1;CTHRC1;COL7A1;COL8A2;PRICKLE1;CYP1B1;RDH10;EGR2;EGR3;DKK1;EPB41L3;NR4A1;HOXA3;HOXB3;HES1;ID1;ITGB4;JUNB;MEIS1;ROR2;PDGFRA;PGF;PTGIS;STRA6;TCF21;ACTC1;TNFAIP2;WNT7B;NR4A3;COL18A1;C16orf45;ADGRG1;KLF4;HAND2;CELSR1
GO:0071495	2.22039e-05	2.29691	17.2485	36	1030	cellular response to endogenous stimulus	SPRY1;PPARGC1A;COL3A1;FGFBP3;AKR1C1;AKR1C2;EGR2;EGR3;FGFR3;FOS;FOSB;PCSK9;GABRB1;GDF10;NR4A1;ID1;IGFBP1;IGFBP5;ITPR3;JUNB;ASS1;PDE3A;PDGFRA;PGF;PPARG;PID1;SULF2;PTGER2;SNCA;THRB;UCP2;NR4A3;ZNF703;PDGFD;KLF4;HTRA3
GO:0051591	2.34486e-05	6.54899	1.54064	9	92	response to cAMP	EGR2;EGR3;FOS;FOSB;IGFBP5;JUNB;ASS1;PDE3A;THBD
GO:0042476	2.52281e-05	5.71112	1.94255	10	116	odontogenesis	DLX1;DLX2;ALPL;GAS1;ITGB4;LHX8;TNFRSF11B;PDGFRA;WNT7B;HAND2
GO:0060384	2.64742e-05	17.5716	0.368415	5	22	innervation	FGFR3;NPTX1;SERPINE2;SULF2;SLITRK6
GO:0070887	2.67358e-05	1.86441	39.6046	65	2365	cellular response to chemical stimulus	SPRY1;PPARGC1A;CHI3L1;CMKLR1;COL3A1;FGFBP3;CYP1B1;CYP24A1;CYP27A1;DAPK1;AKR1C1;AKR1C2;EFNA5;EGR2;EGR3;FGFR3;ATF6;FOS;FOSB;ALPL;PCSK9;GABRB1;GAS1;GDF10;TNFRSF21;GPR37;CXCL1;CXCL3;GSTM1;NR4A1;ID1;ID2;IGFBP1;IGFBP5;ITPR3;JUNB;MGMT;ASS1;ATF3;NPTX1;IL21R;PDE3A;PDGFRA;PGF;PLA2G4A;PPARG;PID1;SULF2;PLSCR4;PTGER2;PTGIS;PTGS1;RASGRF2;CXCL6;GREM2;SNCA;THRB;UCP2;WNT7B;NR4A3;ZNF703;PDGFD;DERL3;KLF4;HTRA3
GO:0032963	2.71846e-05	5.65739	1.9593	10	117	collagen metabolic process	COL3A1;COL6A3;COL7A1;COL8A2;ID1;MFAP4;MMP10;MMP13;PPARG;COL18A1
GO:0051960	2.74696e-05	2.70875	10.0477	25	600	regulation of nervous system development	ZNF488;COL3A1;UNC5D;CNTN4;DLX1;DLX2;FGFR3;NLGN1;TNFRSF21;HOXB3;HES1;ID2;ID4;DRAXIN;GDF6;LSAMP;MEIS1;PBX1;SERPINE2;PPARG;SORL1;SYNDIG1;C16orf45;ADGRG1;CELSR1
GO:0048704	3.03592e-05	6.31935	1.59088	9	95	embryonic skeletal system morphogenesis	RDH10;DLX2;GAS1;HOXA3;HOXB2;HOXB3;HOXB4;PRRX2;PDGFRA
GO:0048519	3.20736e-05	1.69313	70.7691	101	4226	negative regulation of biological process	LRRC17;SPRY1;MERTK;SPINT2;PPARGC1A;CTHRC1;FAM129A;ZNF488;CMKLR1;COL3A1;COL6A3;COL7A1;COMP;LRRC15;PRICKLE1;SAMD11;CNTN4;CYP1B1;DAPK1;DLX1;DLX2;S1PR3;EGR2;EGR3;UNC5B;FGFR3;DKK1;FOSB;RASD2;PCSK9;GAS1;NUPR1;TNFRSF21;GPR37;GRIA1;DNAJC15;MYLIP;CXCL1;HOXB3;HOXB4;HES1;ID1;ID2;ID4;IGFBP3;IGFBP5;IGFBP6;ITGB8;JUNB;DRAXIN;MEIS1;MEIS2;MGMT;ASS1;ATF3;NPR3;ROR2;TNFRSF11B;PBX1;DACT1;PDE3A;PDGFRA;SERPINE2;ERRFI1;…
GO:0009719	3.22338e-05	2.0851	23.3776	44	1396	response to endogenous stimulus	SPRY1;PPARGC1A;COL3A1;FGFBP3;AKR1C1;AKR1C2;EGR2;EGR3;FGFR3;FOS;FOSB;SLC7A11;ALPL;PCSK9;GABRB1;GDF10;NR4A1;ID1;IGFBP1;IGFBP5;ITPR3;JUNB;MGMT;ASS1;TNFRSF11B;PDE3A;PDGFRA;PGF;PPARG;PID1;SULF2;PTGER2;SNCA;THBD;THRB;TIMP4;TK1;UCP2;WNT7B;NR4A3;ZNF703;PDGFD;KLF4;HTRA3
GO:0002009	3.44529e-05	2.95192	7.71996	21	461	morphogenesis of an epithelium	SPRY1;CTHRC1;PRICKLE1;RDH10;FGFR3;HOXB2;HOXB4;HES1;IGFBP5;ROR2;PBX1;PGF;RIPK4;LGR4;NTN4;TCF21;WNT7B;ZIC3;KLF4;HAND2;CELSR1
GO:0030278	3.55649e-05	4.53094	2.89708	12	173	regulation of ossification	CTHRC1;EGR2;ID1;ID2;ID4;IGFBP5;PBX1;ANKH;PTGER4;WNT7B;PKDCC;HAND2
GO:0007610	3.67679e-05	2.60246	10.8682	26	649	behavior	CMKLR1;EGR2;NLGN1;AFF2;FOS;RASD2;SLITRK5;GPR37;GRIA1;CXCL1;CXCL3;ID2;ITPR3;LSAMP;LHX8;PDGFRA;SERPINE2;ANKH;CXCL6;STRA6;SNCA;THRB;NR4A3;SLITRK6;HAND2;CELSR1
GO:0050767	3.70132e-05	2.78205	8.97592	23	536	regulation of neurogenesis	ZNF488;COL3A1;UNC5D;CNTN4;DLX1;DLX2;FGFR3;NLGN1;TNFRSF21;HOXB3;HES1;ID2;ID4;DRAXIN;GDF6;LSAMP;MEIS1;PBX1;SERPINE2;PPARG;SORL1;C16orf45;ADGRG1
GO:0032496	3.71299e-05	3.7143	4.38748	15	262	response to lipopolysaccharide	DCN;FOS;ALPL;CXCL1;CXCL3;JUNB;ASS1;PLSCR4;PTGER2;PTGER4;CXCL6;SNCA;THBD;TIMP4;PTGES
GO:0046683	3.90381e-05	5.40314	2.04303	10	122	response to organophosphorus	AKR1C1;EGR2;EGR3;FOS;FOSB;IGFBP5;JUNB;ASS1;PDE3A;THBD
GO:0023051	3.92009e-05	1.77628	48.413	75	2891	regulation of signaling	SPRY1;POSTN;PPARGC1A;TBC1D8;CHI3L1;CTHRC1;CMKLR1;COL3A1;FGFBP3;PRICKLE1;CNTN4;CYP1B1;DAPK1;AKR1C2;DLX1;DLX2;EFNA5;EGR2;C3orf58;UNC5B;FGFR3;NLGN1;DKK1;RASD2;PCSK9;GAS1;GDF10;GPR37;GRB14;GRIA1;HES1;ID1;IGFBP1;IGFBP3;IGFBP5;IGFBP6;ITPR3;DRAXIN;GDF6;ROR2;DACT1;PRRX2;PDGFRA;SERPINE2;ERRFI1;PPARG;PID1;LGR4;SULF2;PTGIS;SIPA1L2;RASGRF2;RGS2;BDKRB2;SECTM1;STRA6;GREM2;SNCA;SORL1;SYT1;TCF21;UCP2;WNT7B;CHAC1…
GO:0071407	4.02138e-05	3.35567	5.49273	17	328	cellular response to organic cyclic compound	CYP1B1;CYP24A1;EGR2;EGR3;ALPL;GABRB1;NR4A1;IGFBP5;MGMT;ASS1;PDE3A;PPARG;SNCA;THRB;NR4A3;ZNF703;KLF4
GO:0009966	4.11912e-05	1.80711	43.4562	69	2595	regulation of signal transduction	SPRY1;POSTN;PPARGC1A;TBC1D8;CHI3L1;CTHRC1;CMKLR1;COL3A1;FGFBP3;PRICKLE1;CYP1B1;DAPK1;AKR1C2;DLX1;DLX2;EFNA5;C3orf58;UNC5B;FGFR3;NLGN1;DKK1;RASD2;PCSK9;GAS1;GDF10;GPR37;GRB14;HES1;ID1;IGFBP1;IGFBP3;IGFBP5;IGFBP6;DRAXIN;GDF6;ROR2;DACT1;PRRX2;PDGFRA;SERPINE2;ERRFI1;PPARG;PID1;LGR4;SULF2;PTGIS;SIPA1L2;RASGRF2;RGS2;BDKRB2;SECTM1;STRA6;GREM2;SNCA;SORL1;TCF21;WNT7B;CHAC1;ARHGAP28;ZNF703;AGPAT9;LGR5;PPAP…
GO:0048710	4.15742e-05	15.72	0.401907	5	24	regulation of astrocyte differentiation	FGFR3;HES1;ID2;ID4;SERPINE2
GO:0044259	4.18751e-05	5.35499	2.05977	10	123	multicellular organismal macromolecule metabolic process	COL3A1;COL6A3;COL7A1;COL8A2;ID1;MFAP4;MMP10;MMP13;PPARG;COL18A1
GO:0010646	4.5181e-05	1.76715	48.614	75	2903	regulation of cell communication	SPRY1;POSTN;PPARGC1A;TBC1D8;CHI3L1;CTHRC1;CMKLR1;COL3A1;FGFBP3;PRICKLE1;CNTN4;CYP1B1;DAPK1;AKR1C2;DLX1;DLX2;EFNA5;EGR2;C3orf58;UNC5B;FGFR3;NLGN1;DKK1;RASD2;PCSK9;GAS1;GDF10;GPR37;GRB14;GRIA1;HES1;ID1;IGFBP1;IGFBP3;IGFBP5;IGFBP6;ITPR3;DRAXIN;GDF6;ROR2;DACT1;PRRX2;PDGFRA;SERPINE2;ERRFI1;PPARG;PID1;LGR4;SULF2;PTGIS;SIPA1L2;RASGRF2;RGS2;BDKRB2;SECTM1;STRA6;GREM2;SNCA;SORL1;SYT1;TCF21;UCP2;WNT7B;CHAC1…
GO:0071229	5.11313e-05	4.73039	2.54541	11	152	cellular response to acid chemical	PPARGC1A;COL3A1;AKR1C1;AKR1C2;ASS1;PDGFRA;PPARG;PID1;PTGER2;WNT7B;PDGFD
GO:0007517	5.23295e-05	3.28035	5.60995	17	335	muscle organ development	COL3A1;COL6A3;PRICKLE1;DCN;EGR2;EGR3;DKK1;FOS;NUPR1;IGFBP5;ASS1;ATF3;STRA6;SGCD;TCF21;ACTC1;MEGF10
GO:0001525	5.52981e-05	3.03097	6.78218	19	405	angiogenesis	CHI3L1;COL8A2;CYP1B1;EGR3;NR4A1;HOXA3;HOXB3;ID1;MEIS1;PDGFRA;PGF;PTGIS;TCF21;TNFAIP2;WNT7B;COL18A1;ADGRG1;KLF4;HAND2
GO:0070542	5.5461e-05	8.08499	0.988021	7	59	response to fatty acid	PPARGC1A;AKR1C2;ASS1;PPARG;PID1;PTGER2;UCP2
GO:0021545	5.73781e-05	10.2684	0.686591	6	41	cranial nerve development	EGR2;HOXA3;HOXB2;HOXB3;HES1;SLITRK6
GO:0007420	5.77678e-05	2.57831	10.5166	25	628	brain development	COL3A1;CNTN4;DLX1;DLX2;EGR2;FGFR3;DKK1;AFF2;SLC7A11;CADM1;SLITRK5;GAS1;HOXB2;HOXB3;HES1;ID2;ID4;DRAXIN;LHX8;SERPINE2;PCDH18;WNT7B;NR4A3;C16orf45;ADGRG1
GO:0033002	6.28703e-05	5.08308	2.16025	10	129	muscle cell proliferation	PPARGC1A;C3orf58;ID2;IGFBP3;IGFBP5;NPR3;PPARG;TK1;MEGF10;KLF4
GO:0002237	6.45103e-05	3.52569	4.60518	15	275	response to molecule of bacterial origin	DCN;FOS;ALPL;CXCL1;CXCL3;JUNB;ASS1;PLSCR4;PTGER2;PTGER4;CXCL6;SNCA;THBD;TIMP4;PTGES
GO:0060538	6.47804e-05	4.59874	2.61239	11	156	skeletal muscle organ development	DCN;EGR2;DKK1;FOS;NUPR1;IGFBP5;ASS1;ATF3;STRA6;TCF21;MEGF10
GO:0009118	6.7469e-05	23.8193	0.234446	4	14	regulation of nucleoside metabolic process	PPARGC1A;DNAJC15;PID1;SNCA
GO:1903578	6.7469e-05	23.8193	0.234446	4	14	regulation of ATP metabolic process	PPARGC1A;DNAJC15;PID1;SNCA
GO:0042475	6.81714e-05	6.50843	1.37318	8	82	odontogenesis of dentin-containing tooth	DLX1;DLX2;ITGB4;LHX8;TNFRSF11B;PDGFRA;WNT7B;HAND2
GO:0048870	7.08713e-05	2.11529	19.6934	38	1176	cell motility	GPC6;MERTK;SPINT2;CTHRC1;CMKLR1;COL3A1;LRRC15;UNC5D;CYP1B1;EGR3;SLC7A8;SLC7A11;GRB14;CXCL1;CXCL3;NR4A1;HES1;ID1;IGFBP3;IGFBP5;ITGB4;MATN2;MMP10;ROR2;PDGFRA;SERPINE2;PTGER4;CXCL6;SORL1;THBD;ZNF703;COL18A1;PPAP2B;C16orf45;ADGRG1;KLF4;HAND2;CELSR1
GO:0051674	7.08713e-05	2.11529	19.6934	38	1176	localization of cell	GPC6;MERTK;SPINT2;CTHRC1;CMKLR1;COL3A1;LRRC15;UNC5D;CYP1B1;EGR3;SLC7A8;SLC7A11;GRB14;CXCL1;CXCL3;NR4A1;HES1;ID1;IGFBP3;IGFBP5;ITGB4;MATN2;MMP10;ROR2;PDGFRA;SERPINE2;PTGER4;CXCL6;SORL1;THBD;ZNF703;COL18A1;PPAP2B;C16orf45;ADGRG1;KLF4;HAND2;CELSR1
GO:0016477	7.62019e-05	2.15099	18.3035	36	1093	cell migration	GPC6;MERTK;CTHRC1;CMKLR1;COL3A1;LRRC15;UNC5D;CYP1B1;EGR3;SLC7A8;SLC7A11;GRB14;CXCL1;CXCL3;NR4A1;HES1;ID1;IGFBP3;IGFBP5;MATN2;MMP10;ROR2;PDGFRA;SERPINE2;PTGER4;CXCL6;SORL1;THBD;ZNF703;COL18A1;PPAP2B;C16orf45;ADGRG1;KLF4;HAND2;CELSR1
GO:0003002	7.79294e-05	3.16846	5.79416	17	346	regionalization	SPRY1;DLX1;DLX2;EGR2;DKK1;GAS1;HOXA3;HOXB2;HOXB3;HOXB4;HES1;ROR2;PBX1;GREM2;WNT7B;ZIC3;CELSR1
GO:0045596	8.01305e-05	2.52178	10.7343	25	641	negative regulation of cell differentiation	LRRC17;COL3A1;PRICKLE1;CNTN4;DLX1;DLX2;S1PR3;FGFR3;DKK1;HES1;ID1;ID2;ID4;IGFBP5;DRAXIN;MEIS1;MEIS2;PBX1;PPARG;SORL1;ZIC3;C16orf45;ADGRG1;KLF4;HAND2
GO:0060284	8.14795e-05	2.47019	11.4041	26	681	regulation of cell development	ZNF488;COL3A1;UNC5D;CNTN4;DLX1;DLX2;S1PR3;FGFR3;NLGN1;TNFRSF21;HOXB3;HES1;ID2;ID4;DRAXIN;GDF6;LSAMP;MEIS1;PBX1;PDE3A;SERPINE2;PPARG;SORL1;ZNF703;C16orf45;ADGRG1
GO:0065007	8.20294e-05	1.69882	181.026	210	10810	biological regulation	GPC6;LRRC17;SPRY1;MERTK;UBE2E3;MAB21L2;POSTN;SPINT2;PPARGC1A;TBC1D8;CHI3L1;CTHRC1;FAM129A;ZNF488;CLNS1A;CMKLR1;COL3A1;COL6A3;COL7A1;COMP;LRRC15;UNC5D;CRABP1;CRIP2;FGFBP3;PRICKLE1;SAMD11;CNTN4;CYP1B1;RDH10;CYP24A1;DAPK1;DCN;AKR1C1;AKR1C2;DIO2;DLX1;DLX2;S1PR3;EFNA5;EGR2;EGR3;C3orf58;EYA4;UNC5B;FGFR3;NLGN1;ATF6;DKK1;EPB41L3;AFF2;SLC7A8;FOS;FOSB;RASD2;SLC7A11;KCNE4;CADM1;PCSK9;GABRB1;GAS1;FBXO4;NUPR1…
GO:0045978	8.94966e-05	59.3542	0.100477	3	6	negative regulation of nucleoside metabolic process	DNAJC15;PID1;SNCA
GO:1903579	8.94966e-05	59.3542	0.100477	3	6	negative regulation of ATP metabolic process	DNAJC15;PID1;SNCA
GO:2000310	9.07946e-05	21.6525	0.251192	4	15	regulation of N-methyl-D-aspartate selective glutamate receptor activity	PPARGC1A;DAPK1;NLGN1;RASGRF2
GO:0045687	9.10047e-05	12.9829	0.468891	5	28	positive regulation of glial cell differentiation	ZNF488;HES1;ID2;SERPINE2;PPARG
GO:0014074	9.80988e-05	4.79858	2.27747	10	136	response to purine-containing compound	EGR2;EGR3;FOS;FOSB;IGFBP5;JUNB;ASS1;PDE3A;PPARG;THBD
GO:0044236	9.80988e-05	4.79858	2.27747	10	136	multicellular organismal metabolic process	COL3A1;COL6A3;COL7A1;COL8A2;ID1;MFAP4;MMP10;MMP13;PPARG;COL18A1
GO:2000027	0.000101644	4.3561	2.74636	11	164	regulation of organ morphogenesis	SPRY1;CTHRC1;DKK1;HES1;ROR2;TNFRSF11B;DACT1;LGR4;NTN4;HAND2;CELSR1
GO:0048585	0.000103831	2.05343	20.7987	39	1242	negative regulation of response to stimulus	SPRY1;CTHRC1;COL3A1;PRICKLE1;DAPK1;DLX1;DLX2;UNC5B;FGFR3;DKK1;GAS1;GPR37;IGFBP3;IGFBP5;DRAXIN;ROR2;DACT1;PDGFRA;SERPINE2;ERRFI1;PPARG;PID1;LGR4;SULF2;PTGER4;PTGIS;RGS2;BDKRB2;GREM2;SNCA;SORL1;TCF21;THBD;UCP2;WNT7B;CHAC1;DLK1;KLF4;HTRA3
GO:0048662	0.000108469	12.4411	0.485637	5	29	negative regulation of smooth muscle cell proliferation	IGFBP3;IGFBP5;NPR3;PPARG;KLF4
GO:0061061	0.000116719	2.6241	9.0429	22	540	muscle structure development	COL3A1;COL6A3;PRICKLE1;DCN;EGR2;EGR3;DKK1;FOS;NUPR1;HES1;IGFBP3;IGFBP5;ASS1;ATF3;PDGFRA;STRA6;SGCD;TCF21;ACTC1;WNT7B;MEGF10;BOC
GO:0008284	0.000123714	2.32122	13.062	28	780	positive regulation of cell proliferation	MAB21L2;PPARGC1A;TBC1D8;CTHRC1;CRIP2;AKR1C2;S1PR3;EGR3;FGFR3;GAS1;NR4A1;HOXA3;HES1;ID2;ID4;ATF3;PBX1;PRRX2;PDGFRA;PGF;PID1;S100A6;BST1;WNT7B;ZNF703;COL18A1;CRLF1;CDC25B
GO:0001649	0.000124505	3.9372	3.29899	12	197	osteoblast differentiation	CTHRC1;CYP24A1;ALPL;ID1;ID2;ID4;IGFBP3;IGFBP5;JUNB;LGR4;WNT7B;HAND2
GO:1901701	0.000139587	2.26797	13.849	29	827	cellular response to oxygen-containing compound	PPARGC1A;COL3A1;CYP1B1;CYP24A1;AKR1C1;AKR1C2;EFNA5;EGR2;EGR3;FGFR3;FOS;PCSK9;GPR37;IGFBP1;IGFBP5;ASS1;NPTX1;PDE3A;PDGFRA;PPARG;PID1;PLSCR4;PTGER2;SNCA;UCP2;WNT7B;ZNF703;PDGFD;KLF4
GO:0043583	0.000157586	3.83238	3.38272	12	202	ear development	CTHRC1;RDH10;FGFR3;GAS1;HES1;ROR2;PRRX2;STRA6;NR4A3;SLITRK6;LGR5;CELSR1
GO:0010038	0.000157832	3.39746	4.43772	14	265	response to metal ion	FOS;FOSB;ID2;ITPR3;JUNB;ASS1;NPTX1;TNFRSF11B;PPARG;SNCA;SYT1;TK1;CYBRD1;PTGES
GO:2000145	0.000168607	2.49468	9.93045	23	593	regulation of cell motility	SPINT2;CMKLR1;COL3A1;LRRC15;UNC5D;CYP1B1;CXCL1;CXCL3;IGFBP3;IGFBP5;MMP10;ROR2;PDGFRA;SERPINE2;PTGER4;CXCL6;SORL1;ZNF703;COL18A1;PPAP2B;C16orf45;ADGRG1;KLF4
GO:0045444	0.000180547	4.06111	2.93057	11	175	fat cell differentiation	PPARGC1A;CMKLR1;EGR2;GDF10;HES1;ID2;ID4;DACT1;PPARG;RGS2;KLF4
GO:0060348	0.000180547	4.06111	2.93057	11	175	bone development	LRRC17;COMP;FGFR3;CADM1;ALPL;HOXB4;MEIS1;MMP13;CSGALNACT1;SULF2;PTGER4
GO:0050789	0.000181021	1.62333	172.853	201	10322	regulation of biological process	GPC6;LRRC17;SPRY1;MERTK;UBE2E3;MAB21L2;POSTN;SPINT2;PPARGC1A;TBC1D8;CHI3L1;CTHRC1;FAM129A;ZNF488;CMKLR1;COL3A1;COL6A3;COL7A1;COMP;LRRC15;UNC5D;CRABP1;CRIP2;FGFBP3;PRICKLE1;SAMD11;CNTN4;CYP1B1;RDH10;CYP24A1;DAPK1;DCN;AKR1C1;AKR1C2;DIO2;DLX1;DLX2;S1PR3;EFNA5;EGR2;EGR3;C3orf58;EYA4;UNC5B;FGFR3;NLGN1;ATF6;DKK1;EPB41L3;AFF2;FOS;FOSB;RASD2;KCNE4;CADM1;PCSK9;GABRB1;GAS1;FBXO4;NUPR1;GDF10;GEM;TNFRSF21;CS…
GO:0023057	0.000185703	2.06783	18.404	35	1099	negative regulation of signaling	SPRY1;CTHRC1;PRICKLE1;DAPK1;DLX1;DLX2;UNC5B;FGFR3;DKK1;PCSK9;GAS1;GRIA1;IGFBP3;IGFBP5;DRAXIN;ROR2;DACT1;SERPINE2;ERRFI1;PPARG;PID1;LGR4;SULF2;RGS2;BDKRB2;GREM2;SNCA;SORL1;TCF21;UCP2;WNT7B;CHAC1;DLK1;KLF4;HTRA3
GO:0001656	0.000192827	5.53141	1.59088	8	95	metanephros development	SPRY1;RDH10;HES1;ID2;PDGFRA;LGR4;TCF21;WNT7B
GO:0010171	0.000199799	7.98159	0.854052	6	51	body morphogenesis	MAB21L2;DKK1;PDGFRA;STRA6;GREM2;CSRNP1
GO:0048708	0.000199799	7.98159	0.854052	6	51	astrocyte differentiation	FGFR3;HES1;ID2;ID4;SERPINE2;PPAP2B
GO:0030334	0.00020555	2.51364	9.41132	22	562	regulation of cell migration	CMKLR1;COL3A1;LRRC15;UNC5D;CYP1B1;CXCL1;CXCL3;IGFBP3;IGFBP5;MMP10;ROR2;PDGFRA;SERPINE2;PTGER4;CXCL6;SORL1;ZNF703;COL18A1;PPAP2B;C16orf45;ADGRG1;KLF4
GO:0048546	0.000247673	7.641	0.887544	6	53	digestive tract morphogenesis	FGFR3;ID2;DACT1;PDGFRA;STRA6;TCF21
GO:0040012	0.000247706	2.37512	10.8682	24	649	regulation of locomotion	SPINT2;CMKLR1;COL3A1;LRRC15;UNC5D;CYP1B1;CXCL1;CXCL3;IGFBP3;IGFBP5;MMP10;ROR2;PDGFRA;SERPINE2;PTGER4;CXCL6;SNCA;SORL1;ZNF703;COL18A1;PPAP2B;C16orf45;ADGRG1;KLF4
GO:0014706	0.000267946	3.06872	5.24154	15	313	striated muscle tissue development	PRICKLE1;DCN;EGR2;C3orf58;DKK1;FOS;NUPR1;ID2;IGFBP5;ATF3;PDGFRA;SGCD;TCF21;ACTC1;MEGF10
GO:0008593	0.000274767	7.48134	0.90429	6	54	regulation of Notch signaling pathway	POSTN;DLX1;DLX2;HES1;CHAC1;DLK1
GO:0060425	0.000274767	7.48134	0.90429	6	54	lung morphogenesis	SPRY1;RDH10;ID1;TCF21;WNT7B;CELSR1
GO:0021893	0.000279426	Inf	0.0334922	2	2	cerebral cortex GABAergic interneuron fate commitment	DLX1;DLX2
GO:1902957	0.000279426	Inf	0.0334922	2	2	negative regulation of mitochondrial electron transport, NADH to ubiquinone	DNAJC15;SNCA
GO:0009792	0.000284625	2.39857	10.2989	23	615	embryo development ending in birth or egg hatching	CTHRC1;PRICKLE1;RDH10;DLX1;DLX2;DKK1;GAS1;HOXA3;HOXB2;HOXB3;HOXB4;HES1;JUNB;ROR2;PBX1;PRRX2;PDGFRA;SULF2;TK1;WNT7B;DLK1;HAND2;CELSR1
GO:0051094	0.000289924	2.08144	16.6289	32	993	positive regulation of developmental process	SPRY1;PPARGC1A;CHI3L1;CTHRC1;ZNF488;CMKLR1;CYP1B1;EGR3;FGFR3;NLGN1;DKK1;FOS;HOXB4;HES1;ID2;ID4;IGFBP3;JUNB;GDF6;DACT1;PDE3A;PGF;SERPINE2;PPARG;LGR4;PTGIS;WNT7B;SYNDIG1;ZNF703;PKDCC;BOC;HAND2
GO:0030574	0.000302686	5.99925	1.28945	7	77	collagen catabolic process	COL3A1;COL6A3;COL7A1;COL8A2;MMP10;MMP13;COL18A1
GO:0022617	0.000305042	4.55751	2.1435	9	128	extracellular matrix disassembly	COL3A1;COL6A3;COL7A1;COL8A2;DCN;ELN;MMP10;MMP13;COL18A1
GO:0048566	0.000312931	9.62765	0.60286	5	36	embryonic digestive tract development	ID2;PDGFRA;STRA6;TCF21;PKDCC
GO:0043010	0.000321444	3.15459	4.7559	14	284	camera-type eye development	MERTK;MAB21L2;COL8A2;CYP1B1;RDH10;FGFR3;SLC7A11;GAS1;MEIS1;PDGFRA;STRA6;WNT7B;SLITRK6;KLF4
GO:0044700	0.000325533	1.53474	97.3117	125	5811	single organism signaling	GPC6;SPRY1;MERTK;POSTN;PPARGC1A;CHI3L1;CTHRC1;CMKLR1;COL3A1;UNC5D;CRABP1;FGFBP3;PRICKLE1;CNTN4;CYP1B1;RDH10;CYP24A1;DAPK1;AKR1C1;AKR1C2;DLX1;DLX2;S1PR3;EFNA5;EGR2;EGR3;C3orf58;UNC5B;FGFR3;NLGN1;ATF6;DKK1;FOS;RASD2;PCSK9;GABRB1;SLITRK5;GAS1;NUPR1;GDF10;GEM;TNFRSF21;CNTN6;GPR37;GRB14;GRIA1;CXCL1;CXCL3;NR4A1;HES1;ID1;IGFBP1;IGFBP3;IGFBP5;IGFBP6;IGSF1;ITGB4;ITGB8;ITPR3;JUNB;DRAXIN;GDF6;ATF3;NPR3;NPTX…
GO:0023052	0.000330755	1.5339	97.3452	125	5813	signaling	GPC6;SPRY1;MERTK;POSTN;PPARGC1A;CHI3L1;CTHRC1;CMKLR1;COL3A1;UNC5D;CRABP1;FGFBP3;PRICKLE1;CNTN4;CYP1B1;RDH10;CYP24A1;DAPK1;AKR1C1;AKR1C2;DLX1;DLX2;S1PR3;EFNA5;EGR2;EGR3;C3orf58;UNC5B;FGFR3;NLGN1;ATF6;DKK1;FOS;RASD2;PCSK9;GABRB1;SLITRK5;GAS1;NUPR1;GDF10;GEM;TNFRSF21;CNTN6;GPR37;GRB14;GRIA1;CXCL1;CXCL3;NR4A1;HES1;ID1;IGFBP1;IGFBP3;IGFBP5;IGFBP6;IGSF1;ITGB4;ITGB8;ITPR3;JUNB;DRAXIN;GDF6;ATF3;NPR3;NPTX…
GO:0051270	0.000338212	2.32098	11.1027	24	663	regulation of cellular component movement	SPINT2;CMKLR1;COL3A1;LRRC15;UNC5D;CYP1B1;CXCL1;CXCL3;IGFBP3;IGFBP5;MMP10;NEFH;ROR2;PDGFRA;SERPINE2;PTGER4;CXCL6;SORL1;ZNF703;COL18A1;PPAP2B;C16orf45;ADGRG1;KLF4
GO:1901698	0.000356393	2.16373	13.9328	28	832	response to nitrogen compound	PPARGC1A;COL3A1;RFTN2;EGR2;EGR3;FGFR3;FOS;FOSB;SLC7A11;PCSK9;GABRB1;GSTM1;IGFBP1;IGFBP5;JUNB;MGMT;ASS1;PDE3A;PDGFRA;PPARG;PID1;SNCA;THBD;TIMP4;UCP2;NR4A3;PDGFD;KLF4
GO:0009968	0.000357876	2.05414	16.8298	32	1005	negative regulation of signal transduction	SPRY1;CTHRC1;PRICKLE1;DAPK1;DLX1;DLX2;UNC5B;FGFR3;DKK1;GAS1;IGFBP3;IGFBP5;DRAXIN;ROR2;DACT1;SERPINE2;ERRFI1;PPARG;PID1;LGR4;SULF2;RGS2;BDKRB2;GREM2;SNCA;SORL1;TCF21;WNT7B;CHAC1;DLK1;KLF4;HTRA3
GO:0021546	0.000362092	29.6716	0.150715	3	9	rhombomere development	EGR2;HOXB2;HOXB3
GO:0060539	0.000362092	29.6716	0.150715	3	9	diaphragm development	ASS1;STRA6;TCF21
GO:0014015	0.000405435	9.04303	0.636353	5	38	positive regulation of gliogenesis	ZNF488;HES1;ID2;SERPINE2;PPARG
GO:0001654	0.00041231	2.93803	5.45923	15	326	eye development	MERTK;MAB21L2;COL8A2;CYP1B1;RDH10;FGFR3;SLC7A11;GAS1;MEIS1;MEIS2;PDGFRA;STRA6;WNT7B;SLITRK6;KLF4
GO:0048660	0.000413532	5.67355	1.35644	7	81	regulation of smooth muscle cell proliferation	PPARGC1A;ID2;IGFBP3;IGFBP5;NPR3;PPARG;KLF4
GO:0007154	0.000435437	1.5187	98.8858	126	5905	cell communication	GPC6;SPRY1;MERTK;POSTN;PPARGC1A;CHI3L1;CTHRC1;CMKLR1;COL3A1;UNC5D;CRABP1;FGFBP3;PRICKLE1;CNTN4;CYP1B1;RDH10;CYP24A1;DAPK1;AKR1C1;AKR1C2;DLX1;DLX2;S1PR3;EFNA5;EGR2;EGR3;C3orf58;UNC5B;FGFR3;NLGN1;ATF6;DKK1;FOS;RASD2;PCSK9;GABRB1;SLITRK5;GAS1;NUPR1;GDF10;GEM;TNFRSF21;CNTN6;GPR37;GRB14;GRIA1;DNAJC15;CXCL1;CXCL3;NR4A1;HES1;ID1;IGFBP1;IGFBP3;IGFBP5;IGFBP6;IGSF1;ITGB4;ITGB8;ITPR3;JUNB;DRAXIN;GDF6;ATF3;N…
GO:0010243	0.000437056	2.19932	12.6936	26	758	response to organonitrogen compound	PPARGC1A;COL3A1;EGR2;EGR3;FGFR3;FOS;FOSB;SLC7A11;PCSK9;GABRB1;IGFBP1;IGFBP5;JUNB;MGMT;ASS1;PDE3A;PDGFRA;PPARG;PID1;SNCA;THBD;TIMP4;UCP2;NR4A3;PDGFD;KLF4
GO:0010648	0.000440157	1.98439	18.5212	34	1106	negative regulation of cell communication	SPRY1;CTHRC1;PRICKLE1;DAPK1;DLX1;DLX2;UNC5B;FGFR3;DKK1;GAS1;GRIA1;IGFBP3;IGFBP5;DRAXIN;ROR2;DACT1;SERPINE2;ERRFI1;PPARG;PID1;LGR4;SULF2;RGS2;BDKRB2;GREM2;SNCA;SORL1;TCF21;UCP2;WNT7B;CHAC1;DLK1;KLF4;HTRA3
GO:0021602	0.000443636	13.2263	0.368415	4	22	cranial nerve morphogenesis	EGR2;HOXA3;HOXB2;HOXB3
GO:0032870	0.000481926	2.40371	9.34433	21	558	cellular response to hormone stimulus	PPARGC1A;AKR1C1;AKR1C2;EGR2;EGR3;FGFR3;FOS;FOSB;PCSK9;NR4A1;IGFBP1;JUNB;ASS1;PGF;PPARG;PID1;PTGER2;THRB;UCP2;NR4A3;ZNF703
GO:0030182	0.000482199	1.93577	20.1288	36	1202	neuron differentiation	CTHRC1;COL3A1;COL6A3;UNC5D;CNTN4;DLX1;DLX2;EFNA5;EGR2;UNC5B;FGFR3;NLGN1;EPB41L3;PCSK9;SLITRK5;GAS1;CNTN6;HES1;ID2;ID4;DRAXIN;GDF6;MATN2;MEIS1;LHX8;NEFH;NPTX1;PBX1;DACT1;NTN4;S100A6;WNT7B;NR4A3;SLITRK6;BOC;HAND2
GO:0007389	0.000489713	2.59758	7.40178	18	442	pattern specification process	SPRY1;DLX1;DLX2;EGR2;DKK1;GAS1;HOXA3;HOXB2;HOXB3;HOXB4;HES1;ROR2;PBX1;GREM2;WNT7B;ZIC3;HAND2;CELSR1
GO:0048711	0.000510878	25.4312	0.167461	3	10	positive regulation of astrocyte differentiation	HES1;ID2;SERPINE2
GO:0044243	0.000516243	5.45148	1.40667	7	84	multicellular organismal catabolic process	COL3A1;COL6A3;COL7A1;COL8A2;MMP10;MMP13;COL18A1
GO:0048659	0.000516243	5.45148	1.40667	7	84	smooth muscle cell proliferation	PPARGC1A;ID2;IGFBP3;IGFBP5;NPR3;PPARG;KLF4
GO:0048584	0.000522059	1.77073	29.6574	48	1771	positive regulation of response to stimulus	CHI3L1;CMKLR1;COL3A1;FGFBP3;CYP1B1;AKR1C2;UNC5B;FGFR3;NLGN1;FOS;RASD2;CADM1;GAS1;GDF10;TNFRSF21;GPR37;GRB14;CXCL1;CXCL3;CFH;HES1;CFI;IGFBP3;IGFBP5;ITPR3;GDF6;MGMT;ROR2;DACT1;PRRX2;PDGFRA;LGR4;SULF2;PTGER4;PTGIS;CXCL6;SECTM1;STRA6;SNCA;THBD;C1S;WNT7B;LGR5;PPAP2B;CRLF1;ADGRG1;HAND2;TRIL
GO:0043567	0.000530008	12.5294	0.385161	4	23	regulation of insulin-like growth factor receptor signaling pathway	IGFBP1;IGFBP3;IGFBP5;IGFBP6
GO:0045746	0.000530008	12.5294	0.385161	4	23	negative regulation of Notch signaling pathway	DLX1;DLX2;CHAC1;DLK1
GO:0019369	0.000535757	6.52632	1.02151	6	61	arachidonic acid metabolic process	CYP1B1;GGT5;PLA2G4A;PTGIS;PTGS1;PTGES
GO:0051093	0.000547418	2.13095	13.5978	27	812	negative regulation of developmental process	LRRC17;COL3A1;PRICKLE1;CNTN4;DLX1;DLX2;S1PR3;FGFR3;DKK1;TNFRSF21;HES1;ID1;ID2;ID4;IGFBP5;DRAXIN;MEIS1;MEIS2;TNFRSF11B;PBX1;PPARG;SORL1;ZIC3;C16orf45;ADGRG1;KLF4;HAND2
GO:0030900	0.000547571	2.85376	5.60995	15	335	forebrain development	COL3A1;DLX1;DLX2;FGFR3;DKK1;SLITRK5;HES1;ID2;ID4;DRAXIN;LHX8;WNT7B;NR4A3;C16orf45;ADGRG1
GO:0060428	0.000581067	8.2879	0.686591	5	41	lung epithelium development	FGFR3;ERRFI1;STRA6;THRB;WNT7B
GO:0043009	0.000614481	2.30539	10.1984	22	609	chordate embryonic development	CTHRC1;PRICKLE1;RDH10;DLX1;DLX2;DKK1;GAS1;HOXA3;HOXB2;HOXB3;HOXB4;HES1;JUNB;ROR2;PBX1;PRRX2;PDGFRA;SULF2;WNT7B;DLK1;HAND2;CELSR1
GO:0007165	0.000624974	1.50884	89.2233	115	5328	signal transduction	GPC6;SPRY1;MERTK;POSTN;PPARGC1A;CHI3L1;CTHRC1;CMKLR1;COL3A1;UNC5D;CRABP1;FGFBP3;PRICKLE1;CYP1B1;RDH10;CYP24A1;DAPK1;AKR1C1;AKR1C2;DLX1;DLX2;S1PR3;EFNA5;C3orf58;UNC5B;FGFR3;NLGN1;ATF6;DKK1;FOS;RASD2;PCSK9;GABRB1;GAS1;NUPR1;GDF10;GEM;TNFRSF21;CNTN6;GPR37;GRB14;GRIA1;CXCL1;CXCL3;NR4A1;HES1;ID1;IGFBP1;IGFBP3;IGFBP5;IGFBP6;IGSF1;ITGB4;ITGB8;ITPR3;JUNB;DRAXIN;GDF6;ATF3;NPR3;ROR2;TNFRSF11B;IL21R;DACT1;P…
GO:0051716	0.000631437	1.49485	107.41	134	6414	cellular response to stimulus	GPC6;SPRY1;MERTK;POSTN;PPARGC1A;CHI3L1;CTHRC1;FAM129A;CMKLR1;COL3A1;UNC5D;CRABP1;FGFBP3;PRICKLE1;CYP1B1;RDH10;CYP24A1;CYP27A1;DAPK1;AKR1C1;AKR1C2;DLX1;DLX2;S1PR3;EFNA5;EGR2;EGR3;C3orf58;EYA4;UNC5B;FGFR3;NLGN1;ATF6;DKK1;FOS;FOSB;RASD2;ALPL;PCSK9;GABRB1;GAS1;NUPR1;GDF10;GEM;TNFRSF21;CNTN6;GPR37;GRB14;GRIA1;DNAJC15;CXCL1;CXCL3;GSTM1;NR4A1;HES1;ID1;ID2;IGFBP1;IGFBP3;IGFBP5;IGFBP6;IGSF1;ITGB4;ITGB8;IT…
GO:0050794	0.000636087	1.5324	166.055	192	9916	regulation of cellular process	GPC6;LRRC17;SPRY1;MERTK;MAB21L2;POSTN;SPINT2;PPARGC1A;TBC1D8;CHI3L1;CTHRC1;FAM129A;ZNF488;CMKLR1;COL3A1;COL6A3;COL7A1;COMP;LRRC15;UNC5D;CRABP1;CRIP2;FGFBP3;PRICKLE1;SAMD11;CNTN4;CYP1B1;RDH10;CYP24A1;DAPK1;DCN;AKR1C1;AKR1C2;DIO2;DLX1;DLX2;S1PR3;EFNA5;EGR2;EGR3;C3orf58;EYA4;UNC5B;FGFR3;NLGN1;ATF6;DKK1;EPB41L3;AFF2;FOS;FOSB;RASD2;KCNE4;CADM1;PCSK9;GABRB1;GAS1;FBXO4;NUPR1;GDF10;GEM;TNFRSF21;CSDC2;CNT…
GO:0048812	0.000641651	2.25209	10.9185	23	652	neuron projection morphogenesis	COL3A1;COL6A3;UNC5D;CNTN4;EFNA5;EGR2;UNC5B;FGFR3;EPB41L3;SLITRK5;GAS1;CNTN6;DRAXIN;MATN2;NEFH;NPTX1;DACT1;NTN4;S100A6;WNT7B;NR4A3;SLITRK6;BOC
GO:0048701	0.00065067	8.0634	0.703337	5	42	embryonic cranial skeleton morphogenesis	RDH10;DLX2;GAS1;PRRX2;PDGFRA
GO:0016101	0.000731667	5.11748	1.4904	7	89	diterpenoid metabolic process	GPC6;CYP1B1;RDH10;AKR1C1;PDE3A;RBP1;STRA6
GO:0021615	0.000828987	118.287	0.0502384	2	3	glossopharyngeal nerve morphogenesis	HOXA3;HOXB3
GO:0021882	0.000828987	118.287	0.0502384	2	3	regulation of transcription from RNA polymerase II promoter involved in forebrain neuron fate commitment	DLX1;DLX2
GO:0072275	0.000828987	118.287	0.0502384	2	3	metanephric glomerulus morphogenesis	PDGFRA;TCF21
GO:0072276	0.000828987	118.287	0.0502384	2	3	metanephric glomerulus vasculature morphogenesis	PDGFRA;TCF21
GO:0072277	0.000828987	118.287	0.0502384	2	3	metanephric glomerular capillary formation	PDGFRA;TCF21
GO:1901856	0.000828987	118.287	0.0502384	2	3	negative regulation of cellular respiration	DNAJC15;SNCA
GO:2001171	0.000828987	118.287	0.0502384	2	3	positive regulation of ATP biosynthetic process	PPARGC1A;PID1
GO:0000904	0.00083409	2.06718	13.983	27	835	cell morphogenesis involved in differentiation	MERTK;COL3A1;COL6A3;UNC5D;CNTN4;EFNA5;EGR2;UNC5B;FGFR3;DKK1;SLITRK5;GAS1;CNTN6;HES1;ID1;DRAXIN;MATN2;NEFH;NPTX1;DACT1;NTN4;S100A6;NR4A3;ZNF703;COL18A1;SLITRK6;BOC
GO:0007519	0.000836467	3.92535	2.46168	9	147	skeletal muscle tissue development	DCN;EGR2;DKK1;FOS;NUPR1;IGFBP5;ATF3;TCF21;MEGF10
GO:0071241	0.000881832	4.32893	1.99279	8	119	cellular response to inorganic substance	PPARGC1A;FOS;FOSB;ID2;JUNB;NPTX1;PPARG;SNCA
GO:0048286	0.00089714	7.45725	0.753575	5	45	lung alveolus development	FGFR3;ERRFI1;STRA6;TCF21;PKDCC
GO:0043206	0.000913619	19.7774	0.200953	3	12	extracellular fibril organization	COL3A1;MFAP4;SNCA
GO:0060324	0.000992956	7.27491	0.770321	5	46	face development	DKK1;HOXB3;PDGFRA;STRA6;CSRNP1
GO:0048806	0.00109617	7.10126	0.787068	5	47	genitalia development	MERTK;ROR2;PDGFRA;LGR4;STRA6
GO:0009725	0.00112319	2.02233	14.2677	27	852	response to hormone	PPARGC1A;AKR1C1;AKR1C2;EGR2;EGR3;FGFR3;FOS;FOSB;ALPL;PCSK9;NR4A1;IGFBP1;IGFBP5;JUNB;ASS1;TNFRSF11B;PGF;PPARG;PID1;PTGER2;THRB;TIMP4;TK1;UCP2;WNT7B;NR4A3;ZNF703
GO:0042574	0.00117305	17.7985	0.2177	3	13	retinal metabolic process	CYP1B1;RDH10;AKR1C1
GO:0043457	0.00117305	17.7985	0.2177	3	13	regulation of cellular respiration	PPARGC1A;DNAJC15;SNCA
GO:0048667	0.00117317	2.18536	10.7175	22	640	cell morphogenesis involved in neuron differentiation	COL3A1;COL6A3;UNC5D;CNTN4;EFNA5;EGR2;UNC5B;FGFR3;SLITRK5;GAS1;CNTN6;HES1;DRAXIN;MATN2;NEFH;NPTX1;DACT1;NTN4;S100A6;NR4A3;SLITRK6;BOC
GO:0001958	0.00131381	9.51881	0.485637	4	29	endochondral ossification	FGFR3;ALPL;MMP13;CSGALNACT1
GO:0036075	0.00131381	9.51881	0.485637	4	29	replacement ossification	FGFR3;ALPL;MMP13;CSGALNACT1
GO:0045879	0.00131381	9.51881	0.485637	4	29	negative regulation of smoothened signaling pathway	FGFR3;GAS1;SERPINE2;WNT7B
GO:1900449	0.00131381	9.51881	0.485637	4	29	regulation of glutamate receptor signaling pathway	PPARGC1A;DAPK1;NLGN1;RASGRF2
GO:0006721	0.00137252	4.55838	1.65787	7	99	terpenoid metabolic process	GPC6;CYP1B1;RDH10;AKR1C1;PDE3A;RBP1;STRA6
GO:0043433	0.00141352	4.00201	2.1435	8	128	negative regulation of sequence-specific DNA binding transcription factor activity	CMKLR1;CYP1B1;ID1;ID2;PBX1;PTGIS;KLF4;HAND2
GO:0007167	0.00143888	1.87469	18.2868	32	1092	enzyme linked receptor protein signaling pathway	SPRY1;COL3A1;FGFBP3;EFNA5;FGFR3;DKK1;FOS;GDF10;NR4A1;HES1;ID1;IGFBP1;IGFBP3;IGFBP5;IGFBP6;ITPR3;JUNB;GDF6;ROR2;PDGFRA;PGF;ERRFI1;PID1;SULF2;RASGRF2;BDKRB2;GREM2;CSRNP1;SNCA;ZNF703;PDGFD;HTRA3
GO:0048844	0.00145365	6.6266	0.837306	5	50	artery morphogenesis	COL3A1;HES1;PRRX2;STRA6;HAND2
GO:0001657	0.00145514	4.50908	1.67461	7	100	ureteric bud development	SPRY1;HES1;PBX1;PGF;LGR4;TCF21;CRLF1
GO:0006690	0.00145514	4.50908	1.67461	7	100	icosanoid metabolic process	CYP1B1;AKR1C2;GGT5;PLA2G4A;PTGIS;PTGS1;PTGES
GO:1901568	0.00145514	4.50908	1.67461	7	100	fatty acid derivative metabolic process	CYP1B1;AKR1C2;GGT5;PLA2G4A;PTGIS;PTGS1;PTGES
GO:0019371	0.00147458	16.1795	0.234446	3	14	cyclooxygenase pathway	PTGIS;PTGS1;PTGES
GO:0032799	0.00147458	16.1795	0.234446	3	14	low-density lipoprotein receptor particle metabolic process	PCSK9;MYLIP;PPARG
GO:0090005	0.00147458	16.1795	0.234446	3	14	negative regulation of establishment of protein localization to plasma membrane	LRRC15;PID1;PKDCC
GO:2000272	0.00147458	16.1795	0.234446	3	14	negative regulation of receptor activity	PPARGC1A;PCSK9;ERRFI1
GO:0007409	0.00153236	2.22448	9.54529	20	570	axonogenesis	COL3A1;COL6A3;UNC5D;CNTN4;EFNA5;EGR2;UNC5B;FGFR3;SLITRK5;GAS1;CNTN6;DRAXIN;MATN2;NEFH;NPTX1;NTN4;S100A6;NR4A3;SLITRK6;BOC
GO:0034754	0.0015416	4.46083	1.69136	7	101	cellular hormone metabolic process	PPARGC1A;CYP1B1;RDH10;AKR1C1;AKR1C2;PDGFRA;STRA6
GO:0072163	0.0015416	4.46083	1.69136	7	101	mesonephric epithelium development	SPRY1;HES1;PBX1;PGF;LGR4;TCF21;CRLF1
GO:0072164	0.0015416	4.46083	1.69136	7	101	mesonephric tubule development	SPRY1;HES1;PBX1;PGF;LGR4;TCF21;CRLF1
GO:0008285	0.00157682	2.17268	10.2654	21	613	negative regulation of cell proliferation	SPRY1;CYP1B1;FGFR3;GAS1;NUPR1;TNFRSF21;CXCL1;HES1;ID2;IGFBP3;IGFBP5;IGFBP6;NPR3;ROR2;SERPINE2;PPARG;COL18A1;ZNF503;ADGRG1;KLF4;PTGES
GO:0009753	0.00163962	59.1397	0.0669845	2	4	response to jasmonic acid	AKR1C1;AKR1C2
GO:0010989	0.00163962	59.1397	0.0669845	2	4	negative regulation of low-density lipoprotein particle clearance	PCSK9;MYLIP
GO:0021563	0.00163962	59.1397	0.0669845	2	4	glossopharyngeal nerve development	HOXA3;HOXB3
GO:0021569	0.00163962	59.1397	0.0669845	2	4	rhombomere 3 development	EGR2;HOXB2
GO:0021898	0.00163962	59.1397	0.0669845	2	4	commitment of multipotent stem cells to neuronal lineage in forebrain	DLX1;DLX2
GO:0045979	0.00163962	59.1397	0.0669845	2	4	positive regulation of nucleoside metabolic process	PPARGC1A;PID1
GO:0060005	0.00163962	59.1397	0.0669845	2	4	vestibular reflex	NR4A3;SLITRK6
GO:0071395	0.00163962	59.1397	0.0669845	2	4	cellular response to jasmonic acid stimulus	AKR1C1;AKR1C2
GO:0090324	0.00163962	59.1397	0.0669845	2	4	negative regulation of oxidative phosphorylation	DNAJC15;SNCA
GO:0097091	0.00163962	59.1397	0.0669845	2	4	synaptic vesicle clustering	NLGN1;SYNDIG1
GO:1902956	0.00163962	59.1397	0.0669845	2	4	regulation of mitochondrial electron transport, NADH to ubiquinone	DNAJC15;SNCA
GO:1903580	0.00163962	59.1397	0.0669845	2	4	positive regulation of ATP metabolic process	PPARGC1A;PID1
GO:2001169	0.00163962	59.1397	0.0669845	2	4	regulation of ATP biosynthetic process	PPARGC1A;PID1
GO:0060071	0.00169547	8.81262	0.51913	4	31	Wnt signaling pathway, planar cell polarity pathway	CTHRC1;ROR2;DACT1;CELSR1
GO:0007166	0.00174851	1.51491	57.3555	78	3425	cell surface receptor signaling pathway	SPRY1;MERTK;POSTN;PPARGC1A;CTHRC1;CMKLR1;COL3A1;FGFBP3;PRICKLE1;DAPK1;AKR1C2;DLX1;DLX2;S1PR3;EFNA5;UNC5B;FGFR3;NLGN1;DKK1;FOS;GAS1;GDF10;GEM;TNFRSF21;CNTN6;GPR37;GRIA1;CXCL1;CXCL3;NR4A1;HES1;ID1;IGFBP1;IGFBP3;IGFBP5;IGFBP6;ITGB4;ITGB8;ITPR3;JUNB;DRAXIN;GDF6;NPR3;ROR2;IL21R;DACT1;PRRX2;PDGFRA;PGF;SERPINE2;ERRFI1;PPARG;PID1;LGR4;SULF2;PTGER2;PTGER4;SORCS2;RASGRF2;RGS2;BDKRB2;CXCL6;GREM2;CSRNP1;SNCA…
GO:0048608	0.0017557	2.4385	6.94964	16	415	reproductive structure development	MERTK;RDH10;DCN;NUPR1;HES1;ITGB8;JUNB;LHX8;ROR2;PDGFRA;SERPINE2;PPARG;LGR4;STRA6;TCF21;WNT7B
GO:0072006	0.00180365	3.84072	2.22723	8	133	nephron development	HES1;PBX1;PDGFRA;PGF;LGR4;SULF2;TCF21;WNT7B
GO:0010544	0.00182052	14.8303	0.251192	3	15	negative regulation of platelet activation	PDGFRA;SERPINE2;THBD
GO:0071379	0.00182052	14.8303	0.251192	3	15	cellular response to prostaglandin stimulus	AKR1C2;PPARG;PTGER2
GO:0046456	0.00189036	6.21128	0.887544	5	53	icosanoid biosynthetic process	GGT5;PLA2G4A;PTGIS;PTGS1;PTGES
GO:1901570	0.00189036	6.21128	0.887544	5	53	fatty acid derivative biosynthetic process	GGT5;PLA2G4A;PTGIS;PTGS1;PTGES
GO:0006692	0.00191246	8.49735	0.535876	4	32	prostanoid metabolic process	AKR1C2;PTGIS;PTGS1;PTGES
GO:0006693	0.00191246	8.49735	0.535876	4	32	prostaglandin metabolic process	AKR1C2;PTGIS;PTGS1;PTGES
GO:0090175	0.00191246	8.49735	0.535876	4	32	regulation of establishment of planar polarity	CTHRC1;ROR2;DACT1;CELSR1
GO:0001823	0.00192818	4.27769	1.75834	7	105	mesonephros development	SPRY1;HES1;PBX1;PGF;LGR4;TCF21;CRLF1
GO:0071248	0.00192818	4.27769	1.75834	7	105	cellular response to metal ion	FOS;FOSB;ID2;JUNB;NPTX1;PPARG;SNCA
GO:0061458	0.00193436	2.41368	7.01662	16	419	reproductive system development	MERTK;RDH10;DCN;NUPR1;HES1;ITGB8;JUNB;LHX8;ROR2;PDGFRA;SERPINE2;PPARG;LGR4;STRA6;TCF21;WNT7B
GO:0021537	0.00204008	3.16946	3.34922	10	200	telencephalon development	COL3A1;DLX1;DLX2;SLITRK5;HES1;ID2;ID4;NR4A3;C16orf45;ADGRG1
GO:0060070	0.00205262	2.81023	4.52145	12	270	canonical Wnt signaling pathway	CTHRC1;PRICKLE1;FGFR3;DKK1;DRAXIN;ROR2;DACT1;LGR4;WNT7B;ZNF703;LGR5;PPAP2B
GO:0045667	0.00214765	4.19161	1.79183	7	107	regulation of osteoblast differentiation	CTHRC1;ID1;ID2;ID4;IGFBP5;WNT7B;HAND2
GO:0021783	0.00221307	13.6886	0.267938	3	16	preganglionic parasympathetic fiber development	EGR2;HOXB2;HES1
GO:0060644	0.00221307	13.6886	0.267938	3	16	mammary gland epithelial cell differentiation	ID2;MGMT;ZNF703
GO:0032835	0.00223032	5.96208	0.921037	5	55	glomerulus development	HES1;PDGFRA;LGR4;SULF2;TCF21
GO:0048645	0.00223032	5.96208	0.921037	5	55	organ formation	SPRY1;RDH10;HOXA3;HES1;HAND2
GO:0006024	0.00238595	4.10891	1.82533	7	109	glycosaminoglycan biosynthetic process	GPC6;DCN;LUM;CHST15;CSGALNACT1;CHST1;HS3ST1
GO:0014003	0.00240267	7.92988	0.569368	4	34	oligodendrocyte development	ZNF488;FGFR3;ID2;ID4
GO:0061564	0.00242908	2.13203	9.93045	20	593	axon development	COL3A1;COL6A3;UNC5D;CNTN4;EFNA5;EGR2;UNC5B;FGFR3;SLITRK5;GAS1;CNTN6;DRAXIN;MATN2;NEFH;NPTX1;NTN4;S100A6;NR4A3;SLITRK6;BOC
GO:0006954	0.00247644	2.12818	9.94719	20	594	inflammatory response	CHI3L1;S1PR3;FOS;NUPR1;GGT5;CXCL1;CXCL3;CFH;CFI;ASS1;PPARG;PTGER4;PTGIS;PTGS1;BDKRB2;CXCL6;CHST1;KLF4;PTGES;TRIL
GO:0001889	0.00251249	4.06876	1.84207	7	110	liver development	CADM1;PCSK9;HES1;ASS1;TK1;UCP2;ZIC3
GO:0006023	0.00251249	4.06876	1.84207	7	110	aminoglycan biosynthetic process	GPC6;DCN;LUM;CHST15;CSGALNACT1;CHST1;HS3ST1
GO:0045597	0.00256811	2.00837	12.1409	23	725	positive regulation of cell differentiation	CTHRC1;ZNF488;CMKLR1;EGR3;FGFR3;NLGN1;DKK1;FOS;HOXB4;HES1;ID2;ID4;IGFBP3;JUNB;GDF6;DACT1;PDE3A;SERPINE2;PPARG;WNT7B;ZNF703;PKDCC;BOC
GO:0060350	0.00261276	5.73206	0.954529	5	57	endochondral bone morphogenesis	COMP;FGFR3;ALPL;MMP13;CSGALNACT1
GO:0072224	0.00265427	12.7101	0.284684	3	17	metanephric glomerulus development	PDGFRA;LGR4;TCF21
GO:0003156	0.00267745	7.6736	0.586114	4	35	regulation of organ formation	SPRY1;DKK1;HES1;HAND2
GO:0035924	0.00267745	7.6736	0.586114	4	35	cellular response to vascular endothelial growth factor stimulus	EGR3;GAS1;NR4A1;PDGFRA
GO:0060325	0.00267745	7.6736	0.586114	4	35	face morphogenesis	DKK1;PDGFRA;STRA6;CSRNP1
GO:0001523	0.00268304	4.65526	1.38993	6	83	retinoid metabolic process	GPC6;CYP1B1;RDH10;AKR1C1;RBP1;STRA6
GO:0032802	0.0027025	39.424	0.0837306	2	5	low-density lipoprotein particle receptor catabolic process	PCSK9;MYLIP
GO:0032803	0.0027025	39.424	0.0837306	2	5	regulation of low-density lipoprotein particle receptor catabolic process	PCSK9;MYLIP
GO:0060385	0.0027025	39.424	0.0837306	2	5	axonogenesis involved in innervation	FGFR3;NPTX1
GO:0072103	0.0027025	39.424	0.0837306	2	5	glomerulus vasculature morphogenesis	PDGFRA;TCF21
GO:0072104	0.0027025	39.424	0.0837306	2	5	glomerular capillary formation	PDGFRA;TCF21
GO:1901858	0.0027025	39.424	0.0837306	2	5	regulation of mitochondrial DNA metabolic process	PPARGC1A;PID1
GO:0007156	0.00271608	3.58074	2.37795	8	142	homophilic cell adhesion via plasma membrane adhesion molecules	CDH6;CADM1;PCDH17;PCDH7;PCDH18;PCDHB13;PCDHGB4;CELSR1
GO:0072073	0.00271608	3.58074	2.37795	8	142	kidney epithelium development	SPRY1;HES1;PBX1;PGF;LGR4;TCF21;WNT7B;CRLF1
GO:0070848	0.00273219	2.03111	11.4711	22	685	response to growth factor	SPRY1;COL3A1;FGFBP3;EGR3;FGFR3;FOS;GAS1;GDF10;NR4A1;ID1;ITPR3;JUNB;LUM;MEIS2;PDE3A;PDGFRA;SULF2;RASGRF2;SNCA;ZNF703;KLF4;HTRA3
GO:0033559	0.002781	3.99076	1.87557	7	112	unsaturated fatty acid metabolic process	CYP1B1;AKR1C2;GGT5;PLA2G4A;PTGIS;PTGS1;PTGES
GO:0061008	0.002781	3.99076	1.87557	7	112	hepaticobiliary system development	CADM1;PCSK9;HES1;ASS1;TK1;UCP2;ZIC3
GO:0042326	0.00280125	2.47913	5.96162	14	356	negative regulation of phosphorylation	SPRY1;FAM129A;DKK1;DNAJC15;IGFBP3;DACT1;ERRFI1;PID1;RGS2;BDKRB2;SNCA;SORL1;PPAP2B;KLF4
GO:0060840	0.00282083	5.62355	0.971275	5	58	artery development	COL3A1;HES1;PRRX2;STRA6;HAND2
GO:0003006	0.00283033	2.10159	10.0644	20	601	developmental process involved in reproduction	MERTK;RDH10;DCN;ALPL;NUPR1;HES1;ITGB8;JUNB;LHX8;ROR2;PBX1;PDE3A;PDGFRA;SERPINE2;PPARG;LGR4;STRA6;TCF21;WNT7B;CDC25B
GO:0006629	0.00292758	1.75287	20.7149	34	1237	lipid metabolic process	GPC6;PPARGC1A;CYP1B1;RDH10;CYP24A1;CYP27A1;AKR1C1;AKR1C2;FGFR3;PCSK9;GGT5;TNFRSF21;DNAJC15;ID2;ITGB8;PBX1;PDE3A;PDGFRA;PLA2G4A;A4GALT;PPARG;PTGIS;PTGS1;RBP1;STRA6;SNCA;SORL1;TM7SF2;AGPAT9;PPAP2B;ABCC3;ST3GAL5;KLF4;PTGES
GO:0008219	0.0029625	1.61716	31.3655	47	1873	cell death	MERTK;PPARGC1A;CHI3L1;COMP;UNC5D;CYP1B1;DAPK1;DLX1;EGR2;EGR3;UNC5B;FGFR3;EPB41L3;CADM1;PCSK9;GAS1;NUPR1;GDF10;TNFRSF21;GPR37;ID1;IGFBP3;JUNB;DRAXIN;GDF6;MGMT;NPTX1;TNFRSF11B;PDE3A;ADAMTSL4;PPARG;PTGIS;RASGRF2;BDKRB2;CSRNP1;SNCA;SORL1;ACTC1;UCP2;WNT7B;CHAC1;CSRNP3;NR4A3;COL18A1;CRLF1;KLF4;HAND2
GO:0048009	0.00297301	7.43333	0.60286	4	36	insulin-like growth factor receptor signaling pathway	IGFBP1;IGFBP3;IGFBP5;IGFBP6
GO:0009952	0.00300749	2.99393	3.53343	10	211	anterior/posterior pattern specification	DKK1;HOXA3;HOXB2;HOXB3;HOXB4;HES1;ROR2;PBX1;ZIC3;CELSR1
GO:0051402	0.00300749	2.99393	3.53343	10	211	neuron apoptotic process	PPARGC1A;DLX1;UNC5B;FGFR3;PCSK9;TNFRSF21;DRAXIN;SNCA;NR4A3;CRLF1
GO:0048839	0.00301533	3.21833	2.96406	9	177	inner ear development	CTHRC1;FGFR3;HES1;ROR2;PRRX2;NR4A3;SLITRK6;LGR5;CELSR1
GO:0071417	0.00302662	2.23729	8.02139	17	479	cellular response to organonitrogen compound	COL3A1;EGR2;EGR3;FGFR3;PCSK9;GABRB1;IGFBP1;IGFBP5;ASS1;PDE3A;PDGFRA;PPARG;PID1;SNCA;UCP2;PDGFD;KLF4
GO:0016265	0.00308841	1.61317	31.4325	47	1877	death	MERTK;PPARGC1A;CHI3L1;COMP;UNC5D;CYP1B1;DAPK1;DLX1;EGR2;EGR3;UNC5B;FGFR3;EPB41L3;CADM1;PCSK9;GAS1;NUPR1;GDF10;TNFRSF21;GPR37;ID1;IGFBP3;JUNB;DRAXIN;GDF6;MGMT;NPTX1;TNFRSF11B;PDE3A;ADAMTSL4;PPARG;PTGIS;RASGRF2;BDKRB2;CSRNP1;SNCA;SORL1;ACTC1;UCP2;WNT7B;CHAC1;CSRNP3;NR4A3;COL18A1;CRLF1;KLF4;HAND2
GO:0001763	0.003111	2.97892	3.55018	10	212	morphogenesis of a branching structure	SPRY1;RDH10;DLX2;PBX1;PGF;LGR4;NTN4;TCF21;WNT7B;CELSR1
GO:0048486	0.00314599	11.862	0.30143	3	18	parasympathetic nervous system development	EGR2;HOXB2;HES1
GO:0008202	0.00319451	2.6533	4.77264	12	285	steroid metabolic process	PPARGC1A;CYP1B1;CYP24A1;CYP27A1;AKR1C1;AKR1C2;PCSK9;PBX1;PDGFRA;SORL1;TM7SF2;ABCC3
GO:0043200	0.00320617	4.47985	1.44017	6	86	response to amino acid	PPARGC1A;COL3A1;MGMT;ASS1;PDGFRA;PDGFD
GO:0060021	0.00320617	4.47985	1.44017	6	86	palate development	GAS1;PDGFRA;CSRNP1;TCF21;PKDCC;HAND2
GO:0016055	0.00322162	2.35591	6.71519	15	401	Wnt signaling pathway	CTHRC1;PRICKLE1;FGFR3;DKK1;DRAXIN;ROR2;DACT1;LGR4;SULF2;WNT7B;ZNF703;CPZ;LGR5;PPAP2B;CELSR1
GO:1901699	0.00326134	2.16524	8.77497	18	524	cellular response to nitrogen compound	PPARGC1A;COL3A1;EGR2;EGR3;FGFR3;PCSK9;GABRB1;IGFBP1;IGFBP5;ASS1;PDE3A;PDGFRA;PPARG;PID1;SNCA;UCP2;PDGFD;KLF4
GO:0048666	0.00328058	1.84045	16.16	28	965	neuron development	CTHRC1;COL3A1;COL6A3;UNC5D;CNTN4;EFNA5;EGR2;UNC5B;FGFR3;NLGN1;EPB41L3;SLITRK5;GAS1;CNTN6;HES1;DRAXIN;MATN2;LHX8;NEFH;NPTX1;DACT1;NTN4;S100A6;WNT7B;NR4A3;SLITRK6;BOC;HAND2
GO:0045944	0.00336891	1.85781	15.4232	27	921	positive regulation of transcription from RNA polymerase II promoter	PPARGC1A;DLX2;EGR2;ATF6;FOS;NR4A1;HOXB4;HES1;ID2;ID4;JUNB;LUM;MEIS1;MEIS2;MYBL1;ATF3;PBX1;PPARG;PID1;CSRNP1;TCF21;THRB;ZIC3;CSRNP3;NR4A3;KLF4;HAND2
GO:0060562	0.00339507	2.51852	5.44249	13	325	epithelial tube morphogenesis	SPRY1;CTHRC1;PRICKLE1;RDH10;HES1;PBX1;PGF;LGR4;TCF21;WNT7B;ZIC3;HAND2;CELSR1
GO:0090596	0.00357078	2.75022	4.22002	11	252	sensory organ morphogenesis	CTHRC1;COL8A2;FGFR3;GAS1;MEIS1;ROR2;PRRX2;STRA6;NR4A3;SLITRK6;CELSR1
GO:0010469	0.00359487	4.37004	1.47366	6	88	regulation of receptor activity	PPARGC1A;DAPK1;NLGN1;PCSK9;ERRFI1;RASGRF2
GO:0045668	0.00362949	6.99521	0.636353	4	38	negative regulation of osteoblast differentiation	ID1;ID2;IGFBP5;HAND2
GO:0090102	0.00362949	6.99521	0.636353	4	38	cochlea development	CTHRC1;FGFR3;HES1;SLITRK6
GO:0045165	0.00367914	2.73868	4.23677	11	253	cell fate commitment	SPRY1;DLX1;DLX2;FGFR3;DKK1;GAS1;HES1;ID2;PPARG;WNT7B;KLF4
GO:0009713	0.00369001	11.1199	0.318176	3	19	catechol-containing compound biosynthetic process	GPR37;SNCA;HAND2
GO:0042423	0.00369001	11.1199	0.318176	3	19	catecholamine biosynthetic process	GPR37;SNCA;HAND2
GO:0097435	0.00369001	11.1199	0.318176	3	19	fibril organization	COL3A1;MFAP4;SNCA
GO:1903077	0.00369001	11.1199	0.318176	3	19	negative regulation of protein localization to plasma membrane	LRRC15;PID1;PKDCC
GO:0006720	0.00371986	3.77363	1.97604	7	118	isoprenoid metabolic process	GPC6;CYP1B1;RDH10;AKR1C1;PDE3A;RBP1;STRA6
GO:1901654	0.00371986	3.77363	1.97604	7	118	response to ketone	FOS;FOSB;JUNB;ASS1;PPARG;PTGER2;TK1
GO:0030111	0.0037756	2.59526	4.87312	12	291	regulation of Wnt signaling pathway	CTHRC1;PRICKLE1;FGFR3;DKK1;DRAXIN;ROR2;DACT1;LGR4;SULF2;ZNF703;LGR5;PPAP2B
GO:0032879	0.00387301	1.56521	35.2003	51	2102	regulation of localization	MERTK;SPINT2;PPARGC1A;CMKLR1;COL3A1;LRRC15;UNC5D;CYP1B1;DAPK1;EFNA5;NLGN1;DKK1;KCNE4;CADM1;PCSK9;GAS1;TNFRSF21;CXCL1;CXCL3;HES1;IGFBP3;IGFBP5;ITPR3;MEST;MMP10;NEFH;ROR2;DACT1;PDGFRA;SYT17;SERPINE2;FXYD6;PPARG;PID1;LGR4;CACNA2D3;PTGER4;RASGRF2;CXCL6;SNCA;SORL1;SYT1;UCP2;ZNF703;COL18A1;PPAP2B;C16orf45;PKDCC;ADGRG1;KLF4;DNAJC6
GO:0042471	0.00389724	3.7397	1.99279	7	119	ear morphogenesis	CTHRC1;GAS1;ROR2;PRRX2;NR4A3;SLITRK6;CELSR1
GO:0048539	0.004009	29.5662	0.100477	2	6	bone marrow development	LRRC17;HOXB4
GO:0060449	0.004009	29.5662	0.100477	2	6	bud elongation involved in lung branching	SPRY1;RDH10
GO:0061308	0.004009	29.5662	0.100477	2	6	cardiac neural crest cell development involved in heart development	HES1;HAND2
GO:0061309	0.004009	29.5662	0.100477	2	6	cardiac neural crest cell development involved in outflow tract morphogenesis	HES1;HAND2
GO:1903421	0.004009	29.5662	0.100477	2	6	regulation of synaptic vesicle recycling	NLGN1;SNCA
GO:2000726	0.004009	29.5662	0.100477	2	6	negative regulation of cardiac muscle cell differentiation	PRICKLE1;DKK1
GO:0032989	0.00405634	1.71279	21.1503	34	1263	cellular component morphogenesis	MERTK;COL3A1;COL6A3;UNC5D;CNTN4;EFNA5;EGR2;UNC5B;FGFR3;DKK1;EPB41L3;CADM1;SLITRK5;GAS1;CNTN6;HES1;ID1;DRAXIN;MATN2;NEFH;NPTX1;DACT1;PDGFRA;PALMD;PID1;NTN4;S100A6;ACTC1;WNT7B;NR4A3;ZNF703;COL18A1;SLITRK6;BOC
GO:0034097	0.00425997	1.98413	11.1697	21	667	response to cytokine	PPARGC1A;CHI3L1;CMKLR1;COL3A1;DAPK1;FOS;TNFRSF21;CXCL1;CXCL3;JUNB;ASS1;IL21R;PPARG;PID1;PTGIS;CXCL6;GREM2;SNCA;TIMP4;KLF4;PTGES
GO:0007224	0.00427117	3.67363	2.02628	7	121	smoothened signaling pathway	FGFR3;GAS1;HES1;PRRX2;SERPINE2;WNT7B;BOC
GO:0021895	0.00428795	10.4652	0.334922	3	20	cerebral cortex neuron differentiation	DLX1;DLX2;ID4
GO:0048557	0.00428795	10.4652	0.334922	3	20	embryonic digestive tract morphogenesis	ID2;PDGFRA;TCF21
GO:0060850	0.00428795	10.4652	0.334922	3	20	regulation of transcription involved in cell fate commitment	DLX1;DLX2;PPARG
GO:0072012	0.00428795	10.4652	0.334922	3	20	glomerulus vasculature development	HES1;PDGFRA;TCF21
GO:0035914	0.0043284	5.04978	1.07175	5	64	skeletal muscle cell differentiation	EGR2;FOS;NUPR1;ATF3;MEGF10
GO:0046427	0.0043284	5.04978	1.07175	5	64	positive regulation of JAK-STAT cascade	CYP1B1;FGFR3;HES1;STRA6;CRLF1
GO:0060323	0.00437793	6.60576	0.669845	4	40	head morphogenesis	DKK1;PDGFRA;STRA6;CSRNP1
GO:0044699	0.00442076	1.57404	218.889	236	13071	single-organism process	CDH6;GPC6;LRRC17;SPRY1;MERTK;MAB21L2;POSTN;SPINT2;PPARGC1A;TBC1D8;CHI3L1;SDSL;CTHRC1;ZNF488;CLNS1A;CMKLR1;COL3A1;COL6A3;COL7A1;COL8A2;RFTN2;COMP;LRRC15;ADHFE1;UNC5D;CRABP1;CRIP2;FGFBP3;PRICKLE1;HAPLN3;CNTN4;CYP1B1;RDH10;CYP24A1;CYP27A1;DAPK1;DCN;AKR1C1;AKR1C2;OLFML2A;DIO2;DLX1;DLX2;S1PR3;EFNA5;EGR2;EGR3;ELN;C3orf58;EYA4;UNC5B;FGFR3;NLGN1;ATF6;DKK1;EPB41L3;AFF2;SLC7A8;FOS;RASD2;SLC7A11;KCNE4;CADM1…
GO:0043523	0.00448486	3.01847	3.14827	9	188	regulation of neuron apoptotic process	PPARGC1A;DLX1;UNC5B;FGFR3;PCSK9;DRAXIN;SNCA;NR4A3;CRLF1
GO:2000146	0.00448486	3.01847	3.14827	9	188	negative regulation of cell motility	SPINT2;COL3A1;CYP1B1;IGFBP3;IGFBP5;PTGER4;C16orf45;ADGRG1;KLF4
GO:0070997	0.0045135	2.66051	4.35399	11	260	neuron death	PPARGC1A;DLX1;UNC5B;FGFR3;PCSK9;TNFRSF21;DRAXIN;SNCA;SORL1;NR4A3;CRLF1
GO:0044708	0.00454654	2.33918	6.29654	14	376	single-organism behavior	EGR2;AFF2;FOS;SLITRK5;GRIA1;ID2;ITPR3;LSAMP;LHX8;SERPINE2;STRA6;SNCA;NR4A3;SLITRK6
GO:0060828	0.00458915	2.80976	3.75113	10	224	regulation of canonical Wnt signaling pathway	CTHRC1;PRICKLE1;FGFR3;DKK1;DRAXIN;ROR2;DACT1;LGR4;ZNF703;LGR5
GO:0060675	0.00462628	4.9653	1.0885	5	65	ureteric bud morphogenesis	HES1;PBX1;PGF;LGR4;TCF21
GO:1901215	0.00462837	3.26142	2.59565	8	155	negative regulation of neuron death	PPARGC1A;DLX1;UNC5B;DRAXIN;SNCA;SORL1;NR4A3;CRLF1
GO:0006915	0.00463348	1.59598	29.5736	44	1766	apoptotic process	MERTK;PPARGC1A;CHI3L1;COMP;UNC5D;CYP1B1;DAPK1;DLX1;EGR2;EGR3;UNC5B;FGFR3;EPB41L3;CADM1;PCSK9;GAS1;NUPR1;GDF10;TNFRSF21;ID1;IGFBP3;DRAXIN;GDF6;MGMT;NPTX1;TNFRSF11B;PDE3A;ADAMTSL4;PPARG;PTGIS;RASGRF2;BDKRB2;CSRNP1;SNCA;ACTC1;UCP2;WNT7B;CHAC1;CSRNP3;NR4A3;COL18A1;CRLF1;KLF4;HAND2
GO:0048538	0.0047884	6.42683	0.686591	4	41	thymus development	HOXA3;HES1;PBX1;HAND2
GO:0010941	0.00493375	1.65341	23.8632	37	1425	regulation of cell death	MERTK;PPARGC1A;COMP;CYP1B1;DAPK1;DLX1;EGR2;EGR3;UNC5B;FGFR3;PCSK9;GAS1;NUPR1;GDF10;GPR37;ID1;IGFBP3;JUNB;DRAXIN;GDF6;MGMT;PDE3A;ADAMTSL4;PPARG;PTGIS;RASGRF2;BDKRB2;SNCA;SORL1;ACTC1;UCP2;CSRNP3;NR4A3;COL18A1;CRLF1;KLF4;HAND2
GO:0002088	0.00493846	4.8836	1.10524	5	66	lens development in camera-type eye	FGFR3;SLC7A11;MEIS1;WNT7B;SLITRK6
GO:0072171	0.00493846	4.8836	1.10524	5	66	mesonephric tubule morphogenesis	HES1;PBX1;PGF;LGR4;TCF21
GO:0021544	0.00494132	9.88315	0.351669	3	21	subpallium development	DLX1;DLX2;SLITRK5
GO:0000122	0.00495576	1.95573	11.3204	21	676	negative regulation of transcription from RNA polymerase II promoter	SAMD11;DLX1;DLX2;FGFR3;DKK1;FOSB;HOXB3;HOXB4;HES1;ID1;ID2;ID4;JUNB;MEIS2;ATF3;DACT1;PPARG;SNCA;TCF21;THRB;KLF4
GO:0023056	0.00515356	1.65936	23.1096	36	1380	positive regulation of signaling	CHI3L1;COL3A1;FGFBP3;CYP1B1;AKR1C2;UNC5B;FGFR3;NLGN1;DKK1;RASD2;GAS1;GDF10;GPR37;GRB14;HES1;IGFBP3;IGFBP5;ITPR3;GDF6;ROR2;DACT1;PRRX2;PDGFRA;SERPINE2;LGR4;SULF2;PTGIS;SECTM1;STRA6;SNCA;SYT1;WNT7B;LGR5;CRLF1;ADGRG1;HAND2
GO:0001676	0.00523423	4.02457	1.59088	6	95	long-chain fatty acid metabolic process	CYP1B1;GGT5;PLA2G4A;PTGIS;PTGS1;PTGES
GO:0060993	0.00523423	4.02457	1.59088	6	95	kidney morphogenesis	HES1;PBX1;PGF;LGR4;TCF21;WNT7B
GO:0072080	0.00523423	4.02457	1.59088	6	95	nephron tubule development	HES1;PBX1;PGF;LGR4;TCF21;WNT7B
GO:0007215	0.00526529	4.80453	1.12199	5	67	glutamate receptor signaling pathway	PPARGC1A;DAPK1;NLGN1;GRIA1;RASGRF2
GO:0008589	0.00526529	4.80453	1.12199	5	67	regulation of smoothened signaling pathway	FGFR3;GAS1;PRRX2;SERPINE2;WNT7B
GO:1901214	0.00534811	2.74474	3.83486	10	229	regulation of neuron death	PPARGC1A;DLX1;UNC5B;FGFR3;PCSK9;DRAXIN;SNCA;SORL1;NR4A3;CRLF1
GO:0045598	0.00550675	3.9796	1.60763	6	96	regulation of fat cell differentiation	CMKLR1;HES1;ID2;ID4;DACT1;PPARG
GO:0010563	0.00554874	2.15019	7.82044	16	467	negative regulation of phosphorus metabolic process	SPRY1;FAM129A;DKK1;DNAJC15;IGFBP3;NPR3;DACT1;ERRFI1;PID1;RGS2;BDKRB2;SNCA;SORL1;CSRNP3;PPAP2B;KLF4
GO:0045936	0.00554874	2.15019	7.82044	16	467	negative regulation of phosphate metabolic process	SPRY1;FAM129A;DKK1;DNAJC15;IGFBP3;NPR3;DACT1;ERRFI1;PID1;RGS2;BDKRB2;SNCA;SORL1;CSRNP3;PPAP2B;KLF4
GO:0010985	0.00555072	23.6515	0.117223	2	7	negative regulation of lipoprotein particle clearance	PCSK9;MYLIP
GO:0010988	0.00555072	23.6515	0.117223	2	7	regulation of low-density lipoprotein particle clearance	PCSK9;MYLIP
GO:0061307	0.00555072	23.6515	0.117223	2	7	cardiac neural crest cell differentiation involved in heart development	HES1;HAND2
GO:0061438	0.00555072	23.6515	0.117223	2	7	renal system vasculature morphogenesis	PDGFRA;TCF21
GO:0061439	0.00555072	23.6515	0.117223	2	7	kidney vasculature morphogenesis	PDGFRA;TCF21
GO:2000644	0.00555072	23.6515	0.117223	2	7	regulation of receptor catabolic process	PCSK9;MYLIP
GO:2001223	0.00555072	23.6515	0.117223	2	7	negative regulation of neuron migration	COL3A1;ADGRG1
GO:0012501	0.00555581	1.57749	29.8751	44	1784	programmed cell death	MERTK;PPARGC1A;CHI3L1;COMP;UNC5D;CYP1B1;DAPK1;DLX1;EGR2;EGR3;UNC5B;FGFR3;EPB41L3;CADM1;PCSK9;GAS1;NUPR1;GDF10;TNFRSF21;ID1;IGFBP3;DRAXIN;GDF6;MGMT;NPTX1;TNFRSF11B;PDE3A;ADAMTSL4;PPARG;PTGIS;RASGRF2;BDKRB2;CSRNP1;SNCA;ACTC1;UCP2;WNT7B;CHAC1;CSRNP3;NR4A3;COL18A1;CRLF1;KLF4;HAND2
GO:0051090	0.00558087	2.3638	5.77741	13	345	regulation of sequence-specific DNA binding transcription factor activity	PPARGC1A;CMKLR1;CYP1B1;FOS;ID1;ID2;PBX1;RIPK4;PPARG;PTGIS;PPAP2B;KLF4;HAND2
GO:0071396	0.00558087	2.3638	5.77741	13	345	cellular response to lipid	PPARGC1A;CYP24A1;AKR1C2;NR4A1;ASS1;PPARG;PID1;PLSCR4;PTGER2;THRB;WNT7B;NR4A3;ZNF703
GO:0010647	0.0056419	1.64865	23.2436	36	1388	positive regulation of cell communication	CHI3L1;COL3A1;FGFBP3;CYP1B1;AKR1C2;UNC5B;FGFR3;NLGN1;DKK1;RASD2;GAS1;GDF10;GPR37;GRB14;HES1;IGFBP3;IGFBP5;ITPR3;GDF6;ROR2;DACT1;PRRX2;PDGFRA;SERPINE2;LGR4;SULF2;PTGIS;SECTM1;STRA6;SNCA;SYT1;WNT7B;LGR5;CRLF1;ADGRG1;HAND2
GO:0003416	0.00565148	9.3624	0.368415	3	22	endochondral bone growth	COMP;FGFR3;MMP13
GO:0061437	0.00565148	9.3624	0.368415	3	22	renal system vasculature development	HES1;PDGFRA;TCF21
GO:0061440	0.00565148	9.3624	0.368415	3	22	kidney vasculature development	HES1;PDGFRA;TCF21
GO:0072234	0.00565148	9.3624	0.368415	3	22	metanephric nephron tubule development	HES1;LGR4;WNT7B
GO:0045600	0.00568525	6.09649	0.720083	4	43	positive regulation of fat cell differentiation	CMKLR1;ID2;DACT1;PPARG
GO:0071320	0.00568525	6.09649	0.720083	4	43	cellular response to cAMP	EGR2;EGR3;IGFBP5;ASS1
GO:0072210	0.00568525	6.09649	0.720083	4	43	metanephric nephron development	HES1;PDGFRA;LGR4;TCF21
GO:0061326	0.00578951	3.93562	1.62437	6	97	renal tubule development	HES1;PBX1;PGF;LGR4;TCF21;WNT7B
GO:0098742	0.00586597	2.88788	3.28224	9	196	cell-cell adhesion via plasma-membrane adhesion molecules	CDH6;NLGN1;CADM1;PCDH17;PCDH7;PCDH18;PCDHB13;PCDHGB4;CELSR1
GO:0006935	0.00602778	1.91905	11.5213	21	688	chemotaxis	CMKLR1;COL3A1;COL6A3;UNC5D;CNTN4;EFNA5;EGR2;EGR3;UNC5B;GAS1;CNTN6;CXCL1;CXCL3;NR4A1;DRAXIN;MATN2;PDGFRA;NTN4;CXCL6;NR4A3;BOC
GO:0042330	0.00602778	1.91905	11.5213	21	688	taxis	CMKLR1;COL3A1;COL6A3;UNC5D;CNTN4;EFNA5;EGR2;EGR3;UNC5B;GAS1;CNTN6;CXCL1;CXCL3;NR4A1;DRAXIN;MATN2;PDGFRA;NTN4;CXCL6;NR4A3;BOC
GO:0021543	0.00604388	3.43102	2.16025	7	129	pallium development	COL3A1;DLX1;DLX2;ID4;NR4A3;C16orf45;ADGRG1
GO:0098609	0.0060594	2.87234	3.29899	9	197	cell-cell adhesion	CDH6;NLGN1;CADM1;PCDH17;PCDH7;PCDH18;PCDHB13;PCDHGB4;CELSR1
GO:0006029	0.00608272	3.8926	1.64112	6	98	proteoglycan metabolic process	GPC6;DCN;CHST15;CSGALNACT1;SULF2;GAL3ST3
GO:0048483	0.00617294	5.9437	0.736829	4	44	autonomic nervous system development	EGR2;HOXB2;HES1;HAND2
GO:1900543	0.00617294	5.9437	0.736829	4	44	negative regulation of purine nucleotide metabolic process	DNAJC15;NPR3;PID1;SNCA
GO:0051384	0.00629903	3.40291	2.177	7	130	response to glucocorticoid	FOS;FOSB;ALPL;JUNB;ASS1;TK1;WNT7B
GO:0060216	0.0064197	8.89373	0.385161	3	23	definitive hemopoiesis	HOXB3;HOXB4;MEIS1
GO:0043524	0.00656212	3.37526	2.19374	7	131	negative regulation of neuron apoptotic process	PPARGC1A;DLX1;UNC5B;DRAXIN;SNCA;NR4A3;CRLF1
GO:0046942	0.00663062	2.51666	4.58844	11	274	carboxylic acid transport	AKR1C1;SLC7A8;SLC7A11;PLA2G4A;PPARG;BDKRB2;SLC6A9;SNCA;SYT1;ABCC3;SLC16A6
GO:0001885	0.00668765	5.79837	0.753575	4	45	endothelial cell development	S1PR3;ID1;WNT7B;COL18A1
GO:0042472	0.00670138	3.8093	1.67461	6	100	inner ear morphogenesis	CTHRC1;ROR2;PRRX2;NR4A3;SLITRK6;CELSR1
GO:0051271	0.00688274	2.81179	3.36597	9	201	negative regulation of cellular component movement	SPINT2;COL3A1;CYP1B1;IGFBP3;IGFBP5;PTGER4;C16orf45;ADGRG1;KLF4
GO:0061138	0.00688274	2.81179	3.36597	9	201	morphogenesis of a branching epithelium	SPRY1;RDH10;PBX1;PGF;LGR4;NTN4;TCF21;WNT7B;CELSR1
GO:0015849	0.00698781	2.49735	4.62193	11	276	organic acid transport	AKR1C1;SLC7A8;SLC7A11;PLA2G4A;PPARG;BDKRB2;SLC6A9;SNCA;SYT1;ABCC3;SLC16A6
GO:0051592	0.00702726	3.76897	1.69136	6	101	response to calcium ion	FOS;FOSB;ITPR3;JUNB;SYT1;PTGES
GO:0014066	0.00713172	4.4446	1.20572	5	72	regulation of phosphatidylinositol 3-kinase signaling	C3orf58;UNC5B;PDGFRA;SERPINE2;KLF4
GO:0060560	0.00718474	3.013	2.7966	8	167	developmental growth involved in morphogenesis	SPRY1;COMP;RDH10;FGFR3;CADM1;DRAXIN;MMP13;WNT7B
GO:0035567	0.00723	5.65996	0.770321	4	46	non-canonical Wnt signaling pathway	CTHRC1;ROR2;DACT1;CELSR1
GO:0048008	0.00723	5.65996	0.770321	4	46	platelet-derived growth factor receptor signaling pathway	PDGFRA;CSRNP1;SNCA;PDGFD
GO:0071230	0.00723	5.65996	0.770321	4	46	cellular response to amino acid stimulus	COL3A1;ASS1;PDGFRA;PDGFD
GO:0033687	0.00724712	8.46969	0.401907	3	24	osteoblast proliferation	CTHRC1;JUNB;NPR3
GO:0034694	0.00724712	8.46969	0.401907	3	24	response to prostaglandin	AKR1C2;PPARG;PTGER2
GO:0051412	0.00724712	8.46969	0.401907	3	24	response to corticosterone	FOS;FOSB;JUNB
GO:0044255	0.00731383	1.76092	15.5739	26	930	cellular lipid metabolic process	GPC6;PPARGC1A;CYP1B1;RDH10;AKR1C1;AKR1C2;FGFR3;PCSK9;GGT5;TNFRSF21;ITGB8;PDE3A;PDGFRA;PLA2G4A;A4GALT;PPARG;PTGIS;PTGS1;RBP1;STRA6;SNCA;AGPAT9;PPAP2B;ST3GAL5;KLF4;PTGES
GO:0003263	0.00731949	19.7083	0.133969	2	8	cardioblast proliferation	HES1;HAND2
GO:0030638	0.00731949	19.7083	0.133969	2	8	polyketide metabolic process	AKR1C1;AKR1C2
GO:0031223	0.00731949	19.7083	0.133969	2	8	auditory behavior	STRA6;SLITRK6
GO:0043117	0.00731949	19.7083	0.133969	2	8	positive regulation of vascular permeability	FGFBP3;PDE3A
GO:0044597	0.00731949	19.7083	0.133969	2	8	daunorubicin metabolic process	AKR1C1;AKR1C2
GO:0044598	0.00731949	19.7083	0.133969	2	8	doxorubicin metabolic process	AKR1C1;AKR1C2
GO:0060430	0.00731949	19.7083	0.133969	2	8	lung saccule development	FGFR3;STRA6
GO:0071499	0.00731949	19.7083	0.133969	2	8	cellular response to laminar fluid shear stress	ASS1;KLF4
GO:0072102	0.00731949	19.7083	0.133969	2	8	glomerulus morphogenesis	PDGFRA;TCF21
GO:0072282	0.00731949	19.7083	0.133969	2	8	metanephric nephron tubule morphogenesis	HES1;LGR4
GO:0042493	0.00739188	2.20208	6.66496	14	398	response to drug	PPARGC1A;FOS;FOSB;JUNB;MGMT;ASS1;TNFRSF11B;PDE3A;PGF;PPARG;SNCA;ACTC1;TIMP4;COL18A1
GO:0030855	0.00740562	1.98639	9.5118	18	568	epithelial cell differentiation	AKR1C1;AKR1C2;S1PR3;FGFR3;SLC7A11;HES1;ID1;ID2;MGMT;ERRFI1;PPARG;TCF21;THRB;WNT7B;ZNF703;COL18A1;SLITRK6;KLF4
GO:0050808	0.0074379	2.99398	2.81335	8	168	synapse organization	NLGN1;CADM1;DACT1;PCDHB13;SNCA;WNT7B;SYNDIG1;SLITRK6
GO:0031175	0.00751893	1.79903	14.05	24	839	neuron projection development	COL3A1;COL6A3;UNC5D;CNTN4;EFNA5;EGR2;UNC5B;FGFR3;NLGN1;EPB41L3;SLITRK5;GAS1;CNTN6;DRAXIN;MATN2;NEFH;NPTX1;DACT1;NTN4;S100A6;WNT7B;NR4A3;SLITRK6;BOC
GO:0048736	0.00769772	2.9752	2.83009	8	169	appendage development	COMP;RDH10;DKK1;GAS1;ITGB4;PBX1;PRRX2;HAND2
GO:0048754	0.00769772	2.9752	2.83009	8	169	branching morphogenesis of an epithelial tube	SPRY1;RDH10;PBX1;PGF;LGR4;TCF21;WNT7B;CELSR1
GO:0060173	0.00769772	2.9752	2.83009	8	169	limb development	COMP;RDH10;DKK1;GAS1;ITGB4;PBX1;PRRX2;HAND2
GO:0022414	0.0076992	1.67118	19.6265	31	1172	reproductive process	MERTK;RDH10;DCN;FOS;FOSB;CADM1;ALPL;NUPR1;HES1;ITGB8;JUNB;LHX8;ROR2;PBX1;PDE3A;PDGFRA;PGF;SERPINE2;PPARG;LGR4;RGS2;STRA6;TCF21;THBD;THRB;TIMP4;TK1;UCP2;WNT7B;PPAP2B;CDC25B
GO:0045980	0.00780059	5.52799	0.787068	4	47	negative regulation of nucleotide metabolic process	DNAJC15;NPR3;PID1;SNCA
GO:0035019	0.00799319	4.31523	1.23921	5	74	somatic stem cell maintenance	FGFR3;HES1;PBX1;ZIC3;KLF4
GO:0072078	0.00799319	4.31523	1.23921	5	74	nephron tubule morphogenesis	HES1;PBX1;PGF;LGR4;TCF21
GO:0030206	0.0081348	8.0842	0.418653	3	25	chondroitin sulfate biosynthetic process	DCN;CHST15;CSGALNACT1
GO:0072170	0.0081348	8.0842	0.418653	3	25	metanephric tubule development	HES1;LGR4;WNT7B
GO:0008015	0.00820362	2.17309	6.74869	14	403	blood circulation	TBC1D8;FGFBP3;ELN;HOXB2;ID2;NPR3;PDE3A;PPARG;PTGS1;RGS2;BDKRB2;SGCD;ACTC1;THRB
GO:0035051	0.00844615	3.61578	1.75834	6	105	cardiocyte differentiation	PRICKLE1;DKK1;HES1;PDGFRA;ACTC1;HAND2
GO:0000902	0.00845318	1.65866	19.7604	31	1180	cell morphogenesis	MERTK;COL3A1;COL6A3;UNC5D;CNTN4;EFNA5;EGR2;UNC5B;FGFR3;DKK1;EPB41L3;CADM1;SLITRK5;GAS1;CNTN6;HES1;ID1;DRAXIN;MATN2;NEFH;NPTX1;DACT1;PALMD;NTN4;S100A6;WNT7B;NR4A3;ZNF703;COL18A1;SLITRK6;BOC
GO:0003013	0.00854747	2.1617	6.78218	14	405	circulatory system process	TBC1D8;FGFBP3;ELN;HOXB2;ID2;NPR3;PDE3A;PPARG;PTGS1;RGS2;BDKRB2;SGCD;ACTC1;THRB
GO:0032990	0.00875583	1.77379	14.2342	24	850	cell part morphogenesis	COL3A1;COL6A3;UNC5D;CNTN4;EFNA5;EGR2;UNC5B;FGFR3;EPB41L3;SLITRK5;GAS1;CNTN6;DRAXIN;MATN2;NEFH;NPTX1;DACT1;PID1;NTN4;S100A6;WNT7B;NR4A3;SLITRK6;BOC
GO:0071363	0.00891036	1.87615	11.1864	20	668	cellular response to growth factor stimulus	SPRY1;COL3A1;FGFBP3;EGR3;FGFR3;FOS;GAS1;GDF10;NR4A1;ID1;ITPR3;JUNB;PDE3A;PDGFRA;SULF2;RASGRF2;SNCA;ZNF703;KLF4;HTRA3
GO:1903409	0.00892438	4.19315	1.27271	5	76	reactive oxygen species biosynthetic process	CYP1B1;ASS1;PTGIS;SNCA;KLF4
GO:0001516	0.00908366	7.73223	0.435399	3	26	prostaglandin biosynthetic process	PTGIS;PTGS1;PTGES
GO:0030325	0.00908366	7.73223	0.435399	3	26	adrenal gland development	PBX1;PDGFRA;STRA6
GO:0043114	0.00908366	7.73223	0.435399	3	26	regulation of vascular permeability	FGFBP3;PDE3A;BDKRB2
GO:0046457	0.00908366	7.73223	0.435399	3	26	prostanoid biosynthetic process	PTGIS;PTGS1;PTGES
GO:0070306	0.00908366	7.73223	0.435399	3	26	lens fiber cell differentiation	FGFR3;SLC7A11;WNT7B
GO:0070741	0.00908366	7.73223	0.435399	3	26	response to interleukin-6	CHI3L1;PID1;PTGIS
GO:0072243	0.00908366	7.73223	0.435399	3	26	metanephric nephron epithelium development	HES1;LGR4;WNT7B
GO:2001222	0.00908366	7.73223	0.435399	3	26	regulation of neuron migration	COL3A1;UNC5D;ADGRG1
GO:0001933	0.00922957	2.39615	4.80614	11	287	negative regulation of protein phosphorylation	SPRY1;FAM129A;DKK1;IGFBP3;ERRFI1;PID1;RGS2;BDKRB2;SNCA;SORL1;PPAP2B
GO:0003264	0.00930732	16.8918	0.150715	2	9	regulation of cardioblast proliferation	HES1;HAND2
GO:0003266	0.00930732	16.8918	0.150715	2	9	regulation of secondary heart field cardioblast proliferation	HES1;HAND2
GO:0021612	0.00930732	16.8918	0.150715	2	9	facial nerve structural organization	EGR2;HOXB2
GO:0030647	0.00930732	16.8918	0.150715	2	9	aminoglycoside antibiotic metabolic process	AKR1C1;AKR1C2
GO:0044342	0.00930732	16.8918	0.150715	2	9	type B pancreatic cell proliferation	IGFBP3;IGFBP5
GO:0071380	0.00930732	16.8918	0.150715	2	9	cellular response to prostaglandin E stimulus	PPARG;PTGER2
GO:0072239	0.00930732	16.8918	0.150715	2	9	metanephric glomerulus vasculature development	PDGFRA;TCF21
GO:0048545	0.00935502	2.20743	6.16257	13	368	response to steroid hormone	FOS;FOSB;ALPL;NR4A1;JUNB;ASS1;TNFRSF11B;PPARG;THRB;TK1;WNT7B;NR4A3;ZNF703
GO:0061333	0.00941694	4.13466	1.28945	5	77	renal tubule morphogenesis	HES1;PBX1;PGF;LGR4;TCF21
GO:0072088	0.00941694	4.13466	1.28945	5	77	nephron epithelium morphogenesis	HES1;PBX1;PGF;LGR4;TCF21
GO:0007411	0.00945719	2.13372	6.86591	14	410	axon guidance	COL3A1;COL6A3;UNC5D;CNTN4;EFNA5;EGR2;UNC5B;GAS1;CNTN6;DRAXIN;MATN2;NTN4;NR4A3;BOC
GO:0097485	0.00945719	2.13372	6.86591	14	410	neuron projection guidance	COL3A1;COL6A3;UNC5D;CNTN4;EFNA5;EGR2;UNC5B;GAS1;CNTN6;DRAXIN;MATN2;NTN4;NR4A3;BOC
GO:0098602	0.0095637	1.83287	12.0237	21	718	single organism cell adhesion	MERTK;SPINT2;COL8A2;CNTN4;CYP1B1;EFNA5;EGR3;NLGN1;SLC7A11;TNFRSF21;HES1;LSAMP;ASS1;PDGFRA;SERPINE2;PTGER4;WNT7B;ZNF703;MEGF10;PPAP2B;KLF4
GO:0044344	0.00959172	2.65759	3.55018	9	212	cellular response to fibroblast growth factor stimulus	SPRY1;FGFBP3;EGR3;FGFR3;NR4A1;ITPR3;PDGFRA;SULF2;SNCA
GO:0006022	0.00971214	2.84998	2.94732	8	176	aminoglycan metabolic process	GPC6;DCN;LUM;CHST15;CSGALNACT1;CHST1;GAL3ST3;HS3ST1
GO:0009410	0.00971214	2.84998	2.94732	8	176	response to xenobiotic stimulus	CYP1B1;CYP24A1;CYP27A1;AKR1C1;SLITRK5;GSTM1;PTGIS;PTGS1
GO:0048144	0.00992792	4.07776	1.3062	5	78	fibroblast proliferation	NUPR1;PDGFRA;PPARG;S100A6;WNT7B

## Sheet: GO_MF
Supplementary Table S5 GO terms for downregulated genes in ATF6−/− hMSCs compared to ATF6+/+ hMSCs (early passage).
GOMFID	Pvalue	OddsRatio	ExpCount	Count	Size	Term	Symbols
GO:0031995	4.28425e-06	62.3538	0.128155	4	8	insulin-like growth factor II binding	IGFBP1;IGFBP3;IGFBP5;IGFBP6
GO:0031994	7.61448e-06	49.88	0.144175	4	9	insulin-like growth factor I binding	IGFBP1;IGFBP3;IGFBP5;IGFBP6
GO:0005201	2.60331e-05	7.53218	1.20146	8	75	extracellular matrix structural constituent	CHI3L1;COL3A1;COL8A2;COMP;ELN;LUM;EMILIN2;HAPLN3
GO:1901681	3.5133e-05	4.21152	3.36408	13	210	sulfur compound binding	COMP;GSTM1;CFH;PGF;SERPINE2;CXCL6;PTGES;GPC6;POSTN;CHST15;GREM2;GAL3ST3;FGFBP3
GO:0005520	4.15064e-05	15.6332	0.400485	5	25	insulin-like growth factor binding	IGFBP1;IGFBP3;IGFBP5;IGFBP6;HTRA3
GO:0001228	4.86761e-05	3.82475	3.97282	14	248	RNA polymerase II transcription regulatory region sequence-specific DNA binding transcription factor activity involved in positive regulation of transcription	ATF3;EGR2;MEIS1;MEIS2;MYBL1;PBX1;PPARG;TCF21;ZIC3;NR4A3;KLF4;HAND2;CSRNP1;CSRNP3
GO:0043565	6.51237e-05	2.38113	13.2641	29	828	sequence-specific DNA binding	ATF3;DLX1;DLX2;EGR2;FOS;FOSB;NR4A1;HOXA3;HOXB2;HOXB3;HOXB4;HES1;JUNB;MEIS1;MEIS2;MYBL1;PBX1;PPARG;THRB;ZIC3;NR4A3;KLF4;HAND2;PPARGC1A;ATF6;PRRX2;CSRNP1;CSRNP3;LHX8
GO:0005509	7.74627e-05	2.5293	10.717	25	669	calcium ion binding	C1S;CDH6;COMP;MATN2;MGMT;MMP10;MMP13;PCDH7;PLA2G4A;S100A6;SNCA;SYT1;THBD;PCDHGB4;CELSR1;ANXA10;PCDH17;SYT17;PCDH18;SULF2;PCDHB13;PLSCR4;MAN1C1;RCN3;SVEP1
GO:0050840	0.00011144	8.9557	0.768932	6	48	extracellular matrix binding	DCN;ADGRG1;LYPD3;NTN4;LRRC15;OLFML2A
GO:0019838	0.00011849	5.21543	1.89029	9	118	growth factor binding	COL3A1;FGFR3;IGFBP1;IGFBP3;IGFBP5;IGFBP6;PDGFRA;HTRA3;FGFBP3
GO:0005539	0.000288221	3.83039	3.09175	11	193	glycosaminoglycan binding	COMP;DCN;CFH;VIT;PGF;SERPINE2;CXCL6;POSTN;GREM2;FGFBP3;HAPLN3
GO:0004955	0.000317881	31.0536	0.144175	3	9	prostaglandin receptor activity	PPARG;PTGER2;PTGER4
GO:0004954	0.000448745	26.6158	0.160194	3	10	prostanoid receptor activity	PPARG;PTGER2;PTGER4
GO:0005518	0.000505068	6.59282	1.00922	6	63	collagen binding	COMP;DCN;LUM;MMP13;ADGRG1;LRRC15
GO:0001071	0.000533467	2.00449	17.2369	32	1076	nucleic acid binding transcription factor activity	ATF3;DLX2;EGR2;EGR3;FOS;FOSB;NR4A1;HOXA3;HOXB2;HOXB3;HOXB4;HES1;ID1;JUNB;MEIS1;MEIS2;MYBL1;PBX1;PPARG;TCF21;THRB;ZIC3;NR4A3;KLF4;HAND2;ATF6;PRRX2;CSRNP1;CSRNP3;ZNF300;ZNF585B;ZNF488
GO:0003700	0.000533467	2.00449	17.2369	32	1076	sequence-specific DNA binding transcription factor activity	ATF3;DLX2;EGR2;EGR3;FOS;FOSB;NR4A1;HOXA3;HOXB2;HOXB3;HOXB4;HES1;ID1;JUNB;MEIS1;MEIS2;MYBL1;PBX1;PPARG;TCF21;THRB;ZIC3;NR4A3;KLF4;HAND2;ATF6;PRRX2;CSRNP1;CSRNP3;ZNF300;ZNF585B;ZNF488
GO:0000981	0.000590293	2.48369	8.1699	19	510	sequence-specific DNA binding RNA polymerase II transcription factor activity	ATF3;EGR2;NR4A1;HES1;JUNB;MEIS1;MEIS2;MYBL1;PBX1;PPARG;TCF21;THRB;ZIC3;NR4A3;KLF4;HAND2;CSRNP1;CSRNP3;ZNF488
GO:0005294	0.000758865	123.779	0.0480583	2	3	neutral L-amino acid secondary active transmembrane transporter activity	SLC6A9;SLC7A11
GO:0018636	0.000758865	123.779	0.0480583	2	3	phenanthrene 9,10-monooxygenase activity	AKR1C1;AKR1C2
GO:0047086	0.000758865	123.779	0.0480583	2	3	ketosteroid monooxygenase activity	AKR1C1;AKR1C2
GO:0004497	0.000781896	5.04955	1.50583	7	94	monooxygenase activity	CYP1B1;CYP24A1;CYP27A1;AKR1C1;AKR1C2;PTGIS;MOXD1
GO:0008106	0.000803378	20.6986	0.192233	3	12	alcohol dehydrogenase (NADP+) activity	AKR1C1;AKR1C2;RDH10
GO:0001077	0.000922836	3.54729	3.01165	10	188	RNA polymerase II core promoter proximal region sequence-specific DNA binding transcription factor activity involved in positive regulation of transcription	EGR2;MEIS1;MEIS2;MYBL1;PBX1;TCF21;ZIC3;NR4A3;KLF4;HAND2
GO:0004953	0.00129806	16.9331	0.224272	3	14	icosanoid receptor activity	PPARG;PTGER2;PTGER4
GO:0000982	0.00137246	2.95701	4.30922	12	269	RNA polymerase II core promoter proximal region sequence-specific DNA binding transcription factor activity	ATF3;EGR2;HES1;MEIS1;MEIS2;MYBL1;PBX1;TCF21;ZIC3;NR4A3;KLF4;HAND2
GO:0047115	0.00150166	61.8855	0.0640777	2	4	trans-1,2-dihydrobenzene-1,2-diol dehydrogenase activity	AKR1C1;AKR1C2
GO:0050750	0.00160346	15.5211	0.240291	3	15	low-density lipoprotein particle receptor binding	SYT1;DKK1;PCSK9
GO:0043395	0.00195026	14.3263	0.256311	3	16	heparan sulfate proteoglycan binding	COMP;CFH;GPC6
GO:0008201	0.00225487	3.69485	2.3068	8	144	heparin binding	COMP;CFH;PGF;SERPINE2;CXCL6;POSTN;GREM2;FGFBP3
GO:0045236	0.00234031	13.3021	0.27233	3	17	CXCR chemokine receptor binding	CXCL1;CXCL3;CXCL6
GO:0004957	0.00247631	41.2545	0.0800971	2	5	prostaglandin E receptor activity	PTGER2;PTGER4
GO:0050656	0.00367525	30.9389	0.0961165	2	6	3'-phosphoadenosine 5'-phosphosulfate binding	CHST15;GAL3ST3
GO:0016705	0.00369017	3.39274	2.49903	8	156	oxidoreductase activity, acting on paired donors, with incorporation or reduction of molecular oxygen	CYP1B1;CYP24A1;CYP27A1;AKR1C1;AKR1C2;PTGIS;PTGS1;MOXD1
GO:0004033	0.00378686	10.9527	0.320388	3	20	aldo-keto reductase (NADP) activity	AKR1C1;AKR1C2;RDH10
GO:0070325	0.00378686	10.9527	0.320388	3	20	lipoprotein particle receptor binding	SYT1;DKK1;PCSK9
GO:0004032	0.00509109	24.7496	0.112136	2	7	alditol:NADP+ 1-oxidoreductase activity	AKR1C1;AKR1C2
GO:0004887	0.00509109	24.7496	0.112136	2	7	thyroid hormone receptor activity	THRB;NR4A3
GO:0005102	0.00509442	1.68626	21.482	34	1341	receptor binding	BDKRB2;COL3A1;S1PR3;EFNA5;GDF10;CXCL1;CXCL3;ITGB4;ITGB8;ROR2;TNFRSF11B;PDGFRA;PGF;SERPINE2;PPARG;CXCL6;SECTM1;SYT1;TCF21;WNT7B;PPAP2B;CRLF1;PPARGC1A;DKK1;CADM1;PLSCR4;GREM2;CHAC1;SYNDIG1;PDGFD;CTHRC1;DOK6;PCSK9;GDF6
GO:0016628	0.00567858	9.30805	0.368447	3	23	oxidoreductase activity, acting on the CH-CH group of donors, NAD or NADP as acceptor	AKR1C1;AKR1C2;TM7SF2
GO:0005544	0.00572891	6.06942	0.720874	4	45	calcium-dependent phospholipid binding	PLA2G4A;SYT1;ANXA10;SYT17
GO:0032052	0.00671663	20.6234	0.128155	2	8	bile acid binding	AKR1C1;AKR1C2
GO:0004879	0.00775172	5.52855	0.784951	4	49	ligand-activated sequence-specific DNA binding RNA polymerase II transcription factor activity	NR4A1;PPARG;THRB;NR4A3
GO:0098531	0.00775172	5.52855	0.784951	4	49	direct ligand regulated sequence-specific DNA binding transcription factor activity	NR4A1;PPARG;THRB;NR4A3
GO:0001968	0.00804783	8.09245	0.416505	3	26	fibronectin binding	IGFBP3;IGFBP5;LRRC15
GO:0015175	0.00804783	8.09245	0.416505	3	26	neutral amino acid transmembrane transporter activity	SLC6A9;SLC7A8;SLC7A11
GO:0005125	0.0081916	2.72958	3.46019	9	216	cytokine activity	GDF10;CXCL1;CXCL3;TNFRSF11B;CXCL6;SECTM1;CRLF1;GREM2;GDF6
GO:0017128	0.00854485	17.6761	0.144175	2	9	phospholipid scramblase activity	PLSCR4;ANO3
GO:0001012	0.00866762	2.23047	6.1034	13	381	RNA polymerase II regulatory region DNA binding	ATF3;EGR2;FOS;HOXB3;JUNB;MEIS1;MEIS2;MYBL1;PBX1;PPARG;ZIC3;HAND2;ATF6
GO:0033293	0.00891886	5.29264	0.81699	4	51	monocarboxylic acid binding	CRABP1;AKR1C1;AKR1C2;PPARG
GO:0072341	0.00891886	5.29264	0.81699	4	51	modified amino acid binding	GSTM1;SYT1;SDPR;PTGES
GO:0043394	0.00894818	7.75479	0.432524	3	27	proteoglycan binding	COMP;CFH;GPC6
GO:0008146	0.00954311	5.18205	0.83301	4	52	sulfotransferase activity	CHST1;HS3ST1;CHST15;GAL3ST3

## Sheet: GO_CC
Supplementary Table S5 GO terms for downregulated genes in ATF6−/− hMSCs compared to ATF6+/+ hMSCs (early passage).
GOCCID	Pvalue	OddsRatio	ExpCount	Count	Size	Term	Symbols
GO:0031012	1.84551e-15	6.12807	6.82794	35	414	extracellular matrix	GPC6;POSTN;CHI3L1;CTHRC1;COL3A1;COL6A3;COL7A1;COL8A2;COMP;CRIP2;FGFBP3;HAPLN3;DCN;OLFML2A;ADAMTS15;ELN;ALPL;ITGB4;LUM;MATN2;MFAP4;MMP10;MMP13;TNFRSF11B;VIT;SERPINE2;ADAMTSL4;NTN4;SNCA;TIMP4;WNT7B;PODNL1;COL18A1;EMILIN2;CPZ
GO:0005578	8.18535e-14	6.2823	5.64047	30	342	proteinaceous extracellular matrix	GPC6;POSTN;CHI3L1;CTHRC1;COL3A1;COL6A3;COL7A1;COL8A2;COMP;HAPLN3;DCN;ADAMTS15;ELN;ITGB4;LUM;MATN2;MFAP4;MMP10;MMP13;TNFRSF11B;VIT;ADAMTSL4;NTN4;SNCA;TIMP4;WNT7B;PODNL1;COL18A1;EMILIN2;CPZ
GO:0005615	3.36946e-08	2.65174	20.6487	48	1252	extracellular space	GPC6;LRRC17;MERTK;POSTN;CHI3L1;CTHRC1;COL3A1;COL6A3;COL7A1;COMP;HAPLN3;DCN;C3orf58;DKK1;ALPL;PCSK9;GDF10;LYPD3;CXCL1;CXCL3;CFH;CFI;IGFBP1;IGFBP3;IGFBP5;IGFBP6;GDF6;LUM;MMP10;MMP13;TNFRSF11B;PGF;SERPINE2;SULF2;PTGIS;CXCL6;SECTM1;GREM2;SORL1;ACTC1;THBD;TIMP4;TNFAIP2;C1S;WNT7B;COL18A1;DLK1;CRLF1
GO:0044420	2.17801e-07	6.95071	2.12755	13	129	extracellular matrix component	COL3A1;COL6A3;COL7A1;COL8A2;DCN;ELN;ITGB4;LUM;MATN2;MFAP4;NTN4;SNCA;COL18A1
GO:0005581	1.85123e-06	7.88347	1.45135	10	88	collagen trimer	COLEC10;CTHRC1;COL3A1;COL6A3;COL7A1;COL8A2;DCN;LUM;COL18A1;EMILIN2
GO:0005576	2.24017e-05	1.6907	73.4581	105	4454	extracellular region	CDH6;GPC6;LRRC17;MERTK;COLEC10;POSTN;SPINT2;CHI3L1;SDSL;CTHRC1;FAM129A;COL3A1;COL6A3;COL7A1;COL8A2;COMP;LRRC15;MUM1L1;FGFBP3;HAPLN3;CNTN4;DCN;AKR1C1;OLFML2A;ADAMTS15;EFNA5;ELN;C3orf58;PLAC9;FGFR3;DKK1;SLC7A8;TMEFF2;CADM1;ALPL;PCSK9;FAM19A5;MXRA5;OLFML2B;GDF10;LYPD3;CXCL1;CXCL3;CFH;CFI;IGFBP1;IGFBP3;IGFBP5;IGFBP6;IGSF1;ISLR;ITGB4;ITGB8;DRAXIN;GDF6;LUM;MATN2;MEST;MFAP4;MMP10;MMP13;ASS1;NPR3;TNFRSF1…
GO:0044421	0.000181638	1.62485	60.9897	87	3698	extracellular region part	CDH6;GPC6;LRRC17;MERTK;POSTN;CHI3L1;SDSL;CTHRC1;FAM129A;COL3A1;COL6A3;COL7A1;COL8A2;COMP;LRRC15;MUM1L1;HAPLN3;DCN;AKR1C1;ADAMTS15;ELN;C3orf58;DKK1;SLC7A8;CADM1;ALPL;PCSK9;MXRA5;GDF10;LYPD3;CXCL1;CXCL3;CFH;CFI;IGFBP1;IGFBP3;IGFBP5;IGFBP6;ISLR;ITGB4;ITGB8;GDF6;LUM;MATN2;MEST;MFAP4;MMP10;MMP13;ASS1;NPR3;TNFRSF11B;VIT;PGF;SERPINE2;A4GALT;ADAMTSL4;SULF2;SUSD2;PLSCR4;MAN1C1;PTGIS;PTGS1;NTN4;S100A6;CXCL…
GO:0031225	0.00019583	4.37634	2.47389	10	150	anchored component of membrane	GPC6;CNTN4;EFNA5;ALPL;GAS1;GGT5;LYPD3;CNTN6;LSAMP;BST1
GO:0098644	0.000664085	22.5865	0.181419	3	11	complex of collagen trimers	COL6A3;COL7A1;DCN
GO:0005589	0.000804361	120.091	0.0494778	2	3	collagen type VI trimer	COL6A3;DCN
GO:0016942	0.000804361	120.091	0.0494778	2	3	insulin-like growth factor binding protein complex	IGFBP3;IGFBP5
GO:0036454	0.000804361	120.091	0.0494778	2	3	growth factor complex	IGFBP3;IGFBP5
GO:0071953	0.000804361	120.091	0.0494778	2	3	elastic fiber	ELN;MFAP4
GO:0098647	0.000804361	120.091	0.0494778	2	3	collagen beaded filament	COL6A3;DCN
GO:0005583	0.00112326	18.0671	0.214404	3	13	fibrillar collagen trimer	COL3A1;COL7A1;LUM
GO:0044459	0.00118734	1.62052	39.0875	58	2370	plasma membrane part	GPC6;MERTK;TSPAN9;CMKLR1;S1PR3;EFNA5;FGFR3;NLGN1;EPB41L3;SLC7A8;KCNE4;CADM1;PCSK9;GABRB1;GAS1;GEM;GGT5;LYPD3;TNFRSF21;GPR37;GRIA1;ITGB4;ITGB8;ITPR3;NPR3;ROR2;PCDH7;CALHM2;PDGFRA;SERPINE2;FXYD6;ERRFI1;LGR4;CACNA2D3;ANKH;PTGER2;PTGIS;RGS2;BDKRB2;S100A6;SGCD;SLC6A9;SORL1;SYT1;THBD;TM7SF2;CYBRD1;SYNDIG1;SLITRK6;SDPR;MEGF10;LGR5;ABCC3;DLK1;ST3GAL5;SLC16A6;ADGRG1;CELSR1
GO:0031226	0.00170591	1.7343	24.7554	40	1501	intrinsic component of plasma membrane	GPC6;MERTK;CMKLR1;S1PR3;EFNA5;FGFR3;NLGN1;SLC7A8;GABRB1;GAS1;GGT5;LYPD3;TNFRSF21;GPR37;GRIA1;ITGB4;ITGB8;ITPR3;NPR3;ROR2;PCDH7;CALHM2;PDGFRA;FXYD6;LGR4;ANKH;PTGER2;BDKRB2;SLC6A9;SORL1;THBD;TM7SF2;SYNDIG1;SLITRK6;LGR5;ABCC3;ST3GAL5;SLC16A6;ADGRG1;CELSR1
GO:0044431	0.00173874	2.00841	13.2106	25	801	Golgi apparatus part	GPC6;POSTN;DCN;C3orf58;TMEM130;ATF6;GRB14;LUM;FAM198B;CHST15;SYT17;A4GALT;CSGALNACT1;SULF2;MAN1C1;SORL1;WNT7B;MALL;CHAC1;PDGFD;CHST1;LGR5;ST3GAL5;GAL3ST3;HS3ST1
GO:0031224	0.00203412	1.43455	90.6434	114	5496	intrinsic component of membrane	CDH6;GPC6;LHFPL2;BTN3A3;MERTK;SPINT2;TSPAN9;CMKLR1;LRRC15;UNC5D;CNTN4;RDH10;LINGO2;DIO2;S1PR3;EFNA5;TMEM26;UNC5B;TMEM130;FGFR3;NLGN1;ATF6;SLC7A8;SLC7A11;TMEFF2;KCNE4;CADM1;ALPL;GABRB1;FAM19A5;MOXD1;SLITRK5;GAS1;GGT5;LYPD3;TNFRSF21;PCDH17;CNTN6;GPR37;GRIA1;DNAJC15;IGSF1;ITGB4;ITGB8;ITPR3;LSAMP;MEST;TSPAN11;NPR3;ROR2;IL21R;PCDH7;CALHM2;FKBP11;FAM198B;CHST15;PDE3A;PDGFRA;FXYD6;A4GALT;PCDH18;SDK2;SLC…
GO:0046658	0.00378483	6.89684	0.643212	4	39	anchored component of plasma membrane	EFNA5;GAS1;GGT5;LYPD3
GO:0071944	0.00393659	1.41073	80.0551	101	4854	cell periphery	CDH6;GPC6;SPRY1;BTN3A3;MERTK;TSPAN9;FAM129A;CLNS1A;CMKLR1;COL6A3;RFTN2;CRIP2;CNTN4;FAM84B;DAPK1;DIO2;S1PR3;EFNA5;FGFR3;NLGN1;DKK1;EPB41L3;SLC7A8;RASD2;SLC7A11;KCNE4;CADM1;ALPL;PCSK9;GABRB1;GAS1;GEM;GGT5;LYPD3;TNFRSF21;PCDH17;CNTN6;GPR37;GRB14;GRIA1;MYLIP;ITGB4;ITGB8;ITPR3;LSAMP;NPR3;NPTX1;ROR2;PCDH7;CALHM2;PDGFRA;SYT17;SERPINE2;FXYD6;ERRFI1;PCDH18;LGR4;CACNA2D3;SULF2;PCDHB13;ANKH;SUSD2;PLSCR4;PTG…
GO:0044425	0.00427729	1.38124	106.889	129	6481	membrane part	CDH6;GPC6;LHFPL2;BTN3A3;MERTK;SPINT2;TSPAN9;CMKLR1;LRRC15;UNC5D;CNTN4;CYP1B1;RDH10;LINGO2;DIO2;S1PR3;EFNA5;C3orf58;TMEM26;UNC5B;TMEM130;FGFR3;NLGN1;ATF6;EPB41L3;SLC7A8;SLC7A11;TMEFF2;KCNE4;CADM1;ALPL;PCSK9;GABRB1;FAM19A5;MOXD1;SLITRK5;GAS1;GEM;GGT5;LYPD3;TNFRSF21;PCDH17;CNTN6;GPR37;GRIA1;DNAJC15;MYLIP;IGSF1;ITGB4;ITGB8;ITPR3;LSAMP;MEST;TSPAN11;NPR3;ROR2;IL21R;PCDH7;CALHM2;FKBP11;FAM198B;CHST15;PD…
GO:0005886	0.00459008	1.40388	78.5708	99	4764	plasma membrane	CDH6;GPC6;SPRY1;BTN3A3;MERTK;TSPAN9;FAM129A;CLNS1A;CMKLR1;COL6A3;RFTN2;CNTN4;FAM84B;DAPK1;DIO2;S1PR3;EFNA5;FGFR3;NLGN1;DKK1;EPB41L3;SLC7A8;RASD2;SLC7A11;KCNE4;CADM1;ALPL;PCSK9;GABRB1;GAS1;GEM;GGT5;LYPD3;TNFRSF21;PCDH17;CNTN6;GPR37;GRB14;GRIA1;MYLIP;ITGB4;ITGB8;ITPR3;LSAMP;NPR3;NPTX1;ROR2;PCDH7;CALHM2;PDGFRA;SYT17;SERPINE2;FXYD6;ERRFI1;PCDH18;LGR4;CACNA2D3;SULF2;PCDHB13;ANKH;SUSD2;PLSCR4;PTGER2;PT…
GO:0005604	0.00462899	4.1309	1.55031	6	94	basement membrane	COL7A1;COL8A2;ITGB4;MATN2;NTN4;COL18A1
GO:0005788	0.00483694	2.97845	3.18307	9	193	endoplasmic reticulum lumen	COL3A1;COL6A3;COL7A1;COL8A2;ADAMTSL4;RCN3;WNT7B;PDGFD;COL18A1
GO:0031232	0.00538937	24.0125	0.115448	2	7	extrinsic component of external side of plasma membrane	PCSK9;SERPINE2
GO:0060076	0.00542031	9.50405	0.362837	3	22	excitatory synapse	NLGN1;SYT1;SYNDIG1
GO:0005794	0.00576916	1.65448	22.4299	35	1360	Golgi apparatus	GPC6;BTN3A3;POSTN;DCN;C3orf58;TMEM130;FGFR3;ATF6;PCSK9;GRB14;ID1;IGFBP6;LUM;FAM198B;CHST15;SYT17;PLA2G4A;A4GALT;CSGALNACT1;SULF2;MAN1C1;SECTM1;SNCA;SORL1;WNT7B;MALL;CHAC1;PDGFD;CHST1;LGR5;PPAP2B;ST3GAL5;GAL3ST3;PKDCC;HS3ST1
GO:0030173	0.00585823	6.03298	0.725675	4	44	integral component of Golgi membrane	A4GALT;CSGALNACT1;MAN1C1;ST3GAL5
GO:0016021	0.00587655	1.37699	88.6148	109	5373	integral component of membrane	CDH6;GPC6;LHFPL2;BTN3A3;MERTK;SPINT2;TSPAN9;CMKLR1;LRRC15;UNC5D;RDH10;LINGO2;DIO2;S1PR3;TMEM26;UNC5B;TMEM130;FGFR3;NLGN1;ATF6;SLC7A8;SLC7A11;TMEFF2;KCNE4;CADM1;ALPL;GABRB1;FAM19A5;MOXD1;SLITRK5;GAS1;GGT5;LYPD3;TNFRSF21;PCDH17;GPR37;GRIA1;DNAJC15;IGSF1;ITGB4;ITGB8;ITPR3;MEST;TSPAN11;NPR3;ROR2;IL21R;PCDH7;CALHM2;FKBP11;FAM198B;CHST15;PDE3A;PDGFRA;FXYD6;A4GALT;PCDH18;SDK2;SLC22A15;LGR4;CSGALNACT1;CA…
GO:0031228	0.00857641	5.36109	0.808138	4	49	intrinsic component of Golgi membrane	A4GALT;CSGALNACT1;MAN1C1;ST3GAL5
GO:0005887	0.00860871	1.59567	23.8648	36	1447	integral component of plasma membrane	GPC6;MERTK;CMKLR1;S1PR3;FGFR3;NLGN1;SLC7A8;GABRB1;TNFRSF21;GPR37;GRIA1;ITGB4;ITGB8;ITPR3;NPR3;ROR2;PCDH7;CALHM2;PDGFRA;FXYD6;LGR4;ANKH;PTGER2;BDKRB2;SLC6A9;SORL1;THBD;TM7SF2;SYNDIG1;SLITRK6;LGR5;ABCC3;ST3GAL5;SLC16A6;ADGRG1;CELSR1
GO:0005641	0.00903972	17.1498	0.148433	2	9	nuclear envelope lumen	SORL1;PTGES
