# Supplementary material for: ATF6 safeguards organelle homeostasis and cellular aging in human mesenchymal stem cells
Source: Cell Discov. 2018 Jan 5;4:2. doi: 10.1038/s41421-017-0003-0 (PMC5798892; doi:10.1038/s41421-017-0003-0)
Supplement: Supplementary file 11 — Supplementary Table 6 [file 41421_2017_3_MOESM11_ESM.xlsx]

## Sheet: GO_BP
Supplementary Table S6 GO terms for downregulated genes in ATF6−/− hMSCs compared to ATF6+/+ hMSCs (late passage).
GOBPID	Pvalue	OddsRatio	ExpCount	Count	Size	Term	Symbols
GO:0030198	1.61e-21	6.77125	8.6611	47	385	extracellular matrix organization	FBLN5;POSTN;SPINT2;ADAMTS5;EMILIN1;COL3A1;COL5A2;COL6A3;COL7A1;COL9A2;COL12A1;HAPLN1;ADAMTS14;CTSK;CCDC80;CYP1B1;DCN;OLFML2A;FBLN2;FGG;ITGA11;SULF1;RGCC;TNC;ITGA1;ITGB4;LAMA2;LAMA4;LAMA5;LGALS3;LUM;MFAP4;MMP2;TNFRSF11B;COL5A3;VIT;CSGALNACT1;SULF2;NTN4;BCL3;SNCA;TGFB3;VCAM1;COL21A1;KAZALD1;GDF5;COL25A1
GO:0043062	1.8e-21	6.75085	8.6836	47	386	extracellular structure organization	FBLN5;POSTN;SPINT2;ADAMTS5;EMILIN1;COL3A1;COL5A2;COL6A3;COL7A1;COL9A2;COL12A1;HAPLN1;ADAMTS14;CTSK;CCDC80;CYP1B1;DCN;OLFML2A;FBLN2;FGG;ITGA11;SULF1;RGCC;TNC;ITGA1;ITGB4;LAMA2;LAMA4;LAMA5;LGALS3;LUM;MFAP4;MMP2;TNFRSF11B;COL5A3;VIT;CSGALNACT1;SULF2;NTN4;BCL3;SNCA;TGFB3;VCAM1;COL21A1;KAZALD1;GDF5;COL25A1
GO:0009653	5.65e-18	2.77225	60.7402	128	2700	anatomical structure morphogenesis	CD24;BCL2L11;CDH11;SPRY1;RAMP1;SPON2;MAB21L2;SPINT2;LZTS1;CHN1;CLU;LRIG3;COL3A1;COL5A2;COL6A3;COL7A1;COL9A2;COL12A1;CPE;CRABP2;CTSZ;CYP1B1;RDH10;DCN;DLX2;DPYSL3;EDNRA;EFNA5;EFNB3;EPHA5;EPHB3;ETV1;FGG;FOXF1;EPB41L3;SULF1;CADM1;FRZB;WWTR1;GAP43;TSKU;TENM4;SLITRK5;GFRA1;GJA1;RGCC;SLC40A1;HGF;HOXB2;HOXB3;HES1;TNC;ID2;APOE;IGFBP5;ITGA1;ITGB4;AFF3;LAMA2;LAMA5;LIFR;LRP5;SMAD1;MATN2;MMP2;MSX1;MSX2;NEFH;R…
GO:0048731	2.42e-17	2.49912	95.4296	170	4242	system development	CD24;BCL2L11;CDH11;LRRC17;SPRY1;RAMP1;SPON2;FST;SEMA6B;MAB21L2;TXNIP;POSTN;SPINT2;ADAMTS7;LZTS1;CHN1;CLU;LRIG3;COL3A1;COL5A2;COL6A3;COL9A2;COL12A1;ADORA1;CPE;CRABP2;HAPLN1;ZBTB46;SIX5;CTSZ;CYP1B1;RDH10;DCN;DLX2;DPYSL3;EDNRA;EFNA5;EFNB3;EGR1;AHR;EPHA5;EPHB3;ETV1;SEMA3D;ITGA11;FOXF1;EPB41L3;SULF1;FOS;CADM1;FRZB;WWTR1;GAP43;TSKU;TENM4;SLITRK5;NUPR1;GDF10;GFRA1;GJA1;RGCC;MYLIP;CXCL1;SLC40A1;HGF;HMGCS…
GO:0032502	9.36e-17	2.39723	127.757	205	5679	developmental process	CD24;BCL2L11;CDH11;LRRC17;SPRY1;RAMP1;SPON2;FST;SEMA6B;MAB21L2;TXNIP;POSTN;SPINT2;ADAMTS7;LZTS1;CHN1;CLU;LRIG3;COL3A1;COL5A2;COL6A3;COL7A1;COL9A2;COL12A1;ADORA1;CPE;CRABP1;CRABP2;HAPLN1;ZBTB46;SIX5;CTSZ;CYP1B1;RDH10;DCN;AKR1C1;DIO3;DLX2;DPYSL3;EDNRA;EFNA5;EFNB3;EGR1;AHR;EPHA5;EPHB3;ETV1;SEMA3D;FGG;ITGA11;PLA2R1;FOXF1;EPB41L3;SULF1;ANGPTL2;FOS;CADM1;FRZB;FNDC5;WWTR1;GAP43;TSKU;TENM4;SLITRK5;NUPR1;…
GO:0044767	2.15e-16	2.37317	125.867	202	5595	single-organism developmental process	CD24;BCL2L11;CDH11;LRRC17;SPRY1;RAMP1;SPON2;FST;SEMA6B;MAB21L2;TXNIP;POSTN;SPINT2;ADAMTS7;LZTS1;CHN1;CLU;LRIG3;COL3A1;COL5A2;COL6A3;COL7A1;COL9A2;COL12A1;ADORA1;CPE;CRABP1;CRABP2;HAPLN1;ZBTB46;SIX5;CTSZ;CYP1B1;RDH10;DCN;AKR1C1;DIO3;DLX2;DPYSL3;EDNRA;EFNA5;EFNB3;EGR1;AHR;EPHA5;EPHB3;ETV1;SEMA3D;FGG;ITGA11;PLA2R1;FOXF1;EPB41L3;SULF1;ANGPTL2;FOS;CADM1;FRZB;FNDC5;WWTR1;GAP43;TSKU;TENM4;SLITRK5;NUPR1;…
GO:0001501	2.24e-16	4.94999	11.1132	46	494	skeletal system development	CDH11;LRRC17;POSTN;ADAMTS7;COL3A1;COL5A2;COL9A2;COL12A1;HAPLN1;RDH10;DLX2;SULF1;CADM1;FRZB;GDF10;HOXB2;HOXB3;LGALS3;LRP5;LUM;SMAD1;ARSE;MMP2;MSX1;MSX2;NPR3;ROR2;TNFRSF11B;PBX1;PRRX2;PDGFRA;PDGFRB;CSGALNACT1;SULF2;PTGER4;SFRP1;SIX1;SOX4;TGFB3;GDF5;DCHS1;DLK1;PKDCC;DHRS3;ACVRL1;HAND2
GO:0007275	5.15e-16	2.37219	107.87	181	4795	multicellular organismal development	CD24;BCL2L11;CDH11;LRRC17;SPRY1;RAMP1;SPON2;FST;SEMA6B;MAB21L2;TXNIP;POSTN;SPINT2;ADAMTS7;LZTS1;CHN1;CLU;LRIG3;COL3A1;COL5A2;COL6A3;COL7A1;COL9A2;COL12A1;ADORA1;CPE;CRABP1;CRABP2;HAPLN1;ZBTB46;SIX5;CTSZ;CYP1B1;RDH10;DCN;DLX2;DPYSL3;EDNRA;EFNA5;EFNB3;EGR1;AHR;EPHA5;EPHB3;ETV1;SEMA3D;ITGA11;FOXF1;EPB41L3;SULF1;ANGPTL2;FOS;CADM1;FRZB;WWTR1;GAP43;TSKU;TENM4;SLITRK5;NUPR1;GDF10;GFRA1;GJA1;DKK2;RGCC;MY…
GO:0044707	8.92e-16	2.33188	150.163	226	6675	single-multicellular organism process	CD24;BCL2L11;CDH11;LRRC17;SPRY1;RAMP1;SPON2;FST;SEMA6B;MAB21L2;TXNIP;POSTN;SPINT2;ADAMTS7;LZTS1;CHN1;CLU;SERPINA3;LRIG3;COL3A1;COL5A2;COL6A3;COL7A1;COL9A2;COL12A1;ADORA1;CPE;CRABP1;CRABP2;HAPLN1;ZBTB46;ADAMTS14;CSRP1;SIX5;CTSK;CTSZ;CYP1B1;RDH10;DCN;AKR1C1;DIO3;DLX2;DPYSL3;EDNRA;EFNA5;EFNB3;EGR1;AHR;EPHA5;EPHB3;ETV1;SEMA3D;FGG;ITGA11;PLA2R1;FOXF1;EPB41L3;SULF1;ANGPTL2;FOS;CADM1;ABCA4;FRZB;WWTR1;GA…
GO:0048856	2.34e-15	2.3167	112.977	185	5022	anatomical structure development	CD24;BCL2L11;CDH11;LRRC17;SPRY1;RAMP1;SPON2;FST;SEMA6B;MAB21L2;TXNIP;POSTN;SPINT2;ADAMTS7;LZTS1;CHN1;CLU;LRIG3;COL3A1;COL5A2;COL6A3;COL7A1;COL9A2;COL12A1;ADORA1;CPE;CRABP2;HAPLN1;ZBTB46;SIX5;CTSZ;CYP1B1;RDH10;DCN;AKR1C1;DLX2;DPYSL3;EDNRA;EFNA5;EFNB3;EGR1;AHR;EPHA5;EPHB3;ETV1;SEMA3D;FGG;ITGA11;FOXF1;EPB41L3;SULF1;FOS;CADM1;FRZB;WWTR1;GAP43;TSKU;TENM4;SLITRK5;NUPR1;GDF10;GFRA1;GJA1;RGCC;MYLIP;CXCL1…
GO:0032501	3.73e-15	2.292	155.742	230	6923	multicellular organismal process	CD24;BCL2L11;CDH11;LRRC17;SPRY1;RAMP1;SPON2;FST;SEMA6B;MAB21L2;TXNIP;POSTN;SPINT2;ADAMTS7;LZTS1;CHN1;AZIN2;CLU;SERPINA3;LRIG3;COL3A1;COL5A2;COL6A3;COL7A1;COL9A2;COL12A1;ADORA1;CPE;CRABP1;CRABP2;HAPLN1;ZBTB46;ADAMTS14;CSRP1;SIX5;CTSK;CTSZ;CYP1B1;RDH10;DCN;AKR1C1;DIO3;DLX2;DPYSL3;EDNRA;EFNA5;EFNB3;EGR1;AHR;EPHA5;EPHB3;ETV1;SEMA3D;FGG;ITGA11;PLA2R1;FOXF1;EPB41L3;SULF1;ANGPTL2;FOS;CADM1;ABCA4;FRZB;WW…
GO:0001655	3.94e-14	5.64487	7.13135	34	317	urogenital system development	CD24;BCL2L11;SPRY1;RDH10;DCN;EGR1;AHR;EPHB3;FOXF1;SULF1;WWTR1;HES1;TNC;ID2;ITGB4;LAMA5;SMAD1;ASS1;PBX1;GCNT4;PDGFRA;PDGFRB;SERPINF1;KIF26B;LGR4;SULF2;ACTA2;SFRP1;STRA6;SIX1;SOX4;LGR5;DCHS1;NRP1
GO:0051239	4.16e-14	2.53977	54.0588	110	2403	regulation of multicellular organismal process	CD24;BCL2L11;LRRC17;SPRY1;SPON2;FST;ADAMTS7;LZTS1;CHN1;CLU;COL3A1;COL5A2;ADORA1;CRABP2;ZBTB46;CYP1B1;DIO3;DLX2;DPYSL3;EGR1;EPHB3;FGG;SULF1;FOS;CADM1;FRZB;WWTR1;TENM4;SLITRK5;NUPR1;GDF10;GJA1;RGCC;MYLIP;GSTM2;HGF;HLA-A;HOXB3;HES1;HSPA1A;ID2;ID4;APOE;IGFBP5;ITPKB;LAMA2;LAMA4;LAMA5;GDF6;LGALS3;LRP5;LSAMP;LUM;SMAD1;MEIS2;MFAP4;MSX1;ROR2;TNFRSF11B;PBX1;DACT1;PDE3A;PDGFRA;PDGFRB;SERPINF1;ERRFI1;SYTL2;L…
GO:0048518	4.49e-14	2.21848	118.893	188	5285	positive regulation of biological process	CD24;BCL2L11;SH2D3C;SPRY1;RAMP1;SPON2;FST;CEBPD;MAB21L2;TXNIP;PNMA2;CHN1;AZIN2;FAM129A;CLU;COL3A1;LRRC15;ADORA1;CRABP2;ZBTB46;SIX5;CTSK;CCDC80;PLEKHG4B;CYP1B1;DAPK1;DCN;DIO3;DLX2;DPYSL3;EDNRA;EFNA5;EGR1;AHR;EPHA5;EPHB3;ETV1;FBLN2;FGG;PLA2R1;ATF6;FOXF1;RGL1;SULF1;FOS;CADM1;FRZB;FNDC5;WWTR1;TENM4;SLITRK5;NUPR1;GDF10;GJA1;DKK2;GRK5;RGCC;DNAJC15;MYLIP;CXCL1;CXCL2;CXCL3;GSTM2;SLC40A1;CFH;HGF;HIC1;HLA-…
GO:0072001	2.35e-13	5.81051	6.29898	31	280	renal system development	CD24;BCL2L11;SPRY1;RDH10;DCN;EGR1;FOXF1;SULF1;WWTR1;HES1;ID2;ITGB4;LAMA5;SMAD1;ASS1;PBX1;GCNT4;PDGFRA;PDGFRB;SERPINF1;KIF26B;LGR4;SULF2;ACTA2;SFRP1;STRA6;SIX1;SOX4;LGR5;DCHS1;NRP1
GO:0022610	2.8e-13	2.86423	32.1023	77	1427	biological adhesion	CD24;BCL2L11;CDH6;CDH11;SPON2;FBLN5;POSTN;SPINT2;EMILIN1;COL3A1;COL6A3;COL7A1;COL12A1;LRRC15;HAPLN1;CSRP1;CCDC80;CYP1B1;EFNA5;EGR1;CADM4;EPHB3;FBLN2;FGG;ITGA11;CADM1;SNED1;PCDH17;RGCC;HLA-A;HES1;TNC;IGFBP2;ISLR;ITGA1;ITGB4;ITPKB;LAMA2;LAMA4;LAMA5;LGALS3;LSAMP;MFAP4;ASS1;NCAM2;COL5A3;PDGFRA;VIT;PCDH18;KIF26B;ACKR3;PTGER4;TENM2;PREX1;PCDHB16;BCL3;CCL11;CXCL12;SFRP1;SOX4;SPOCK1;THBS2;TNFSF4;VCAM1;SV…
GO:0009605	3.25e-13	2.43902	56.4884	111	2511	response to external stimulus	CD24;BCL2L11;GPC6;IFITM3;SPON2;TXNIP;ADAMTS5;ADAMTS7;LZTS1;CHN1;CLU;COL3A1;COL5A2;COL6A3;COL9A2;ADORA1;HAPLN1;CTSK;RDH10;DCN;AKR1C1;DPYSL3;EFNA5;EFNB3;EGR1;EPHA5;EPHB3;ETV1;FGG;FOS;ABCA4;GAP43;GFRA1;GJA1;PCSK1N;DNAJC15;CXCL1;CXCL2;CXCL3;CFH;HGF;HLA-A;MR1;HMGCS1;ID2;CFI;IFIT1;APOE;IGFBP2;IL1R1;ITGA1;LAMA2;LDLR;LGALS3;MATN2;MEIS2;MMP2;ASS1;TNFRSF11B;COL5A3;FAM13B;PDGFRA;PDGFRB;SERPINF1;PLSCR1;IL17R…
GO:0030154	3.64e-13	2.25227	82.8766	144	3684	cell differentiation	CD24;BCL2L11;CDH11;LRRC17;SPRY1;SPON2;FST;SEMA6B;TXNIP;SPINT2;ADAMTS7;LZTS1;CHN1;CLU;COL3A1;COL5A2;COL6A3;COL7A1;COL9A2;COL12A1;CRABP2;ZBTB46;SIX5;RDH10;AKR1C1;DLX2;DPYSL3;EDNRA;EFNA5;EFNB3;EGR1;EPHA5;EPHB3;ETV1;SEMA3D;FGG;ITGA11;FOXF1;EPB41L3;SULF1;FOS;CADM1;FRZB;FNDC5;WWTR1;GAP43;TSKU;TENM4;SLITRK5;NUPR1;GDF10;GFRA1;GJA1;GRK5;RGCC;HGF;HOXB3;HES1;TNC;TMEM119;ID2;ID4;APOE;IGFBP5;ITGA1;ITGB4;ITPKB…
GO:0007155	6.52e-13	2.82891	31.9673	76	1421	cell adhesion	CD24;BCL2L11;CDH6;CDH11;SPON2;FBLN5;POSTN;SPINT2;EMILIN1;COL3A1;COL6A3;COL7A1;COL12A1;HAPLN1;CSRP1;CCDC80;CYP1B1;EFNA5;EGR1;CADM4;EPHB3;FBLN2;FGG;ITGA11;CADM1;SNED1;PCDH17;RGCC;HLA-A;HES1;TNC;IGFBP2;ISLR;ITGA1;ITGB4;ITPKB;LAMA2;LAMA4;LAMA5;LGALS3;LSAMP;MFAP4;ASS1;NCAM2;COL5A3;PDGFRA;VIT;PCDH18;KIF26B;ACKR3;PTGER4;TENM2;PREX1;PCDHB16;BCL3;CCL11;CXCL12;SFRP1;SOX4;SPOCK1;THBS2;TNFSF4;VCAM1;SVEP1;ADA…
GO:0001944	1.33e-12	3.92642	13.0029	44	578	vasculature development	RAMP1;COL3A1;CYP1B1;EDNRA;EGR1;AHR;EPHB3;FOXF1;SULF1;GJA1;RGCC;HGF;HOXB3;HES1;APOE;LAMA5;LRP5;MMP2;PRRX2;PDGFRA;PDGFRB;SERPINF1;ERRFI1;ACKR3;PLXDC1;RHOJ;PTGIS;HEG1;ACTA2;CCL11;CXCL12;SFRP1;STRA6;SIX1;SOX4;THBS2;SCG2;PPAP2B;NRP1;SOCS3;KLF4;ACVRL1;HAND2;SEMA3E
GO:0009888	1.9e-12	2.6063	39.5486	86	1758	tissue development	CD24;LRRC17;SPRY1;FST;TXNIP;POSTN;SPINT2;ADAMTS7;COL3A1;COL5A2;COL7A1;COL12A1;CRABP2;CTSZ;CYP1B1;RDH10;DCN;AKR1C1;DLX2;EDNRA;EGR1;FOXF1;SULF1;FOS;FRZB;WWTR1;GAP43;TENM4;NUPR1;GJA1;RGCC;SLC40A1;HGF;HOXB2;HOXB3;HES1;TNC;ID2;IGFBP5;ITGB4;LAMA5;LGALS3;LRP5;LUM;SMAD1;MEST;MMP2;MSX1;ROR2;PBX1;GCNT4;PRRX2;PDGFRA;PDGFRB;SERPINF1;ERRFI1;KIF26B;LGR4;CSGALNACT1;SULF2;RHOJ;PTGIS;HEG1;ACTA2;NTN4;BFSP1;CCL11;C…
GO:0048598	2.01e-12	3.87388	13.1604	44	585	embryonic morphogenesis	BCL2L11;MAB21L2;SPINT2;LRIG3;COL5A2;COL7A1;COL12A1;CRABP2;RDH10;DLX2;FOXF1;SULF1;FRZB;TENM4;GJA1;HOXB2;HOXB3;HES1;ID2;ITGB4;AFF3;LAMA5;LRP5;SMAD1;MMP2;MSX1;ROR2;PBX1;DACT1;PRRX2;PDGFRA;SFRP1;STRA6;SIX1;SOX4;TGFB3;ZIC2;GDF5;FZD7;PPAP2B;NRP1;SOCS3;KLF4;HAND2
GO:0042127	2.37e-12	2.74629	32.7997	76	1458	regulation of cell proliferation	CD24;SPRY1;MAB21L2;TXNIP;PODN;ADORA1;SIX5;CYP1B1;EGR1;AHR;SULF1;FRZB;WWTR1;NUPR1;GJA1;GRK5;RGCC;CXCL1;CXCL2;CXCL3;HGF;HLA-A;HES1;TNC;ID2;ID4;APOE;IGFBP2;IGFBP5;IGFBP6;ITGA1;LAMA5;LGALS3;LIFR;LRP5;SMAD1;MSX1;NPR3;ROR2;PBX1;PRRX2;PDGFRA;PDGFRB;SERPINF1;ERRFI1;PID1;HTRA1;PTGS1;BDKRB2;S100A6;CCL11;CXCL6;CXCL5;CXCL12;SFRP1;SIX1;SKP2;SOX4;BST1;TGFB3;TNFSF4;VCAM1;SCG2;GDF5;FZD7;ZNF503;IFITM1;LGR5;PDE5A;…
GO:0040011	3.04e-12	2.59294	39.1887	85	1742	locomotion	CD24;GPC6;IFITM3;SPON2;SPINT2;CHN1;PODN;COL3A1;COL5A2;COL6A3;COL9A2;LRRC15;ADORA1;CYP1B1;DPYSL3;EFNA5;EFNB3;EPHA5;EPHB3;ETV1;ITGA11;SULF1;GAP43;GFRA1;GJA1;RGCC;CXCL1;CXCL2;CXCL3;HGF;HES1;HSPA1A;APOE;IGFBP5;ITGA1;ITGB4;LAMA2;LAMA4;LAMA5;LGALS3;LRP5;MATN2;MMP2;ROR2;COL5A3;PDGFRA;PDGFRB;SERPINF1;IL17RD;PROS1;RGMA;PSMB9;ACKR3;CAMK1D;CEMIP;PTGER4;TENM2;PREX1;PTX3;NTN4;BDKRB1;CCL11;CXCL6;CXCL5;CXCL12;S…
GO:0048869	3.8e-12	2.15346	88.7032	148	3943	cellular developmental process	CD24;BCL2L11;CDH11;LRRC17;SPRY1;SPON2;FST;SEMA6B;TXNIP;SPINT2;ADAMTS7;LZTS1;CHN1;CLU;COL3A1;COL5A2;COL6A3;COL7A1;COL9A2;COL12A1;CRABP2;ZBTB46;SIX5;RDH10;AKR1C1;DLX2;DPYSL3;EDNRA;EFNA5;EFNB3;EGR1;EPHA5;EPHB3;ETV1;SEMA3D;FGG;ITGA11;FOXF1;EPB41L3;SULF1;FOS;CADM1;FRZB;FNDC5;WWTR1;GAP43;TSKU;TENM4;SLITRK5;NUPR1;GDF10;GFRA1;GJA1;GRK5;RGCC;HGF;HOXB3;HES1;TNC;TMEM119;ID2;ID4;APOE;IGFBP5;ITGA1;ITGB4;ITPKB…
GO:0001568	5.8e-12	3.87513	12.508	42	556	blood vessel development	RAMP1;COL3A1;CYP1B1;EDNRA;EGR1;AHR;EPHB3;FOXF1;SULF1;GJA1;RGCC;HGF;HOXB3;HES1;APOE;LAMA5;LRP5;MMP2;PRRX2;PDGFRA;PDGFRB;SERPINF1;ACKR3;PLXDC1;PTGIS;HEG1;ACTA2;CCL11;CXCL12;SFRP1;STRA6;SIX1;SOX4;THBS2;SCG2;PPAP2B;NRP1;SOCS3;KLF4;ACVRL1;HAND2;SEMA3E
GO:0009887	6.72e-12	3.16137	20.5617	56	914	organ morphogenesis	BCL2L11;SPRY1;LRIG3;COL3A1;COL5A2;CPE;CTSZ;RDH10;DCN;DLX2;FOXF1;SULF1;FRZB;WWTR1;TSKU;GJA1;SLC40A1;HGF;HOXB2;HOXB3;HES1;TNC;ID2;IGFBP5;ITGB4;LAMA5;LRP5;MMP2;MSX1;MSX2;ROR2;TNFRSF11B;PBX1;GCNT4;PRRX2;PDGFRA;PDGFRB;ERRFI1;KIF26B;LGR4;CSGALNACT1;HTRA1;HEG1;ACTA2;NTN4;CCL11;SFRP1;STRA6;SIX1;SOX4;TGFB3;ZNF22;DCHS1;NRP1;DHRS3;HAND2
GO:0001822	1.1e-11	5.46997	5.96154	28	265	kidney development	CD24;BCL2L11;SPRY1;RDH10;DCN;EGR1;SULF1;WWTR1;HES1;ID2;LAMA5;SMAD1;ASS1;PBX1;GCNT4;PDGFRA;PDGFRB;SERPINF1;KIF26B;LGR4;SULF2;ACTA2;SFRP1;STRA6;SIX1;SOX4;DCHS1;NRP1
GO:0007399	1.53e-11	2.34961	51.4492	100	2287	nervous system development	CD24;BCL2L11;CDH11;SPON2;SEMA6B;MAB21L2;SPINT2;LZTS1;CHN1;CLU;COL3A1;COL5A2;COL6A3;COL9A2;ADORA1;CRABP2;HAPLN1;DLX2;DPYSL3;EDNRA;EFNA5;EFNB3;EGR1;EPHA5;EPHB3;ETV1;SEMA3D;EPB41L3;SULF1;FOS;CADM1;GAP43;TSKU;TENM4;SLITRK5;GFRA1;GJA1;MYLIP;CXCL1;HGF;HMGCS1;HOXB2;HOXB3;HES1;TNC;ID2;ID4;APOE;ITGA1;LAMA2;GDF6;LIFR;LSAMP;SMAD1;MATN2;MMP2;MSX1;NEFH;COL5A3;PBX1;DACT1;PDGFRA;PDGFRB;SERPINF1;PLP1;PMP22;PCDH1…
GO:0048522	2.39e-11	2.05545	102.066	161	4537	positive regulation of cellular process	CD24;BCL2L11;SH2D3C;RAMP1;CEBPD;MAB21L2;TXNIP;PNMA2;CHN1;AZIN2;FAM129A;CLU;COL3A1;LRRC15;ADORA1;CRABP2;ZBTB46;SIX5;CTSK;CCDC80;CYP1B1;DAPK1;DCN;DLX2;DPYSL3;EDNRA;EFNA5;EGR1;AHR;EPHA5;EPHB3;ETV1;FBLN2;FGG;PLA2R1;ATF6;FOXF1;SULF1;FOS;CADM1;FRZB;FNDC5;WWTR1;TENM4;SLITRK5;NUPR1;GDF10;GJA1;DKK2;GRK5;RGCC;CXCL1;CXCL2;CXCL3;GSTM2;SLC40A1;HGF;HIC1;HLA-A;HES1;HSPA1A;TNC;ID2;ID4;IFIT1;APOE;IGFBP2;IGFBP5;IT…
GO:0050896	2.73e-11	2.04151	185.528	248	8247	response to stimulus	CD24;BCL2L11;CDH6;SH2D3C;GPC6;SPRY1;RAMP1;BTN3A3;IFITM3;SPON2;FST;FBLN5;TXNIP;POSTN;ADAMTS5;ADAMTS7;LZTS1;CHN1;FAM129A;CLU;SERPINA3;COL3A1;COL5A2;COL6A3;COL9A2;ADORA1;CPE;CRABP1;CRABP2;HAPLN1;CSRP1;CTSK;PLEKHG4B;CYP1B1;RDH10;CYP27A1;DAPK1;DCN;AKR1C1;DCLK2;DLX2;DPYSL3;EDNRA;EFNA5;EFNB3;EGR1;AHR;EPHA5;EPHB3;ETV1;FCGRT;FGG;ITGA11;PLA2R1;ATF6;RGL1;SULF1;ADGRL2;FOS;CADM1;ABCA4;FRZB;FNDC5;WWTR1;GAP43;T…
GO:0048583	2.78e-11	2.12791	79.0972	134	3516	regulation of response to stimulus	CD24;BCL2L11;SH2D3C;SPRY1;RAMP1;SPON2;FST;FBLN5;POSTN;LZTS1;CHN1;CLU;COL3A1;ADORA1;CRABP2;CTSK;PLEKHG4B;CYP1B1;DAPK1;DLX2;EFNA5;EGR1;EPHA5;FCGRT;FGG;PLA2R1;SULF1;FOS;CADM1;FRZB;WWTR1;TSKU;GDF10;GJA1;DKK2;GRK5;RGCC;CXCL1;CXCL2;CXCL3;CFH;HGF;HIC1;HLA-A;HES1;HSPA1A;CFI;IFIT1;APOE;IGFBP2;IGFBP5;IGFBP6;IL1R1;ITGA1;ITPKB;GDF6;LGALS3;LRP5;MMP2;MSX1;ROR2;ARHGEF4;C1RL;FAM13B;DACT1;PRRX2;PDGFRA;PDGFRB;SERP…
GO:0007166	4.82e-11	2.22387	60.2228	110	2677	cell surface receptor signaling pathway	CD24;BCL2L11;CDH6;SPRY1;IFITM3;FST;TXNIP;POSTN;CHN1;COL3A1;ADORA1;CPE;DAPK1;DLX2;EFNA5;EFNB3;EGR1;EPHA5;EPHB3;FCGRT;FGG;ITGA11;SULF1;ADGRL2;FOS;FRZB;WWTR1;TSKU;GBP2;GDF10;GFRA1;DKK2;GRK5;GRIA1;CXCL1;CXCL2;CXCL3;HGF;HIC1;HLA-A;HES1;HSPA1A;IFIT1;IGFBP2;IGFBP5;IGFBP6;IL1R1;ITGA1;ITGB4;ITPKB;LAMA5;GDF6;LGALS3;LIFR;LRP5;SMAD1;MMP2;MSX1;ROR2;TNFRSF11B;ARHGEF4;DACT1;PRRX2;PDGFRA;PDGFRL;PDGFRB;PLP1;PLSCR…
GO:0048513	5.32e-11	2.1686	67.4891	119	3000	organ development	CD24;BCL2L11;LRRC17;SPRY1;FST;MAB21L2;TXNIP;SPINT2;ADAMTS7;LRIG3;COL3A1;COL5A2;COL6A3;CPE;ZBTB46;SIX5;CTSZ;CYP1B1;RDH10;DCN;DLX2;EDNRA;EGR1;AHR;EPHA5;EPHB3;ETV1;ITGA11;FOXF1;SULF1;FOS;CADM1;FRZB;WWTR1;TSKU;TENM4;SLITRK5;NUPR1;GJA1;RGCC;SLC40A1;HGF;HMGCS1;HOXB2;HOXB3;HES1;TNC;ID2;ID4;IGFBP5;ITGB4;ITPKB;LAMA2;LAMA5;LIFR;LRP5;LUM;SMAD1;MEIS2;MMP2;ASS1;MSX1;MSX2;NEFH;NNMT;ROR2;TNFRSF11B;COL5A3;PBX1;G…
GO:0048729	5.61e-11	3.57946	13.4303	42	597	tissue morphogenesis	SPRY1;SPINT2;COL3A1;CTSZ;RDH10;EDNRA;FOXF1;SULF1;FRZB;GJA1;HGF;HOXB2;HES1;TNC;IGFBP5;ITGB4;LAMA5;LRP5;SMAD1;MSX1;ROR2;PBX1;GCNT4;KIF26B;LGR4;HEG1;ACTA2;NTN4;CCL11;CXCL12;SFRP1;SIX1;SOX4;ZIC2;LGR5;DCHS1;NRP1;SOCS3;KLF4;ACVRL1;HAND2;SEMA3E
GO:0035295	7.68e-11	3.53982	13.5653	42	603	tube development	CD24;BCL2L11;SPRY1;SPINT2;COL3A1;CTSZ;RDH10;EDNRA;EPHB3;FOXF1;WWTR1;GJA1;HES1;ID2;IGFBP5;ITGB4;LAMA5;LRP5;SMAD1;ASS1;PBX1;DACT1;PDGFRA;ERRFI1;KIF26B;LGR4;HEG1;CCL11;CXCL12;SFRP1;STRA6;SIX1;SOX4;TGFB3;ZIC2;LGR5;DCHS1;NRP1;PKDCC;ACVRL1;HAND2;SEMA3E
GO:0048468	9.18e-11	2.33093	46.9949	92	2089	cell development	CD24;BCL2L11;CDH11;SPON2;SPINT2;LZTS1;CHN1;CLU;COL3A1;COL5A2;COL6A3;COL9A2;CRABP2;SIX5;RDH10;DLX2;DPYSL3;EDNRA;EFNA5;EFNB3;EPHA5;EPHB3;ETV1;FGG;EPB41L3;SULF1;FRZB;WWTR1;GAP43;TSKU;TENM4;SLITRK5;GDF10;GFRA1;GJA1;RGCC;HGF;HOXB3;HES1;TNC;ID2;ID4;APOE;ITGA1;LAMA2;LAMA5;GDF6;LIFR;LRP5;LSAMP;MATN2;MMP2;MSX1;NEFH;COL5A3;PBX1;DACT1;PDE3A;PDGFRA;PDGFRB;SERPINF1;PLP1;IL17RD;SULF2;RGMA;PSMB9;CAMK1D;TENM2;HE…
GO:0048514	1.1e-10	3.83928	11.0007	37	489	blood vessel morphogenesis	RAMP1;COL3A1;CYP1B1;EDNRA;EPHB3;FOXF1;SULF1;GJA1;RGCC;HGF;HOXB3;HES1;APOE;LAMA5;LRP5;MMP2;PRRX2;PDGFRA;PDGFRB;SERPINF1;ACKR3;PLXDC1;PTGIS;HEG1;CCL11;CXCL12;SFRP1;STRA6;SIX1;SOX4;THBS2;SCG2;NRP1;KLF4;ACVRL1;HAND2;SEMA3E
GO:0035239	2.49e-10	4.29552	8.23367	31	366	tube morphogenesis	BCL2L11;SPRY1;SPINT2;CTSZ;RDH10;EDNRA;EPHB3;FOXF1;GJA1;HES1;ID2;LAMA5;LRP5;PBX1;DACT1;PDGFRA;KIF26B;LGR4;CCL11;CXCL12;SFRP1;STRA6;SIX1;SOX4;ZIC2;LGR5;DCHS1;NRP1;ACVRL1;HAND2;SEMA3E
GO:0072358	2.54e-10	2.96446	20.0668	52	892	cardiovascular system development	RAMP1;COL3A1;CPE;CYP1B1;EDNRA;EGR1;AHR;EPHB3;FOXF1;SULF1;TENM4;SLITRK5;GJA1;RGCC;HGF;HOXB3;HES1;ID2;APOE;LAMA5;LRP5;SMAD1;MMP2;MSX1;PRRX2;PDGFRA;PDGFRB;SERPINF1;ERRFI1;ACKR3;PLXDC1;RHOJ;PTGIS;HEG1;ACTA2;CCL11;CXCL12;SFRP1;STRA6;SIX1;SOX4;THBS2;SCG2;PPAP2B;DCHS1;NRP1;SOCS3;DHRS3;KLF4;ACVRL1;HAND2;SEMA3E
GO:0072359	2.54e-10	2.96446	20.0668	52	892	circulatory system development	RAMP1;COL3A1;CPE;CYP1B1;EDNRA;EGR1;AHR;EPHB3;FOXF1;SULF1;TENM4;SLITRK5;GJA1;RGCC;HGF;HOXB3;HES1;ID2;APOE;LAMA5;LRP5;SMAD1;MMP2;MSX1;PRRX2;PDGFRA;PDGFRB;SERPINF1;ERRFI1;ACKR3;PLXDC1;RHOJ;PTGIS;HEG1;ACTA2;CCL11;CXCL12;SFRP1;STRA6;SIX1;SOX4;THBS2;SCG2;PPAP2B;DCHS1;NRP1;SOCS3;DHRS3;KLF4;ACVRL1;HAND2;SEMA3E
GO:0009790	4.15e-10	2.82915	22.2489	55	989	embryo development	BCL2L11;MAB21L2;SPINT2;LRIG3;COL5A2;COL7A1;COL12A1;CRABP2;RDH10;DLX2;EDNRA;FOXF1;SULF1;FRZB;TENM4;GJA1;HOXB2;HOXB3;HES1;ID2;ITGB4;AFF3;LAMA2;LAMA4;LAMA5;LRP5;SMAD1;MMP2;MSX1;ROR2;PBX1;DACT1;PRRX2;PDGFRA;PDGFRB;SULF2;HEG1;SFRP1;STRA6;SIX1;SOX4;TGFB3;ZIC2;GDF5;FZD7;PPAP2B;DCHS1;DLK1;NRP1;SOCS3;PKDCC;KLF4;ACVRL1;HAND2;ARNT2
GO:0002009	4.18e-10	3.80022	10.4608	35	465	morphogenesis of an epithelium	SPRY1;SPINT2;CTSZ;RDH10;EDNRA;FOXF1;SULF1;FRZB;GJA1;HGF;HOXB2;HES1;TNC;IGFBP5;LAMA5;LRP5;ROR2;PBX1;KIF26B;LGR4;NTN4;CCL11;CXCL12;SFRP1;SIX1;SOX4;ZIC2;LGR5;DCHS1;NRP1;SOCS3;KLF4;ACVRL1;HAND2;SEMA3E
GO:0050793	5.31e-10	2.26722	46.2975	89	2058	regulation of developmental process	CD24;BCL2L11;LRRC17;SPRY1;FST;ADAMTS7;LZTS1;CHN1;COL3A1;COL5A2;CRABP2;ZBTB46;CYP1B1;DIO3;DLX2;DPYSL3;EGR1;EPHB3;FGG;EPB41L3;SULF1;FOS;FRZB;FNDC5;WWTR1;TENM4;SLITRK5;NUPR1;GDF10;GJA1;RGCC;HGF;HOXB3;HES1;ID2;ID4;APOE;IGFBP5;ITPKB;LAMA2;LAMA4;LAMA5;GDF6;LRP5;LSAMP;SMAD1;MEIS2;MSX1;ROR2;TNFRSF11B;PBX1;DACT1;PDE3A;PDGFRA;PDGFRB;SERPINF1;ERRFI1;PID1;LGR4;CAMK1D;RHOJ;PTGIS;PREX1;LRRN1;NTN4;CCL11;CXCL12;…
GO:0070887	7.75e-10	2.12354	59.8403	106	2660	cellular response to chemical stimulus	CD24;BCL2L11;SPRY1;RAMP1;IFITM3;SPON2;FBLN5;ADAMTS7;COL3A1;COL5A2;CYP1B1;CYP27A1;DAPK1;AKR1C1;DPYSL3;EFNA5;EGR1;AHR;EPHA5;PLA2R1;ATF6;SULF1;FOS;WWTR1;GBP2;GDF10;SULT1C4;RGCC;CXCL1;CXCL2;CXCL3;GSTM1;GSTM2;GUCY1B3;SLC40A1;HGF;HLA-A;HMGCS1;HES1;HSPA1A;ID2;IFIT1;IGFBP2;IGFBP5;IL1R1;ITGA1;GDF6;LGALS3;LIFR;LRP5;SMAD1;MMP2;ASS1;MSX1;NEFH;NNMT;ROR2;TNFRSF11B;ARHGEF4;PDE3A;PDGFRA;PDGFRB;SERPINF1;ERRFI1;GN…
GO:0051241	8.07e-10	2.82779	21.3716	53	950	negative regulation of multicellular organismal process	CD24;LRRC17;ADAMTS7;COL3A1;COL5A2;ADORA1;ZBTB46;DLX2;DPYSL3;FGG;SULF1;FRZB;GDF10;GJA1;RGCC;MYLIP;HES1;ID2;ID4;APOE;IGFBP5;LRP5;MEIS2;TNFRSF11B;PBX1;PDGFRA;SERPINF1;ERRFI1;LGR4;PROS1;PTGER4;RGS2;BCL3;SFRP1;SIX1;SORL1;SPOCK1;TGFB3;THBD;THBS2;TNFSF4;UBA7;GDF5;FZD7;PDE5A;NRP1;C16orf45;NMI;UBE2L6;KLF4;ACVRL1;HAND2;SEMA3E
GO:0001503	8.26e-10	4.18305	8.14369	30	362	ossification	CDH11;COL5A2;CTSK;ITGA11;WWTR1;GDF10;GJA1;HGF;TNC;TMEM119;ID2;ID4;IGFBP5;LRP5;SMAD1;MMP2;MN1;MSX2;PBX1;LGR4;CSGALNACT1;PTGER4;SFRP1;TGFB3;KAZALD1;IFITM1;DCHS1;PKDCC;DHRS3;HAND2
GO:2000026	1.18e-09	2.41346	34.5094	72	1534	regulation of multicellular organismal development	CD24;LRRC17;SPRY1;FST;ADAMTS7;LZTS1;CHN1;COL3A1;COL5A2;CRABP2;ZBTB46;CYP1B1;DLX2;DPYSL3;EGR1;EPHB3;SULF1;FOS;FRZB;WWTR1;TENM4;SLITRK5;NUPR1;GJA1;RGCC;HGF;HOXB3;HES1;ID2;ID4;APOE;ITPKB;LAMA2;LAMA4;LAMA5;GDF6;LSAMP;SMAD1;MEIS2;MSX1;ROR2;TNFRSF11B;PBX1;DACT1;PDGFRB;SERPINF1;ERRFI1;LGR4;CAMK1D;PTGIS;PREX1;LRRN1;NTN4;CCL11;CXCL12;SFRP1;SIX1;SORL1;SPOCK1;TGFB3;THBS2;TNFSF4;ZIC2;GDF5;FZD7;NRP1;C16orf45;…
GO:0040012	1.45e-09	3.13456	15.5225	43	690	regulation of locomotion	IFITM3;SPINT2;PODN;COL3A1;LRRC15;ADORA1;CYP1B1;DPYSL3;SULF1;RGCC;CXCL1;CXCL2;CXCL3;HGF;APOE;IGFBP5;LAMA2;LAMA4;LAMA5;LGALS3;ROR2;PDGFRA;PDGFRB;SERPINF1;CAMK1D;CEMIP;PTGER4;PTX3;BDKRB1;CCL11;CXCL6;CXCL5;CXCL12;SFRP1;SNCA;SORL1;SCG2;IFITM1;PPAP2B;NRP1;C16orf45;KLF4;ACVRL1
GO:0048584	1.5e-09	2.24889	44.2279	85	1966	positive regulation of response to stimulus	CD24;BCL2L11;SH2D3C;SPON2;CHN1;CLU;COL3A1;ADORA1;CTSK;CYP1B1;FGG;PLA2R1;SULF1;FOS;CADM1;GDF10;GJA1;DKK2;RGCC;CXCL1;CXCL2;CXCL3;CFH;HGF;HIC1;HLA-A;HES1;HSPA1A;CFI;IGFBP5;ITGA1;ITPKB;GDF6;LGALS3;LRP5;MMP2;MSX1;ROR2;C1RL;DACT1;PRRX2;PDGFRA;PDGFRB;PLSCR1;IL17RD;LGR4;SULF2;PROS1;PSMB9;ACKR3;CAMK1D;PTGER4;PTGIS;CFB;CCL11;CXCL6;CXCL5;CXCL12;SECTM1;SFRP1;STRA6;SKP2;SNCA;SOX4;ST5;TGFB3;THBD;C1R;C1S;TNFSF4…
GO:0001763	1.85e-09	5.39963	4.67925	22	208	morphogenesis of a branching structure	SPRY1;SPINT2;CTSZ;RDH10;DLX2;EDNRA;FOXF1;SULF1;HGF;LAMA5;LRP5;PBX1;LGR4;NTN4;CCL11;CXCL12;SFRP1;SIX1;DCHS1;NRP1;SOCS3;SEMA3E
GO:0008283	2.22e-09	2.25641	42.3382	82	1882	cell proliferation	CD24;SPRY1;MAB21L2;TXNIP;CLU;PODN;ADORA1;SIX5;CYP1B1;EDNRA;EGR1;AHR;SULF1;FRZB;WWTR1;TENM4;NUPR1;GJA1;GRK5;RGCC;CXCL1;CXCL2;CXCL3;HGF;HLA-A;HES1;TNC;ID2;ID4;APOE;IGFBP2;IGFBP5;IGFBP6;ITGA1;LAMA5;LGALS3;LIFR;LRP5;SMAD1;MSX1;NPR3;ROR2;PBX1;PRRX2;PDGFRA;PDGFRB;SERPINF1;ERRFI1;GNG2;PID1;LGR4;CSGALNACT1;HTRA1;PTGS1;BDKRB2;S100A6;CCL11;CXCL6;CXCL5;CXCL12;SFRP1;SIX1;SKP2;SOX4;BST1;TGFB3;TNFSF4;VCAM1;SCG…
GO:0000904	2.58e-09	2.69835	22.7438	54	1011	cell morphogenesis involved in differentiation	CD24;CDH11;SPON2;SPINT2;LZTS1;CHN1;COL3A1;COL5A2;COL6A3;COL9A2;CRABP2;DPYSL3;EFNA5;EFNB3;EPHA5;EPHB3;ETV1;FGG;WWTR1;GAP43;TSKU;SLITRK5;GFRA1;RGCC;HGF;HES1;APOE;ITGA1;LAMA2;LAMA5;MATN2;MMP2;MSX1;NEFH;COL5A3;DACT1;PDGFRA;PDGFRB;IL17RD;RGMA;PSMB9;TENM2;HEG1;PREX1;NTN4;S100A6;CXCL12;SFRP1;TGFB3;FZD7;COL25A1;NRP1;KSR1;SEMA3E
GO:0061138	2.86e-09	5.53021	4.3643	21	194	morphogenesis of a branching epithelium	SPRY1;SPINT2;CTSZ;RDH10;EDNRA;FOXF1;SULF1;HGF;LAMA5;LRP5;PBX1;LGR4;NTN4;CCL11;CXCL12;SFRP1;SIX1;DCHS1;NRP1;SOCS3;SEMA3E
GO:0006928	3.4e-09	2.24224	41.9782	81	1866	movement of cell or subcellular component	CD24;GPC6;SPON2;SPINT2;CHN1;PODN;COL3A1;COL5A2;COL6A3;COL9A2;LRRC15;ADORA1;CYP1B1;DPYSL3;EFNA5;EFNB3;EPHA5;EPHB3;ETV1;ITGA11;SULF1;GAP43;GFRA1;GJA1;RGCC;MYLIP;CXCL1;CXCL2;CXCL3;HGF;HES1;APOE;IGFBP5;ITGA1;ITGB4;LAMA2;LAMA4;LAMA5;LGALS3;LRP5;MATN2;MMP2;NEFH;ROR2;COL5A3;PDGFRA;PDGFRB;SERPINF1;IL17RD;PROS1;RGMA;PSMB9;CAMK1D;CEMIP;PTGER4;TENM2;PREX1;NTN4;BDKRB1;CCL11;CXCL6;CXCL5;CXCL12;SFRP1;SIX1;SORL…
GO:0042221	4.59e-09	1.90478	93.7874	144	4169	response to chemical	CD24;BCL2L11;SPRY1;RAMP1;IFITM3;SPON2;FBLN5;TXNIP;ADAMTS7;CHN1;CLU;COL3A1;COL5A2;COL6A3;COL9A2;CYP1B1;CYP27A1;DAPK1;DCN;AKR1C1;DPYSL3;EFNA5;EFNB3;EGR1;AHR;EPHA5;EPHB3;ETV1;FGG;PLA2R1;ATF6;SULF1;FOS;WWTR1;GAP43;SLITRK5;GBP2;NUPR1;GDF10;GFRA1;GJA1;SULT1C4;GRK5;RGCC;CXCL1;CXCL2;CXCL3;GSTM1;GSTM2;GUCY1B3;SLC40A1;HGF;HLA-A;HMGCS1;HES1;HSPA1A;ID2;IFIT1;APOE;IGFBP2;IGFBP5;IL1R1;ITGA1;AFF3;LAMA2;GDF6;LGA…
GO:0044700	6.01e-09	1.83382	137.115	191	6095	single organism signaling	CD24;BCL2L11;CDH6;SH2D3C;GPC6;SPRY1;RAMP1;IFITM3;FST;TXNIP;POSTN;CHN1;CLU;COL3A1;ADORA1;CPE;CRABP1;CRABP2;CTSK;PLEKHG4B;CYP1B1;RDH10;DAPK1;AKR1C1;DCLK2;DLX2;EDNRA;EFNA5;EFNB3;EGR1;AHR;EPHA5;EPHB3;FCGRT;FGG;ITGA11;PLA2R1;ATF6;RGL1;SULF1;ADGRL2;FOS;ABCA4;FRZB;WWTR1;GAP43;TSKU;TENM4;SLITRK5;PITPNC1;GBP2;NUPR1;GDF10;GFRA1;GJA1;DKK2;RAB30;PCSK1N;GRK5;GRIA1;CXCL1;CXCL2;CXCL3;GSTM2;GUCY1B3;HGF;HIC1;HLA-…
GO:0007154	6.28e-09	1.83056	141.952	196	6310	cell communication	CD24;BCL2L11;CDH6;SH2D3C;GPC6;SPRY1;RAMP1;IFITM3;FST;TXNIP;POSTN;ADAMTS7;LZTS1;CHN1;CLU;COL3A1;ADORA1;CPE;CRABP1;CRABP2;HAPLN1;CTSK;PLEKHG4B;CYP1B1;RDH10;DAPK1;AKR1C1;DCLK2;DLX2;EDNRA;EFNA5;EFNB3;EGR1;AHR;EPHA5;EPHB3;FCGRT;FGG;ITGA11;PLA2R1;ATF6;RGL1;SULF1;ADGRL2;FOS;ABCA4;FRZB;WWTR1;GAP43;TSKU;TENM4;SLITRK5;PITPNC1;GBP2;NUPR1;GDF10;GFRA1;GJA1;DKK2;RAB30;PCSK1N;GRK5;GRIA1;DNAJC15;CXCL1;CXCL2;CXCL…
GO:0023052	6.46e-09	1.83137	137.228	191	6100	signaling	CD24;BCL2L11;CDH6;SH2D3C;GPC6;SPRY1;RAMP1;IFITM3;FST;TXNIP;POSTN;CHN1;CLU;COL3A1;ADORA1;CPE;CRABP1;CRABP2;CTSK;PLEKHG4B;CYP1B1;RDH10;DAPK1;AKR1C1;DCLK2;DLX2;EDNRA;EFNA5;EFNB3;EGR1;AHR;EPHA5;EPHB3;FCGRT;FGG;ITGA11;PLA2R1;ATF6;RGL1;SULF1;ADGRL2;FOS;ABCA4;FRZB;WWTR1;GAP43;TSKU;TENM4;SLITRK5;PITPNC1;GBP2;NUPR1;GDF10;GFRA1;GJA1;DKK2;RAB30;PCSK1N;GRK5;GRIA1;CXCL1;CXCL2;CXCL3;GSTM2;GUCY1B3;HGF;HIC1;HLA-…
GO:0030334	6.61e-09	3.19977	13.3403	38	593	regulation of cell migration	PODN;COL3A1;LRRC15;ADORA1;CYP1B1;DPYSL3;SULF1;RGCC;CXCL1;CXCL2;CXCL3;HGF;APOE;IGFBP5;LAMA2;LAMA4;LAMA5;LGALS3;ROR2;PDGFRA;PDGFRB;SERPINF1;CAMK1D;CEMIP;PTGER4;BDKRB1;CCL11;CXCL6;CXCL5;CXCL12;SFRP1;SORL1;IFITM1;PPAP2B;NRP1;C16orf45;KLF4;ACVRL1
GO:0051716	7.07e-09	1.82594	155.697	210	6921	cellular response to stimulus	CD24;BCL2L11;CDH6;SH2D3C;GPC6;SPRY1;RAMP1;IFITM3;SPON2;FST;FBLN5;TXNIP;POSTN;ADAMTS7;LZTS1;CHN1;FAM129A;CLU;COL3A1;COL5A2;ADORA1;CPE;CRABP1;CRABP2;HAPLN1;CTSK;PLEKHG4B;CYP1B1;RDH10;CYP27A1;DAPK1;AKR1C1;DCLK2;DLX2;DPYSL3;EDNRA;EFNA5;EFNB3;EGR1;AHR;EPHA5;EPHB3;FCGRT;FGG;ITGA11;PLA2R1;ATF6;RGL1;SULF1;ADGRL2;FOS;ABCA4;FRZB;WWTR1;GAP43;TSKU;TENM4;PITPNC1;GBP2;NUPR1;GDF10;GFRA1;GJA1;DKK2;SULT1C4;RAB30;…
GO:0032963	9.02e-09	7.07733	2.65457	16	118	collagen metabolic process	COL3A1;COL5A2;COL6A3;COL7A1;COL9A2;COL12A1;ADAMTS14;CTSK;RGCC;MFAP4;MMP2;COL5A3;PDGFRB;ERRFI1;TGFB3;COL25A1
GO:0060840	9.09e-09	10.9626	1.37228	12	61	artery development	COL3A1;FOXF1;HES1;APOE;PRRX2;PDGFRB;STRA6;SIX1;SOX4;NRP1;ACVRL1;HAND2
GO:0016477	9.32e-09	2.5223	25.6234	57	1139	cell migration	CD24;GPC6;PODN;COL3A1;LRRC15;ADORA1;CYP1B1;DPYSL3;EPHB3;ITGA11;SULF1;GJA1;RGCC;CXCL1;CXCL2;CXCL3;HGF;HES1;APOE;IGFBP5;ITGA1;LAMA2;LAMA4;LAMA5;LGALS3;LRP5;MATN2;ROR2;PDGFRA;PDGFRB;SERPINF1;PROS1;CAMK1D;CEMIP;PTGER4;PREX1;BDKRB1;CCL11;CXCL6;CXCL5;CXCL12;SFRP1;SIX1;SORL1;SPOCK1;NR2F1;THBD;VCAM1;SCG2;PARP9;IFITM1;PPAP2B;NRP1;C16orf45;KLF4;ACVRL1;HAND2
GO:2000145	9.82e-09	3.09694	14.1277	39	628	regulation of cell motility	SPINT2;PODN;COL3A1;LRRC15;ADORA1;CYP1B1;DPYSL3;SULF1;RGCC;CXCL1;CXCL2;CXCL3;HGF;APOE;IGFBP5;LAMA2;LAMA4;LAMA5;LGALS3;ROR2;PDGFRA;PDGFRB;SERPINF1;CAMK1D;CEMIP;PTGER4;BDKRB1;CCL11;CXCL6;CXCL5;CXCL12;SFRP1;SORL1;IFITM1;PPAP2B;NRP1;C16orf45;KLF4;ACVRL1
GO:0010033	1.17e-08	1.99483	63.6197	107	2828	response to organic substance	CD24;BCL2L11;SPRY1;RAMP1;IFITM3;SPON2;TXNIP;ADAMTS7;CLU;COL3A1;COL5A2;CYP1B1;DAPK1;DCN;AKR1C1;DPYSL3;EFNA5;EGR1;EPHA5;ATF6;SULF1;FOS;WWTR1;GBP2;GDF10;GJA1;CXCL1;CXCL2;CXCL3;GSTM2;HGF;HLA-A;HMGCS1;HES1;HSPA1A;IFIT1;IGFBP2;IGFBP5;IL1R1;AFF3;GDF6;LIFR;LRP5;LUM;SMAD1;MEIS2;MEST;MMP2;GLRA4;ASS1;MSX1;NEFH;NNMT;ROR2;TNFRSF11B;ARHGEF4;PDE3A;PDGFRA;PDGFRB;SERPINF1;PLSCR1;ERRFI1;GNG2;IL17RD;PID1;RNLS;SULF2…
GO:0022008	1.3e-08	2.2612	36.5116	72	1623	neurogenesis	CD24;CDH11;SPON2;LZTS1;CHN1;CLU;COL3A1;COL5A2;COL6A3;COL9A2;CRABP2;DLX2;DPYSL3;EFNA5;EFNB3;EGR1;EPHA5;EPHB3;ETV1;EPB41L3;GAP43;TSKU;TENM4;SLITRK5;GFRA1;GJA1;HGF;HOXB3;HES1;TNC;ID2;ID4;APOE;ITGA1;LAMA2;GDF6;LIFR;LSAMP;MATN2;MMP2;NEFH;COL5A3;PBX1;DACT1;PDGFRA;PDGFRB;SERPINF1;PLP1;IL17RD;RGMA;PSMB9;CAMK1D;TENM2;PREX1;NTN4;S100A6;CXCL12;SIX1;SORL1;SOX4;SPOCK1;NR2F1;GDF5;FZD7;COL25A1;PPAP2B;DCHS1;NRP1…
GO:0044699	1.46e-08	2.52627	301.429	340	13399	single-organism process	CD24;BCL2L11;CDH6;SH2D3C;GPC6;CDH11;LRRC17;SPRY1;RAMP1;IFITM3;SPON2;FST;SEMA6B;FBLN5;MAB21L2;TXNIP;POSTN;SPINT2;PNMA2;SMPDL3A;ADAMTS5;EMILIN1;ADAMTS7;LZTS1;CHN1;AZIN2;CLU;SERPINA3;LRIG3;PODN;COL3A1;COL5A2;COL6A3;COL7A1;COL9A2;COL12A1;LRRC15;ADORA1;CPE;CRABP1;CRABP2;HAPLN1;ZBTB46;ADAMTS14;CSRP1;SIX5;CTSK;CCDC80;CTSZ;PLEKHG4B;CYP1B1;RDH10;CYP27A1;ALDH1L2;DAPK1;DCN;AKR1C1;DCLK2;OLFML2A;DIO2;DIO3;DLX…
GO:0044259	1.66e-08	6.74451	2.76705	16	123	multicellular organismal macromolecule metabolic process	COL3A1;COL5A2;COL6A3;COL7A1;COL9A2;COL12A1;ADAMTS14;CTSK;RGCC;MFAP4;MMP2;COL5A3;PDGFRB;ERRFI1;TGFB3;COL25A1
GO:0007165	1.83e-08	1.80424	126.587	178	5627	signal transduction	CD24;BCL2L11;CDH6;SH2D3C;GPC6;SPRY1;RAMP1;IFITM3;FST;TXNIP;POSTN;CHN1;CLU;COL3A1;ADORA1;CPE;CRABP1;CRABP2;CTSK;PLEKHG4B;CYP1B1;RDH10;DAPK1;AKR1C1;DCLK2;DLX2;EDNRA;EFNA5;EFNB3;EGR1;AHR;EPHA5;EPHB3;FCGRT;FGG;ITGA11;PLA2R1;ATF6;RGL1;SULF1;ADGRL2;FOS;ABCA4;FRZB;WWTR1;GAP43;TSKU;TENM4;PITPNC1;GBP2;NUPR1;GDF10;GFRA1;GJA1;DKK2;RAB30;PCSK1N;GRK5;GRIA1;CXCL1;CXCL2;CXCL3;GSTM2;GUCY1B3;HGF;HIC1;HLA-A;MR1;HE…
GO:0006954	1.84e-08	3.06792	13.8578	38	616	inflammatory response	SERPINA3;ADORA1;FOS;NUPR1;GGT5;GJA1;CXCL1;CXCL2;CXCL3;CFH;CFI;APOE;IL1R1;SMAD1;ASS1;SERPINF1;PLP1;PLSCR1;PROS1;CAMK1D;PTGER4;PTGIS;PTGS1;PTX3;BDKRB1;BDKRB2;CFB;CCL11;CXCL6;CXCL5;TNFSF4;SCG2;CASP4;VAMP8;SOCS3;NMI;KLF4;PTGES
GO:0048844	2.11e-08	11.6965	1.19231	11	53	artery morphogenesis	COL3A1;FOXF1;HES1;APOE;PRRX2;PDGFRB;STRA6;SIX1;SOX4;NRP1;HAND2
GO:0051094	2.26e-08	2.49235	24.9035	55	1107	positive regulation of developmental process	CD24;SPRY1;FST;CRABP2;ZBTB46;CYP1B1;DIO3;DPYSL3;EGR1;EPHB3;FGG;FOS;FRZB;FNDC5;WWTR1;TENM4;SLITRK5;GJA1;RGCC;HGF;HES1;ID2;ID4;APOE;ITPKB;GDF6;LRP5;SMAD1;DACT1;PDE3A;PDGFRB;SERPINF1;LGR4;CAMK1D;PTGIS;PREX1;LRRN1;CCL11;CXCL12;SFRP1;SIX1;TGFB3;THBS2;TNFSF4;ZIC2;GDF5;IFITM1;PDE5A;NRP1;SOCS3;PKDCC;BOC;OLFM2;ACVRL1;HAND2
GO:0051240	2.4e-08	2.34293	30.5276	63	1357	positive regulation of multicellular organismal process	CD24;SPRY1;SPON2;FST;CLU;CRABP2;ZBTB46;CYP1B1;DIO3;DPYSL3;EGR1;EPHB3;FGG;SULF1;FOS;CADM1;WWTR1;TENM4;SLITRK5;GJA1;RGCC;HGF;HLA-A;HES1;HSPA1A;ID2;ID4;APOE;ITPKB;GDF6;LUM;SMAD1;PDE3A;PDGFRB;SERPINF1;SYTL2;LGR4;SULF2;CAMK1D;PTGER4;PTGIS;PTGS1;HEG1;LRRN1;RGS2;BCL3;CCL11;CXCL12;SIX1;TGFB3;THBD;THBS2;TNFSF4;ZIC2;GDF5;IFITM1;PPAP2B;PDE5A;VAMP8;NRP1;PKDCC;ACVRL1;HAND2
GO:0051270	2.46e-08	2.89602	15.8374	41	704	regulation of cellular component movement	SPINT2;PODN;COL3A1;LRRC15;ADORA1;CYP1B1;DPYSL3;SULF1;GJA1;RGCC;CXCL1;CXCL2;CXCL3;HGF;APOE;IGFBP5;LAMA2;LAMA4;LAMA5;LGALS3;NEFH;ROR2;PDGFRA;PDGFRB;SERPINF1;CAMK1D;CEMIP;PTGER4;BDKRB1;CCL11;CXCL6;CXCL5;CXCL12;SFRP1;SORL1;IFITM1;PPAP2B;NRP1;C16orf45;KLF4;ACVRL1
GO:0048870	2.8e-08	2.39799	27.828	59	1237	cell motility	CD24;GPC6;SPINT2;PODN;COL3A1;LRRC15;ADORA1;CYP1B1;DPYSL3;EPHB3;ITGA11;SULF1;GJA1;RGCC;CXCL1;CXCL2;CXCL3;HGF;HES1;APOE;IGFBP5;ITGA1;ITGB4;LAMA2;LAMA4;LAMA5;LGALS3;LRP5;MATN2;ROR2;PDGFRA;PDGFRB;SERPINF1;PROS1;CAMK1D;CEMIP;PTGER4;PREX1;BDKRB1;CCL11;CXCL6;CXCL5;CXCL12;SFRP1;SIX1;SORL1;SPOCK1;NR2F1;THBD;VCAM1;SCG2;PARP9;IFITM1;PPAP2B;NRP1;C16orf45;KLF4;ACVRL1;HAND2
GO:0051674	2.8e-08	2.39799	27.828	59	1237	localization of cell	CD24;GPC6;SPINT2;PODN;COL3A1;LRRC15;ADORA1;CYP1B1;DPYSL3;EPHB3;ITGA11;SULF1;GJA1;RGCC;CXCL1;CXCL2;CXCL3;HGF;HES1;APOE;IGFBP5;ITGA1;ITGB4;LAMA2;LAMA4;LAMA5;LGALS3;LRP5;MATN2;ROR2;PDGFRA;PDGFRB;SERPINF1;PROS1;CAMK1D;CEMIP;PTGER4;PREX1;BDKRB1;CCL11;CXCL6;CXCL5;CXCL12;SFRP1;SIX1;SORL1;SPOCK1;NR2F1;THBD;VCAM1;SCG2;PARP9;IFITM1;PPAP2B;NRP1;C16orf45;KLF4;ACVRL1;HAND2
GO:0048519	3.32e-08	1.82449	99.1865	147	4409	negative regulation of biological process	CD24;LRRC17;SPRY1;IFITM3;FST;TXNIP;SPINT2;ADAMTS7;LZTS1;AZIN2;FAM129A;CLU;SERPINA3;PODN;COL3A1;COL5A2;COL6A3;COL7A1;LRRC15;ADORA1;ZBTB46;SIX5;SAMD11;CYP1B1;ZNF425;DAPK1;DLX2;DPYSL3;EDNRA;EGR1;AHR;FGG;PLA2R1;SULF1;FRZB;WWTR1;TSKU;NUPR1;GDF10;GJA1;DKK2;PCSK1N;GRK5;GRIA1;RGCC;DNAJC15;MYLIP;CXCL1;GSTM2;SLC40A1;HGF;HIC1;HLA-A;HOXB3;HES1;HSPA1A;ID2;ID4;IFIT1;APOE;IGFBP5;IGFBP6;ITGA1;LGALS3;LIFR;LRP5;SM…
GO:0048699	4.92e-08	2.22427	34.7569	68	1545	generation of neurons	CD24;CDH11;SPON2;LZTS1;CHN1;COL3A1;COL5A2;COL6A3;COL9A2;CRABP2;DLX2;DPYSL3;EFNA5;EFNB3;EPHA5;EPHB3;ETV1;EPB41L3;GAP43;TSKU;TENM4;SLITRK5;GFRA1;GJA1;HGF;HOXB3;HES1;TNC;ID2;ID4;APOE;ITGA1;LAMA2;GDF6;LIFR;LSAMP;MATN2;MMP2;NEFH;COL5A3;PBX1;DACT1;PDGFRA;PDGFRB;SERPINF1;PLP1;IL17RD;RGMA;PSMB9;CAMK1D;TENM2;PREX1;NTN4;S100A6;CXCL12;SIX1;SORL1;SOX4;SPOCK1;NR2F1;GDF5;FZD7;COL25A1;NRP1;KSR1;C16orf45;HAND2;S…
GO:0060429	5.44e-08	2.4616	24.1836	53	1075	epithelium development	CD24;SPRY1;FST;TXNIP;SPINT2;COL7A1;CRABP2;CTSZ;RDH10;AKR1C1;EDNRA;FOXF1;SULF1;FRZB;WWTR1;GJA1;SLC40A1;HGF;HOXB2;HES1;TNC;ID2;IGFBP5;LAMA5;LGALS3;LRP5;SMAD1;MSX1;ROR2;PBX1;ERRFI1;KIF26B;LGR4;HEG1;ACTA2;NTN4;BFSP1;CCL11;CXCL12;SFRP1;STRA6;SIX1;SOX4;ZIC2;FZD7;LGR5;DCHS1;NRP1;SOCS3;KLF4;ACVRL1;HAND2;SEMA3E
GO:0040013	5.85e-08	4.56733	5.17417	21	230	negative regulation of locomotion	IFITM3;SPINT2;PODN;COL3A1;ADORA1;CYP1B1;DPYSL3;SULF1;RGCC;APOE;IGFBP5;SERPINF1;PTGER4;PTX3;CXCL12;SFRP1;IFITM1;NRP1;C16orf45;KLF4;ACVRL1
GO:0048585	5.92e-08	2.32467	29.1328	60	1295	negative regulation of response to stimulus	SPRY1;FST;LZTS1;CLU;COL3A1;ADORA1;DAPK1;DLX2;EGR1;FGG;SULF1;FRZB;WWTR1;TSKU;GJA1;DKK2;GRK5;HGF;HIC1;HLA-A;HSPA1A;IFIT1;APOE;IGFBP5;ITGA1;LGALS3;ROR2;DACT1;PDGFRA;SERPINF1;ERRFI1;PID1;LGR4;SULF2;PROS1;HTRA1;PSMB9;ACKR3;PTGER4;PTGIS;RGS2;BDKRB2;CXCL12;SFRP1;SNCA;SORL1;TGFB3;THBD;TNFSF4;UCP2;SCG2;SOCS1;DLK1;NRP1;SOCS3;BMF;NMI;DHRS3;KLF4;HTRA3
GO:0006952	5.96e-08	2.1345	40.156	75	1785	defense response	IFITM3;SPON2;TXNIP;ADAMTS5;CLU;SERPINA3;ADORA1;CTSK;DAPK1;EGR1;FOS;CADM1;GBP2;NUPR1;GGT5;GJA1;CXCL1;CXCL2;CXCL3;CFH;HLA-A;MR1;CFI;IFIT1;APOE;IL1R1;LGALS3;SMAD1;MMP2;ASS1;C1RL;FAM13B;PDGFRA;PDGFRB;SERPINF1;PLP1;PLSCR1;IL17RD;LGR4;PROS1;HTRA1;PSMB9;ACKR3;CAMK1D;PTGER4;PTGIS;PTGS1;PTX3;BCL3;BDKRB1;BDKRB2;CFB;CCL11;CXCL6;CXCL5;SNCA;C1R;C1S;TNFSF4;UBA7;VCAM1;SCG2;COLEC12;PARP9;CASP4;IFITM1;APOL1;SOCS1…
GO:0061448	6.3e-08	4.5453	5.19666	21	231	connective tissue development	ADAMTS7;DLX2;EGR1;SULF1;FRZB;HOXB3;ID2;LRP5;LUM;SMAD1;MSX1;ROR2;PRRX2;PDGFRB;CSGALNACT1;SULF2;ACTA2;GDF5;PKDCC;ACVRL1;HAND2
GO:0071310	6.81e-08	2.02662	49.5595	87	2203	cellular response to organic substance	CD24;BCL2L11;SPRY1;RAMP1;IFITM3;SPON2;ADAMTS7;COL3A1;COL5A2;CYP1B1;DAPK1;AKR1C1;DPYSL3;EFNA5;EGR1;EPHA5;ATF6;SULF1;FOS;WWTR1;GBP2;GDF10;CXCL1;CXCL2;CXCL3;GSTM2;HGF;HLA-A;HMGCS1;HES1;HSPA1A;IFIT1;IGFBP2;IGFBP5;IL1R1;GDF6;LIFR;LRP5;SMAD1;MMP2;ASS1;MSX1;NEFH;ROR2;TNFRSF11B;ARHGEF4;PDE3A;PDGFRA;PDGFRB;SERPINF1;ERRFI1;GNG2;IL17RD;PID1;SULF2;HTRA1;RGMA;PSMB9;ACKR3;PLSCR4;PTGIS;CCL11;CXCL6;CXCL5;CXCL12;…
GO:0061298	7.09e-08	28.1621	0.404935	7	18	retina vasculature development in camera-type eye	CYP1B1;LRP5;PDGFRA;PDGFRB;RHOJ;NRP1;ACVRL1
GO:0048523	7.78e-08	1.81297	91.5602	137	4070	negative regulation of cellular process	LRRC17;SPRY1;IFITM3;FST;TXNIP;SPINT2;ADAMTS7;LZTS1;FAM129A;CLU;SERPINA3;PODN;COL3A1;COL5A2;COL6A3;COL7A1;LRRC15;ADORA1;ZBTB46;SIX5;SAMD11;CYP1B1;ZNF425;DAPK1;DLX2;DPYSL3;EDNRA;EGR1;AHR;FGG;SULF1;FRZB;WWTR1;TSKU;NUPR1;GDF10;GJA1;DKK2;PCSK1N;GRK5;GRIA1;RGCC;DNAJC15;CXCL1;GSTM2;SLC40A1;HGF;HIC1;HOXB3;HES1;HSPA1A;ID2;ID4;IFIT1;APOE;IGFBP5;IGFBP6;ITGA1;LGALS3;LIFR;LRP5;SMAD1;MEIS2;ASS1;MSX1;MSX2;NPR3;…
GO:0044236	7.78e-08	5.95896	3.082	16	137	multicellular organismal metabolic process	COL3A1;COL5A2;COL6A3;COL7A1;COL9A2;COL12A1;ADAMTS14;CTSK;RGCC;MFAP4;MMP2;COL5A3;PDGFRB;ERRFI1;TGFB3;COL25A1
GO:0048732	8.8e-08	3.41965	9.42598	29	419	gland development	BCL2L11;AHR;EPHB3;SULF1;CADM1;FRZB;HGF;HMGCS1;HOXB3;HES1;TNC;ID2;IGFBP5;LAMA5;LRP5;ASS1;MSX1;PBX1;PDGFRB;SERPINF1;NTN4;CCL11;SFRP1;STRA6;SIX1;TGFB3;UCP2;NRP1;HAND2
GO:0002376	9.64e-08	1.94719	57.9507	97	2576	immune system process	CD24;BCL2L11;LRRC17;BTN3A3;IFITM3;SPON2;FST;TXNIP;CLU;COL3A1;ADORA1;ZBTB46;CTSK;DAPK1;EGR1;AHR;EPHB3;FCGRT;FOS;CADM1;GBP2;RGCC;CXCL1;CXCL2;CXCL3;SLC40A1;CFH;HLA-A;MR1;HOXB3;HES1;HSPA1A;ID2;CFI;IFIT1;IGFBP2;IL1R1;ITGA1;ITPKB;LGALS3;LRP5;MEIS2;MMP2;ASS1;PBX1;C1RL;FAM13B;PDGFRA;PDGFRB;PLSCR1;IL17RD;LGR4;SUSD2;PROS1;HTRA1;PSMB9;ACKR3;CAMK1D;PTGER4;PREX1;PTX3;BCL3;BDKRB1;BDKRB2;CFB;CCL11;CXCL6;CXCL5;C…
GO:0060562	1.01e-07	3.7969	7.33382	25	326	epithelial tube morphogenesis	SPRY1;SPINT2;CTSZ;RDH10;EDNRA;FOXF1;GJA1;HES1;LAMA5;LRP5;PBX1;KIF26B;LGR4;CCL11;CXCL12;SFRP1;SIX1;SOX4;ZIC2;LGR5;DCHS1;NRP1;ACVRL1;HAND2;SEMA3E
GO:0016101	1.05e-07	7.56542	2.02467	13	90	diterpenoid metabolic process	GPC6;CRABP1;CRABP2;CYP1B1;RDH10;AKR1C1;ABCA4;APOE;LDLR;PDE3A;RBP1;STRA6;DHRS3
GO:0048812	1.28e-07	2.61059	18.762	44	834	neuron projection morphogenesis	CD24;CDH11;SPON2;LZTS1;CHN1;COL3A1;COL5A2;COL6A3;COL9A2;CRABP2;DPYSL3;EFNA5;EFNB3;EPHA5;EPHB3;ETV1;EPB41L3;GAP43;TSKU;SLITRK5;GFRA1;GJA1;APOE;ITGA1;LAMA2;LIFR;MATN2;MMP2;NEFH;COL5A3;DACT1;PDGFRA;PDGFRB;IL17RD;RGMA;PSMB9;TENM2;NTN4;S100A6;CXCL12;COL25A1;NRP1;KSR1;SEMA3E
GO:0045595	1.4e-07	2.21755	32.0348	63	1424	regulation of cell differentiation	CD24;LRRC17;ADAMTS7;LZTS1;CHN1;COL3A1;COL5A2;CRABP2;ZBTB46;DLX2;DPYSL3;EPHB3;FGG;FOS;FRZB;FNDC5;WWTR1;TENM4;GDF10;GJA1;RGCC;HGF;HOXB3;HES1;ID2;ID4;APOE;IGFBP5;ITPKB;GDF6;LRP5;LSAMP;SMAD1;MEIS2;MSX1;PBX1;DACT1;PDE3A;PDGFRA;SERPINF1;ERRFI1;CAMK1D;PREX1;CXCL12;SFRP1;SIX1;SORL1;SPOCK1;TGFB3;TNFSF4;GDF5;FZD7;IFITM1;PDE5A;NRP1;C16orf45;SOCS3;PKDCC;BOC;KLF4;OLFM2;ACVRL1;HAND2
GO:0031175	1.46e-07	2.41955	23.5537	51	1047	neuron projection development	CD24;CDH11;SPON2;LZTS1;CHN1;COL3A1;COL5A2;COL6A3;COL9A2;CRABP2;DPYSL3;EFNA5;EFNB3;EPHA5;EPHB3;ETV1;EPB41L3;GAP43;TSKU;SLITRK5;GFRA1;GJA1;HGF;TNC;APOE;ITGA1;LAMA2;LIFR;MATN2;MMP2;NEFH;COL5A3;DACT1;PDGFRA;PDGFRB;SERPINF1;PLP1;IL17RD;RGMA;PSMB9;CAMK1D;TENM2;PREX1;NTN4;S100A6;CXCL12;SPOCK1;COL25A1;NRP1;KSR1;SEMA3E
GO:0061564	1.5e-07	2.69215	16.9173	41	752	axon development	CD24;CDH11;SPON2;CHN1;COL3A1;COL5A2;COL6A3;COL9A2;CRABP2;DPYSL3;EFNA5;EFNB3;EPHA5;EPHB3;ETV1;GAP43;TSKU;SLITRK5;GFRA1;TNC;APOE;ITGA1;LAMA2;MATN2;MMP2;NEFH;COL5A3;PDGFRA;PDGFRB;PLP1;IL17RD;RGMA;PSMB9;TENM2;NTN4;S100A6;CXCL12;COL25A1;NRP1;KSR1;SEMA3E
GO:0034097	1.62e-07	2.64902	17.6147	42	783	response to cytokine	CD24;IFITM3;ADAMTS7;COL3A1;DAPK1;DPYSL3;EGR1;FOS;GBP2;CXCL1;CXCL2;CXCL3;HLA-A;HSPA1A;IFIT1;IL1R1;AFF3;LIFR;ASS1;TNFRSF11B;PLSCR1;IL17RD;PID1;PSMB9;ACKR3;PTGIS;CCL11;CXCL6;CXCL5;CXCL12;SFRP1;SNCA;TNFSF4;UBA7;VCAM1;PARP9;IFITM1;SOCS1;SOCS3;UBE2L6;KLF4;PTGES
GO:0030182	1.63e-07	2.20692	32.1698	63	1430	neuron differentiation	CD24;CDH11;SPON2;LZTS1;CHN1;COL3A1;COL5A2;COL6A3;COL9A2;CRABP2;DLX2;DPYSL3;EFNA5;EFNB3;EPHA5;EPHB3;ETV1;EPB41L3;GAP43;TSKU;TENM4;SLITRK5;GFRA1;GJA1;HGF;HES1;TNC;ID2;ID4;APOE;ITGA1;LAMA2;GDF6;LIFR;MATN2;MMP2;NEFH;COL5A3;PBX1;DACT1;PDGFRA;PDGFRB;SERPINF1;PLP1;IL17RD;RGMA;PSMB9;CAMK1D;TENM2;PREX1;NTN4;S100A6;CXCL12;SIX1;SOX4;SPOCK1;GDF5;FZD7;COL25A1;NRP1;KSR1;HAND2;SEMA3E
GO:0010646	1.88e-07	1.87697	65.352	105	2905	regulation of cell communication	CD24;BCL2L11;SH2D3C;SPRY1;RAMP1;FST;POSTN;LZTS1;CHN1;CLU;COL3A1;ADORA1;CRABP2;CTSK;PLEKHG4B;CYP1B1;DAPK1;DLX2;EFNA5;EGR1;EPHA5;FGG;PLA2R1;SULF1;FRZB;WWTR1;TSKU;GDF10;GJA1;DKK2;GRK5;GRIA1;HGF;HIC1;HES1;HSPA1A;APOE;IGFBP2;IGFBP5;IGFBP6;ITGA1;ITPKB;LAMA2;GDF6;LGALS3;LRP5;MSX1;ROR2;ARHGEF4;FAM13B;DACT1;PRRX2;PDGFRA;PDGFRB;PLSCR1;ERRFI1;IL17RD;PID1;LGR4;SULF2;HTRA1;PSMB9;ACKR3;RHOJ;PTGIS;PTGS1;SIPA1L2…
GO:0048646	2.27e-07	2.34138	25.2859	53	1124	anatomical structure formation involved in morphogenesis	BCL2L11;SPRY1;RAMP1;SPINT2;COL5A2;COL7A1;COL12A1;CYP1B1;RDH10;EDNRA;EPHB3;EPB41L3;SULF1;TENM4;RGCC;SLC40A1;HGF;HOXB3;HES1;ITGB4;LAMA5;LRP5;SMAD1;MMP2;MSX1;ROR2;PDGFRA;PDGFRB;SERPINF1;PMP22;KIF26B;HTRA1;ACKR3;PLXDC1;PTGIS;BCL3;CCL11;CXCL12;SFRP1;STRA6;SIX1;SOX4;THBS2;ZIC2;SCG2;ADAM12;FZD7;NRP1;C16orf45;KLF4;ACVRL1;HAND2;SEMA3E
GO:0009966	2.61e-07	1.91384	56.7134	94	2521	regulation of signal transduction	CD24;BCL2L11;SH2D3C;SPRY1;RAMP1;FST;POSTN;CHN1;CLU;COL3A1;ADORA1;CRABP2;PLEKHG4B;CYP1B1;DAPK1;DLX2;EGR1;FGG;PLA2R1;SULF1;FRZB;WWTR1;TSKU;GDF10;GJA1;DKK2;GRK5;HGF;HIC1;HES1;HSPA1A;APOE;IGFBP2;IGFBP5;IGFBP6;ITGA1;ITPKB;GDF6;LGALS3;LRP5;MSX1;ROR2;ARHGEF4;FAM13B;DACT1;PRRX2;PDGFRA;PDGFRB;PLSCR1;ERRFI1;IL17RD;PID1;LGR4;SULF2;HTRA1;PSMB9;ACKR3;RHOJ;PTGIS;SIPA1L2;PREX1;PTPN13;RGS2;BCL3;BDKRB2;CCL11;CXCL…
GO:0051271	2.7e-07	4.52521	4.70174	19	209	negative regulation of cellular component movement	SPINT2;PODN;COL3A1;ADORA1;CYP1B1;DPYSL3;SULF1;RGCC;APOE;IGFBP5;SERPINF1;PTGER4;CXCL12;SFRP1;IFITM1;NRP1;C16orf45;KLF4;ACVRL1
GO:0023051	2.95e-07	1.86445	64.2721	103	2857	regulation of signaling	CD24;BCL2L11;SH2D3C;SPRY1;RAMP1;FST;POSTN;CHN1;CLU;COL3A1;ADORA1;CRABP2;PLEKHG4B;CYP1B1;DAPK1;DLX2;EFNA5;EGR1;EPHA5;FGG;PLA2R1;SULF1;FRZB;WWTR1;TSKU;GDF10;GJA1;DKK2;GRK5;GRIA1;HGF;HIC1;HES1;HSPA1A;APOE;IGFBP2;IGFBP5;IGFBP6;ITGA1;ITPKB;LAMA2;GDF6;LGALS3;LRP5;MSX1;ROR2;ARHGEF4;FAM13B;DACT1;PRRX2;PDGFRA;PDGFRB;PLSCR1;ERRFI1;IL17RD;PID1;LGR4;SULF2;HTRA1;PSMB9;ACKR3;RHOJ;PTGIS;PTGS1;SIPA1L2;PREX1;PTPN…
GO:0072006	3.15e-07	5.71357	2.99202	15	133	nephron development	CD24;EGR1;SULF1;WWTR1;HES1;LAMA5;PBX1;PDGFRA;PDGFRB;KIF26B;LGR4;SULF2;ACTA2;SIX1;DCHS1
GO:0032835	3.49e-07	9.89503	1.2373	10	55	glomerulus development	CD24;EGR1;SULF1;WWTR1;HES1;PDGFRA;PDGFRB;LGR4;SULF2;ACTA2
GO:0048667	3.66e-07	2.56193	18.1546	42	807	cell morphogenesis involved in neuron differentiation	CD24;CDH11;SPON2;LZTS1;CHN1;COL3A1;COL5A2;COL6A3;COL9A2;CRABP2;DPYSL3;EFNA5;EFNB3;EPHA5;EPHB3;ETV1;GAP43;TSKU;SLITRK5;GFRA1;HES1;APOE;ITGA1;LAMA2;MATN2;MMP2;NEFH;COL5A3;DACT1;PDGFRA;PDGFRB;IL17RD;RGMA;PSMB9;TENM2;NTN4;S100A6;CXCL12;COL25A1;NRP1;KSR1;SEMA3E
GO:0006935	3.74e-07	2.53003	18.8295	43	837	chemotaxis	CD24;SPON2;CHN1;COL3A1;COL5A2;COL6A3;COL9A2;DPYSL3;EFNA5;EFNB3;EPHA5;EPHB3;ETV1;GAP43;GFRA1;CXCL1;CXCL2;CXCL3;HGF;ITGA1;LAMA2;LGALS3;MATN2;MMP2;COL5A3;PDGFRA;PDGFRB;IL17RD;RGMA;PSMB9;ACKR3;CAMK1D;TENM2;PREX1;NTN4;CCL11;CXCL6;CXCL5;CXCL12;SCG2;NRP1;KSR1;SEMA3E
GO:0042330	3.74e-07	2.53003	18.8295	43	837	taxis	CD24;SPON2;CHN1;COL3A1;COL5A2;COL6A3;COL9A2;DPYSL3;EFNA5;EFNB3;EPHA5;EPHB3;ETV1;GAP43;GFRA1;CXCL1;CXCL2;CXCL3;HGF;ITGA1;LAMA2;LGALS3;MATN2;MMP2;COL5A3;PDGFRA;PDGFRB;IL17RD;RGMA;PSMB9;ACKR3;CAMK1D;TENM2;PREX1;NTN4;CCL11;CXCL6;CXCL5;CXCL12;SCG2;NRP1;KSR1;SEMA3E
GO:0007409	4.04e-07	2.65055	16.2649	39	723	axonogenesis	CD24;CDH11;SPON2;CHN1;COL3A1;COL5A2;COL6A3;COL9A2;CRABP2;DPYSL3;EFNA5;EFNB3;EPHA5;EPHB3;ETV1;GAP43;TSKU;SLITRK5;GFRA1;APOE;ITGA1;LAMA2;MATN2;MMP2;NEFH;COL5A3;PDGFRA;PDGFRB;IL17RD;RGMA;PSMB9;TENM2;NTN4;S100A6;CXCL12;COL25A1;NRP1;KSR1;SEMA3E
GO:0048666	4.1e-07	2.27438	26.4782	54	1177	neuron development	CD24;CDH11;SPON2;LZTS1;CHN1;COL3A1;COL5A2;COL6A3;COL9A2;CRABP2;DPYSL3;EFNA5;EFNB3;EPHA5;EPHB3;ETV1;EPB41L3;GAP43;TSKU;TENM4;SLITRK5;GFRA1;GJA1;HGF;HES1;TNC;APOE;ITGA1;LAMA2;LIFR;MATN2;MMP2;NEFH;COL5A3;DACT1;PDGFRA;PDGFRB;SERPINF1;PLP1;IL17RD;RGMA;PSMB9;CAMK1D;TENM2;PREX1;NTN4;S100A6;CXCL12;SPOCK1;COL25A1;NRP1;KSR1;HAND2;SEMA3E
GO:0032989	4.11e-07	2.12954	33.7671	64	1501	cellular component morphogenesis	CD24;CDH11;SPON2;SPINT2;LZTS1;CHN1;CLU;COL3A1;COL5A2;COL6A3;COL9A2;CRABP2;DPYSL3;EFNA5;EFNB3;EPHA5;EPHB3;ETV1;FGG;EPB41L3;CADM1;WWTR1;GAP43;TSKU;TENM4;SLITRK5;GFRA1;GJA1;RGCC;HGF;HES1;APOE;ITGA1;LAMA2;LAMA5;LIFR;MATN2;MMP2;MSX1;NEFH;COL5A3;DACT1;PDGFRA;PDGFRB;PMP22;IL17RD;PID1;RGMA;PSMB9;RHOJ;TENM2;HEG1;PREX1;NTN4;S100A6;CCL11;CXCL12;SFRP1;TGFB3;FZD7;COL25A1;NRP1;KSR1;SEMA3E
GO:0006721	4.19e-07	6.61522	2.27213	13	101	terpenoid metabolic process	GPC6;CRABP1;CRABP2;CYP1B1;RDH10;AKR1C1;ABCA4;APOE;LDLR;PDE3A;RBP1;STRA6;DHRS3
GO:0001523	4.23e-07	7.34749	1.91219	12	85	retinoid metabolic process	GPC6;CRABP1;CRABP2;CYP1B1;RDH10;AKR1C1;ABCA4;APOE;LDLR;RBP1;STRA6;DHRS3
GO:2000146	4.79e-07	4.56656	4.40929	18	196	negative regulation of cell motility	SPINT2;PODN;COL3A1;ADORA1;CYP1B1;DPYSL3;SULF1;RGCC;APOE;IGFBP5;SERPINF1;PTGER4;CXCL12;SFRP1;IFITM1;C16orf45;KLF4;ACVRL1
GO:1901700	6.25e-07	2.10063	34.172	64	1519	response to oxygen-containing compound	SPON2;FBLN5;TXNIP;COL3A1;COL5A2;CYP1B1;DCN;AKR1C1;EFNA5;EGR1;EPHA5;FOS;GJA1;CXCL1;CXCL2;CXCL3;GUCY1B3;HGF;HMGCS1;APOE;IGFBP2;IGFBP5;IL1R1;LRP5;MEST;MMP2;GLRA4;ASS1;NEFH;PDE3A;PDGFRA;PDGFRB;SERPINF1;ERRFI1;GNG2;IL17RD;PID1;RNLS;PROS1;PSMB9;PLSCR4;PTGER4;PTGS1;BDKRB1;CXCL6;CXCL5;CXCL12;SFRP1;SNCA;SOD3;SOX4;TGFB3;THBD;TNFSF4;UCP2;PDGFD;COLEC12;FZD7;SOCS1;KSR1;SOCS3;KLF4;PTGES;ARNT2
GO:0000902	6.3e-07	2.13677	31.9448	61	1420	cell morphogenesis	CD24;CDH11;SPON2;SPINT2;LZTS1;CHN1;CLU;COL3A1;COL5A2;COL6A3;COL9A2;CRABP2;DPYSL3;EFNA5;EFNB3;EPHA5;EPHB3;ETV1;FGG;EPB41L3;CADM1;WWTR1;GAP43;TSKU;SLITRK5;GFRA1;GJA1;RGCC;HGF;HES1;APOE;ITGA1;LAMA2;LAMA5;LIFR;MATN2;MMP2;MSX1;NEFH;COL5A3;DACT1;PDGFRA;PDGFRB;IL17RD;RGMA;PSMB9;RHOJ;TENM2;HEG1;PREX1;NTN4;S100A6;CCL11;CXCL12;SFRP1;TGFB3;FZD7;COL25A1;NRP1;KSR1;SEMA3E
GO:0006720	6.32e-07	5.81378	2.74456	14	122	isoprenoid metabolic process	GPC6;CRABP1;CRABP2;CYP1B1;RDH10;AKR1C1;ABCA4;HMGCS1;APOE;LDLR;PDE3A;RBP1;STRA6;DHRS3
GO:0048565	6.75e-07	5.34814	3.17199	15	141	digestive tract development	COL3A1;EPHB3;FOXF1;HES1;ID2;ITGB4;ASS1;DACT1;PDGFRA;LGR4;SFRP1;STRA6;TGFB3;DCHS1;PKDCC
GO:0001525	6.95e-07	3.21603	9.24601	27	411	angiogenesis	RAMP1;CYP1B1;EDNRA;EPHB3;SULF1;RGCC;HGF;HOXB3;LAMA5;LRP5;MMP2;PDGFRA;PDGFRB;SERPINF1;ACKR3;PLXDC1;PTGIS;CCL11;CXCL12;SFRP1;THBS2;SCG2;NRP1;KLF4;ACVRL1;HAND2;SEMA3E
GO:0002682	9.71e-07	2.08153	33.857	63	1505	regulation of immune system process	CD24;LRRC17;SPON2;CLU;COL3A1;ADORA1;ZBTB46;CTSK;AHR;FCGRT;FOS;CADM1;RGCC;CXCL1;CXCL2;CXCL3;CFH;HLA-A;HES1;HSPA1A;ID2;CFI;IFIT1;IGFBP2;ITPKB;LGALS3;MEIS2;MMP2;C1RL;FAM13B;PDGFRA;PDGFRB;PLSCR1;IL17RD;LGR4;PROS1;HTRA1;PSMB9;ACKR3;CAMK1D;PTGER4;BDKRB1;CFB;CXCL6;CXCL5;CXCL12;SFRP1;SNCA;BST1;TGFB3;C1R;C1S;TNFSF4;VCAM1;COLEC12;PARP9;IFITM1;SOCS1;PDE5A;VAMP8;KSR1;SOCS3;NMI
GO:0001101	1.02e-06	3.64526	6.65893	22	296	response to acid chemical	COL3A1;COL5A2;AKR1C1;EGR1;IGFBP2;MEST;MMP2;GLRA4;ASS1;PDGFRB;SERPINF1;GNG2;PID1;PTGS1;SFRP1;TNFSF4;UCP2;PDGFD;FZD7;SOCS1;KLF4;PTGES
GO:0030336	1.07e-06	4.53229	4.18433	17	186	negative regulation of cell migration	PODN;COL3A1;ADORA1;CYP1B1;DPYSL3;SULF1;RGCC;APOE;IGFBP5;SERPINF1;PTGER4;CXCL12;SFRP1;IFITM1;C16orf45;KLF4;ACVRL1
GO:0006950	1.09e-06	1.72489	88.4782	129	3933	response to stress	CD24;BCL2L11;SH2D3C;IFITM3;SPON2;FBLN5;TXNIP;ADAMTS5;ADAMTS7;LZTS1;FAM129A;CLU;SERPINA3;COL3A1;ADORA1;HAPLN1;CSRP1;CTSK;CYP1B1;DAPK1;DCN;DPYSL3;EDNRA;EGR1;FGG;PLA2R1;ATF6;FOS;CADM1;GAP43;GBP2;NUPR1;GGT5;GJA1;PCSK1N;GMPR;RGCC;DNAJC15;CXCL1;CXCL2;CXCL3;GSTM1;GSTM2;GUCY1B3;CFH;HGF;HIC1;HLA-A;MR1;HSPA1A;TNC;ID2;CFI;IFIT1;APOE;IL1R1;ITGA1;ITGB4;LGALS3;SMAD1;MATN2;MMP2;ASS1;MSX1;NEFH;ROR2;C1RL;FAM13B;D…
GO:0030574	1.14e-06	7.43213	1.73222	11	77	collagen catabolic process	COL3A1;COL5A2;COL6A3;COL7A1;COL9A2;COL12A1;ADAMTS14;CTSK;MMP2;COL5A3;COL25A1
GO:0031589	1.2e-06	3.6051	6.72642	22	299	cell-substrate adhesion	BCL2L11;FBLN5;COL3A1;CCDC80;EFNA5;EPHB3;FBLN2;FGG;ITGA11;SNED1;ITGA1;ITGB4;LAMA5;COL5A3;VIT;PREX1;SFRP1;SPOCK1;VCAM1;FZD7;ACVRL1;SEMA3E
GO:0050789	1.24e-06	1.74927	239.699	282	10655	regulation of biological process	CD24;BCL2L11;CDH6;SH2D3C;GPC6;LRRC17;SPRY1;RAMP1;IFITM3;SPON2;FST;FBLN5;CEBPD;MAB21L2;TXNIP;POSTN;SPINT2;PNMA2;ADAMTS7;LZTS1;CHN1;AZIN2;ZNF501;FAM129A;CLU;SERPINA3;PODN;COL3A1;COL5A2;COL6A3;COL7A1;LRRC15;ADORA1;CPE;CRABP1;CRABP2;ZBTB46;SIX5;SAMD11;CTSK;CCDC80;CTSZ;PLEKHG4B;CYP1B1;ZNF425;RDH10;DAPK1;DCN;AKR1C1;DCLK2;DIO2;DIO3;DLX2;DPYSL3;EDNRA;EFNA5;EFNB3;EGR1;AHR;EPHA5;EPHB3;ETV1;FBLN2;FCGRT;FGG;…
GO:0033993	1.29e-06	2.48657	17.7046	40	787	response to lipid	CD24;SPON2;TXNIP;DCN;EGR1;FOS;CXCL1;CXCL2;CXCL3;HMGCS1;IGFBP2;MEST;ASS1;NEFH;TNFRSF11B;PDGFRB;SERPINF1;ERRFI1;GNG2;PID1;PROS1;PLSCR4;PTGER4;PTGS1;BDKRB1;CXCL6;CXCL5;SFRP1;SNCA;NR2F1;TGFB3;THBD;TNFSF4;UCP2;FZD7;SOCS1;SOCS3;KLF4;PTGES;ARNT2
GO:0007423	1.55e-06	2.87859	11.4282	30	508	sensory organ development	BCL2L11;MAB21L2;LRIG3;COL5A2;SIX5;CYP1B1;RDH10;FRZB;TSKU;GJA1;HES1;LRP5;MEIS2;MSX1;ROR2;PRRX2;PDGFRA;PDGFRB;SERPINF1;RHOJ;BFSP1;STRA6;SIX1;TGFB3;LGR5;DCHS1;NRP1;KLF4;ACVRL1;HAND2
GO:0060485	2.25e-06	4.05864	4.90421	18	218	mesenchyme development	RDH10;EDNRA;FOXF1;FRZB;WWTR1;RGCC;HGF;HES1;LAMA5;MSX1;PDGFRB;ACTA2;SFRP1;SIX1;TGFB3;ZIC2;NRP1;HAND2
GO:0055123	2.26e-06	4.80912	3.48694	15	155	digestive system development	COL3A1;EPHB3;FOXF1;HES1;ID2;ITGB4;ASS1;DACT1;PDGFRA;LGR4;SFRP1;STRA6;TGFB3;DCHS1;PKDCC
GO:0030278	2.56e-06	4.4673	3.98186	16	177	regulation of ossification	GDF10;GJA1;HGF;ID2;ID4;IGFBP5;LRP5;SMAD1;PBX1;PTGER4;SFRP1;TGFB3;IFITM1;PKDCC;DHRS3;HAND2
GO:0007167	2.69e-06	2.13708	27.4231	53	1219	enzyme linked receptor protein signaling pathway	BCL2L11;SPRY1;FST;TXNIP;CHN1;COL3A1;ADORA1;EFNA5;EFNB3;EGR1;EPHA5;EPHB3;SULF1;FOS;WWTR1;GDF10;GFRA1;HGF;HES1;IGFBP2;IGFBP5;IGFBP6;ITGA1;GDF6;LIFR;SMAD1;MMP2;MSX1;ROR2;ARHGEF4;PDGFRA;PDGFRL;PDGFRB;ERRFI1;IL17RD;PID1;SULF2;HTRA1;RGMA;PSMB9;BDKRB2;SFRP1;SNCA;TGFB3;ZIC2;ADAM12;GDF5;SOCS1;NRP1;KSR1;SOCS3;ACVRL1;HTRA3
GO:0008285	2.75e-06	2.60484	14.2852	34	635	negative regulation of cell proliferation	SPRY1;PODN;ADORA1;SIX5;CYP1B1;SULF1;FRZB;NUPR1;GJA1;RGCC;CXCL1;HES1;ID2;APOE;IGFBP5;IGFBP6;ITGA1;SMAD1;MSX1;NPR3;ROR2;SERPINF1;BDKRB2;SFRP1;SOX4;TGFB3;SCG2;GDF5;ZNF503;IFITM1;PDE5A;KLF4;ACVRL1;PTGES
GO:0044243	2.75e-06	6.71654	1.8897	11	84	multicellular organismal catabolic process	COL3A1;COL5A2;COL6A3;COL7A1;COL9A2;COL12A1;ADAMTS14;CTSK;MMP2;COL5A3;COL25A1
GO:0071772	3.06e-06	5.01779	3.127	14	139	response to BMP	ADAMTS7;EGR1;SULF1;HES1;GDF6;SMAD1;MSX1;ROR2;HTRA1;RGMA;SFRP1;GDF5;ACVRL1;HTRA3
GO:0071773	3.06e-06	5.01779	3.127	14	139	cellular response to BMP stimulus	ADAMTS7;EGR1;SULF1;HES1;GDF6;SMAD1;MSX1;ROR2;HTRA1;RGMA;SFRP1;GDF5;ACVRL1;HTRA3
GO:0001649	3.11e-06	4.15891	4.52177	17	201	osteoblast differentiation	ITGA11;WWTR1;GDF10;GJA1;HGF;TNC;TMEM119;ID2;ID4;IGFBP5;LRP5;SMAD1;MSX2;LGR4;SFRP1;IFITM1;HAND2
GO:0051093	3.14e-06	2.44753	17.0073	38	756	negative regulation of developmental process	LRRC17;ADAMTS7;COL3A1;COL5A2;ZBTB46;DLX2;DPYSL3;SULF1;FRZB;WWTR1;GDF10;GJA1;RGCC;HES1;ID2;ID4;APOE;IGFBP5;LRP5;MEIS2;MSX1;TNFRSF11B;PBX1;SERPINF1;SFRP1;SIX1;SORL1;SPOCK1;THBS2;TNFSF4;GDF5;FZD7;NRP1;C16orf45;KLF4;ACVRL1;HAND2;SEMA3E
GO:0048754	3.63e-06	4.60976	3.62192	15	161	branching morphogenesis of an epithelial tube	SPRY1;CTSZ;RDH10;EDNRA;FOXF1;LAMA5;LRP5;PBX1;LGR4;CCL11;CXCL12;SIX1;DCHS1;NRP1;SEMA3E
GO:0065007	3.66e-06	1.7345	251.779	291	11192	biological regulation	CD24;BCL2L11;CDH6;SH2D3C;GPC6;LRRC17;SPRY1;RAMP1;IFITM3;SPON2;FST;FBLN5;CEBPD;MAB21L2;TXNIP;POSTN;SPINT2;PNMA2;ADAMTS7;LZTS1;CHN1;AZIN2;ZNF501;FAM129A;CLU;SERPINA3;PODN;COL3A1;COL5A2;COL6A3;COL7A1;LRRC15;ADORA1;CPE;CRABP1;CRABP2;ZBTB46;CSRP1;SIX5;SAMD11;CTSK;CCDC80;CTSZ;PLEKHG4B;CYP1B1;ZNF425;RDH10;TMTC2;DAPK1;DCN;AKR1C1;DCLK2;DIO2;DIO3;DLX2;DPYSL3;EDNRA;EFNA5;EFNB3;EGR1;AHR;EPHA5;EPHB3;ETV1;FBLN…
GO:0051216	3.96e-06	4.30519	4.11684	16	183	cartilage development	ADAMTS7;DLX2;SULF1;FRZB;HOXB3;LUM;SMAD1;MSX1;ROR2;PRRX2;CSGALNACT1;SULF2;GDF5;PKDCC;ACVRL1;HAND2
GO:0007411	4.39e-06	2.67122	12.6655	31	563	axon guidance	CD24;SPON2;CHN1;COL3A1;COL5A2;COL6A3;COL9A2;DPYSL3;EFNA5;EFNB3;EPHA5;EPHB3;ETV1;GAP43;GFRA1;ITGA1;LAMA2;MATN2;MMP2;COL5A3;PDGFRA;PDGFRB;IL17RD;RGMA;PSMB9;TENM2;NTN4;CXCL12;NRP1;KSR1;SEMA3E
GO:0097485	4.39e-06	2.67122	12.6655	31	563	neuron projection guidance	CD24;SPON2;CHN1;COL3A1;COL5A2;COL6A3;COL9A2;DPYSL3;EFNA5;EFNB3;EPHA5;EPHB3;ETV1;GAP43;GFRA1;ITGA1;LAMA2;MATN2;MMP2;COL5A3;PDGFRA;PDGFRB;IL17RD;RGMA;PSMB9;TENM2;NTN4;CXCL12;NRP1;KSR1;SEMA3E
GO:0045597	4.52e-06	2.37706	17.9521	39	798	positive regulation of cell differentiation	CD24;CRABP2;ZBTB46;DPYSL3;FGG;FOS;FRZB;FNDC5;WWTR1;TENM4;GJA1;RGCC;HGF;HES1;ID2;ID4;APOE;ITPKB;GDF6;LRP5;SMAD1;DACT1;PDE3A;SERPINF1;CAMK1D;PREX1;CXCL12;SFRP1;TGFB3;TNFSF4;GDF5;IFITM1;PDE5A;NRP1;SOCS3;PKDCC;BOC;OLFM2;ACVRL1
GO:0009628	5.27e-06	2.14429	25.1284	49	1117	response to abiotic stimulus	CD24;GPC6;TXNIP;COL3A1;ADORA1;RDH10;DCN;AKR1C1;EDNRA;EGR1;ETV1;FOS;ABCA4;GJA1;PCSK1N;GMPR;RGCC;HMGCS1;HSPA1A;ID2;APOE;IGFBP2;IL1R1;LDLR;MEIS2;MFAP4;MMP2;PDGFRB;SERPINF1;ERRFI1;PTGER4;PTGIS;RBP1;BCL3;BDKRB1;BDKRB2;CCL11;CXCL12;PIEZO2;ANO3;SFRP1;STRA6;SOD3;TGFB3;THBD;UCP2;SOCS3;DHRS3;ARNT2
GO:0071229	5.29e-06	4.45573	3.7344	15	166	cellular response to acid chemical	COL3A1;COL5A2;AKR1C1;EGR1;MMP2;ASS1;SERPINF1;GNG2;PID1;SFRP1;TNFSF4;PDGFD;FZD7;SOCS1;KLF4
GO:0010648	5.35e-06	2.12648	25.8708	50	1150	negative regulation of cell communication	SPRY1;FST;LZTS1;CLU;ADORA1;DAPK1;DLX2;EGR1;FGG;SULF1;FRZB;WWTR1;TSKU;DKK2;GRK5;GRIA1;HGF;HIC1;HSPA1A;APOE;IGFBP5;ITGA1;LGALS3;ROR2;DACT1;ERRFI1;PID1;LGR4;SULF2;HTRA1;PSMB9;ACKR3;PTGS1;RGS2;BDKRB2;CXCL12;SFRP1;SNCA;SORL1;TGFB3;UCP2;SCG2;SOCS1;DLK1;NRP1;SOCS3;BMF;DHRS3;KLF4;HTRA3
GO:0001656	5.47e-06	6.20411	2.02467	11	90	metanephros development	SPRY1;RDH10;EGR1;WWTR1;HES1;ID2;PDGFRA;PDGFRB;KIF26B;LGR4;SIX1
GO:0040007	5.65e-06	2.25375	20.8991	43	929	growth	BCL2L11;SPRY1;FBLN5;CRABP2;RDH10;DIO3;EPB41L3;CADM1;FRZB;WWTR1;GAP43;TENM4;NUPR1;GJA1;TMEM97;APOE;IGFBP2;IGFBP5;IGFBP6;GDF6;SMAD1;MSX1;KIF26B;HTRA1;HEG1;BDKRB1;CCL11;CXCL12;SFRP1;STRA6;SIX1;SPOCK1;TGFB3;KAZALD1;GDF5;FZD7;SOCS1;NRP1;WISP1;SOCS3;PKDCC;ACVRL1;HTRA3
GO:0006955	6.18e-06	1.9425	36.5791	64	1626	immune response	CD24;BTN3A3;IFITM3;SPON2;TXNIP;CLU;COL3A1;CTSK;DAPK1;EGR1;FCGRT;FOS;CADM1;GBP2;RGCC;CXCL1;CXCL2;CXCL3;CFH;HLA-A;MR1;CFI;IFIT1;IL1R1;LGALS3;MMP2;ASS1;C1RL;PDGFRA;PDGFRB;PLSCR1;IL17RD;LGR4;SUSD2;PROS1;PSMB9;PTGER4;PTX3;BCL3;BDKRB2;CFB;CCL11;CXCL6;CXCL5;CXCL12;SECTM1;SNCA;BST1;TGFB3;C1R;C1S;TNFSF4;UBA7;VCAM1;COLEC12;PARP9;IFITM1;APOL1;SOCS1;VAMP8;KSR1;SOCS3;NMI;UBE2L6
GO:0044763	6.66e-06	1.78954	273.376	309	12152	single-organism cellular process	CD24;BCL2L11;CDH6;SH2D3C;GPC6;CDH11;LRRC17;SPRY1;RAMP1;IFITM3;SPON2;FST;SEMA6B;FBLN5;TXNIP;POSTN;SPINT2;PNMA2;SMPDL3A;ADAMTS5;EMILIN1;ADAMTS7;LZTS1;CHN1;AZIN2;CLU;PODN;COL3A1;COL5A2;COL6A3;COL7A1;COL9A2;COL12A1;LRRC15;ADORA1;CPE;CRABP1;CRABP2;HAPLN1;ZBTB46;ADAMTS14;CSRP1;SIX5;CTSK;CCDC80;PLEKHG4B;CYP1B1;RDH10;CYP27A1;ALDH1L2;DAPK1;DCN;AKR1C1;DCLK2;OLFML2A;DLX2;DPYSL3;EDNRA;EFNA5;EFNB3;EGR1;AHR;CA…
GO:0061437	6.85e-06	16.5451	0.49492	6	22	renal system vasculature development	EGR1;HES1;PDGFRA;PDGFRB;ACTA2;NRP1
GO:0061440	6.85e-06	16.5451	0.49492	6	22	kidney vasculature development	EGR1;HES1;PDGFRA;PDGFRB;ACTA2;NRP1
GO:0030030	7.43e-06	1.99146	32.1698	58	1430	cell projection organization	CD24;CDH11;SPON2;LZTS1;CHN1;COL3A1;COL5A2;COL6A3;COL9A2;CRABP2;DPYSL3;EFNA5;EFNB3;EPHA5;EPHB3;ETV1;EPB41L3;WWTR1;GAP43;TSKU;SLITRK5;GFRA1;GJA1;HGF;TNC;APOE;ITGA1;ITGB4;LAMA2;LAMA5;LIFR;MATN2;MMP2;NEFH;COL5A3;ARHGEF4;DACT1;PDGFRA;PDGFRB;SERPINF1;PLP1;PMP22;IL17RD;RGMA;PSMB9;CAMK1D;TENM2;PREX1;NTN4;S100A6;CXCL12;SPOCK1;TGFB3;ZIC2;COL25A1;NRP1;KSR1;SEMA3E
GO:0022617	7.47e-06	4.96657	2.92453	13	130	extracellular matrix disassembly	ADAMTS5;COL3A1;COL5A2;COL6A3;COL7A1;COL9A2;COL12A1;CTSK;DCN;LAMA5;MMP2;COL5A3;COL25A1
GO:0035107	7.49e-06	4.60877	3.37446	14	150	appendage morphogenesis	BCL2L11;CRABP2;RDH10;GJA1;AFF3;LRP5;MSX1;ROR2;PBX1;PRRX2;SOX4;GDF5;PKDCC;HAND2
GO:0035108	7.49e-06	4.60877	3.37446	14	150	limb morphogenesis	BCL2L11;CRABP2;RDH10;GJA1;AFF3;LRP5;MSX1;ROR2;PBX1;PRRX2;SOX4;GDF5;PKDCC;HAND2
GO:0048736	7.61e-06	4.31157	3.84688	15	171	appendage development	BCL2L11;CRABP2;RDH10;GJA1;ITGB4;AFF3;LRP5;MSX1;ROR2;PBX1;PRRX2;SOX4;GDF5;PKDCC;HAND2
GO:0060173	7.61e-06	4.31157	3.84688	15	171	limb development	BCL2L11;CRABP2;RDH10;GJA1;ITGB4;AFF3;LRP5;MSX1;ROR2;PBX1;PRRX2;SOX4;GDF5;PKDCC;HAND2
GO:0030155	8.04e-06	2.54248	13.7003	32	609	regulation of cell adhesion	CD24;SPINT2;CCDC80;CYP1B1;EFNA5;EPHB3;FBLN2;FGG;RGCC;HLA-A;HES1;IGFBP2;ITPKB;LAMA2;LAMA4;LAMA5;LGALS3;ASS1;VIT;KIF26B;PREX1;CXCL12;SFRP1;SPOCK1;TNFSF4;VCAM1;FZD7;PPAP2B;PDE5A;KLF4;ACVRL1;SEMA3E
GO:0030509	8.12e-06	4.92418	2.94702	13	131	BMP signaling pathway	EGR1;SULF1;HES1;GDF6;SMAD1;MSX1;ROR2;HTRA1;RGMA;SFRP1;GDF5;ACVRL1;HTRA3
GO:0048705	8.19e-06	3.84181	4.85922	17	216	skeletal system morphogenesis	RDH10;DLX2;HOXB2;HOXB3;LRP5;MMP2;MSX1;MSX2;ROR2;PRRX2;PDGFRA;PDGFRB;CSGALNACT1;SFRP1;SIX1;TGFB3;DHRS3
GO:0060993	8.37e-06	5.90365	2.11466	11	94	kidney morphogenesis	WWTR1;HES1;LAMA5;PBX1;GCNT4;PDGFRB;KIF26B;LGR4;SIX1;SOX4;DCHS1
GO:0023057	8.73e-06	2.10002	25.6009	49	1138	negative regulation of signaling	SPRY1;FST;CLU;ADORA1;DAPK1;DLX2;EGR1;FGG;SULF1;FRZB;WWTR1;TSKU;DKK2;GRK5;GRIA1;HGF;HIC1;HSPA1A;APOE;IGFBP5;ITGA1;LGALS3;ROR2;DACT1;ERRFI1;PID1;LGR4;SULF2;HTRA1;PSMB9;ACKR3;PTGS1;RGS2;BDKRB2;CXCL12;SFRP1;SNCA;SORL1;TGFB3;UCP2;SCG2;SOCS1;DLK1;NRP1;SOCS3;BMF;DHRS3;KLF4;HTRA3
GO:0032990	9.14e-06	2.12928	24.1836	47	1075	cell part morphogenesis	CD24;CDH11;SPON2;LZTS1;CHN1;COL3A1;COL5A2;COL6A3;COL9A2;CRABP2;DPYSL3;EFNA5;EFNB3;EPHA5;EPHB3;ETV1;EPB41L3;WWTR1;GAP43;TSKU;SLITRK5;GFRA1;GJA1;APOE;ITGA1;LAMA2;LAMA5;LIFR;MATN2;MMP2;NEFH;COL5A3;DACT1;PDGFRA;PDGFRB;IL17RD;PID1;RGMA;PSMB9;TENM2;NTN4;S100A6;CXCL12;COL25A1;NRP1;KSR1;SEMA3E
GO:0050794	1.11e-05	1.62493	227.866	267	10129	regulation of cellular process	CD24;BCL2L11;CDH6;SH2D3C;GPC6;LRRC17;SPRY1;RAMP1;IFITM3;FST;FBLN5;CEBPD;MAB21L2;TXNIP;POSTN;SPINT2;PNMA2;ADAMTS7;LZTS1;CHN1;AZIN2;ZNF501;FAM129A;CLU;SERPINA3;PODN;COL3A1;COL5A2;COL6A3;COL7A1;LRRC15;ADORA1;CPE;CRABP1;CRABP2;ZBTB46;SIX5;SAMD11;CTSK;CCDC80;PLEKHG4B;CYP1B1;ZNF425;RDH10;DAPK1;DCN;AKR1C1;DCLK2;DIO2;DLX2;DPYSL3;EDNRA;EFNA5;EFNB3;EGR1;AHR;EPHA5;EPHB3;ETV1;FBLN2;FCGRT;FGG;ITGA11;PLA2R1;AT…
GO:1902947	1.13e-05	Inf	0.0674891	3	3	regulation of tau-protein kinase activity	CLU;APOE;SORL1
GO:1902988	1.13e-05	Inf	0.0674891	3	3	neurofibrillary tangle assembly	CLU;APOE;SORL1
GO:1902996	1.13e-05	Inf	0.0674891	3	3	regulation of neurofibrillary tangle assembly	CLU;APOE;SORL1
GO:0048858	1.23e-05	2.11936	23.7337	46	1055	cell projection morphogenesis	CD24;CDH11;SPON2;LZTS1;CHN1;COL3A1;COL5A2;COL6A3;COL9A2;CRABP2;DPYSL3;EFNA5;EFNB3;EPHA5;EPHB3;ETV1;EPB41L3;WWTR1;GAP43;TSKU;SLITRK5;GFRA1;GJA1;APOE;ITGA1;LAMA2;LAMA5;LIFR;MATN2;MMP2;NEFH;COL5A3;DACT1;PDGFRA;PDGFRB;IL17RD;RGMA;PSMB9;TENM2;NTN4;S100A6;CXCL12;COL25A1;NRP1;KSR1;SEMA3E
GO:0003013	1.36e-05	2.82485	9.60595	25	427	circulatory system process	ADORA1;CTSZ;EDNRA;FGG;GJA1;GSTM2;GUCY1B3;HOXB2;ID2;APOE;ITGA1;LRP5;NPR3;PDE3A;PTGS1;HEG1;ACTA2;RGS2;BDKRB1;BDKRB2;CXCL12;PDE5A;RASL10B;ACVRL1;KCNK6
GO:0002237	1.38e-05	3.25874	6.68142	20	297	response to molecule of bacterial origin	CD24;SPON2;DCN;FOS;CXCL1;CXCL2;CXCL3;ASS1;PROS1;PLSCR4;PTGER4;BDKRB1;CXCL6;CXCL5;SNCA;THBD;TNFSF4;SOCS1;SOCS3;PTGES
GO:0098609	1.4e-05	2.2287	19.5493	40	869	cell-cell adhesion	CD24;CDH6;CDH11;SPINT2;CSRP1;CYP1B1;EFNA5;EGR1;CADM4;EPHB3;FGG;CADM1;PCDH17;RGCC;HLA-A;HES1;IGFBP2;ITPKB;LGALS3;LSAMP;ASS1;NCAM2;PDGFRA;PCDH18;KIF26B;PTGER4;TENM2;PREX1;PCDHB16;BCL3;CXCL12;SOX4;TNFSF4;VCAM1;FZD7;PPAP2B;PCDHGB4;DCHS1;PDE5A;KLF4
GO:0009968	1.4e-05	2.12526	23.1263	45	1028	negative regulation of signal transduction	SPRY1;FST;CLU;DAPK1;DLX2;EGR1;FGG;SULF1;FRZB;WWTR1;TSKU;DKK2;GRK5;HGF;HIC1;HSPA1A;APOE;IGFBP5;ITGA1;LGALS3;ROR2;DACT1;ERRFI1;PID1;LGR4;SULF2;HTRA1;PSMB9;ACKR3;RGS2;BDKRB2;CXCL12;SFRP1;SNCA;SORL1;TGFB3;SCG2;SOCS1;DLK1;NRP1;SOCS3;BMF;DHRS3;KLF4;HTRA3
GO:0071345	1.47e-05	2.3894	15.455	34	687	cellular response to cytokine stimulus	CD24;IFITM3;ADAMTS7;DAPK1;DPYSL3;EGR1;GBP2;CXCL1;CXCL2;CXCL3;HLA-A;HSPA1A;IFIT1;IL1R1;LIFR;ASS1;TNFRSF11B;IL17RD;PID1;PSMB9;ACKR3;PTGIS;CCL11;CXCL6;CXCL5;CXCL12;SFRP1;TNFSF4;UBA7;VCAM1;IFITM1;SOCS1;SOCS3;UBE2L6
GO:0016055	1.73e-05	2.84925	9.13353	24	406	Wnt signaling pathway	CD24;CPE;EGR1;SULF1;FRZB;WWTR1;TSKU;DKK2;GRK5;HIC1;LRP5;ROR2;DACT1;LGR4;SULF2;PSMB9;SFRP1;SOX4;FZD7;CPZ;LGR5;PPAP2B;WISP1;KLF4
GO:0006956	2.31e-05	6.65455	1.55225	9	69	complement activation	CLU;RGCC;CFH;CFI;C1RL;PROS1;CFB;C1R;C1S
GO:0008284	2.42e-05	2.2417	17.9071	37	796	positive regulation of cell proliferation	CD24;MAB21L2;EGR1;WWTR1;GRK5;HGF;HLA-A;HES1;TNC;ID2;ID4;IGFBP2;LIFR;LRP5;PBX1;PRRX2;PDGFRA;PDGFRB;PID1;HTRA1;S100A6;CCL11;CXCL5;CXCL12;SFRP1;SIX1;SKP2;SOX4;BST1;TNFSF4;VCAM1;SCG2;FZD7;NRP1;ACVRL1;ARNT2;CDC25B
GO:0032496	2.6e-05	3.21692	6.41147	19	285	response to lipopolysaccharide	SPON2;DCN;FOS;CXCL1;CXCL2;CXCL3;ASS1;PROS1;PLSCR4;PTGER4;BDKRB1;CXCL6;CXCL5;SNCA;THBD;TNFSF4;SOCS1;SOCS3;PTGES
GO:0030199	2.71e-05	9.3746	0.899855	7	40	collagen fibril organization	COL3A1;COL5A2;COL12A1;ADAMTS14;CYP1B1;LUM;COL5A3
GO:0008217	2.72e-05	4.06552	3.77939	14	168	regulation of blood pressure	ADORA1;CTSZ;EDNRA;GJA1;ID2;LRP5;NPR3;PTGS1;ACTA2;BDKRB1;BDKRB2;RASL10B;ACVRL1;KCNK6
GO:0022603	2.86e-05	2.17475	19.4594	39	865	regulation of anatomical structure morphogenesis	SPRY1;LZTS1;CHN1;COL5A2;CRABP2;CYP1B1;EPHB3;FGG;EPB41L3;SULF1;WWTR1;TENM4;RGCC;HGF;HES1;APOE;MSX1;ROR2;TNFRSF11B;DACT1;SERPINF1;PID1;LGR4;RHOJ;PTGIS;PREX1;NTN4;CCL11;CXCL12;SFRP1;SIX1;TGFB3;THBS2;FZD7;NRP1;KLF4;ACVRL1;HAND2;SEMA3E
GO:0031099	3.11e-05	4.01289	3.82438	14	170	regeneration	GAP43;GJA1;HGF;TNC;APOE;LIFR;MATN2;NEFH;NNMT;CXCL12;UCP2;FZD7;SOCS1;SOCS3
GO:0045667	3.16e-05	5.04718	2.42961	11	108	regulation of osteoblast differentiation	GDF10;GJA1;HGF;ID2;ID4;IGFBP5;LRP5;SMAD1;SFRP1;IFITM1;HAND2
GO:0002526	3.2e-05	4.61149	2.87954	12	128	acute inflammatory response	SERPINA3;ADORA1;NUPR1;CFH;CFI;ASS1;PLSCR1;PROS1;BDKRB2;CFB;TNFSF4;PTGES
GO:0010817	3.25e-05	2.6121	10.7533	26	478	regulation of hormone levels	ADORA1;CPE;CRABP1;CRABP2;CTSZ;CYP1B1;RDH10;AKR1C1;DIO2;DIO3;EFNA5;EPHA5;FGG;GJA1;PCSK1N;LRP5;GCNT4;PTGS1;RBP1;SFRP1;STRA6;SOX4;UCP2;VAMP8;RASL10B;DHRS3
GO:0048562	3.3e-05	3.15657	6.52395	19	290	embryonic organ morphogenesis	LRIG3;RDH10;DLX2;FOXF1;FRZB;GJA1;HOXB2;HOXB3;HES1;ID2;MSX1;ROR2;PRRX2;PDGFRA;STRA6;SIX1;TGFB3;NRP1;HAND2
GO:0007160	3.42e-05	3.75217	4.3643	15	194	cell-matrix adhesion	BCL2L11;FBLN5;COL3A1;EFNA5;FGG;ITGA11;SNED1;ITGA1;ITGB4;LAMA5;COL5A3;SFRP1;VCAM1;ACVRL1;SEMA3E
GO:0009612	3.42e-05	3.75217	4.3643	15	194	response to mechanical stimulus	TXNIP;COL3A1;DCN;EGR1;ETV1;FOS;GJA1;IGFBP2;MEIS2;PTGER4;BDKRB1;CXCL12;PIEZO2;ANO3;STRA6
GO:0045596	3.43e-05	2.4604	12.7329	29	566	negative regulation of cell differentiation	LRRC17;ADAMTS7;COL3A1;COL5A2;ZBTB46;DLX2;DPYSL3;FRZB;WWTR1;GDF10;HES1;ID2;ID4;APOE;IGFBP5;LRP5;MEIS2;MSX1;PBX1;SFRP1;SORL1;SPOCK1;TNFSF4;GDF5;FZD7;NRP1;C16orf45;ACVRL1;HAND2
GO:0030326	3.46e-05	4.57179	2.90203	12	129	embryonic limb morphogenesis	BCL2L11;CRABP2;RDH10;GJA1;AFF3;LRP5;MSX1;ROR2;PBX1;PRRX2;GDF5;HAND2
GO:0035113	3.46e-05	4.57179	2.90203	12	129	embryonic appendage morphogenesis	BCL2L11;CRABP2;RDH10;GJA1;AFF3;LRP5;MSX1;ROR2;PBX1;PRRX2;GDF5;HAND2
GO:0048706	3.46e-05	4.57179	2.90203	12	129	embryonic skeletal system development	RDH10;DLX2;SULF1;HOXB2;HOXB3;PBX1;PRRX2;PDGFRA;SULF2;SIX1;TGFB3;DLK1
GO:0008015	3.62e-05	2.71098	9.56096	24	425	blood circulation	ADORA1;CTSZ;EDNRA;FGG;GJA1;GSTM2;GUCY1B3;HOXB2;ID2;APOE;ITGA1;LRP5;NPR3;PDE3A;PTGS1;ACTA2;RGS2;BDKRB1;BDKRB2;CXCL12;PDE5A;RASL10B;ACVRL1;KCNK6
GO:0072376	4.12e-05	5.41773	2.06967	10	92	protein activation cascade	CLU;FGG;RGCC;CFH;CFI;C1RL;PROS1;CFB;C1R;C1S
GO:0014033	4.37e-05	7.08308	1.30479	8	58	neural crest cell differentiation	RDH10;EDNRA;FRZB;HES1;LAMA5;SFRP1;NRP1;HAND2
GO:0045995	4.44e-05	4.84608	2.51959	11	112	regulation of embryonic development	COL5A2;SULF1;TENM4;HES1;LAMA2;LAMA4;LAMA5;SFRP1;SIX1;FZD7;KLF4
GO:1901654	4.59e-05	4.11504	3.46444	13	154	response to ketone	TXNIP;FOS;ASS1;SERPINF1;ERRFI1;GNG2;PTGS1;SFRP1;TGFB3;TNFSF4;SOCS1;SOCS3;KLF4
GO:0048483	5.15e-05	8.35905	0.98984	7	44	autonomic nervous system development	EDNRA;HOXB2;HES1;SIX1;SOX4;NRP1;HAND2
GO:0043009	5.34e-05	2.35693	13.7228	30	610	chordate embryonic development	BCL2L11;SPINT2;RDH10;DLX2;EDNRA;FOXF1;SULF1;GJA1;HOXB2;HOXB3;HES1;MSX1;ROR2;PBX1;PRRX2;PDGFRA;PDGFRB;SULF2;HEG1;SFRP1;SIX1;SOX4;TGFB3;ZIC2;DCHS1;DLK1;SOCS3;ACVRL1;HAND2;ARNT2
GO:0048520	5.43e-05	4.34715	3.03701	12	135	positive regulation of behavior	GJA1;CXCL1;CXCL2;CXCL3;PDGFRB;CAMK1D;CXCL6;CXCL5;CXCL12;STRA6;SCG2;NRP1
GO:0060284	5.44e-05	2.19896	17.1872	35	764	regulation of cell development	LZTS1;CHN1;COL3A1;CRABP2;DLX2;DPYSL3;EPHB3;FGG;FRZB;WWTR1;TENM4;RGCC;HGF;HOXB3;HES1;ID2;ID4;APOE;GDF6;LSAMP;PBX1;PDE3A;SERPINF1;CAMK1D;PREX1;CXCL12;SFRP1;SIX1;SORL1;SPOCK1;TGFB3;GDF5;PDE5A;NRP1;C16orf45
GO:0060326	5.5e-05	3.41445	5.08418	16	226	cell chemotaxis	CXCL1;CXCL2;CXCL3;HGF;ITGA1;LGALS3;PDGFRA;PDGFRB;CAMK1D;PREX1;CCL11;CXCL6;CXCL5;CXCL12;SCG2;NRP1
GO:0007178	5.91e-05	2.91538	7.40131	20	329	transmembrane receptor protein serine/threonine kinase signaling pathway	FST;COL3A1;EGR1;SULF1;FOS;WWTR1;GDF10;HES1;GDF6;SMAD1;MSX1;ROR2;HTRA1;RGMA;SFRP1;TGFB3;ZIC2;GDF5;ACVRL1;HTRA3
GO:0009719	5.94e-05	1.80919	36.939	61	1642	response to endogenous stimulus	CD24;SPRY1;RAMP1;TXNIP;ADAMTS7;COL3A1;COL5A2;AKR1C1;EGR1;SULF1;FOS;WWTR1;GDF10;GJA1;GSTM2;HMGCS1;HES1;IGFBP2;IGFBP5;IL1R1;GDF6;SMAD1;MMP2;GLRA4;ASS1;MSX1;NEFH;NNMT;ROR2;TNFRSF11B;PDE3A;PDGFRA;PDGFRB;SERPINF1;ERRFI1;GNG2;IL17RD;PID1;RNLS;SULF2;HTRA1;RGMA;PSMB9;PTGS1;CXCL12;SFRP1;SNCA;NR2F1;TGFB3;THBD;TNFSF4;UCP2;PDGFD;GDF5;SOCS1;KSR1;SOCS3;KLF4;ACVRL1;HTRA3;ARNT2
GO:0023056	6.14e-05	1.83266	34.5994	58	1538	positive regulation of signaling	CD24;BCL2L11;SH2D3C;CHN1;CLU;COL3A1;ADORA1;CYP1B1;EGR1;FGG;PLA2R1;SULF1;GDF10;GJA1;DKK2;HGF;HIC1;HES1;HSPA1A;IGFBP5;ITGA1;ITPKB;LAMA2;GDF6;LRP5;MSX1;ROR2;DACT1;PRRX2;PDGFRA;PDGFRB;IL17RD;LGR4;SULF2;PSMB9;ACKR3;PTGIS;CCL11;SECTM1;SFRP1;SKP2;SNCA;SOX4;ST5;TGFB3;ZIC2;GDF5;FZD7;LGR5;SOCS1;PDE5A;VAMP8;NRP1;KSR1;BMF;RASL10B;ACVRL1;HAND2
GO:0009792	6.38e-05	2.3319	13.8578	30	616	embryo development ending in birth or egg hatching	BCL2L11;SPINT2;RDH10;DLX2;EDNRA;FOXF1;SULF1;GJA1;HOXB2;HOXB3;HES1;MSX1;ROR2;PBX1;PRRX2;PDGFRA;PDGFRB;SULF2;HEG1;SFRP1;SIX1;SOX4;TGFB3;ZIC2;DCHS1;DLK1;SOCS3;ACVRL1;HAND2;ARNT2
GO:0043583	6.45e-05	3.53251	4.61176	15	205	ear development	BCL2L11;LRIG3;RDH10;FRZB;HES1;MSX1;ROR2;PRRX2;PDGFRB;STRA6;SIX1;TGFB3;LGR5;DCHS1;NRP1
GO:0001558	6.48e-05	2.80984	8.0537	21	358	regulation of cell growth	FBLN5;CRABP2;EPB41L3;FRZB;GJA1;TMEM97;APOE;IGFBP2;IGFBP5;IGFBP6;MSX1;HTRA1;BDKRB1;CXCL12;SFRP1;SPOCK1;KAZALD1;NRP1;WISP1;ACVRL1;HTRA3
GO:0061326	6.5e-05	5.10478	2.18215	10	97	renal tubule development	CD24;WWTR1;HES1;LAMA5;PBX1;KIF26B;LGR4;SIX1;LGR5;DCHS1
GO:0072012	6.58e-05	14.6676	0.449927	5	20	glomerulus vasculature development	EGR1;HES1;PDGFRA;PDGFRB;ACTA2
GO:0045444	6.98e-05	3.7012	4.11684	14	183	fat cell differentiation	FRZB;FNDC5;WWTR1;GDF10;GRK5;HES1;ID2;ID4;LRP5;DACT1;RGS2;SFRP1;SOCS1;KLF4
GO:0050673	6.99e-05	2.8774	7.49129	20	333	epithelial cell proliferation	SULF1;GJA1;RGCC;ID2;APOE;IGFBP5;SERPINF1;ERRFI1;LGR4;HTRA1;CCL11;CXCL12;SFRP1;SIX1;SCG2;GDF5;FZD7;LGR5;NRP1;ACVRL1
GO:0048762	7.28e-05	3.91869	3.62192	13	161	mesenchymal cell differentiation	RDH10;EDNRA;FRZB;WWTR1;RGCC;HGF;HES1;LAMA5;MSX1;SFRP1;TGFB3;NRP1;HAND2
GO:0061299	7.34e-05	25.0885	0.24746	4	11	retina vasculature morphogenesis in camera-type eye	CYP1B1;LRP5;RHOJ;NRP1
GO:0071495	7.35e-05	1.91411	27.8055	49	1236	cellular response to endogenous stimulus	SPRY1;RAMP1;ADAMTS7;COL3A1;COL5A2;AKR1C1;EGR1;SULF1;FOS;WWTR1;GDF10;GSTM2;HMGCS1;HES1;IGFBP2;IGFBP5;GDF6;SMAD1;MMP2;ASS1;MSX1;NEFH;ROR2;PDE3A;PDGFRA;PDGFRB;SERPINF1;ERRFI1;GNG2;IL17RD;PID1;SULF2;HTRA1;RGMA;PSMB9;SFRP1;SNCA;NR2F1;TGFB3;TNFSF4;UCP2;PDGFD;GDF5;SOCS1;KSR1;SOCS3;KLF4;ACVRL1;HTRA3
GO:0001937	8.25e-05	9.79781	0.74238	6	33	negative regulation of endothelial cell proliferation	SULF1;GJA1;RGCC;APOE;SCG2;ACVRL1
GO:0042445	8.32e-05	3.63596	4.18433	14	186	hormone metabolic process	CPE;CRABP1;CRABP2;CTSZ;CYP1B1;RDH10;AKR1C1;DIO2;DIO3;PCSK1N;GCNT4;RBP1;STRA6;DHRS3
GO:0002684	8.37e-05	2.05884	20.4492	39	909	positive regulation of immune system process	CD24;SPON2;CLU;ZBTB46;CTSK;FOS;CADM1;RGCC;CXCL1;CXCL2;CXCL3;CFH;HLA-A;HES1;HSPA1A;ID2;CFI;IGFBP2;ITPKB;LGALS3;MMP2;C1RL;PLSCR1;LGR4;PROS1;PSMB9;CAMK1D;BDKRB1;CFB;CXCL6;CXCL5;CXCL12;BST1;C1R;C1S;TNFSF4;VCAM1;COLEC12;VAMP8
GO:0010647	8.46e-05	1.80842	35.0044	58	1556	positive regulation of cell communication	CD24;BCL2L11;SH2D3C;CHN1;CLU;COL3A1;ADORA1;CYP1B1;EGR1;FGG;PLA2R1;SULF1;GDF10;GJA1;DKK2;HGF;HIC1;HES1;HSPA1A;IGFBP5;ITGA1;ITPKB;LAMA2;GDF6;LRP5;MSX1;ROR2;DACT1;PRRX2;PDGFRA;PDGFRB;IL17RD;LGR4;SULF2;PSMB9;ACKR3;PTGIS;CCL11;SECTM1;SFRP1;SKP2;SNCA;SOX4;ST5;TGFB3;ZIC2;GDF5;FZD7;LGR5;SOCS1;PDE5A;VAMP8;NRP1;KSR1;BMF;RASL10B;ACVRL1;HAND2
GO:0010035	8.58e-05	2.554	10.1009	24	449	response to inorganic substance	FBLN5;TXNIP;CYP1B1;FGG;FOS;GUCY1B3;SLC40A1;HGF;HMGCS1;ID2;IGFBP2;IL1R1;ASS1;NEFH;TNFRSF11B;PDGFRB;SERPINF1;SNCA;SOD3;TNFSF4;UCP2;CYBRD1;KLF4;PTGES
GO:0032879	8.82e-05	1.68147	50.5943	77	2249	regulation of localization	BCL2L11;SPINT2;AZIN2;PODN;COL3A1;LRRC15;ADORA1;CTSK;CYP1B1;DAPK1;DPYSL3;EFNA5;EPHA5;FGG;PLA2R1;SULF1;CADM1;WWTR1;GJA1;RGCC;CXCL1;CXCL2;CXCL3;GSTM2;HGF;HES1;HSPA1A;APOE;IGFBP5;LAMA2;LAMA4;LAMA5;LGALS3;LRP5;MEST;NEFH;ROR2;DACT1;PDGFRA;PDGFRB;SERPINF1;SYTL2;PID1;LGR4;PROS1;CAMK1D;CEMIP;PTGER4;PTGS1;PTX3;BCL3;BDKRB1;CCL11;CXCL6;CXCL5;CXCL12;SFRP1;SIX1;SNCA;SORL1;SOX4;TGFB3;TNFSF4;UCP2;FZD7;IFITM1;PPA…
GO:0072073	8.87e-05	4.11128	3.19448	12	142	kidney epithelium development	CD24;SPRY1;WWTR1;HES1;LAMA5;SMAD1;PBX1;KIF26B;LGR4;SFRP1;SIX1;DCHS1
GO:0001657	9.18e-05	4.87918	2.27213	10	101	ureteric bud development	SPRY1;HES1;LAMA5;SMAD1;PBX1;KIF26B;LGR4;SFRP1;SIX1;DCHS1
GO:0072163	9.97e-05	4.82585	2.29463	10	102	mesonephric epithelium development	SPRY1;HES1;LAMA5;SMAD1;PBX1;KIF26B;LGR4;SFRP1;SIX1;DCHS1
GO:0072164	9.97e-05	4.82585	2.29463	10	102	mesonephric tubule development	SPRY1;HES1;LAMA5;SMAD1;PBX1;KIF26B;LGR4;SFRP1;SIX1;DCHS1
GO:1901701	0.000101306	1.98488	22.8563	42	1016	cellular response to oxygen-containing compound	SPON2;FBLN5;COL3A1;COL5A2;CYP1B1;AKR1C1;EFNA5;EGR1;EPHA5;FOS;GUCY1B3;HGF;HMGCS1;IGFBP5;IL1R1;LRP5;MMP2;ASS1;NEFH;PDE3A;PDGFRA;PDGFRB;SERPINF1;ERRFI1;GNG2;IL17RD;PID1;PSMB9;PLSCR4;SFRP1;SNCA;SOD3;SOX4;TNFSF4;UCP2;PDGFD;COLEC12;FZD7;SOCS1;KSR1;SOCS3;KLF4
GO:0016049	0.000101672	2.5235	10.2134	24	454	cell growth	FBLN5;CRABP2;EPB41L3;CADM1;FRZB;NUPR1;GJA1;TMEM97;APOE;IGFBP2;IGFBP5;IGFBP6;MSX1;HTRA1;BDKRB1;CXCL12;SFRP1;SPOCK1;TGFB3;KAZALD1;NRP1;WISP1;ACVRL1;HTRA3
GO:2000027	0.000105697	3.76461	3.75689	13	167	regulation of organ morphogenesis	SPRY1;SULF1;HGF;HES1;MSX1;ROR2;TNFRSF11B;DACT1;LGR4;NTN4;SFRP1;SIX1;HAND2
GO:0032101	0.000108377	2.09344	18.5145	36	823	regulation of response to external stimulus	LZTS1;ADORA1;CTSK;FGG;GJA1;CXCL1;CXCL2;CXCL3;CFH;HLA-A;CFI;IFIT1;APOE;IL1R1;FAM13B;PDGFRA;PDGFRB;SERPINF1;PROS1;HTRA1;ACKR3;CAMK1D;PTGER4;PTGIS;CFB;CXCL6;CXCL5;CXCL12;THBD;TNFSF4;SCG2;CASP4;VAMP8;NRP1;SOCS3;KLF4
GO:0060548	0.000114558	2.0447	20.0218	38	890	negative regulation of cell death	CLU;ADORA1;DAPK1;EGR1;FGG;GRK5;SLC40A1;HGF;HSPA1A;APOE;LGALS3;LIFR;MSX1;PDE3A;PDGFRB;SERPINF1;PSMB9;ACKR3;CAMK1D;BCL3;BDKRB2;CXCL12;SFRP1;SIX1;SNCA;SORL1;SOX4;TGFB3;UCP2;SCG2;GDF5;NRP1;WISP1;SOCS3;BMF;KLF4;HAND2;ARNT2
GO:0009967	0.000116069	1.83055	31.4499	53	1398	positive regulation of signal transduction	CD24;BCL2L11;SH2D3C;CHN1;CLU;COL3A1;ADORA1;CYP1B1;FGG;PLA2R1;SULF1;GDF10;GJA1;DKK2;HGF;HIC1;HES1;HSPA1A;IGFBP5;ITGA1;ITPKB;GDF6;LRP5;MSX1;ROR2;DACT1;PRRX2;PDGFRA;PDGFRB;IL17RD;LGR4;SULF2;PSMB9;ACKR3;PTGIS;CCL11;SECTM1;SFRP1;SKP2;SOX4;ST5;TGFB3;ZIC2;GDF5;FZD7;LGR5;SOCS1;PDE5A;NRP1;KSR1;BMF;ACVRL1;HAND2
GO:0014031	0.000131829	3.92843	3.32946	12	148	mesenchymal cell development	RDH10;EDNRA;WWTR1;RGCC;HGF;HES1;LAMA5;MSX1;SFRP1;TGFB3;NRP1;HAND2
GO:0019221	0.000134396	2.33588	12.3955	27	551	cytokine-mediated signaling pathway	CD24;IFITM3;EGR1;GBP2;CXCL1;CXCL2;CXCL3;HLA-A;HSPA1A;IFIT1;IL1R1;LIFR;TNFRSF11B;IL17RD;PSMB9;ACKR3;CCL11;CXCL6;CXCL5;CXCL12;TNFSF4;UBA7;VCAM1;IFITM1;SOCS1;SOCS3;UBE2L6
GO:0035909	0.00013512	12.2207	0.517417	5	23	aorta morphogenesis	COL3A1;HES1;PDGFRB;SIX1;SOX4
GO:0042573	0.00013512	12.2207	0.517417	5	23	retinoic acid metabolic process	CRABP1;CRABP2;RDH10;RBP1;STRA6
GO:0048568	0.000136443	2.52594	9.76343	23	434	embryonic organ development	SPINT2;LRIG3;RDH10;DLX2;FOXF1;FRZB;GJA1;HOXB2;HOXB3;HES1;ID2;MSX1;ROR2;PBX1;PRRX2;PDGFRA;STRA6;SIX1;TGFB3;NRP1;SOCS3;PKDCC;HAND2
GO:0001823	0.000137771	4.62362	2.38462	10	106	mesonephros development	SPRY1;HES1;LAMA5;SMAD1;PBX1;KIF26B;LGR4;SFRP1;SIX1;DCHS1
GO:0044710	0.000141462	1.48902	119.568	153	5315	single-organism metabolic process	CD24;SH2D3C;GPC6;SPRY1;RAMP1;FBLN5;SMPDL3A;ADAMTS5;ADAMTS7;LZTS1;AZIN2;CLU;SERPINA3;COL3A1;COL5A2;COL6A3;COL7A1;COL9A2;COL12A1;ADORA1;CRABP1;CRABP2;HAPLN1;ADAMTS14;CTSK;CYP1B1;RDH10;CYP27A1;ALDH1L2;DCN;AKR1C1;DIO2;DIO3;EDNRA;FGG;RGL1;SULF1;FOS;ABCA4;MOXD1;GDF10;GGT5;SULT1C4;GMPR;GRIA1;RGCC;DNAJC15;GSTM1;GSTM2;GUCY1B3;CFH;HMGCS1;HSPA1A;CHSY3;ID2;ARSI;CFI;APOE;IGFBP5;ITGA1;ITPKB;GDF6;LDLR;LRP5;LUM;…
GO:0032102	0.000148953	3.11363	5.53411	16	246	negative regulation of response to external stimulus	LZTS1;ADORA1;FGG;GJA1;IFIT1;APOE;PDGFRA;SERPINF1;PROS1;HTRA1;PTGER4;PTGIS;THBD;NRP1;SOCS3;KLF4
GO:0043207	0.000149473	2.03532	19.5493	37	869	response to external biotic stimulus	CD24;BCL2L11;IFITM3;SPON2;ADAMTS5;CLU;DCN;FOS;CXCL1;CXCL2;CXCL3;HLA-A;MR1;IFIT1;ASS1;FAM13B;PLSCR1;PROS1;HTRA1;ACKR3;PLSCR4;PTGER4;PTX3;ACTA2;BCL3;BDKRB1;CCL11;CXCL6;CXCL5;CXCL12;SNCA;THBD;TNFSF4;IFITM1;SOCS1;SOCS3;PTGES
GO:0051707	0.000149473	2.03532	19.5493	37	869	response to other organism	CD24;BCL2L11;IFITM3;SPON2;ADAMTS5;CLU;DCN;FOS;CXCL1;CXCL2;CXCL3;HLA-A;MR1;IFIT1;ASS1;FAM13B;PLSCR1;PROS1;HTRA1;ACKR3;PLSCR4;PTGER4;PTX3;ACTA2;BCL3;BDKRB1;CCL11;CXCL6;CXCL5;CXCL12;SNCA;THBD;TNFSF4;IFITM1;SOCS1;SOCS3;PTGES
GO:0000302	0.000153156	3.41506	4.43179	14	197	response to reactive oxygen species	FBLN5;TXNIP;CYP1B1;FOS;GUCY1B3;HGF;APOE;IL1R1;PDGFRA;PDGFRB;SNCA;SOD3;UCP2;KLF4
GO:0048715	0.000153411	19.5109	0.292453	4	13	negative regulation of oligodendrocyte differentiation	DLX2;HES1;ID2;ID4
GO:0009607	0.000157457	2.0098	20.3367	38	904	response to biotic stimulus	CD24;BCL2L11;IFITM3;SPON2;TXNIP;ADAMTS5;CLU;DCN;FOS;CXCL1;CXCL2;CXCL3;HLA-A;MR1;IFIT1;ASS1;FAM13B;PLSCR1;PROS1;HTRA1;ACKR3;PLSCR4;PTGER4;PTX3;ACTA2;BCL3;BDKRB1;CCL11;CXCL6;CXCL5;CXCL12;SNCA;THBD;TNFSF4;IFITM1;SOCS1;SOCS3;PTGES
GO:0022612	0.00016017	4.14353	2.90203	11	129	gland morphogenesis	SULF1;HGF;TNC;IGFBP5;LAMA5;LRP5;NTN4;CCL11;SFRP1;TGFB3;NRP1
GO:0048864	0.000169641	3.81524	3.41945	12	152	stem cell development	RDH10;EDNRA;WWTR1;RGCC;HGF;HES1;LAMA5;MSX1;SFRP1;TGFB3;NRP1;HAND2
GO:1903035	0.000169641	3.81524	3.41945	12	152	negative regulation of response to wounding	ADORA1;FGG;GJA1;APOE;PDGFRA;SERPINF1;PROS1;PTGER4;PTGIS;THBD;SOCS3;KLF4
GO:0021675	0.000170165	5.7079	1.57475	8	70	nerve development	SULF1;HOXB2;HOXB3;HES1;SULF2;SIX1;COL25A1;NRP1
GO:0051128	0.000172893	1.67489	45.7801	70	2035	regulation of cellular component organization	BCL2L11;FBLN5;LZTS1;CHN1;CLU;LRRC15;CRABP2;CTSK;DPYSL3;EFNA5;AHR;EPHA5;EPHB3;FGG;EPB41L3;FRZB;WWTR1;GAP43;SLITRK5;GJA1;TMEM97;RGCC;DNAJC15;HGF;HES1;HSPA1A;APOE;IGFBP2;IGFBP5;IGFBP6;LGALS3;LRP5;MSX1;MSX2;PDE3A;PDGFRA;PDGFRB;SERPINF1;PID1;PROS1;HTRA1;CAMK1D;CEMIP;PTGER4;RHOJ;TENM2;PREX1;LRRN1;PTX3;RGS2;BDKRB1;CCL11;CXCL12;SFRP1;SIX1;SNCA;SORL1;SPOCK1;TGFB3;THBS2;KAZALD1;VAMP8;NRP1;WISP1;C16orf45;BM…
GO:0048546	0.000174287	6.71983	1.19231	7	53	digestive tract morphogenesis	EPHB3;FOXF1;ID2;DACT1;PDGFRA;SFRP1;STRA6
GO:0060348	0.000178901	3.55474	3.95936	13	176	bone development	LRRC17;SULF1;CADM1;LRP5;SMAD1;MSX1;MSX2;CSGALNACT1;SULF2;PTGER4;TGFB3;DCHS1;DHRS3
GO:0051960	0.000186872	2.15253	15.4325	31	686	regulation of nervous system development	LZTS1;CHN1;COL3A1;CRABP2;DLX2;DPYSL3;EPHB3;TENM4;SLITRK5;HGF;HOXB3;HES1;ID2;ID4;APOE;GDF6;LSAMP;PBX1;SERPINF1;CAMK1D;PREX1;LRRN1;CXCL12;SFRP1;SIX1;SORL1;SPOCK1;THBS2;GDF5;NRP1;C16orf45
GO:0080134	0.000209363	1.79185	31.4049	52	1396	regulation of response to stress	BCL2L11;FBLN5;LZTS1;CLU;ADORA1;CTSK;FGG;PLA2R1;FOS;CADM1;GJA1;CFH;HGF;HIC1;HLA-A;HSPA1A;CFI;IFIT1;APOE;IL1R1;MMP2;MSX1;FAM13B;DACT1;PDGFRA;SERPINF1;PLSCR1;ERRFI1;LGR4;PROS1;HTRA1;PSMB9;ACKR3;PTGER4;PTGIS;BDKRB2;CFB;CXCL12;SFRP1;SNCA;THBD;TNFSF4;COLEC12;FZD7;PARP9;CASP4;PPAP2B;SOCS1;VAMP8;SOCS3;NMI;KLF4
GO:0022010	0.000210975	17.5587	0.314949	4	14	central nervous system myelination	CLU;TENM4;ID4;PLP1
GO:0032291	0.000210975	17.5587	0.314949	4	14	axon ensheathment in central nervous system	CLU;TENM4;ID4;PLP1
GO:0001957	0.000214766	43.7967	0.134978	3	6	intramembranous ossification	CTSK;MMP2;MN1
GO:0035860	0.000214766	43.7967	0.134978	3	6	glial cell-derived neurotrophic factor receptor signaling pathway	SULF1;GFRA1;SULF2
GO:0036072	0.000214766	43.7967	0.134978	3	6	direct ossification	CTSK;MMP2;MN1
GO:1902430	0.000214766	43.7967	0.134978	3	6	negative regulation of beta-amyloid formation	CLU;APOE;SORL1
GO:0034341	0.00021636	3.70833	3.50943	12	156	response to interferon-gamma	IFITM3;DAPK1;GBP2;HLA-A;ASS1;CCL11;SNCA;VCAM1;PARP9;IFITM1;SOCS1;SOCS3
GO:0045668	0.000216798	8.01341	0.877358	6	39	negative regulation of osteoblast differentiation	GDF10;ID2;IGFBP5;LRP5;SFRP1;HAND2
GO:0007369	0.000235861	3.44787	4.07184	13	181	gastrulation	COL5A2;COL7A1;COL12A1;TENM4;ITGB4;LRP5;SMAD1;MMP2;DACT1;SFRP1;FZD7;PPAP2B;KLF4
GO:0031348	0.000239052	3.94156	3.03701	11	135	negative regulation of defense response	ADORA1;HLA-A;IFIT1;APOE;SERPINF1;HTRA1;PTGER4;PTGIS;SOCS3;NMI;KLF4
GO:0051248	0.00024181	1.91295	23.0363	41	1024	negative regulation of protein metabolic process	SPRY1;SPINT2;AZIN2;FAM129A;CLU;SERPINA3;COL6A3;COL7A1;DAPK1;WWTR1;PCSK1N;HGF;HSPA1A;APOE;IGFBP5;LRP5;MSX2;DACT1;SERPINF1;ERRFI1;SYTL2;PID1;PROS1;PSMB9;SLC7A14;PTX3;RGS2;BCL3;BDKRB1;BDKRB2;SH2D4A;SFRP1;SNCA;SORL1;SOX4;SPOCK1;PPAP2B;SOCS1;SOCS3;NMI;KLF4
GO:0031347	0.000247214	2.06404	17.1197	33	761	regulation of defense response	ADORA1;CTSK;FOS;CADM1;GJA1;CFH;HLA-A;HSPA1A;CFI;IFIT1;APOE;IL1R1;MMP2;FAM13B;SERPINF1;PLSCR1;LGR4;PROS1;HTRA1;PSMB9;ACKR3;PTGER4;PTGIS;CFB;TNFSF4;COLEC12;PARP9;CASP4;SOCS1;VAMP8;SOCS3;NMI;KLF4
GO:0035904	0.00024989	10.4729	0.584906	5	26	aorta development	COL3A1;HES1;PDGFRB;SIX1;SOX4
GO:0050795	0.000256242	3.23608	4.65675	14	207	regulation of behavior	ADORA1;GJA1;CXCL1;CXCL2;CXCL3;PDGFRA;PDGFRB;CAMK1D;CXCL6;CXCL5;CXCL12;STRA6;SCG2;NRP1
GO:0045087	0.000262505	1.87559	24.656	43	1096	innate immune response	IFITM3;SPON2;TXNIP;CLU;CTSK;DAPK1;EGR1;FOS;CADM1;GBP2;CFH;HLA-A;MR1;CFI;IFIT1;LGALS3;MMP2;ASS1;C1RL;PDGFRA;PDGFRB;PLSCR1;IL17RD;LGR4;PROS1;PSMB9;PTX3;CFB;CCL11;SNCA;C1R;C1S;UBA7;VCAM1;COLEC12;PARP9;IFITM1;APOL1;SOCS1;KSR1;SOCS3;NMI;UBE2L6
GO:0001936	0.00026464	4.69003	2.11466	9	94	regulation of endothelial cell proliferation	SULF1;GJA1;RGCC;APOE;CCL11;CXCL12;SCG2;NRP1;ACVRL1
GO:0042476	0.000269718	4.22494	2.58708	10	115	odontogenesis	BCL2L11;DLX2;ITGB4;LAMA5;MSX1;TNFRSF11B;HTRA1;TGFB3;ZNF22;HAND2
GO:0033002	0.000271743	3.87851	3.082	11	137	muscle cell proliferation	SIX5;TENM4;GJA1;ID2;IGFBP5;SMAD1;NPR3;PDGFRB;SIX1;SKP2;KLF4
GO:0070848	0.000272615	1.96787	20.1567	37	896	response to growth factor	BCL2L11;SPRY1;ADAMTS7;COL3A1;EGR1;SULF1;FOS;WWTR1;GDF10;HGF;HES1;IL1R1;GDF6;LUM;SMAD1;MEIS2;MSX1;ROR2;ARHGEF4;PDE3A;PDGFRA;PDGFRB;ERRFI1;IL17RD;SULF2;HTRA1;RGMA;PSMB9;SFRP1;SNCA;TGFB3;GDF5;NRP1;KSR1;KLF4;ACVRL1;HTRA3
GO:0060395	0.000276791	6.18071	1.28229	7	57	SMAD protein signal transduction	FOS;GDF10;GDF6;SMAD1;ROR2;TGFB3;GDF5
GO:0016337	0.000279281	2.09904	15.7925	31	702	single organismal cell-cell adhesion	CD24;SPINT2;CSRP1;CYP1B1;EFNA5;EGR1;EPHB3;FGG;RGCC;HLA-A;HES1;IGFBP2;ITPKB;LGALS3;LSAMP;ASS1;NCAM2;PDGFRA;KIF26B;PTGER4;TENM2;PREX1;BCL3;CXCL12;SOX4;TNFSF4;VCAM1;FZD7;PPAP2B;PDE5A;KLF4
GO:0072080	0.000286644	4.63521	2.13716	9	95	nephron tubule development	CD24;WWTR1;HES1;LAMA5;PBX1;KIF26B;LGR4;SIX1;DCHS1
GO:0072210	0.000287687	7.55457	0.922351	6	41	metanephric nephron development	EGR1;HES1;PDGFRA;PDGFRB;KIF26B;LGR4
GO:2000278	0.000287687	7.55457	0.922351	6	41	regulation of DNA biosynthetic process	GJA1;RGCC;HGF;PDGFRB;KLF4;ACVRL1
GO:0050921	0.000289375	4.18482	2.60958	10	116	positive regulation of chemotaxis	CXCL1;CXCL2;CXCL3;PDGFRB;CAMK1D;CXCL6;CXCL5;CXCL12;SCG2;NRP1
GO:0040008	0.000289908	2.1831	13.7003	28	609	regulation of growth	BCL2L11;FBLN5;CRABP2;DIO3;EPB41L3;FRZB;GAP43;GJA1;TMEM97;APOE;IGFBP2;IGFBP5;IGFBP6;MSX1;HTRA1;BDKRB1;CXCL12;SFRP1;SIX1;SPOCK1;KAZALD1;GDF5;SOCS1;NRP1;WISP1;SOCS3;ACVRL1;HTRA3
GO:0090092	0.00029696	3.18595	4.72424	14	210	regulation of transmembrane receptor protein serine/threonine kinase signaling pathway	FST;SULF1;WWTR1;GDF10;HES1;GDF6;MSX1;HTRA1;SFRP1;TGFB3;ZIC2;GDF5;ACVRL1;HTRA3
GO:0090100	0.000310141	4.58165	2.15965	9	96	positive regulation of transmembrane receptor protein serine/threonine kinase signaling pathway	SULF1;GDF10;HES1;GDF6;MSX1;TGFB3;ZIC2;GDF5;ACVRL1
GO:0014070	0.00031587	2.01105	18.0871	34	804	response to organic cyclic compound	CD24;TXNIP;CYP1B1;EGR1;FOS;GSTM2;HMGCS1;IFIT1;IGFBP2;IGFBP5;LIFR;LUM;SMAD1;ASS1;NEFH;TNFRSF11B;PDE3A;PDGFRB;SERPINF1;ERRFI1;GNG2;RNLS;PTGS1;SFRP1;SNCA;NR2F1;TGFB3;THBD;COLEC12;SOCS1;SOCS3;KLF4;PTGES;ARNT2
GO:0042063	0.000327087	3.15338	4.76923	14	212	gliogenesis	CLU;DLX2;EGR1;GAP43;TENM4;HES1;ID2;ID4;LAMA2;MATN2;PLP1;SOX4;PPAP2B;C16orf45
GO:0030510	0.000330945	5.12661	1.73222	8	77	regulation of BMP signaling pathway	SULF1;HES1;MSX1;HTRA1;SFRP1;GDF5;ACVRL1;HTRA3
GO:0048709	0.000330945	5.12661	1.73222	8	77	oligodendrocyte differentiation	CLU;DLX2;EGR1;TENM4;HES1;ID2;ID4;PLP1
GO:0007603	0.000335209	4.5293	2.18215	9	97	phototransduction, visible light	GPC6;RDH10;AKR1C1;ABCA4;APOE;LDLR;RBP1;STRA6;DHRS3
GO:0045598	0.000335209	4.5293	2.18215	9	97	regulation of fat cell differentiation	FRZB;FNDC5;WWTR1;HES1;ID2;ID4;LRP5;DACT1;SFRP1
GO:0006468	0.000343624	1.68096	39.3687	61	1750	protein phosphorylation	CD24;SH2D3C;SPRY1;FAM129A;CLU;ADORA1;DAPK1;DCLK2;EFNA5;EPHA5;EPHB3;FGG;FOS;WWTR1;GDF10;GRK5;RGCC;HGF;HES1;APOE;ITGA1;ITPKB;GDF6;LRP5;SMAD1;ROR2;CDK18;DACT1;PDGFRA;PDGFRB;ERRFI1;IL17RD;PID1;PSMB9;ACKR3;CAMK1D;CEMIP;PTGER4;RGS2;BDKRB1;BDKRB2;CCL11;SFRP1;SNCA;SORL1;ST5;TGFB3;SCG2;PDGFD;GDF5;FZD7;PPAP2B;SOCS1;PDE5A;NRP1;KSR1;SOCS3;PKDCC;KLF4;ACVRL1;CDC25B
GO:0003006	0.000357442	2.15235	13.8803	28	617	developmental process involved in reproduction	BCL2L11;SPINT2;SIX5;RDH10;DCN;AHR;SULF1;NUPR1;HMGCS1;HES1;TNC;NEFH;ROR2;PBX1;PDE3A;PDGFRA;SERPINF1;LGR4;HTRA1;PTGIS;CXCL12;IRF2BPL;SFRP1;STRA6;LGR5;PDE5A;SOCS3;CDC25B
GO:0048713	0.000359815	9.56107	0.629898	5	28	regulation of oligodendrocyte differentiation	DLX2;TENM4;HES1;ID2;ID4
GO:1902531	0.000364075	1.7123	35.3643	56	1572	regulation of intracellular signal transduction	CD24;BCL2L11;SPRY1;CHN1;CLU;COL3A1;ADORA1;PLEKHG4B;CYP1B1;FGG;PLA2R1;GDF10;GJA1;HGF;HIC1;HES1;HSPA1A;APOE;IGFBP5;ITGA1;ITPKB;GDF6;MSX1;ARHGEF4;FAM13B;DACT1;PDGFRA;PDGFRB;ERRFI1;IL17RD;PSMB9;ACKR3;RHOJ;SIPA1L2;PREX1;PTPN13;RGS2;BCL3;BDKRB2;CCL11;CXCL12;SECTM1;SFRP1;SORL1;ST5;TGFB3;ARHGAP28;GDF5;FZD7;SOCS1;PDE5A;NRP1;KSR1;SOCS3;BMF;KLF4
GO:0014745	0.00036957	32.8455	0.157475	3	7	negative regulation of muscle adaptation	IGFBP5;ERRFI1;KLF4
GO:0061438	0.00036957	32.8455	0.157475	3	7	renal system vasculature morphogenesis	PDGFRA;PDGFRB;NRP1
GO:0061439	0.00036957	32.8455	0.157475	3	7	kidney vasculature morphogenesis	PDGFRA;PDGFRB;NRP1
GO:0021783	0.000370153	14.6304	0.359942	4	16	preganglionic parasympathetic fiber development	HOXB2;HES1;SIX1;NRP1
GO:0072224	0.000370153	14.6304	0.359942	4	16	metanephric glomerulus development	EGR1;PDGFRA;PDGFRB;LGR4
GO:0090083	0.000370153	14.6304	0.359942	4	16	regulation of inclusion body assembly	CLU;HSPA1A;APOE;SORL1
GO:0002685	0.000370352	3.72931	3.19448	11	142	regulation of leukocyte migration	ADORA1;CXCL1;CXCL2;CXCL3;LGALS3;CAMK1D;PTGER4;BDKRB1;CXCL6;CXCL5;CXCL12
GO:1901698	0.00037448	1.88309	22.7663	40	1012	response to nitrogen compound	COL3A1;COL5A2;EGR1;FOS;GJA1;GSTM1;GSTM2;GUCY1B3;HMGCS1;IFIT1;IGFBP5;IL1R1;SMAD1;MMP2;GLRA4;ASS1;NEFH;NNMT;PDE3A;PDGFRA;PDGFRB;ERRFI1;GNG2;IL17RD;PID1;RNLS;PSMB9;PTGS1;CXCL12;SFRP1;SNCA;THBD;TNFSF4;UCP2;PDGFD;COLEC12;SOCS1;KSR1;SOCS3;KLF4
GO:0035556	0.000375309	1.5659	58.9855	84	2622	intracellular signal transduction	CD24;BCL2L11;SH2D3C;SPRY1;CHN1;CLU;COL3A1;ADORA1;PLEKHG4B;CYP1B1;DAPK1;DCLK2;EPHA5;FGG;PLA2R1;RGL1;FOS;WWTR1;NUPR1;GDF10;GJA1;RAB30;CXCL1;GSTM2;GUCY1B3;HGF;HIC1;HES1;HSPA1A;APOE;IGFBP5;ITGA1;ITPKB;GDF6;SMAD1;MSX1;NPR3;ROR2;ARHGEF4;FAM13B;DACT1;PDE3A;PDGFRA;PDGFRB;ERRFI1;IL17RD;PSMB9;ACKR3;PTGER4;RHOJ;TENM2;SIPA1L2;PREX1;PTPN13;RGS2;BCL3;BDKRB2;CCL11;CXCL12;SECTM1;SFRP1;SORL1;SOX4;ST5;TGFB3;VCAM1;…
GO:1903034	0.000377165	2.50857	8.50363	20	378	regulation of response to wounding	ADORA1;FGG;GJA1;CFH;CFI;APOE;IL1R1;PDGFRA;SERPINF1;PROS1;PTGER4;PTGIS;CFB;THBD;TNFSF4;CASP4;PPAP2B;VAMP8;SOCS3;KLF4
GO:0009617	0.000390066	2.28782	11.1807	24	497	response to bacterium	CD24;SPON2;ADAMTS5;DCN;FOS;CXCL1;CXCL2;CXCL3;HLA-A;MR1;ASS1;PROS1;PLSCR4;PTGER4;BCL3;BDKRB1;CXCL6;CXCL5;SNCA;THBD;TNFSF4;SOCS1;SOCS3;PTGES
GO:0070098	0.00039466	4.98158	1.77721	8	79	chemokine-mediated signaling pathway	CXCL1;CXCL2;CXCL3;ACKR3;CCL11;CXCL6;CXCL5;CXCL12
GO:0098602	0.000397786	2.02766	16.8498	32	749	single organism cell adhesion	CD24;SPINT2;CSRP1;CYP1B1;EFNA5;EGR1;EPHB3;FGG;RGCC;HLA-A;HES1;IGFBP2;ITPKB;LAMA5;LGALS3;LSAMP;ASS1;NCAM2;PDGFRA;KIF26B;PTGER4;TENM2;PREX1;BCL3;CXCL12;SOX4;TNFSF4;VCAM1;FZD7;PPAP2B;PDE5A;KLF4
GO:0010001	0.000404891	3.4428	3.75689	12	167	glial cell differentiation	CLU;DLX2;EGR1;GAP43;TENM4;HES1;ID2;ID4;LAMA2;PLP1;SOX4;PPAP2B
GO:0030111	0.000406666	2.72649	6.65893	17	296	regulation of Wnt signaling pathway	EGR1;SULF1;FRZB;WWTR1;TSKU;DKK2;HIC1;LRP5;ROR2;DACT1;LGR4;SULF2;PSMB9;SFRP1;SOX4;LGR5;PPAP2B
GO:0060541	0.000414088	3.07474	4.88171	14	217	respiratory system development	SPRY1;CTSZ;RDH10;FOXF1;HES1;IGFBP5;LAMA5;ASS1;ERRFI1;HEG1;STRA6;SIX1;TGFB3;PKDCC
GO:0065008	0.000414848	1.50641	76.8251	104	3415	regulation of biological quality	CD24;BCL2L11;CLU;SERPINA3;COL3A1;ADORA1;CPE;CRABP1;CRABP2;CSRP1;CTSK;CTSZ;CYP1B1;RDH10;TMTC2;AKR1C1;DIO2;DIO3;EDNRA;EFNA5;EGR1;EPHA5;EPHB3;FGG;EPB41L3;ABCA4;SLITRK5;GJA1;PCSK1N;TMEM97;GRIA1;MYLIP;GSTM2;GUCY1B3;SLC40A1;HGF;HSPA1A;ID2;IFIT1;APOE;IGFBP5;IL1R1;ITGA1;LDLR;LRP5;SMAD1;MEST;GLRA4;MSX1;NPR3;TNFRSF11B;GCNT4;DACT1;PDE3A;PDGFRA;PDGFRB;SERPINF1;PLSCR1;GNG2;SYTL2;PID1;LGR4;PROS1;PLSCR4;CEMIP;R…
GO:0009611	0.000421294	1.8708	22.9013	40	1018	response to wounding	CLU;COL3A1;ADORA1;CSRP1;DCN;DPYSL3;FGG;GAP43;GJA1;GUCY1B3;CFH;HGF;TNC;CFI;APOE;IL1R1;ITGA1;ITGB4;MATN2;NEFH;PDE3A;PDGFRA;PDGFRB;SERPINF1;PLSCR1;GNG2;PROS1;PTGER4;PTGIS;CFB;TGFB3;THBD;TNFSF4;FZD7;CASP4;PDE5A;VAMP8;SOCS3;KLF4;ACVRL1
GO:0030513	0.000426828	9.16213	0.652395	5	29	positive regulation of BMP signaling pathway	SULF1;HES1;MSX1;GDF5;ACVRL1
GO:0061333	0.000430066	4.91209	1.79971	8	80	renal tubule morphogenesis	HES1;LAMA5;PBX1;KIF26B;LGR4;SIX1;LGR5;DCHS1
GO:0072028	0.000430066	4.91209	1.79971	8	80	nephron morphogenesis	HES1;LAMA5;PBX1;PDGFRB;KIF26B;LGR4;SIX1;DCHS1
GO:0050767	0.00044336	2.1528	13.3628	27	594	regulation of neurogenesis	LZTS1;CHN1;COL3A1;CRABP2;DLX2;DPYSL3;EPHB3;TENM4;HGF;HOXB3;HES1;ID2;ID4;APOE;GDF6;LSAMP;PBX1;SERPINF1;CAMK1D;PREX1;CXCL12;SIX1;SORL1;SPOCK1;GDF5;NRP1;C16orf45
GO:0023014	0.000469064	1.9434	19.2344	35	855	signal transduction by protein phosphorylation	CD24;SH2D3C;SPRY1;ADORA1;FGG;FOS;GDF10;APOE;ITGA1;ITPKB;GDF6;SMAD1;ROR2;DACT1;PDGFRA;PDGFRB;ERRFI1;IL17RD;PSMB9;ACKR3;PTGER4;RGS2;CCL11;SFRP1;SORL1;ST5;TGFB3;SCG2;GDF5;FZD7;PDE5A;NRP1;KSR1;KLF4;ACVRL1
GO:0043066	0.000470482	1.96282	18.492	34	822	negative regulation of apoptotic process	CLU;ADORA1;DAPK1;EGR1;FGG;GRK5;SLC40A1;HGF;HSPA1A;APOE;LGALS3;LIFR;MSX1;PDE3A;PDGFRB;PSMB9;ACKR3;CAMK1D;BCL3;BDKRB2;CXCL12;SFRP1;SIX1;SNCA;TGFB3;UCP2;SCG2;GDF5;NRP1;SOCS3;BMF;KLF4;HAND2;ARNT2
GO:0048008	0.000483204	6.77806	1.01234	6	45	platelet-derived growth factor receptor signaling pathway	TXNIP;PDGFRA;PDGFRL;PDGFRB;SNCA;NRP1
GO:0048538	0.000483204	6.77806	1.01234	6	45	thymus development	BCL2L11;EPHB3;HES1;PBX1;SIX1;HAND2
GO:0048701	0.000483204	6.77806	1.01234	6	45	embryonic cranial skeleton morphogenesis	RDH10;DLX2;PRRX2;PDGFRA;SIX1;TGFB3
GO:0021537	0.000497246	3.01457	4.9717	14	221	telencephalon development	COL3A1;DLX2;EPHA5;EPHB3;TSKU;SLITRK5;HES1;ID2;ID4;NEFH;CXCL12;NR2F1;NRP1;C16orf45
GO:0050678	0.000498848	2.77084	6.16401	16	274	regulation of epithelial cell proliferation	SULF1;GJA1;RGCC;APOE;SERPINF1;ERRFI1;HTRA1;CCL11;CXCL12;SFRP1;SIX1;SCG2;GDF5;FZD7;NRP1;ACVRL1
GO:0010941	0.000500881	1.71055	33.3846	53	1484	regulation of cell death	BCL2L11;TXNIP;PNMA2;CLU;ADORA1;CYP1B1;DAPK1;EGR1;FGG;FRZB;NUPR1;GDF10;GRK5;RGCC;SLC40A1;HGF;HSPA1A;APOE;ITGA1;GDF6;LGALS3;LIFR;LRP5;MSX1;ARHGEF4;PDE3A;PDGFRB;SERPINF1;PSMB9;ACKR3;CAMK1D;PTGIS;BCL3;BDKRB2;CXCL12;SFRP1;SIX1;SKP2;SNCA;SORL1;SOX4;TGFB3;UCP2;SCG2;GDF5;CASP4;NRP1;WISP1;SOCS3;BMF;KLF4;HAND2;ARNT2
GO:0014846	0.000504757	Inf	0.0449927	2	2	esophagus smooth muscle contraction	SULF1;SULF2
GO:0035709	0.000504757	Inf	0.0449927	2	2	memory T cell activation	HLA-A;TNFSF4
GO:0060978	0.000504757	Inf	0.0449927	2	2	angiogenesis involved in coronary vascular morphogenesis	PDGFRB;NRP1
GO:1902957	0.000504757	Inf	0.0449927	2	2	negative regulation of mitochondrial electron transport, NADH to ubiquinone	DNAJC15;SNCA
GO:1902998	0.000504757	Inf	0.0449927	2	2	positive regulation of neurofibrillary tangle assembly	CLU;APOE
GO:2000567	0.000504757	Inf	0.0449927	2	2	regulation of memory T cell activation	HLA-A;TNFSF4
GO:2000568	0.000504757	Inf	0.0449927	2	2	positive regulation of memory T cell activation	HLA-A;TNFSF4
GO:0042475	0.000508621	4.77873	1.8447	8	82	odontogenesis of dentin-containing tooth	BCL2L11;DLX2;ITGB4;LAMA5;MSX1;TNFRSF11B;HTRA1;HAND2
GO:1901655	0.000516169	5.51644	1.41727	7	63	cellular response to ketone	ASS1;SERPINF1;ERRFI1;GNG2;SFRP1;TNFSF4;KLF4
GO:0060322	0.000522264	2.04125	15.6575	30	696	head development	BCL2L11;COL3A1;DLX2;EDNRA;EPHA5;EPHB3;CADM1;TSKU;SLITRK5;HMGCS1;HOXB2;HOXB3;HES1;ID2;ID4;SMAD1;MMP2;MSX1;NEFH;PLP1;PCDH18;CXCL12;STRA6;NR2F1;TGFB3;ZIC2;CRISPLD1;NRP1;C16orf45;ARNT2
GO:0000165	0.000523941	1.9498	18.6045	34	827	MAPK cascade	CD24;SH2D3C;SPRY1;ADORA1;FGG;FOS;GDF10;APOE;ITGA1;ITPKB;GDF6;SMAD1;ROR2;DACT1;PDGFRA;PDGFRB;ERRFI1;IL17RD;PSMB9;ACKR3;PTGER4;RGS2;CCL11;SFRP1;SORL1;ST5;TGFB3;SCG2;GDF5;FZD7;PDE5A;NRP1;KSR1;KLF4
GO:0060324	0.000545295	6.6082	1.03483	6	46	face development	HOXB3;MMP2;MSX1;STRA6;TGFB3;CRISPLD1
GO:0002687	0.000561684	4.19374	2.33962	9	104	positive regulation of leukocyte migration	CXCL1;CXCL2;CXCL3;LGALS3;CAMK1D;BDKRB1;CXCL6;CXCL5;CXCL12
GO:0043069	0.000570517	1.93951	18.6945	34	831	negative regulation of programmed cell death	CLU;ADORA1;DAPK1;EGR1;FGG;GRK5;SLC40A1;HGF;HSPA1A;APOE;LGALS3;LIFR;MSX1;PDE3A;PDGFRB;PSMB9;ACKR3;CAMK1D;BCL3;BDKRB2;CXCL12;SFRP1;SIX1;SNCA;TGFB3;UCP2;SCG2;GDF5;NRP1;SOCS3;BMF;KLF4;HAND2;ARNT2
GO:0003263	0.000581458	26.2748	0.179971	3	8	cardioblast proliferation	HES1;SIX1;HAND2
GO:0060426	0.000581458	26.2748	0.179971	3	8	lung vasculature development	FOXF1;ERRFI1;STRA6
GO:0072239	0.000581458	26.2748	0.179971	3	8	metanephric glomerulus vasculature development	EGR1;PDGFRA;PDGFRB
GO:1902992	0.000581458	26.2748	0.179971	3	8	negative regulation of amyloid precursor protein catabolic process	CLU;APOE;SORL1
GO:0006959	0.000586886	3.1107	4.47678	13	199	humoral immune response	SPON2;CLU;RGCC;CFH;HLA-A;CFI;C1RL;PROS1;BCL3;CFB;BST1;C1R;C1S
GO:0010563	0.000595488	2.21538	11.5181	24	512	negative regulation of phosphorus metabolic process	SPRY1;FAM129A;EDNRA;WWTR1;DNAJC15;APOE;LRP5;NPR3;DACT1;ERRFI1;SYTL2;PID1;SLC7A14;RGS2;BDKRB1;BDKRB2;SH2D4A;SFRP1;SNCA;SORL1;PPAP2B;SOCS1;SOCS3;KLF4
GO:0045936	0.000595488	2.21538	11.5181	24	512	negative regulation of phosphate metabolic process	SPRY1;FAM129A;EDNRA;WWTR1;DNAJC15;APOE;LRP5;NPR3;DACT1;ERRFI1;SYTL2;PID1;SLC7A14;RGS2;BDKRB1;BDKRB2;SH2D4A;SFRP1;SNCA;SORL1;PPAP2B;SOCS1;SOCS3;KLF4
GO:0008037	0.000596774	3.78878	2.85704	10	127	cell recognition	EFNB3;CADM4;EPHB3;CADM1;GAP43;LAMA5;LGALS3;CSGALNACT1;COLEC12;NRP1
GO:0060337	0.000598414	4.6524	1.8897	8	84	type I interferon signaling pathway	IFITM3;EGR1;GBP2;HLA-A;IFIT1;IFITM1;SOCS1;SOCS3
GO:0071357	0.000598414	4.6524	1.8897	8	84	cellular response to type I interferon	IFITM3;EGR1;GBP2;HLA-A;IFIT1;IFITM1;SOCS1;SOCS3
GO:0048486	0.000600574	12.5388	0.404935	4	18	parasympathetic nervous system development	HOXB2;HES1;SIX1;NRP1
GO:0001654	0.000611602	2.54189	7.53628	18	335	eye development	MAB21L2;COL5A2;SIX5;CYP1B1;RDH10;TSKU;GJA1;LRP5;MEIS2;PDGFRA;PDGFRB;SERPINF1;RHOJ;BFSP1;STRA6;NRP1;KLF4;ACVRL1
GO:0042981	0.000613729	1.71921	31.2475	50	1389	regulation of apoptotic process	BCL2L11;TXNIP;PNMA2;CLU;ADORA1;CYP1B1;DAPK1;EGR1;FGG;FRZB;NUPR1;GDF10;GRK5;RGCC;SLC40A1;HGF;HSPA1A;APOE;ITGA1;GDF6;LGALS3;LIFR;LRP5;MSX1;ARHGEF4;PDE3A;PDGFRB;PSMB9;ACKR3;CAMK1D;PTGIS;BCL3;BDKRB2;CXCL12;SFRP1;SIX1;SKP2;SNCA;SOX4;TGFB3;UCP2;SCG2;GDF5;CASP4;NRP1;SOCS3;BMF;KLF4;HAND2;ARNT2
GO:0030595	0.00061651	3.27219	3.93687	12	175	leukocyte chemotaxis	CXCL1;CXCL2;CXCL3;ITGA1;LGALS3;CAMK1D;PREX1;CCL11;CXCL6;CXCL5;CXCL12;SCG2
GO:0006636	0.000625055	5.32556	1.46226	7	65	unsaturated fatty acid biosynthetic process	GGT5;ELOVL2;PTGIS;PTGS1;SCD;FADS2;PTGES
GO:0002683	0.000639742	2.46068	8.21118	19	365	negative regulation of immune system process	LRRC17;COL3A1;ADORA1;ZBTB46;HLA-A;HES1;ID2;IFIT1;LGALS3;MEIS2;LGR4;HTRA1;PTGER4;CXCL12;SFRP1;TGFB3;TNFSF4;PDE5A;NMI
GO:0006629	0.000643667	1.74356	28.9078	47	1285	lipid metabolic process	GPC6;SMPDL3A;CLU;SERPINA3;ADORA1;CRABP1;CRABP2;CYP1B1;RDH10;CYP27A1;AKR1C1;RGL1;ABCA4;GGT5;DNAJC15;HMGCS1;ID2;ARSI;APOE;LDLR;LRP5;ARSE;PBX1;PDE3A;ISYNA1;PDGFRA;PDGFRB;PLP1;PLSCR1;ELOVL2;PTGIS;PTGS1;RBP1;SCD;STRA6;SNCA;SORL1;TNFSF4;LPPR3;PLCD4;APOL1;PPAP2B;ST3GAL5;DHRS3;KLF4;FADS2;PTGES
GO:0034340	0.000647882	4.59169	1.91219	8	85	response to type I interferon	IFITM3;EGR1;GBP2;HLA-A;IFIT1;IFITM1;SOCS1;SOCS3
GO:0045600	0.000687947	6.29274	1.07983	6	48	positive regulation of fat cell differentiation	FRZB;FNDC5;ID2;LRP5;DACT1;SFRP1
GO:0006022	0.000716766	3.21245	4.00435	12	178	aminoglycan metabolic process	GPC6;DCN;HGF;CHSY3;LUM;CHST15;PDGFRB;CSGALNACT1;CEMIP;ST3GAL5;GAL3ST3;HS3ST1
GO:0043067	0.000720141	1.70531	31.4724	50	1399	regulation of programmed cell death	BCL2L11;TXNIP;PNMA2;CLU;ADORA1;CYP1B1;DAPK1;EGR1;FGG;FRZB;NUPR1;GDF10;GRK5;RGCC;SLC40A1;HGF;HSPA1A;APOE;ITGA1;GDF6;LGALS3;LIFR;LRP5;MSX1;ARHGEF4;PDE3A;PDGFRB;PSMB9;ACKR3;CAMK1D;PTGIS;BCL3;BDKRB2;CXCL12;SFRP1;SIX1;SKP2;SNCA;SOX4;TGFB3;UCP2;SCG2;GDF5;CASP4;NRP1;SOCS3;BMF;KLF4;HAND2;ARNT2
GO:0050920	0.00073496	3.41381	3.46444	11	154	regulation of chemotaxis	CXCL1;CXCL2;CXCL3;PDGFRA;PDGFRB;CAMK1D;CXCL6;CXCL5;CXCL12;SCG2;NRP1
GO:0060675	0.000751417	5.1474	1.50726	7	67	ureteric bud morphogenesis	HES1;LAMA5;PBX1;KIF26B;LGR4;SIX1;DCHS1
GO:0022407	0.000753163	2.42486	8.32366	19	370	regulation of cell-cell adhesion	CD24;SPINT2;EFNA5;EPHB3;FGG;RGCC;HLA-A;HES1;IGFBP2;ITPKB;LGALS3;ASS1;KIF26B;CXCL12;TNFSF4;VCAM1;PPAP2B;PDE5A;KLF4
GO:0040017	0.000753163	2.42486	8.32366	19	370	positive regulation of locomotion	LRRC15;CXCL1;CXCL2;CXCL3;HGF;LGALS3;ROR2;PDGFRA;PDGFRB;CAMK1D;CEMIP;BDKRB1;CCL11;CXCL6;CXCL5;CXCL12;SCG2;PPAP2B;NRP1
GO:0007417	0.000754149	1.88755	19.7518	35	878	central nervous system development	BCL2L11;CDH11;CLU;COL3A1;HAPLN1;DLX2;EGR1;EPHA5;EPHB3;CADM1;TSKU;TENM4;SLITRK5;HMGCS1;HOXB2;HOXB3;HES1;ID2;ID4;SMAD1;MSX1;NEFH;PLP1;PCDH18;PLXDC1;CXCL12;SIX1;SOX4;SPOCK1;NR2F1;ZIC2;PPAP2B;NRP1;C16orf45;ARNT2
GO:0071230	0.000769301	6.14602	1.10232	6	49	cellular response to amino acid stimulus	COL3A1;COL5A2;MMP2;ASS1;PDGFD;SOCS1
GO:0050900	0.000777175	2.48588	7.69376	18	342	leukocyte migration	ADORA1;CXCL1;CXCL2;CXCL3;ITGA1;LGALS3;PROS1;CAMK1D;PTGER4;PREX1;BDKRB1;CCL11;CXCL6;CXCL5;CXCL12;THBD;VCAM1;SCG2
GO:0009581	0.000790913	3.17381	4.04935	12	180	detection of external stimulus	GPC6;ADORA1;RDH10;AKR1C1;ABCA4;APOE;LDLR;RBP1;PIEZO2;ANO3;STRA6;DHRS3
GO:0051346	0.000791977	2.3537	9.02104	20	401	negative regulation of hydrolase activity	SPRY1;SPINT2;SERPINA3;COL6A3;COL7A1;PLA2R1;PCSK1N;HGF;IFIT1;SERPINF1;SYTL2;PROS1;SLC7A14;PTX3;RGS2;SH2D4A;SNCA;SORL1;SPOCK1;KLF4
GO:0014014	0.000792417	7.8513	0.74238	5	33	negative regulation of gliogenesis	DLX2;HES1;ID2;ID4;C16orf45
GO:0060325	0.000792417	7.8513	0.74238	5	33	face morphogenesis	MMP2;MSX1;STRA6;TGFB3;CRISPLD1
GO:0009893	0.000793011	1.47214	78.1974	104	3476	positive regulation of metabolic process	CD24;BCL2L11;SH2D3C;RAMP1;CEBPD;CHN1;AZIN2;FAM129A;CLU;ADORA1;SIX5;PLEKHG4B;DAPK1;DCN;DLX2;EDNRA;EFNA5;EGR1;AHR;EPHA5;ETV1;FGG;ATF6;FOXF1;RGL1;FOS;WWTR1;NUPR1;GDF10;GJA1;RGCC;DNAJC15;MYLIP;CXCL1;SLC40A1;HGF;HES1;HSPA1A;TNC;ID2;ID4;APOE;ITGA1;GDF6;LDLR;LRP5;LUM;SMAD1;MEIS2;ASS1;MSX1;NPR3;ROR2;ARHGEF4;PBX1;FAM13B;DACT1;PDGFRA;PDGFRB;PLP1;PLSCR1;ERRFI1;IL17RD;PID1;LGR4;RGMA;PSMB9;ACKR3;CAMK1D;CEMIP;…
GO:0008219	0.000805524	1.60091	43.2155	64	1921	cell death	CD24;BCL2L11;TXNIP;PNMA2;CLU;ADORA1;CYP1B1;DAPK1;EGR1;AHR;FGG;EPB41L3;SULF1;CADM1;FRZB;NUPR1;GDF10;GJA1;GRK5;RGCC;H1F0;SLC40A1;HGF;HIC1;HSPA1A;APOE;ITGA1;GDF6;LGALS3;LIFR;LRP5;MSX1;TNFRSF11B;ARHGEF4;PDE3A;PDGFRB;SERPINF1;PLSCR1;PMP22;PSMB9;ACKR3;CAMK1D;PTGIS;BCL3;BDKRB2;CXCL12;SFRP1;SIX1;SKP2;SNCA;SORL1;SOX4;TGFB3;UCP2;SCG2;GDF5;CASP4;NRP1;WISP1;SOCS3;BMF;KLF4;HAND2;ARNT2
GO:0016265	0.000805524	1.60091	43.2155	64	1921	death	CD24;BCL2L11;TXNIP;PNMA2;CLU;ADORA1;CYP1B1;DAPK1;EGR1;AHR;FGG;EPB41L3;SULF1;CADM1;FRZB;NUPR1;GDF10;GJA1;GRK5;RGCC;H1F0;SLC40A1;HGF;HIC1;HSPA1A;APOE;ITGA1;GDF6;LGALS3;LIFR;LRP5;MSX1;TNFRSF11B;ARHGEF4;PDE3A;PDGFRB;SERPINF1;PLSCR1;PMP22;PSMB9;ACKR3;CAMK1D;PTGIS;BCL3;BDKRB2;CXCL12;SFRP1;SIX1;SKP2;SNCA;SORL1;SOX4;TGFB3;UCP2;SCG2;GDF5;CASP4;NRP1;WISP1;SOCS3;BMF;KLF4;HAND2;ARNT2
GO:0072171	0.000821747	5.0627	1.52975	7	68	mesonephric tubule morphogenesis	HES1;LAMA5;PBX1;KIF26B;LGR4;SIX1;DCHS1
GO:0031324	0.000827993	1.55324	51.7866	74	2302	negative regulation of cellular metabolic process	SPRY1;IFITM3;FST;TXNIP;SPINT2;LZTS1;FAM129A;CLU;SERPINA3;COL6A3;COL7A1;SIX5;SAMD11;CYP1B1;ZNF425;DAPK1;DLX2;EDNRA;EGR1;AHR;WWTR1;GJA1;PCSK1N;DNAJC15;HGF;HIC1;HOXB3;HES1;HSPA1A;ID2;ID4;APOE;IGFBP5;LRP5;MEIS2;MSX1;MSX2;NPR3;PBX1;DACT1;SERPINF1;ERRFI1;SYTL2;PID1;LGR4;PROS1;PSMB9;PTGIS;TENM2;SLC7A14;PTX3;RGS2;BCL3;BDKRB1;BDKRB2;SH2D4A;IRF2BPL;SFRP1;SIX1;SNCA;SORL1;SOX4;SPOCK1;NR2F1;TGFB3;TNFSF4;ZIC2;…
GO:0009892	0.000830028	1.52785	57.8607	81	2572	negative regulation of metabolic process	SPRY1;IFITM3;FST;TXNIP;SPINT2;LZTS1;AZIN2;FAM129A;CLU;SERPINA3;COL6A3;COL7A1;ADORA1;SIX5;SAMD11;CYP1B1;ZNF425;DAPK1;DLX2;EDNRA;EGR1;AHR;PLA2R1;WWTR1;GJA1;PCSK1N;DNAJC15;HGF;HIC1;HOXB3;HES1;HSPA1A;ID2;ID4;IFIT1;APOE;IGFBP5;LRP5;SMAD1;MEIS2;MSX1;MSX2;NPR3;PBX1;DACT1;SERPINF1;ERRFI1;SYTL2;PID1;LGR4;PROS1;PSMB9;PTGIS;TENM2;SLC7A14;PTX3;RGS2;BCL3;BDKRB1;BDKRB2;SH2D4A;IRF2BPL;SFRP1;SIX1;SNCA;SORL1;SOX4…
GO:0030335	0.000831023	2.47031	7.73875	18	344	positive regulation of cell migration	LRRC15;CXCL1;CXCL2;CXCL3;HGF;LGALS3;ROR2;PDGFRA;PDGFRB;CAMK1D;CEMIP;BDKRB1;CCL11;CXCL6;CXCL5;CXCL12;PPAP2B;NRP1
GO:0001935	0.000843937	3.94313	2.4746	9	110	endothelial cell proliferation	SULF1;GJA1;RGCC;APOE;CCL11;CXCL12;SCG2;NRP1;ACVRL1
GO:0072009	0.000843937	3.94313	2.4746	9	110	nephron epithelium development	CD24;WWTR1;HES1;LAMA5;PBX1;KIF26B;LGR4;SIX1;DCHS1
GO:0044092	0.000844035	1.79821	23.7337	40	1055	negative regulation of molecular function	SPRY1;TXNIP;SPINT2;SERPINA3;COL6A3;COL7A1;CYP1B1;PLA2R1;WWTR1;PCSK1N;GSTM2;HGF;ID2;IFIT1;APOE;LRP5;MSX1;MSX2;NPR3;PBX1;SERPINF1;ERRFI1;SYTL2;PROS1;PSMB9;PTGIS;SLC7A14;PTX3;RGS2;SH2D4A;SFRP1;SNCA;SORL1;SPOCK1;TNFSF4;SOCS1;SOCS3;KLF4;PPP1R14A;HAND2
GO:0003264	0.000857667	21.8943	0.202467	3	9	regulation of cardioblast proliferation	HES1;SIX1;HAND2
GO:0003266	0.000857667	21.8943	0.202467	3	9	regulation of secondary heart field cardioblast proliferation	HES1;SIX1;HAND2
GO:0014032	0.000857889	6.00596	1.12482	6	50	neural crest cell development	RDH10;EDNRA;HES1;LAMA5;NRP1;HAND2
GO:0009584	0.000900589	3.90423	2.4971	9	111	detection of visible light	GPC6;RDH10;AKR1C1;ABCA4;APOE;LDLR;RBP1;STRA6;DHRS3
GO:0003156	0.000912101	7.5801	0.764877	5	34	regulation of organ formation	SPRY1;SULF1;HES1;SIX1;HAND2
GO:0010712	0.000912101	7.5801	0.764877	5	34	regulation of collagen metabolic process	RGCC;MFAP4;PDGFRB;ERRFI1;TGFB3
GO:0014003	0.000912101	7.5801	0.764877	5	34	oligodendrocyte development	CLU;TENM4;ID2;ID4;PLP1
GO:0050727	0.000942082	2.69653	5.91655	15	263	regulation of inflammatory response	ADORA1;CFH;CFI;APOE;IL1R1;SERPINF1;PROS1;PTGER4;PTGIS;CFB;TNFSF4;CASP4;VAMP8;SOCS3;KLF4
GO:0043010	0.000951216	2.59677	6.54644	16	291	camera-type eye development	MAB21L2;SIX5;CYP1B1;RDH10;TSKU;GJA1;LRP5;PDGFRA;PDGFRB;SERPINF1;RHOJ;BFSP1;STRA6;NRP1;KLF4;ACVRL1
GO:0009582	0.000958528	3.09922	4.13933	12	184	detection of abiotic stimulus	GPC6;ADORA1;RDH10;AKR1C1;ABCA4;APOE;LDLR;RBP1;PIEZO2;ANO3;STRA6;DHRS3
GO:0003018	0.00100737	3.27511	3.59942	11	160	vascular process in circulatory system	ADORA1;EDNRA;FGG;GJA1;APOE;ITGA1;PDE3A;PTGS1;ACTA2;RGS2;BDKRB2
GO:0001933	0.00101217	2.42475	7.87373	18	350	negative regulation of protein phosphorylation	SPRY1;FAM129A;WWTR1;APOE;LRP5;DACT1;ERRFI1;PID1;RGS2;BDKRB1;BDKRB2;SFRP1;SNCA;SORL1;PPAP2B;SOCS1;SOCS3;KLF4
GO:0006939	0.00101842	4.25818	2.04717	8	91	smooth muscle contraction	ADORA1;EDNRA;SULF1;SULF2;PTGS1;ACTA2;RGS2;BDKRB2
GO:0007602	0.00102317	3.82867	2.54209	9	113	phototransduction	GPC6;RDH10;AKR1C1;ABCA4;APOE;LDLR;RBP1;STRA6;DHRS3
GO:0044246	0.00104473	7.32698	0.787373	5	35	regulation of multicellular organismal metabolic process	RGCC;MFAP4;PDGFRB;ERRFI1;TGFB3
GO:1901342	0.00105555	2.90512	4.76923	13	212	regulation of vasculature development	CYP1B1;EGR1;SULF1;RGCC;HGF;SERPINF1;PTGIS;CCL11;SFRP1;THBS2;KLF4;ACVRL1;SEMA3E
GO:0042632	0.00106434	4.82449	1.59724	7	71	cholesterol homeostasis	CD24;AKR1C1;TMEM97;MYLIP;APOE;LDLR;LRP5
GO:0055092	0.00106434	4.82449	1.59724	7	71	sterol homeostasis	CD24;AKR1C1;TMEM97;MYLIP;APOE;LDLR;LRP5
GO:0009314	0.00107337	2.19497	10.6183	22	472	response to radiation	GPC6;COL3A1;RDH10;AKR1C1;EGR1;FOS;ABCA4;HMGCS1;ID2;APOE;IL1R1;LDLR;MFAP4;RBP1;BCL3;CCL11;CXCL12;SFRP1;STRA6;THBD;SOCS3;DHRS3
GO:0050880	0.00107408	3.48828	3.082	10	137	regulation of blood vessel size	ADORA1;EDNRA;FGG;GJA1;APOE;ITGA1;PTGS1;ACTA2;RGS2;BDKRB2
GO:0051336	0.00107443	1.71606	28.008	45	1245	regulation of hydrolase activity	BCL2L11;SH2D3C;SPRY1;SPINT2;CHN1;SERPINA3;COL6A3;COL7A1;PLEKHG4B;DAPK1;EDNRA;EFNA5;EPHA5;EPHB3;PLA2R1;RGL1;PCSK1N;DNAJC15;HGF;HSPA1A;IFIT1;ITGA1;ARHGEF4;FAM13B;PDGFRA;PDGFRB;SERPINF1;PLSCR1;ERRFI1;SYTL2;PROS1;SIPA1L2;PREX1;SLC7A14;PTX3;RGS2;CCL11;SH2D4A;SFRP1;SNCA;SORL1;SPOCK1;ST5;ARHGAP28;KLF4
GO:0018108	0.00107901	2.48169	7.26633	17	323	peptidyl-tyrosine phosphorylation	CD24;ADORA1;EFNA5;EPHA5;EPHB3;HGF;HES1;ROR2;PDGFRA;PDGFRB;ERRFI1;SFRP1;PDGFD;PPAP2B;SOCS1;NRP1;PKDCC
GO:0006024	0.00108934	3.79197	2.56459	9	114	glycosaminoglycan biosynthetic process	GPC6;DCN;CHSY3;LUM;CHST15;PDGFRB;CSGALNACT1;ST3GAL5;HS3ST1
GO:0050680	0.00108934	3.79197	2.56459	9	114	negative regulation of epithelial cell proliferation	SULF1;GJA1;RGCC;APOE;SERPINF1;SFRP1;SCG2;GDF5;ACVRL1
GO:0070482	0.00109778	2.5589	6.63643	16	295	response to oxygen levels	CD24;ADORA1;EDNRA;EGR1;RGCC;MMP2;PDGFRB;PTGIS;BDKRB2;CXCL12;SFRP1;SOD3;TGFB3;UCP2;SOCS3;ARNT2
GO:0030324	0.00110281	3.04552	4.20682	12	187	lung development	SPRY1;CTSZ;RDH10;FOXF1;HES1;IGFBP5;LAMA5;ERRFI1;HEG1;STRA6;TGFB3;PKDCC
GO:0003094	0.00111367	10.3242	0.472424	4	21	glomerular filtration	ADORA1;SULF1;GJA1;SULF2
GO:0048745	0.00111367	10.3242	0.472424	4	21	smooth muscle tissue development	COL3A1;PDGFRB;STRA6;SIX1
GO:0070841	0.00111367	10.3242	0.472424	4	21	inclusion body assembly	CLU;HSPA1A;APOE;SORL1
GO:2000573	0.00111367	10.3242	0.472424	4	21	positive regulation of DNA biosynthetic process	RGCC;HGF;PDGFRB;KLF4
GO:2000147	0.00111474	2.40258	7.94122	18	353	positive regulation of cell motility	LRRC15;CXCL1;CXCL2;CXCL3;HGF;LGALS3;ROR2;PDGFRA;PDGFRB;CAMK1D;CEMIP;BDKRB1;CCL11;CXCL6;CXCL5;CXCL12;PPAP2B;NRP1
GO:0035150	0.00113538	3.46081	3.1045	10	138	regulation of tube size	ADORA1;EDNRA;FGG;GJA1;APOE;ITGA1;PTGS1;ACTA2;RGS2;BDKRB2
GO:0018212	0.00115387	2.46526	7.31132	17	325	peptidyl-tyrosine modification	CD24;ADORA1;EFNA5;EPHA5;EPHB3;HGF;HES1;ROR2;PDGFRA;PDGFRB;ERRFI1;SFRP1;PDGFD;PPAP2B;SOCS1;NRP1;PKDCC
GO:0070542	0.00115662	4.74997	1.61974	7	72	response to fatty acid	ASS1;GNG2;PID1;PTGS1;SFRP1;TNFSF4;UCP2
GO:0006023	0.00115893	3.75596	2.58708	9	115	aminoglycan biosynthetic process	GPC6;DCN;CHSY3;LUM;CHST15;PDGFRB;CSGALNACT1;ST3GAL5;HS3ST1
GO:0046847	0.00117135	5.62156	1.19231	6	53	filopodium assembly	DPYSL3;GAP43;ITGB4;ARHGEF4;TENM2;TGFB3
GO:0030177	0.00117205	3.20987	3.66691	11	163	positive regulation of Wnt signaling pathway	SULF1;DKK2;LRP5;ROR2;DACT1;LGR4;SULF2;PSMB9;SFRP1;SOX4;LGR5
GO:0007435	0.00119114	7.09018	0.809869	5	36	salivary gland morphogenesis	HGF;LAMA5;NTN4;TGFB3;NRP1
GO:0010596	0.00119114	7.09018	0.809869	5	36	negative regulation of endothelial cell migration	RGCC;APOE;SERPINF1;KLF4;ACVRL1
GO:0034405	0.00119114	7.09018	0.809869	5	36	response to fluid shear stress	GJA1;ASS1;PDGFRB;TGFB3;KLF4
GO:0048566	0.00119114	7.09018	0.809869	5	36	embryonic digestive tract development	FOXF1;ID2;PDGFRA;STRA6;PKDCC
GO:0021561	0.00120486	18.7654	0.224964	3	10	facial nerve development	HOXB2;SIX1;NRP1
GO:0021610	0.00120486	18.7654	0.224964	3	10	facial nerve morphogenesis	HOXB2;SIX1;NRP1
GO:0060977	0.00120486	18.7654	0.224964	3	10	coronary vasculature morphogenesis	PDGFRB;NRP1;HAND2
GO:1902003	0.00120486	18.7654	0.224964	3	10	regulation of beta-amyloid formation	CLU;APOE;SORL1
GO:0031399	0.00121163	1.61018	38.0189	57	1690	regulation of protein modification process	CD24;SPRY1;RAMP1;FAM129A;CLU;ADORA1;EFNA5;EGR1;FGG;WWTR1;NUPR1;GDF10;RGCC;HGF;HES1;HSPA1A;APOE;ITGA1;GDF6;LRP5;MSX2;DACT1;PDGFRA;PDGFRB;ERRFI1;IL17RD;SYTL2;PID1;PSMB9;ACKR3;CEMIP;SLC7A14;RGS2;BDKRB1;BDKRB2;CCL11;SH2D4A;SFRP1;SKP2;SNCA;SORL1;SOX4;ST5;TGFB3;PDGFD;GDF5;FZD7;PPAP2B;SOCS1;PDE5A;NRP1;KSR1;SOCS3;NMI;KLF4;ACVRL1;CDC25B
GO:0006915	0.00121557	1.59211	40.5385	60	1802	apoptotic process	CD24;BCL2L11;TXNIP;PNMA2;CLU;ADORA1;CYP1B1;DAPK1;EGR1;AHR;FGG;EPB41L3;SULF1;CADM1;FRZB;NUPR1;GDF10;GJA1;GRK5;RGCC;H1F0;SLC40A1;HGF;HIC1;HSPA1A;APOE;ITGA1;GDF6;LGALS3;LIFR;LRP5;MSX1;TNFRSF11B;ARHGEF4;PDE3A;PDGFRB;PLSCR1;PSMB9;ACKR3;CAMK1D;PTGIS;BCL3;BDKRB2;CXCL12;SFRP1;SIX1;SKP2;SNCA;SOX4;TGFB3;UCP2;SCG2;GDF5;CASP4;NRP1;SOCS3;BMF;KLF4;HAND2;ARNT2
GO:0010605	0.00122543	1.53111	51.6517	73	2296	negative regulation of macromolecule metabolic process	SPRY1;IFITM3;FST;TXNIP;SPINT2;AZIN2;FAM129A;CLU;SERPINA3;COL6A3;COL7A1;SIX5;SAMD11;CYP1B1;ZNF425;DAPK1;DLX2;EGR1;AHR;WWTR1;GJA1;PCSK1N;HGF;HIC1;HOXB3;HES1;HSPA1A;ID2;ID4;APOE;IGFBP5;LRP5;SMAD1;MEIS2;MSX1;MSX2;PBX1;DACT1;SERPINF1;ERRFI1;SYTL2;PID1;LGR4;PROS1;PSMB9;PTGIS;TENM2;SLC7A14;PTX3;RGS2;BCL3;BDKRB1;BDKRB2;SH2D4A;IRF2BPL;SFRP1;SIX1;SNCA;SORL1;SOX4;SPOCK1;NR2F1;TGFB3;TNFSF4;ZIC2;ZNF503;PPAP2B…
GO:0048589	0.00123976	2.09142	12.148	24	540	developmental growth	BCL2L11;SPRY1;CRABP2;RDH10;DIO3;CADM1;WWTR1;GAP43;TENM4;GJA1;APOE;IGFBP5;SMAD1;KIF26B;HEG1;CCL11;CXCL12;SFRP1;STRA6;SIX1;GDF5;FZD7;NRP1;PKDCC
GO:0007162	0.00125109	2.84717	4.85922	13	216	negative regulation of cell adhesion	SPINT2;CYP1B1;RGCC;LGALS3;ASS1;CXCL12;SPOCK1;TNFSF4;FZD7;PDE5A;KLF4;ACVRL1;SEMA3E
GO:0021782	0.00125505	4.67771	1.64224	7	73	glial cell development	CLU;TENM4;ID2;ID4;LAMA2;PLP1;SOX4
GO:0046849	0.00125505	4.67771	1.64224	7	73	bone remodeling	CTSK;GJA1;LRP5;TNFRSF11B;LGR4;SFRP1;TGFB3
GO:0001666	0.00127207	2.61095	6.09652	15	271	response to hypoxia	CD24;ADORA1;EDNRA;EGR1;RGCC;MMP2;PTGIS;BDKRB2;CXCL12;SFRP1;SOD3;TGFB3;UCP2;SOCS3;ARNT2
GO:0010171	0.00129321	5.5041	1.2148	6	54	body morphogenesis	MAB21L2;MMP2;MSX1;STRA6;TGFB3;CRISPLD1
GO:0060688	0.00129321	5.5041	1.2148	6	54	regulation of morphogenesis of a branching structure	SULF1;HGF;LGR4;NTN4;SFRP1;SIX1
GO:0090183	0.00129321	5.5041	1.2148	6	54	regulation of kidney development	CD24;EGR1;WWTR1;PDGFRB;LGR4;SIX1
GO:0048863	0.00130327	2.70921	5.48911	14	244	stem cell differentiation	RDH10;EDNRA;FRZB;WWTR1;RGCC;HGF;HES1;LAMA5;MSX1;PDGFRA;SFRP1;TGFB3;NRP1;HAND2
GO:0048608	0.00131067	2.25074	9.40348	20	418	reproductive structure development	BCL2L11;SPINT2;RDH10;DCN;AHR;SULF1;NUPR1;HMGCS1;HES1;TNC;NEFH;ROR2;PDGFRA;SERPINF1;LGR4;HTRA1;PTGIS;SFRP1;STRA6;SOCS3
GO:0042326	0.00131633	2.30395	8.72859	19	388	negative regulation of phosphorylation	SPRY1;FAM129A;WWTR1;DNAJC15;APOE;LRP5;DACT1;ERRFI1;PID1;RGS2;BDKRB1;BDKRB2;SFRP1;SNCA;SORL1;PPAP2B;SOCS1;SOCS3;KLF4
GO:0030323	0.00132282	2.97672	4.29681	12	191	respiratory tube development	SPRY1;CTSZ;RDH10;FOXF1;HES1;IGFBP5;LAMA5;ERRFI1;HEG1;STRA6;TGFB3;PKDCC
GO:0071363	0.00132965	1.83739	19.6393	34	873	cellular response to growth factor stimulus	BCL2L11;SPRY1;ADAMTS7;COL3A1;EGR1;SULF1;FOS;WWTR1;GDF10;HGF;HES1;GDF6;SMAD1;MSX1;ROR2;ARHGEF4;PDE3A;PDGFRA;PDGFRB;ERRFI1;IL17RD;SULF2;HTRA1;RGMA;PSMB9;SFRP1;SNCA;TGFB3;GDF5;NRP1;KSR1;KLF4;ACVRL1;HTRA3
GO:0021602	0.00133721	9.75	0.49492	4	22	cranial nerve morphogenesis	HOXB2;HOXB3;SIX1;NRP1
GO:0043537	0.00133721	9.75	0.49492	4	22	negative regulation of blood vessel endothelial cell migration	RGCC;APOE;KLF4;ACVRL1
GO:0097205	0.00133721	9.75	0.49492	4	22	renal filtration	ADORA1;SULF1;GJA1;SULF2
GO:0003231	0.00134796	4.06139	2.13716	8	95	cardiac ventricle development	CPE;FOXF1;HES1;ID2;HEG1;STRA6;SOX4;HAND2
GO:0001569	0.00135218	6.86819	0.832366	5	37	patterning of blood vessels	EDNRA;LRP5;CXCL12;NRP1;SEMA3E
GO:0010810	0.00135829	3.14715	3.7344	11	166	regulation of cell-substrate adhesion	CCDC80;EFNA5;FBLN2;FGG;VIT;PREX1;SFRP1;SPOCK1;FZD7;ACVRL1;SEMA3E
GO:0060070	0.00141864	2.58022	6.16401	15	274	canonical Wnt signaling pathway	EGR1;FRZB;WWTR1;DKK2;LRP5;ROR2;DACT1;LGR4;PSMB9;SFRP1;SOX4;FZD7;LGR5;PPAP2B;KLF4
GO:0051272	0.00143255	2.34536	8.12119	18	361	positive regulation of cellular component movement	LRRC15;CXCL1;CXCL2;CXCL3;HGF;LGALS3;ROR2;PDGFRA;PDGFRB;CAMK1D;CEMIP;BDKRB1;CCL11;CXCL6;CXCL5;CXCL12;PPAP2B;NRP1
GO:0048704	0.00144231	4.01499	2.15965	8	96	embryonic skeletal system morphogenesis	RDH10;DLX2;HOXB2;HOXB3;PRRX2;PDGFRA;SIX1;TGFB3
GO:0043627	0.00144575	2.94346	4.3418	12	193	response to estrogen	CD24;TXNIP;IGFBP2;ASS1;NEFH;TNFRSF11B;PDGFRB;SFRP1;TGFB3;SOCS1;SOCS3;ARNT2
GO:0061458	0.0014681	2.22778	9.49347	20	422	reproductive system development	BCL2L11;SPINT2;RDH10;DCN;AHR;SULF1;NUPR1;HMGCS1;HES1;TNC;NEFH;ROR2;PDGFRA;SERPINF1;LGR4;HTRA1;PTGIS;SFRP1;STRA6;SOCS3
GO:0031100	0.00147152	4.53956	1.68723	7	75	organ regeneration	HGF;LIFR;NNMT;CXCL12;UCP2;SOCS1;SOCS3
GO:0035633	0.00149168	87.3676	0.0674891	2	3	maintenance of blood-brain barrier	PTGS1;BDKRB2
GO:0035905	0.00149168	87.3676	0.0674891	2	3	ascending aorta development	HES1;SOX4
GO:0035910	0.00149168	87.3676	0.0674891	2	3	ascending aorta morphogenesis	HES1;SOX4
GO:0038086	0.00149168	87.3676	0.0674891	2	3	VEGF-activated platelet-derived growth factor receptor signaling pathway	PDGFRA;PDGFRB
GO:0038091	0.00149168	87.3676	0.0674891	2	3	positive regulation of cell proliferation by VEGF-activated platelet derived growth factor receptor signaling pathway	PDGFRA;PDGFRB
GO:0055118	0.00149168	87.3676	0.0674891	2	3	negative regulation of cardiac muscle contraction	ADORA1;PDE5A
GO:0070458	0.00149168	87.3676	0.0674891	2	3	cellular detoxification of nitrogen compound	GSTM1;GSTM2
GO:0072262	0.00149168	87.3676	0.0674891	2	3	metanephric glomerular mesangial cell proliferation involved in metanephros development	EGR1;PDGFRB
GO:0072275	0.00149168	87.3676	0.0674891	2	3	metanephric glomerulus morphogenesis	PDGFRA;PDGFRB
GO:0072276	0.00149168	87.3676	0.0674891	2	3	metanephric glomerulus vasculature morphogenesis	PDGFRA;PDGFRB
GO:0072277	0.00149168	87.3676	0.0674891	2	3	metanephric glomerular capillary formation	PDGFRA;PDGFRB
GO:1901856	0.00149168	87.3676	0.0674891	2	3	negative regulation of cellular respiration	DNAJC15;SNCA
GO:0036293	0.00152402	2.56013	6.209	15	276	response to decreased oxygen levels	CD24;ADORA1;EDNRA;EGR1;RGCC;MMP2;PTGIS;BDKRB2;CXCL12;SFRP1;SOD3;TGFB3;UCP2;SOCS3;ARNT2
GO:0032570	0.00152873	6.65965	0.854862	5	38	response to progesterone	TXNIP;FOS;TGFB3;SOCS1;SOCS3
GO:0006029	0.00154182	3.96963	2.18215	8	97	proteoglycan metabolic process	GPC6;DCN;SULF1;CHSY3;CHST15;CSGALNACT1;SULF2;GAL3ST3
GO:0012501	0.00156143	1.57286	40.9659	60	1821	programmed cell death	CD24;BCL2L11;TXNIP;PNMA2;CLU;ADORA1;CYP1B1;DAPK1;EGR1;AHR;FGG;EPB41L3;SULF1;CADM1;FRZB;NUPR1;GDF10;GJA1;GRK5;RGCC;H1F0;SLC40A1;HGF;HIC1;HSPA1A;APOE;ITGA1;GDF6;LGALS3;LIFR;LRP5;MSX1;TNFRSF11B;ARHGEF4;PDE3A;PDGFRB;PLSCR1;PSMB9;ACKR3;CAMK1D;PTGIS;BCL3;BDKRB2;CXCL12;SFRP1;SIX1;SKP2;SNCA;SOX4;TGFB3;UCP2;SCG2;GDF5;CASP4;NRP1;SOCS3;BMF;KLF4;HAND2;ARNT2
GO:0006979	0.00157008	2.32458	8.18868	18	364	response to oxidative stress	FBLN5;TXNIP;CYP1B1;PLA2R1;FOS;GUCY1B3;HGF;HSPA1A;APOE;IL1R1;NEFH;PDGFRA;PDGFRB;PTGS1;SNCA;SOD3;UCP2;KLF4
GO:0050776	0.00158507	1.77077	22.1814	37	986	regulation of immune response	CD24;SPON2;CLU;COL3A1;CTSK;FCGRT;FOS;CADM1;RGCC;CFH;HLA-A;HSPA1A;CFI;LGALS3;MMP2;C1RL;PDGFRA;PDGFRB;PLSCR1;IL17RD;LGR4;PROS1;PSMB9;CFB;TGFB3;C1R;C1S;TNFSF4;VCAM1;COLEC12;PARP9;IFITM1;SOCS1;VAMP8;KSR1;SOCS3;NMI
GO:0072078	0.00159012	4.4735	1.70972	7	76	nephron tubule morphogenesis	HES1;LAMA5;PBX1;KIF26B;LGR4;SIX1;DCHS1
GO:0060384	0.00159029	9.23627	0.517417	4	23	innervation	SULF1;SULF2;COL25A1;NRP1
GO:0034205	0.00162917	16.4187	0.24746	3	11	beta-amyloid formation	CLU;APOE;SORL1
GO:0042574	0.00162917	16.4187	0.24746	3	11	retinal metabolic process	CYP1B1;RDH10;AKR1C1
GO:0045765	0.00164772	2.89493	4.40929	12	196	regulation of angiogenesis	CYP1B1;SULF1;RGCC;HGF;SERPINF1;PTGIS;CCL11;SFRP1;THBS2;KLF4;ACVRL1;SEMA3E
GO:0032355	0.0016557	3.55342	2.72206	9	121	response to estradiol	TXNIP;IGFBP2;ASS1;NEFH;PDGFRB;SFRP1;SOCS1;SOCS3;ARNT2
GO:0060323	0.00172166	6.46338	0.877358	5	39	head morphogenesis	MMP2;MSX1;STRA6;TGFB3;CRISPLD1
GO:0030203	0.00172229	3.04785	3.84688	11	171	glycosaminoglycan metabolic process	GPC6;DCN;HGF;CHSY3;LUM;CHST15;PDGFRB;CSGALNACT1;CEMIP;ST3GAL5;HS3ST1
GO:0001676	0.00175715	3.8819	2.22714	8	99	long-chain fatty acid metabolic process	CYP1B1;GGT5;PLP1;ELOVL2;PTGIS;PTGS1;FADS2;PTGES
GO:0032269	0.00178792	1.77123	21.5515	36	958	negative regulation of cellular protein metabolic process	SPRY1;SPINT2;FAM129A;SERPINA3;COL6A3;COL7A1;DAPK1;WWTR1;PCSK1N;HGF;HSPA1A;APOE;IGFBP5;LRP5;MSX2;DACT1;SERPINF1;ERRFI1;SYTL2;PID1;PROS1;PSMB9;SLC7A14;RGS2;BDKRB1;BDKRB2;SH2D4A;SFRP1;SNCA;SORL1;SOX4;SPOCK1;PPAP2B;SOCS1;SOCS3;KLF4
GO:0072088	0.00184957	4.34694	1.75472	7	78	nephron epithelium morphogenesis	HES1;LAMA5;PBX1;KIF26B;LGR4;SIX1;DCHS1
GO:0003205	0.00185481	3.49065	2.76705	9	123	cardiac chamber development	CPE;FOXF1;HES1;ID2;HEG1;STRA6;SOX4;DHRS3;HAND2
GO:0031400	0.00185791	1.99276	13.2504	25	589	negative regulation of protein modification process	SPRY1;FAM129A;WWTR1;HSPA1A;APOE;LRP5;MSX2;DACT1;ERRFI1;SYTL2;PID1;PSMB9;SLC7A14;RGS2;BDKRB1;BDKRB2;SH2D4A;SFRP1;SNCA;SORL1;SOX4;PPAP2B;SOCS1;SOCS3;KLF4
GO:2001234	0.00187237	2.84795	4.47678	12	199	negative regulation of apoptotic signaling pathway	CLU;DAPK1;FGG;HGF;HSPA1A;LGALS3;ACKR3;BDKRB2;CXCL12;SCG2;NRP1;BMF
GO:0060445	0.00187483	8.77391	0.539913	4	24	branching involved in salivary gland morphogenesis	HGF;LAMA5;NTN4;NRP1
GO:0071407	0.00187889	2.28409	8.32366	18	370	cellular response to organic cyclic compound	CYP1B1;EGR1;GSTM2;HMGCS1;IFIT1;IGFBP5;SMAD1;ASS1;NEFH;PDE3A;SERPINF1;ERRFI1;GNG2;SFRP1;SNCA;NR2F1;COLEC12;KLF4
GO:0007431	0.00193186	6.27832	0.899855	5	40	salivary gland development	HGF;LAMA5;NTN4;TGFB3;NRP1
GO:0090184	0.00193186	6.27832	0.899855	5	40	positive regulation of kidney development	CD24;EGR1;PDGFRB;LGR4;SIX1
GO:1901699	0.00195503	1.90603	15.5225	28	690	cellular response to nitrogen compound	COL3A1;COL5A2;EGR1;GSTM2;GUCY1B3;IFIT1;IGFBP5;SMAD1;MMP2;ASS1;PDE3A;PDGFRA;PDGFRB;ERRFI1;GNG2;IL17RD;PID1;PSMB9;SFRP1;SNCA;TNFSF4;UCP2;PDGFD;COLEC12;SOCS1;KSR1;SOCS3;KLF4
GO:0001775	0.00198049	1.77394	20.8991	35	929	cell activation	CD24;CLU;COL3A1;CSRP1;EGR1;AHR;FGG;RGCC;HGF;HLA-A;HES1;ID2;APOE;IGFBP2;ITPKB;LGALS3;PDGFRA;PLSCR1;GNG2;PROS1;PTGER4;PREX1;BCL3;CXCL12;SFRP1;SNCA;SOX4;BST1;TGFB3;THBD;TNFSF4;VCAM1;FZD7;PDE5A;VAMP8
GO:0019220	0.00198467	1.58259	37.164	55	1652	regulation of phosphate metabolic process	CD24;SPRY1;RAMP1;FAM129A;CLU;ADORA1;EDNRA;EFNA5;FGG;WWTR1;GDF10;RGCC;DNAJC15;HGF;HES1;APOE;ITGA1;GDF6;LDLR;LRP5;NPR3;DACT1;PDGFRA;PDGFRB;ERRFI1;IL17RD;SYTL2;PID1;PSMB9;ACKR3;CEMIP;SLC7A14;RGS2;BDKRB1;BDKRB2;CCL11;SH2D4A;SFRP1;SNCA;SORL1;ST5;TGFB3;PDGFD;GDF5;FZD7;PPAP2B;SOCS1;PDE5A;NRP1;KSR1;SOCS3;KLF4;ACVRL1;PPP1R14A;CDC25B
GO:0042552	0.00199556	3.79794	2.27213	8	101	myelination	CLU;EPB41L3;TENM4;HGF;ID4;LAMA2;PLP1;PMP22
GO:2000377	0.00201864	3.18475	3.35196	10	149	regulation of reactive oxygen species metabolic process	FBLN5;CLU;CYP1B1;ASS1;PDGFRB;PID1;PTGIS;PTX3;SNCA;KLF4
GO:0001932	0.00206073	1.64496	29.7627	46	1323	regulation of protein phosphorylation	CD24;SPRY1;FAM129A;CLU;ADORA1;EFNA5;FGG;WWTR1;GDF10;RGCC;HGF;HES1;APOE;ITGA1;GDF6;LRP5;DACT1;PDGFRA;PDGFRB;ERRFI1;IL17RD;PID1;PSMB9;ACKR3;CEMIP;RGS2;BDKRB1;BDKRB2;CCL11;SFRP1;SNCA;SORL1;ST5;TGFB3;PDGFD;GDF5;FZD7;PPAP2B;SOCS1;PDE5A;NRP1;KSR1;SOCS3;KLF4;ACVRL1;CDC25B
GO:0050768	0.00212157	2.80246	4.54427	12	202	negative regulation of neurogenesis	COL3A1;DLX2;DPYSL3;HES1;ID2;ID4;APOE;PBX1;SORL1;SPOCK1;NRP1;C16orf45
GO:0003206	0.00212395	3.75731	2.29463	8	102	cardiac chamber morphogenesis	CPE;FOXF1;HES1;ID2;HEG1;SOX4;DHRS3;HAND2
GO:0019934	0.00213619	14.5935	0.269956	3	12	cGMP-mediated signaling	GUCY1B3;APOE;PDE3A
GO:0040037	0.00213619	14.5935	0.269956	3	12	negative regulation of fibroblast growth factor receptor signaling pathway	SPRY1;SULF1;SULF2
GO:0070254	0.00213619	14.5935	0.269956	3	12	mucus secretion	ADORA1;SYTL2;VAMP8
GO:0072109	0.00213619	14.5935	0.269956	3	12	glomerular mesangium development	EGR1;PDGFRB;ACTA2
GO:1902991	0.00213619	14.5935	0.269956	3	12	regulation of amyloid precursor protein catabolic process	CLU;APOE;SORL1
GO:0002690	0.0021407	4.22732	1.79971	7	80	positive regulation of leukocyte chemotaxis	CXCL1;CXCL2;CXCL3;CAMK1D;CXCL6;CXCL5;CXCL12
GO:0009583	0.00218891	3.40051	2.83454	9	126	detection of light stimulus	GPC6;RDH10;AKR1C1;ABCA4;APOE;LDLR;RBP1;STRA6;DHRS3
GO:0030206	0.00219278	8.35559	0.562409	4	25	chondroitin sulfate biosynthetic process	DCN;CHSY3;CHST15;CSGALNACT1
GO:0045686	0.00219278	8.35559	0.562409	4	25	negative regulation of glial cell differentiation	DLX2;HES1;ID2;ID4
GO:0007610	0.00221355	1.88818	15.6575	28	696	behavior	ADORA1;EFNB3;EGR1;ETV1;FOS;SLITRK5;GJA1;GRIA1;CXCL1;CXCL2;CXCL3;ID2;LSAMP;GCNT4;PDGFRA;PDGFRB;SERPINF1;CAMK1D;PTGS1;CXCL6;CXCL5;CXCL12;STRA6;SNCA;SCG2;NRP1;OLFM2;HAND2
GO:0006809	0.00223967	4.89071	1.34978	6	60	nitric oxide biosynthetic process	CLU;CYP1B1;ASS1;PTGIS;PTX3;KLF4
GO:0048645	0.00223967	4.89071	1.34978	6	60	organ formation	SPRY1;RDH10;SULF1;HES1;SIX1;HAND2
GO:0061045	0.00223967	4.89071	1.34978	6	60	negative regulation of wound healing	FGG;GJA1;APOE;PDGFRA;PROS1;THBD
GO:0097530	0.00225875	3.71752	2.31713	8	103	granulocyte migration	CXCL3;ITGA1;LGALS3;CAMK1D;PTGER4;PREX1;CCL11;SCG2
GO:0010604	0.00229101	1.45574	62.5849	84	2782	positive regulation of macromolecule metabolic process	CD24;BCL2L11;RAMP1;CEBPD;FAM129A;CLU;ADORA1;SIX5;DAPK1;DLX2;EFNA5;EGR1;AHR;EPHA5;ETV1;FGG;ATF6;FOXF1;FOS;WWTR1;NUPR1;GDF10;GJA1;RGCC;MYLIP;SLC40A1;HGF;HES1;HSPA1A;TNC;ID2;ID4;APOE;ITGA1;GDF6;LRP5;LUM;SMAD1;MEIS2;MSX1;ROR2;PBX1;DACT1;PDGFRA;PDGFRB;PLP1;PLSCR1;IL17RD;PID1;LGR4;RGMA;PSMB9;ACKR3;CAMK1D;CEMIP;ACTA2;BCL3;CCL11;IRF2BPL;SFRP1;SIX1;SKP2;SNCA;SORL1;SOX4;ST5;NR2F1;TGFB3;TNFSF4;ZIC2;ZNF711;G…
GO:0045778	0.00229893	4.16994	1.82221	7	81	positive regulation of ossification	GJA1;HGF;ID4;SMAD1;TGFB3;IFITM1;PKDCC
GO:1903409	0.00229893	4.16994	1.82221	7	81	reactive oxygen species biosynthetic process	CLU;CYP1B1;ASS1;PTGIS;PTX3;SNCA;KLF4
GO:0034599	0.00230231	2.77292	4.58926	12	204	cellular response to oxidative stress	FBLN5;CYP1B1;PLA2R1;FOS;GUCY1B3;HGF;HSPA1A;NEFH;PDGFRA;SNCA;SOD3;KLF4
GO:0044255	0.00232151	1.74116	21.889	36	973	cellular lipid metabolic process	GPC6;SMPDL3A;CRABP1;CRABP2;CYP1B1;RDH10;AKR1C1;RGL1;ABCA4;GGT5;HMGCS1;ARSI;APOE;LDLR;ARSE;PDE3A;ISYNA1;PDGFRA;PDGFRB;PLP1;PLSCR1;ELOVL2;PTGIS;PTGS1;RBP1;SCD;STRA6;SNCA;LPPR3;PLCD4;PPAP2B;ST3GAL5;DHRS3;KLF4;FADS2;PTGES
GO:0051246	0.00232506	1.47159	57.2983	78	2547	regulation of protein metabolic process	CD24;BCL2L11;SPRY1;RAMP1;SPINT2;AZIN2;FAM129A;CLU;SERPINA3;COL6A3;COL7A1;ADORA1;CTSZ;DAPK1;DIO2;EFNA5;EGR1;FGG;WWTR1;NUPR1;GDF10;GJA1;PCSK1N;RGCC;MYLIP;CFH;HGF;HES1;HSPA1A;CFI;APOE;IGFBP5;ITGA1;GDF6;LRP5;MSX2;DACT1;PDGFRA;PDGFRB;SERPINF1;ERRFI1;IL17RD;SYTL2;PID1;PROS1;PSMB9;ACKR3;CEMIP;SLC7A14;PTX3;RGS2;BCL3;BDKRB1;BDKRB2;CFB;CCL11;SH2D4A;SFRP1;SKP2;SNCA;SORL1;SOX4;SPOCK1;ST5;TGFB3;PDGFD;GDF5;FZD…
GO:0007389	0.0023296	2.13509	9.87591	20	439	pattern specification process	SPRY1;DLX2;EDNRA;GJA1;HOXB2;HOXB3;HES1;LRP5;SMAD1;MSX1;ROR2;PBX1;CXCL12;SFRP1;SIX1;NR2F1;ZIC2;NRP1;HAND2;SEMA3E
GO:0010721	0.00235506	2.53045	5.84906	14	260	negative regulation of cell development	COL3A1;DLX2;DPYSL3;FRZB;HES1;ID2;ID4;APOE;PBX1;SFRP1;SORL1;SPOCK1;NRP1;C16orf45
GO:0051174	0.00235536	1.56841	37.4565	55	1665	regulation of phosphorus metabolic process	CD24;SPRY1;RAMP1;FAM129A;CLU;ADORA1;EDNRA;EFNA5;FGG;WWTR1;GDF10;RGCC;DNAJC15;HGF;HES1;APOE;ITGA1;GDF6;LDLR;LRP5;NPR3;DACT1;PDGFRA;PDGFRB;ERRFI1;IL17RD;SYTL2;PID1;PSMB9;ACKR3;CEMIP;SLC7A14;RGS2;BDKRB1;BDKRB2;CCL11;SH2D4A;SFRP1;SNCA;SORL1;ST5;TGFB3;PDGFD;GDF5;FZD7;PPAP2B;SOCS1;PDE5A;NRP1;KSR1;SOCS3;KLF4;ACVRL1;PPP1R14A;CDC25B
GO:0007517	0.00238285	2.29063	7.82874	17	348	muscle organ development	COL3A1;COL6A3;DCN;EGR1;ETV1;ITGA11;FOS;NUPR1;GJA1;IGFBP5;LAMA2;LAMA5;ASS1;MSX1;HEG1;STRA6;SIX1
GO:0007272	0.00240017	3.67857	2.33962	8	104	ensheathment of neurons	CLU;EPB41L3;TENM4;HGF;ID4;LAMA2;PLP1;PMP22
GO:0008366	0.00240017	3.67857	2.33962	8	104	axon ensheathment	CLU;EPB41L3;TENM4;HGF;ID4;LAMA2;PLP1;PMP22
GO:0021545	0.00240763	5.93821	0.944848	5	42	cranial nerve development	HOXB2;HOXB3;HES1;SIX1;NRP1
GO:0071398	0.00240763	5.93821	0.944848	5	42	cellular response to fatty acid	ASS1;GNG2;PID1;SFRP1;TNFSF4
GO:0061061	0.00241387	1.98022	12.7779	24	568	muscle structure development	COL3A1;COL6A3;DCN;EGR1;ETV1;ITGA11;FOS;NUPR1;GJA1;HES1;IGFBP5;LAMA2;LAMA5;ASS1;MSX1;PDGFRA;PDGFRB;HEG1;CXCL12;STRA6;SIX1;ADAM12;BOC;OLFM2
GO:0042733	0.00243786	4.80149	1.37228	6	61	embryonic digit morphogenesis	BCL2L11;GJA1;LRP5;MSX1;ROR2;HAND2
GO:1903426	0.00243786	4.80149	1.37228	6	61	regulation of reactive oxygen species biosynthetic process	CLU;ASS1;PTGIS;PTX3;SNCA;KLF4
GO:0010720	0.00245452	2.12468	9.9209	20	441	positive regulation of cell development	CRABP2;DPYSL3;FGG;WWTR1;TENM4;RGCC;HGF;HES1;ID2;APOE;GDF6;PDE3A;SERPINF1;CAMK1D;PREX1;CXCL12;TGFB3;GDF5;PDE5A;NRP1
GO:2000379	0.00246603	4.11408	1.8447	7	82	positive regulation of reactive oxygen species metabolic process	CLU;ASS1;PDGFRB;PID1;PTX3;SNCA;KLF4
GO:0044087	0.00252609	1.89216	15.0501	27	669	regulation of cellular component biogenesis	BCL2L11;CLU;DPYSL3;EFNA5;AHR;EPHB3;GAP43;SLITRK5;GJA1;RGCC;DNAJC15;HSPA1A;APOE;PTGER4;TENM2;PREX1;LRRN1;RGS2;CCL11;SFRP1;SIX1;SNCA;SORL1;TGFB3;THBS2;BMF;ACVRL1
GO:0072273	0.00254603	7.9753	0.584906	4	26	metanephric nephron morphogenesis	HES1;PDGFRB;KIF26B;LGR4
GO:1990748	0.00254603	7.9753	0.584906	4	26	cellular detoxification	FBLN5;GSTM1;GSTM2;SOD3
GO:0034754	0.00254844	3.64042	2.36212	8	105	cellular hormone metabolic process	CRABP1;CRABP2;CYP1B1;RDH10;AKR1C1;RBP1;STRA6;DHRS3
GO:0042325	0.00258781	1.60747	31.7649	48	1412	regulation of phosphorylation	CD24;SPRY1;FAM129A;CLU;ADORA1;EFNA5;FGG;WWTR1;GDF10;RGCC;DNAJC15;HGF;HES1;APOE;ITGA1;GDF6;LRP5;DACT1;PDGFRA;PDGFRB;ERRFI1;IL17RD;PID1;PSMB9;ACKR3;CEMIP;RGS2;BDKRB1;BDKRB2;CCL11;SFRP1;SNCA;SORL1;ST5;TGFB3;PDGFD;GDF5;FZD7;PPAP2B;SOCS1;PDE5A;NRP1;KSR1;SOCS3;KLF4;ACVRL1;PPP1R14A;CDC25B
GO:0071559	0.00263866	2.60039	5.28665	13	235	response to transforming growth factor beta	COL3A1;FOS;WWTR1;GDF10;IL1R1;SMAD1;PDE3A;HTRA1;SFRP1;TGFB3;GDF5;ACVRL1;HTRA3
GO:0009410	0.00268956	2.86678	4.07184	11	181	response to xenobiotic stimulus	CYP1B1;CYP27A1;AKR1C1;AHR;SLITRK5;SULT1C4;GSTM1;GSTM2;NNMT;PTGIS;PTGS1
GO:0009636	0.00268956	2.86678	4.07184	11	181	response to toxic substance	FBLN5;CYP1B1;EGR1;AHR;FOS;NUPR1;GSTM1;GSTM2;ASS1;PDGFRB;SOD3
GO:0048839	0.00268956	2.86678	4.07184	11	181	inner ear development	LRIG3;FRZB;HES1;ROR2;PRRX2;PDGFRB;SIX1;TGFB3;LGR5;DCHS1;NRP1
GO:0050730	0.00270156	2.71565	4.67925	12	208	regulation of peptidyl-tyrosine phosphorylation	CD24;ADORA1;EFNA5;HGF;HES1;PDGFRB;ERRFI1;SFRP1;PDGFD;PPAP2B;SOCS1;NRP1
GO:1903510	0.00270708	3.28728	2.92453	9	130	mucopolysaccharide metabolic process	GPC6;DCN;HGF;CHSY3;LUM;CHST15;CSGALNACT1;CEMIP;ST3GAL5
GO:0017121	0.00273102	13.1333	0.292453	3	13	phospholipid scrambling	PLSCR1;PLSCR4;ANO3
GO:0019371	0.00273102	13.1333	0.292453	3	13	cyclooxygenase pathway	PTGIS;PTGS1;PTGES
GO:0043206	0.00273102	13.1333	0.292453	3	13	extracellular fibril organization	COL3A1;MFAP4;SNCA
GO:0043517	0.00273102	13.1333	0.292453	3	13	positive regulation of DNA damage response, signal transduction by p53 class mediator	PLA2R1;HIC1;MSX1
GO:0048934	0.00273102	13.1333	0.292453	3	13	peripheral nervous system neuron differentiation	ETV1;NEFH;HAND2
GO:0048935	0.00273102	13.1333	0.292453	3	13	peripheral nervous system neuron development	ETV1;NEFH;HAND2
GO:0072593	0.00273725	2.58857	5.30914	13	236	reactive oxygen species metabolic process	FBLN5;CLU;CYP1B1;PLA2R1;ASS1;PDGFRB;PID1;PTGIS;PREX1;PTX3;SNCA;SOD3;KLF4
GO:0050808	0.0028097	2.70169	4.70174	12	209	synapse organization	EPHB3;CADM1;SLITRK5;TNC;APOE;DACT1;LRRN1;PCDHB16;SIX1;SNCA;THBS2;SEMA3E
GO:0097305	0.00284461	2.31373	7.28882	16	324	response to alcohol	TXNIP;EGR1;FOS;HMGCS1;IGFBP2;ASS1;NEFH;PDGFRB;SERPINF1;ERRFI1;PTGS1;SFRP1;SOCS1;SOCS3;KLF4;ARNT2
GO:0061035	0.00287345	4.63244	1.41727	6	63	regulation of cartilage development	ADAMTS7;FRZB;SMAD1;GDF5;PKDCC;ACVRL1
GO:0072330	0.00292133	2.68788	4.72424	12	210	monocarboxylic acid biosynthetic process	RDH10;CYP27A1;DCN;GGT5;PLP1;ELOVL2;PTGIS;PTGS1;RBP1;SCD;FADS2;PTGES
GO:0072677	0.00293646	7.62807	0.607402	4	27	eosinophil migration	LGALS3;PTGER4;CCL11;SCG2
GO:0010286	0.00293893	43.6811	0.0899855	2	4	heat acclimation	HSPA1A;IL1R1
GO:0018916	0.00293893	43.6811	0.0899855	2	4	nitrobenzene metabolic process	GSTM1;GSTM2
GO:0045415	0.00293893	43.6811	0.0899855	2	4	negative regulation of interleukin-8 biosynthetic process	BCL3;KLF4
GO:0060282	0.00293893	43.6811	0.0899855	2	4	positive regulation of oocyte development	PDE3A;PDE5A
GO:0061550	0.00293893	43.6811	0.0899855	2	4	cranial ganglion development	SIX1;NRP1
GO:0061551	0.00293893	43.6811	0.0899855	2	4	trigeminal ganglion development	SIX1;NRP1
GO:0090261	0.00293893	43.6811	0.0899855	2	4	positive regulation of inclusion body assembly	CLU;APOE
GO:1902956	0.00293893	43.6811	0.0899855	2	4	regulation of mitochondrial electron transport, NADH to ubiquinone	DNAJC15;SNCA
GO:2001013	0.00293893	43.6811	0.0899855	2	4	epithelial cell proliferation involved in renal tubule morphogenesis	LGR4;LGR5
GO:0022414	0.00295203	1.64621	27.0406	42	1202	reproductive process	BCL2L11;SPINT2;AZIN2;SIX5;RDH10;DCN;AHR;SULF1;FOS;CADM1;NUPR1;HMGCS1;HES1;TNC;IGFBP2;IGFBP5;IL1R1;SMAD1;MMP2;NEFH;ROR2;PBX1;PDE3A;PDGFRA;SERPINF1;LGR4;HTRA1;PTGIS;RGS2;CXCL12;IRF2BPL;SFRP1;STRA6;TGFB3;THBD;UCP2;PLCD4;LGR5;PPAP2B;PDE5A;SOCS3;CDC25B
GO:0001816	0.00295491	1.91864	13.7228	25	610	cytokine production	CD24;SPON2;CLU;CYP1B1;PLA2R1;SULF1;CADM1;RGCC;HLA-A;MR1;HSPA1A;LUM;ERRFI1;LGR4;SULF2;PTGER4;HEG1;BCL3;TGFB3;TNFSF4;UBA7;SOCS1;NMI;UBE2L6;KLF4
GO:0003281	0.00296324	5.63299	0.98984	5	44	ventricular septum development	HES1;ID2;HEG1;STRA6;SOX4
GO:0016125	0.00300023	3.23342	2.96952	9	132	sterol metabolic process	CYP1B1;CYP27A1;HMGCS1;APOE;LDLR;LRP5;SORL1;TNFSF4;APOL1
GO:0007169	0.00300679	1.73873	20.6517	34	918	transmembrane receptor protein tyrosine kinase signaling pathway	BCL2L11;SPRY1;TXNIP;CHN1;ADORA1;EFNA5;EFNB3;EPHA5;EPHB3;SULF1;GFRA1;HGF;IGFBP2;IGFBP5;IGFBP6;ITGA1;MMP2;ROR2;ARHGEF4;PDGFRA;PDGFRL;PDGFRB;ERRFI1;IL17RD;PID1;SULF2;PSMB9;BDKRB2;SNCA;ADAM12;SOCS1;NRP1;KSR1;SOCS3
GO:0071322	0.00303659	3.53055	2.42961	8	108	cellular response to carbohydrate stimulus	EFNA5;EPHA5;IL1R1;LRP5;SERPINF1;SOX4;UCP2;COLEC12
GO:0009311	0.00311188	4.55229	1.43977	6	64	oligosaccharide metabolic process	MAN1A1;MAN1C1;B3GALNT1;B3GALT2;ST3GAL5;GAL3ST3
GO:0006898	0.00320481	2.43976	6.05152	14	269	receptor-mediated endocytosis	RAMP1;COL3A1;PLA2R1;GRIA1;CFI;APOE;LDLR;SUSD2;ACKR3;SNCA;SORL1;COLEC12;PRSS12;APOL1
GO:0007157	0.00327325	5.49183	1.01234	5	45	heterophilic cell-cell adhesion via plasma membrane cell adhesion molecules	CADM4;CADM1;TENM2;VCAM1;DCHS1
GO:0035567	0.00327325	5.49183	1.01234	5	45	non-canonical Wnt signaling pathway	FRZB;ROR2;DACT1;SFRP1;FZD7
GO:0061005	0.00327325	5.49183	1.01234	5	45	cell differentiation involved in kidney development	CD24;WWTR1;HES1;LGR4;ACTA2
GO:0001818	0.00327799	2.64726	4.79173	12	213	negative regulation of cytokine production	CD24;RGCC;ERRFI1;LGR4;PTGER4;BCL3;TGFB3;TNFSF4;UBA7;NMI;UBE2L6;KLF4
GO:0098742	0.00327799	2.64726	4.79173	12	213	cell-cell adhesion via plasma-membrane adhesion molecules	CDH6;CDH11;CADM4;CADM1;PCDH17;PCDH18;TENM2;PCDHB16;VCAM1;PCDHGB4;DCHS1;KLF4
GO:0043086	0.00330782	1.77388	18.4245	31	819	negative regulation of catalytic activity	SPRY1;TXNIP;SPINT2;SERPINA3;COL6A3;COL7A1;PLA2R1;WWTR1;PCSK1N;HGF;IFIT1;APOE;LRP5;NPR3;SERPINF1;ERRFI1;SYTL2;PROS1;PSMB9;SLC7A14;PTX3;RGS2;SH2D4A;SFRP1;SNCA;SORL1;SPOCK1;SOCS1;SOCS3;KLF4;PPP1R14A
GO:0042311	0.00336478	4.47485	1.46226	6	65	vasodilation	ADORA1;GJA1;APOE;ITGA1;RGS2;BDKRB2
GO:0090075	0.00336591	7.30978	0.629898	4	28	relaxation of muscle	ADORA1;GSTM2;RGS2;PDE5A
GO:0003007	0.00340442	2.63399	4.81422	12	214	heart morphogenesis	CPE;FOXF1;GJA1;HES1;ID2;MSX1;HEG1;SIX1;SOX4;DCHS1;DHRS3;HAND2
GO:0014741	0.0034183	11.9387	0.314949	3	14	negative regulation of muscle hypertrophy	IGFBP5;ERRFI1;RGS2
GO:0090005	0.0034183	11.9387	0.314949	3	14	negative regulation of establishment of protein localization to plasma membrane	LRRC15;PID1;PKDCC
GO:0009891	0.00341941	1.52653	39.8186	57	1770	positive regulation of biosynthetic process	RAMP1;CEBPD;FAM129A;CLU;SIX5;DLX2;EDNRA;EGR1;AHR;EPHA5;ETV1;ATF6;FOXF1;FOS;WWTR1;RGCC;SLC40A1;HGF;HES1;HSPA1A;ID2;ID4;APOE;GDF6;LDLR;LRP5;LUM;SMAD1;MEIS2;ASS1;MSX1;ROR2;PBX1;PDGFRA;PDGFRB;PLSCR1;PID1;LGR4;RGMA;CAMK1D;PTX3;BCL3;IRF2BPL;SFRP1;SIX1;SNCA;SOX4;NR2F1;TGFB3;ZIC2;ZNF711;FZD7;PPAP2B;KLF4;ACVRL1;HAND2;ARNT2
GO:0065009	0.0035135	1.43354	61.7525	82	2745	regulation of molecular function	CD24;BCL2L11;SH2D3C;SPRY1;TXNIP;SPINT2;CHN1;AZIN2;CLU;SERPINA3;COL6A3;COL7A1;ADORA1;PLEKHG4B;CYP1B1;DAPK1;EDNRA;EFNA5;EPHA5;EPHB3;PLA2R1;RGL1;FOS;WWTR1;PCSK1N;RGCC;DNAJC15;CXCL1;GSTM2;HGF;HES1;HSPA1A;ID2;IFIT1;APOE;ITGA1;LRP5;MSX1;MSX2;NPR3;ARHGEF4;PBX1;FAM13B;PDGFRA;PDGFRB;SERPINF1;PLSCR1;ERRFI1;IL17RD;SYTL2;PROS1;PSMB9;CAMK1D;CEMIP;PTGIS;SIPA1L2;PREX1;SLC7A14;PTX3;RGS2;BCL3;CCL11;SH2D4A;SFRP1;S…
GO:0051048	0.00359731	2.75219	4.22932	11	188	negative regulation of secretion	ADORA1;PLA2R1;RGCC;LGR4;PTGER4;PTGS1;SFRP1;SNCA;TNFSF4;UCP2;VAMP8
GO:0010463	0.00360593	5.35755	1.03483	5	46	mesenchymal cell proliferation	LRP5;MSX1;PRRX2;SIX1;HAND2
GO:0010862	0.00360593	5.35755	1.03483	5	46	positive regulation of pathway-restricted SMAD protein phosphorylation	GDF10;GDF6;TGFB3;GDF5;ACVRL1
GO:0048286	0.00360593	5.35755	1.03483	5	46	lung alveolus development	IGFBP5;ERRFI1;STRA6;TGFB3;PKDCC
GO:0031328	0.00363116	1.52683	39.0762	56	1737	positive regulation of cellular biosynthetic process	RAMP1;CEBPD;FAM129A;CLU;SIX5;DLX2;EDNRA;EGR1;AHR;EPHA5;ETV1;ATF6;FOXF1;FOS;WWTR1;RGCC;SLC40A1;HGF;HES1;HSPA1A;ID2;ID4;APOE;GDF6;LDLR;LRP5;LUM;SMAD1;MEIS2;ASS1;MSX1;ROR2;PBX1;PDGFRA;PDGFRB;PLSCR1;PID1;LGR4;RGMA;CAMK1D;PTX3;BCL3;IRF2BPL;SFRP1;SIX1;SNCA;SOX4;TGFB3;ZIC2;ZNF711;FZD7;PPAP2B;KLF4;ACVRL1;HAND2;ARNT2
GO:0002455	0.00363267	4.4	1.48476	6	66	humoral immune response mediated by circulating immunoglobulin	CLU;CFI;C1RL;BCL3;C1R;C1S
GO:0003279	0.00363267	4.4	1.48476	6	66	cardiac septum development	HES1;ID2;HEG1;STRA6;SOX4;DHRS3
GO:0044272	0.00374492	2.73656	4.25181	11	189	sulfur compound biosynthetic process	DCN;GGT5;GSTM1;GSTM2;CHSY3;LUM;CHST15;ELOVL2;CSGALNACT1;SNCA;ST3GAL5
GO:0097285	0.00383353	2.07857	9.60595	19	427	cell-type specific apoptotic process	BCL2L11;EGR1;FGG;RGCC;APOE;ITGA1;GDF6;LGALS3;LIFR;MSX1;CXCL12;SFRP1;SIX1;SNCA;TGFB3;SCG2;GDF5;NRP1;HAND2
GO:0030449	0.00383616	7.01696	0.652395	4	29	regulation of complement activation	CFH;CFI;PROS1;CFB
GO:0042036	0.00383616	7.01696	0.652395	4	29	negative regulation of cytokine biosynthetic process	ERRFI1;BCL3;NMI;KLF4
GO:0061036	0.00383616	7.01696	0.652395	4	29	positive regulation of cartilage development	SMAD1;GDF5;PKDCC;ACVRL1
GO:0098754	0.00383616	7.01696	0.652395	4	29	detoxification	FBLN5;GSTM1;GSTM2;SOD3
GO:1903792	0.00383616	7.01696	0.652395	4	29	negative regulation of anion transport	ADORA1;PLA2R1;APOE;SNCA
GO:0019935	0.00391607	4.3276	1.50726	6	67	cyclic-nucleotide-mediated signaling	EPHA5;GUCY1B3;APOE;NPR3;PDE3A;RGS2
GO:0031102	0.00396218	5.22966	1.05733	5	47	neuron projection regeneration	HGF;TNC;APOE;MATN2;NEFH
GO:0007507	0.00404525	2.02574	10.3708	20	461	heart development	COL3A1;CPE;EDNRA;FOXF1;TENM4;GJA1;HES1;ID2;SMAD1;MSX1;PDGFRA;PDGFRB;HEG1;STRA6;SIX1;SOX4;DCHS1;NRP1;DHRS3;HAND2
GO:0016043	0.00405942	1.33467	133.066	158	5915	cellular component organization	CD24;BCL2L11;CDH6;CDH11;SPRY1;RAMP1;SPON2;FBLN5;POSTN;SPINT2;ADAMTS5;EMILIN1;ADAMTS7;LZTS1;CHN1;AZIN2;C1QTNF6;CLU;COL3A1;COL5A2;COL6A3;COL7A1;COL9A2;COL12A1;LRRC15;ADORA1;CPE;CRABP2;HAPLN1;ADAMTS14;CTSK;CCDC80;CYP1B1;DCN;AKR1C1;OLFML2A;DPYSL3;EFNA5;EFNB3;AHR;EPHA5;EPHB3;ETV1;FBLN2;FGG;ITGA11;EPB41L3;SULF1;CADM1;ABCA4;FRZB;WWTR1;GAP43;TSKU;TENM4;SLITRK5;NUPR1;GFRA1;GJA1;RAB30;TMEM97;RGCC;DNAJC15;C…
GO:0001817	0.00408353	1.9215	12.5755	23	559	regulation of cytokine production	CD24;SPON2;CLU;CYP1B1;SULF1;CADM1;RGCC;HLA-A;HSPA1A;LUM;ERRFI1;LGR4;SULF2;PTGER4;HEG1;BCL3;TGFB3;TNFSF4;UBA7;SOCS1;NMI;UBE2L6;KLF4
GO:0032462	0.00420223	10.9431	0.337446	3	15	regulation of protein homooligomerization	BCL2L11;CLU;BMF
GO:0034616	0.00420223	10.9431	0.337446	3	15	response to laminar fluid shear stress	ASS1;TGFB3;KLF4
GO:0043584	0.00420223	10.9431	0.337446	3	15	nose development	RDH10;STRA6;SIX1
GO:0060841	0.00420223	10.9431	0.337446	3	15	venous blood vessel development	FOXF1;HEG1;ACVRL1
GO:0061323	0.00420223	10.9431	0.337446	3	15	cell proliferation involved in heart morphogenesis	HES1;SIX1;HAND2
GO:0090280	0.00420223	10.9431	0.337446	3	15	positive regulation of calcium ion import	LGALS3;PDGFRB;CXCL12
GO:2000136	0.00420223	10.9431	0.337446	3	15	regulation of cell proliferation involved in heart morphogenesis	HES1;SIX1;HAND2
GO:1903531	0.00421522	2.85315	3.7119	10	165	negative regulation of secretion by cell	ADORA1;RGCC;LGR4;PTGER4;PTGS1;SFRP1;SNCA;TNFSF4;UCP2;VAMP8
GO:0009100	0.00434195	2.05275	9.71843	19	432	glycoprotein metabolic process	GPC6;RAMP1;ADAMTS5;ADAMTS7;DCN;SULF1;CHSY3;MAN1A1;MGAT3;GCNT4;CHST15;CSGALNACT1;SULF2;MAN1C1;PTX3;B3GALNT1;B3GALT2;ST3GAL5;GAL3ST3
GO:0030195	0.0043429	5.10772	1.07983	5	48	negative regulation of blood coagulation	FGG;APOE;PDGFRA;PROS1;THBD
GO:1900047	0.0043429	5.10772	1.07983	5	48	negative regulation of hemostasis	FGG;APOE;PDGFRA;PROS1;THBD
GO:0001702	0.00434898	6.74666	0.674891	4	30	gastrulation with mouth forming second	TENM4;LRP5;DACT1;PPAP2B
GO:0032965	0.00434898	6.74666	0.674891	4	30	regulation of collagen biosynthetic process	RGCC;PDGFRB;ERRFI1;TGFB3
GO:0009749	0.00439836	2.83468	3.7344	10	166	response to glucose	TXNIP;EFNA5;EGR1;EPHA5;GJA1;IL1R1;LRP5;SERPINF1;SOX4;UCP2
GO:0048771	0.00443188	3.03445	3.14949	9	140	tissue remodeling	CTSK;GJA1;IGFBP5;LRP5;TNFRSF11B;LGR4;SFRP1;TGFB3;ACVRL1
GO:0033559	0.00445846	3.29814	2.58708	8	115	unsaturated fatty acid metabolic process	CYP1B1;GGT5;ELOVL2;PTGIS;PTGS1;SCD;FADS2;PTGES
GO:0016525	0.00453155	4.1897	1.55225	6	69	negative regulation of angiogenesis	SULF1;RGCC;SERPINF1;THBS2;KLF4;SEMA3E
GO:0030279	0.00453155	4.1897	1.55225	6	69	negative regulation of ossification	GDF10;ID2;IGFBP5;LRP5;SFRP1;HAND2
GO:0051961	0.00456403	2.53238	4.99419	12	222	negative regulation of nervous system development	COL3A1;DLX2;DPYSL3;HES1;ID2;ID4;APOE;PBX1;SORL1;SPOCK1;NRP1;C16orf45
GO:0001704	0.00469745	3.2674	2.60958	8	116	formation of primary germ layer	COL5A2;COL7A1;COL12A1;ITGB4;SMAD1;MMP2;FZD7;KLF4
GO:0034614	0.00469745	3.2674	2.60958	8	116	cellular response to reactive oxygen species	FBLN5;CYP1B1;FOS;GUCY1B3;HGF;PDGFRA;SOD3;KLF4
GO:0010633	0.00474899	4.99133	1.10232	5	49	negative regulation of epithelial cell migration	RGCC;APOE;SERPINF1;KLF4;ACVRL1
GO:0030850	0.00474899	4.99133	1.10232	5	49	prostate gland development	AHR;SULF1;TNC;SERPINF1;SFRP1
GO:0045428	0.00474899	4.99133	1.10232	5	49	regulation of nitric oxide biosynthetic process	CLU;ASS1;PTGIS;PTX3;KLF4
GO:0014831	0.00482542	29.1189	0.112482	2	5	gastro-intestinal system smooth muscle contraction	SULF1;SULF2
GO:0032802	0.00482542	29.1189	0.112482	2	5	low-density lipoprotein particle receptor catabolic process	MYLIP;APOE
GO:0032803	0.00482542	29.1189	0.112482	2	5	regulation of low-density lipoprotein particle receptor catabolic process	MYLIP;APOE
GO:0035426	0.00482542	29.1189	0.112482	2	5	extracellular matrix-cell signaling	LRP5;NTN4
GO:0051410	0.00482542	29.1189	0.112482	2	5	detoxification of nitrogen compound	GSTM1;GSTM2
GO:0061304	0.00482542	29.1189	0.112482	2	5	retinal blood vessel morphogenesis	CYP1B1;LRP5
GO:0071504	0.00482542	29.1189	0.112482	2	5	cellular response to heparin	EGR1;SFRP1
GO:0072103	0.00482542	29.1189	0.112482	2	5	glomerulus vasculature morphogenesis	PDGFRA;PDGFRB
GO:0072104	0.00482542	29.1189	0.112482	2	5	glomerular capillary formation	PDGFRA;PDGFRB
GO:0072223	0.00482542	29.1189	0.112482	2	5	metanephric glomerular mesangium development	EGR1;PDGFRB
GO:0090269	0.00482542	29.1189	0.112482	2	5	fibroblast growth factor production	RGCC;HEG1
GO:0090270	0.00482542	29.1189	0.112482	2	5	regulation of fibroblast growth factor production	RGCC;HEG1
GO:0090324	0.00482542	29.1189	0.112482	2	5	negative regulation of oxidative phosphorylation	DNAJC15;SNCA
GO:0097070	0.00482542	29.1189	0.112482	2	5	ductus arteriosus closure	FOXF1;STRA6
GO:1902004	0.00482542	29.1189	0.112482	2	5	positive regulation of beta-amyloid formation	CLU;APOE
GO:1902993	0.00482542	29.1189	0.112482	2	5	positive regulation of amyloid precursor protein catabolic process	CLU;APOE
GO:0050650	0.00490607	6.49638	0.697388	4	31	chondroitin sulfate proteoglycan biosynthetic process	DCN;CHSY3;CHST15;CSGALNACT1
GO:0071869	0.00490607	6.49638	0.697388	4	31	response to catecholamine	EGR1;GNG2;RNLS;SNCA
GO:2000257	0.00490607	6.49638	0.697388	4	31	regulation of protein activation cascade	CFH;CFI;PROS1;CFB
GO:0009743	0.00491897	2.63186	4.40929	11	196	response to carbohydrate	TXNIP;EFNA5;EGR1;EPHA5;GJA1;IL1R1;LRP5;SERPINF1;SOX4;UCP2;COLEC12
GO:0048545	0.00500474	2.06745	9.13353	18	406	response to steroid hormone	CD24;TXNIP;EGR1;FOS;IGFBP2;ASS1;NEFH;TNFRSF11B;PDGFRB;SERPINF1;ERRFI1;PTGS1;SFRP1;NR2F1;TGFB3;SOCS1;SOCS3;ARNT2
GO:0010544	0.00508655	10.1007	0.359942	3	16	negative regulation of platelet activation	APOE;PDGFRA;THBD
GO:0032288	0.00508655	10.1007	0.359942	3	16	myelin assembly	EPB41L3;TENM4;PMP22
GO:0055119	0.00508655	10.1007	0.359942	3	16	relaxation of cardiac muscle	GSTM2;RGS2;PDE5A
GO:0060976	0.00508655	10.1007	0.359942	3	16	coronary vasculature development	PDGFRB;NRP1;HAND2
GO:0071380	0.00508655	10.1007	0.359942	3	16	cellular response to prostaglandin E stimulus	GNG2;SFRP1;TNFSF4
GO:0050819	0.00518134	4.88011	1.12482	5	50	negative regulation of coagulation	FGG;APOE;PDGFRA;PROS1;THBD
GO:2000181	0.0052155	4.06028	1.59724	6	71	negative regulation of blood vessel morphogenesis	SULF1;RGCC;SERPINF1;THBS2;KLF4;SEMA3E
GO:0006805	0.00541017	2.74579	3.84688	10	171	xenobiotic metabolic process	CYP1B1;CYP27A1;AKR1C1;AHR;SULT1C4;GSTM1;GSTM2;NNMT;PTGIS;PTGS1
GO:0060828	0.0054364	2.47271	5.10668	12	227	regulation of canonical Wnt signaling pathway	EGR1;FRZB;WWTR1;DKK2;LRP5;ROR2;DACT1;LGR4;PSMB9;SFRP1;SOX4;LGR5
GO:0003338	0.00550911	6.26398	0.719884	4	32	metanephros morphogenesis	HES1;PDGFRB;KIF26B;LGR4
GO:0008038	0.00550911	6.26398	0.719884	4	32	neuron recognition	EFNB3;EPHB3;GAP43;NRP1
GO:0032459	0.00550911	6.26398	0.719884	4	32	regulation of protein oligomerization	BCL2L11;CLU;SORL1;BMF
GO:0002688	0.00559771	3.50349	2.13716	7	95	regulation of leukocyte chemotaxis	CXCL1;CXCL2;CXCL3;CAMK1D;CXCL6;CXCL5;CXCL12
GO:0050728	0.00559771	3.50349	2.13716	7	95	negative regulation of inflammatory response	ADORA1;APOE;SERPINF1;PTGER4;PTGIS;SOCS3;KLF4
GO:0071621	0.00559771	3.50349	2.13716	7	95	granulocyte chemotaxis	CXCL3;ITGA1;LGALS3;CAMK1D;PREX1;CCL11;SCG2
GO:0009746	0.00563279	2.72867	3.86938	10	172	response to hexose	TXNIP;EFNA5;EGR1;EPHA5;GJA1;IL1R1;LRP5;SERPINF1;SOX4;UCP2
GO:0006958	0.00564082	4.77372	1.14731	5	51	complement activation, classical pathway	CLU;CFI;C1RL;C1R;C1S
GO:0060560	0.00571047	2.57552	4.49927	11	200	developmental growth involved in morphogenesis	SPRY1;CRABP2;RDH10;CADM1;APOE;KIF26B;CCL11;CXCL12;SFRP1;SIX1;NRP1
GO:0051051	0.00579301	1.99327	9.98839	19	444	negative regulation of transport	ADORA1;PLA2R1;WWTR1;RGCC;GSTM2;HSPA1A;APOE;LGALS3;PID1;LGR4;PTGER4;PTGS1;SFRP1;SNCA;SOX4;TNFSF4;UCP2;VAMP8;PKDCC
GO:0097529	0.00581799	2.90046	3.28447	9	146	myeloid leukocyte migration	CXCL3;ITGA1;LGALS3;CAMK1D;PTGER4;PREX1;CCL11;CXCL12;SCG2
GO:0008203	0.00604312	3.12185	2.72206	8	121	cholesterol metabolic process	CYP27A1;HMGCS1;APOE;LDLR;LRP5;SORL1;TNFSF4;APOL1
GO:0097190	0.00610345	1.82688	13.7678	24	612	apoptotic signaling pathway	CD24;BCL2L11;CLU;ADORA1;CYP1B1;DAPK1;FGG;NUPR1;HGF;HIC1;HSPA1A;LGALS3;MSX1;ARHGEF4;ACKR3;PTGIS;BCL3;BDKRB2;CXCL12;SFRP1;SCG2;CASP4;NRP1;BMF
GO:0014855	0.0061283	4.67187	1.16981	5	52	striated muscle cell proliferation	SIX5;TENM4;GJA1;SMAD1;SIX1
GO:0050918	0.0061283	4.67187	1.16981	5	52	positive chemotaxis	HGF;LGALS3;CXCL12;SCG2;NRP1
GO:0003401	0.00615968	6.0476	0.74238	4	33	axis elongation	SPRY1;RDH10;SFRP1;SIX1
GO:0071867	0.00615968	6.0476	0.74238	4	33	response to monoamine	EGR1;GNG2;RNLS;SNCA
GO:0007568	0.00616613	2.33353	5.84906	13	260	aging	COL3A1;DCN;PLA2R1;FOS;ID2;IGFBP2;ASS1;SERPINF1;PTGS1;SNCA;TGFB3;UCP2;SOCS3
GO:0097193	0.00618493	2.25115	6.52395	14	290	intrinsic apoptotic signaling pathway	CD24;BCL2L11;CLU;CYP1B1;NUPR1;HIC1;HSPA1A;MSX1;ACKR3;BCL3;BDKRB2;CXCL12;CASP4;BMF
GO:0003012	0.00628407	2.11717	7.91872	16	352	muscle system process	ADORA1;EDNRA;SULF1;GJA1;GSTM2;IGFBP5;ITGA1;ERRFI1;SULF2;PTGS1;ACTA2;RGS2;BDKRB2;SSPN;PDE5A;KLF4
GO:0010243	0.00632901	1.66074	20.8766	33	928	response to organonitrogen compound	COL3A1;COL5A2;EGR1;FOS;GJA1;GSTM2;HMGCS1;IGFBP5;MMP2;GLRA4;ASS1;NEFH;NNMT;PDE3A;PDGFRA;PDGFRB;ERRFI1;GNG2;IL17RD;PID1;RNLS;PSMB9;PTGS1;CXCL12;SFRP1;SNCA;THBD;UCP2;PDGFD;SOCS1;KSR1;SOCS3;KLF4
GO:0071466	0.00634379	2.67855	3.93687	10	175	cellular response to xenobiotic stimulus	CYP1B1;CYP27A1;AKR1C1;AHR;SULT1C4;GSTM1;GSTM2;NNMT;PTGIS;PTGS1
GO:0032103	0.00636149	2.32397	5.87155	13	261	positive regulation of response to external stimulus	CXCL1;CXCL2;CXCL3;PDGFRB;CAMK1D;PTGER4;CXCL6;CXCL5;CXCL12;TNFSF4;SCG2;VAMP8;NRP1
GO:0045664	0.00641353	1.93539	10.8208	20	481	regulation of neuron differentiation	LZTS1;CHN1;CRABP2;DPYSL3;EPHB3;HGF;HES1;ID2;ID4;APOE;GDF6;PBX1;SERPINF1;CAMK1D;PREX1;CXCL12;SIX1;SPOCK1;GDF5;NRP1
GO:0071560	0.00643657	2.41576	5.21916	12	232	cellular response to transforming growth factor beta stimulus	COL3A1;FOS;WWTR1;GDF10;SMAD1;PDE3A;HTRA1;SFRP1;TGFB3;GDF5;ACVRL1;HTRA3
GO:0071333	0.00662071	3.38736	2.20464	7	98	cellular response to glucose stimulus	EFNA5;EPHA5;IL1R1;LRP5;SERPINF1;SOX4;UCP2
GO:0014812	0.00664465	4.57425	1.19231	5	53	muscle cell migration	IGFBP5;PDGFRB;SIX1;SORL1;NRP1
GO:0006790	0.00679675	2.09804	7.98621	16	355	sulfur compound metabolic process	GPC6;DCN;SULF1;GGT5;SULT1C4;GSTM1;GSTM2;CHSY3;LUM;CHST15;ELOVL2;CSGALNACT1;SULF2;SNCA;ST3GAL5;GAL3ST3
GO:0035019	0.00680592	3.82395	1.68723	6	75	somatic stem cell population maintenance	HES1;LRP5;PBX1;SFRP1;SOX4;KLF4
GO:1901343	0.00680592	3.82395	1.68723	6	75	negative regulation of vasculature development	SULF1;RGCC;SERPINF1;THBS2;KLF4;SEMA3E
GO:0034284	0.00685528	2.64614	3.98186	10	177	response to monosaccharide	TXNIP;EFNA5;EGR1;EPHA5;GJA1;IL1R1;LRP5;SERPINF1;SOX4;UCP2
GO:0014743	0.00685936	5.84565	0.764877	4	34	regulation of muscle hypertrophy	IGFBP5;ERRFI1;RGS2;PDE5A
GO:0050865	0.00696512	1.95545	10.1684	19	452	regulation of cell activation	CD24;AHR;HLA-A;HES1;ID2;APOE;IGFBP2;ITPKB;LGALS3;PDGFRA;PLSCR1;SFRP1;SNCA;BST1;THBD;TNFSF4;VCAM1;PDE5A;VAMP8
GO:1902652	0.0069803	3.04055	2.78955	8	124	secondary alcohol metabolic process	CYP27A1;HMGCS1;APOE;LDLR;LRP5;SORL1;TNFSF4;APOL1
GO:0051173	0.00701343	1.47619	39.4811	55	1755	positive regulation of nitrogen compound metabolic process	RAMP1;CEBPD;FAM129A;CLU;SIX5;DLX2;EDNRA;EGR1;AHR;EPHA5;ETV1;ATF6;FOXF1;FOS;WWTR1;RGCC;SLC40A1;HGF;HES1;HSPA1A;ID2;ID4;APOE;GDF6;LRP5;LUM;SMAD1;MEIS2;ASS1;MSX1;ROR2;PBX1;PDGFRA;PDGFRB;PLSCR1;PID1;LGR4;RGMA;CAMK1D;PTX3;BCL3;IRF2BPL;SFRP1;SIX1;SOX4;TGFB3;TNFSF4;ZIC2;ZNF711;FZD7;PPAP2B;KLF4;ACVRL1;HAND2;ARNT2
GO:0016198	0.00713074	21.8378	0.134978	2	6	axon choice point recognition	EFNB3;GAP43
GO:0032020	0.00713074	21.8378	0.134978	2	6	ISG15-protein conjugation	UBA7;UBE2L6
GO:0042536	0.00713074	21.8378	0.134978	2	6	negative regulation of tumor necrosis factor biosynthetic process	ERRFI1;BCL3
GO:0045578	0.00713074	21.8378	0.134978	2	6	negative regulation of B cell differentiation	ID2;SFRP1
GO:0045988	0.00713074	21.8378	0.134978	2	6	negative regulation of striated muscle contraction	ADORA1;PDE5A
GO:0048539	0.00713074	21.8378	0.134978	2	6	bone marrow development	LRRC17;LRP5
GO:0060385	0.00713074	21.8378	0.134978	2	6	axonogenesis involved in innervation	COL25A1;NRP1
GO:0060982	0.00713074	21.8378	0.134978	2	6	coronary artery morphogenesis	NRP1;HAND2
GO:0071503	0.00713074	21.8378	0.134978	2	6	response to heparin	EGR1;SFRP1
GO:0072049	0.00713074	21.8378	0.134978	2	6	comma-shaped body morphogenesis	HES1;PDGFRB
GO:0072141	0.00713074	21.8378	0.134978	2	6	renal interstitial fibroblast development	HES1;ACTA2
GO:1900221	0.00713074	21.8378	0.134978	2	6	regulation of beta-amyloid clearance	CLU;APOE
GO:1902946	0.00713074	21.8378	0.134978	2	6	protein localization to early endosome	SORL1;NRP1
GO:2000271	0.00713074	21.8378	0.134978	2	6	positive regulation of fibroblast apoptotic process	BCL2L11;SFRP1
GO:0032268	0.00713551	1.41467	53.5639	71	2381	regulation of cellular protein metabolic process	CD24;BCL2L11;SPRY1;RAMP1;SPINT2;FAM129A;CLU;SERPINA3;COL6A3;COL7A1;ADORA1;DAPK1;DIO2;EFNA5;EGR1;FGG;WWTR1;NUPR1;GDF10;PCSK1N;RGCC;MYLIP;HGF;HES1;HSPA1A;APOE;IGFBP5;ITGA1;GDF6;LRP5;MSX2;DACT1;PDGFRA;PDGFRB;SERPINF1;ERRFI1;IL17RD;SYTL2;PID1;PROS1;PSMB9;ACKR3;CEMIP;SLC7A14;RGS2;BCL3;BDKRB1;BDKRB2;CCL11;SH2D4A;SFRP1;SKP2;SNCA;SORL1;SOX4;SPOCK1;ST5;TGFB3;PDGFD;GDF5;FZD7;PPAP2B;SOCS1;PDE5A;NRP1;KSR1;SO…
GO:0032332	0.00716945	8.75285	0.404935	3	18	positive regulation of chondrocyte differentiation	GDF5;PKDCC;ACVRL1
GO:1901798	0.00716945	8.75285	0.404935	3	18	positive regulation of signal transduction by p53 class mediator	PLA2R1;HIC1;MSX1
GO:0045685	0.00719072	4.48062	1.2148	5	54	regulation of glial cell differentiation	DLX2;TENM4;HES1;ID2;ID4
GO:0048708	0.00719072	4.48062	1.2148	5	54	astrocyte differentiation	HES1;ID2;ID4;PLP1;PPAP2B
GO:0046209	0.00725299	3.76909	1.70972	6	76	nitric oxide metabolic process	CLU;CYP1B1;ASS1;PTGIS;PTX3;KLF4
GO:0071897	0.00731586	3.01437	2.81205	8	125	DNA biosynthetic process	GJA1;RGCC;HGF;PDGFRB;UBA7;UBE2L6;KLF4;ACVRL1
GO:1901214	0.00733705	2.37202	5.30914	12	236	regulation of neuron death	BCL2L11;CLU;EGR1;APOE;ITGA1;SERPINF1;SIX1;SNCA;SORL1;TGFB3;GDF5;NRP1
GO:0071331	0.00737594	3.3141	2.24964	7	100	cellular response to hexose stimulus	EFNA5;EPHA5;IL1R1;LRP5;SERPINF1;SOX4;UCP2
GO:0097306	0.00737594	3.3141	2.24964	7	100	cellular response to alcohol	HMGCS1;ASS1;NEFH;SERPINF1;ERRFI1;SFRP1;KLF4
GO:0007420	0.00749657	1.7706	14.7801	25	657	brain development	BCL2L11;COL3A1;DLX2;EPHA5;EPHB3;CADM1;TSKU;SLITRK5;HMGCS1;HOXB2;HOXB3;HES1;ID2;ID4;SMAD1;MSX1;NEFH;PLP1;PCDH18;CXCL12;NR2F1;ZIC2;NRP1;C16orf45;ARNT2
GO:0007156	0.00751709	2.77773	3.41945	9	152	homophilic cell adhesion via plasma membrane adhesion molecules	CDH6;CDH11;CADM4;CADM1;PCDH17;PCDH18;PCDHB16;PCDHGB4;DCHS1
GO:0010951	0.00757695	2.36133	5.33164	12	237	negative regulation of endopeptidase activity	SPINT2;SERPINA3;COL6A3;COL7A1;PCSK1N;HGF;SERPINF1;PROS1;SNCA;SORL1;SPOCK1;KLF4
GO:0016310	0.00763168	1.4357	46.635	63	2073	phosphorylation	CD24;SH2D3C;SPRY1;FAM129A;CLU;ADORA1;DAPK1;DCLK2;EFNA5;EPHA5;EPHB3;FGG;FOS;WWTR1;GDF10;GRK5;RGCC;DNAJC15;HGF;HES1;APOE;ITGA1;ITPKB;GDF6;LRP5;SMAD1;ROR2;CDK18;DACT1;PDGFRA;PDGFRB;ERRFI1;IL17RD;PID1;PSMB9;ACKR3;CAMK1D;CEMIP;PTGER4;RGS2;BDKRB1;BDKRB2;CCL11;SFRP1;SNCA;SORL1;ST5;TGFB3;SCG2;PDGFD;GDF5;FZD7;PPAP2B;SOCS1;PDE5A;NRP1;KSR1;SOCS3;PKDCC;KLF4;ACVRL1;PPP1R14A;CDC25B
GO:0045165	0.00763954	2.26822	6.00653	13	267	cell fate commitment	SPRY1;DLX2;GAP43;TENM4;HES1;ID2;SMAD1;ROR2;SFRP1;SIX1;FZD7;NRP1;KLF4
GO:0014013	0.0077209	3.71577	1.73222	6	77	regulation of gliogenesis	DLX2;TENM4;HES1;ID2;ID4;C16orf45
GO:0035272	0.00776734	4.39074	1.2373	5	55	exocrine system development	HGF;LAMA5;NTN4;TGFB3;NRP1
GO:0071326	0.0077766	3.27864	2.27213	7	101	cellular response to monosaccharide stimulus	EFNA5;EPHA5;IL1R1;LRP5;SERPINF1;SOX4;UCP2
GO:0070661	0.007871	2.25918	6.02903	13	268	leukocyte proliferation	CD24;CLU;AHR;HLA-A;HES1;IGFBP2;LGALS3;NPR3;CXCL12;BST1;TNFSF4;VCAM1;PDE5A
GO:0045785	0.00792326	2.06077	8.12119	16	361	positive regulation of cell adhesion	CD24;CCDC80;FBLN2;FGG;HLA-A;HES1;IGFBP2;ITPKB;VIT;KIF26B;PREX1;CXCL12;SFRP1;TNFSF4;VCAM1;PPAP2B
GO:0051050	0.00794049	1.65844	19.5943	31	871	positive regulation of transport	BCL2L11;AZIN2;ADORA1;CTSK;FGG;PLA2R1;CADM1;GJA1;RGCC;GSTM2;HES1;APOE;LGALS3;DACT1;PDGFRB;SYTL2;PROS1;CAMK1D;CEMIP;PTGER4;PTX3;BDKRB1;CXCL12;SNCA;SORL1;SOX4;TGFB3;TNFSF4;VAMP8;BMF;RASL10B
GO:0007416	0.00802333	2.96334	2.85704	8	127	synapse assembly	EPHB3;CADM1;SLITRK5;APOE;LRRN1;PCDHB16;SIX1;THBS2
GO:0045893	0.00804356	1.51406	32.0348	46	1424	positive regulation of transcription, DNA-templated	CEBPD;CLU;SIX5;DLX2;EGR1;AHR;EPHA5;ETV1;ATF6;FOXF1;FOS;WWTR1;RGCC;SLC40A1;HGF;HES1;HSPA1A;ID2;ID4;GDF6;LRP5;LUM;SMAD1;MEIS2;MSX1;ROR2;PBX1;PLSCR1;PID1;LGR4;RGMA;CAMK1D;BCL3;IRF2BPL;SFRP1;SIX1;SOX4;TGFB3;ZIC2;ZNF711;FZD7;PPAP2B;KLF4;ACVRL1;HAND2;ARNT2
GO:1903508	0.00804356	1.51406	32.0348	46	1424	positive regulation of nucleic acid-templated transcription	CEBPD;CLU;SIX5;DLX2;EGR1;AHR;EPHA5;ETV1;ATF6;FOXF1;FOS;WWTR1;RGCC;SLC40A1;HGF;HES1;HSPA1A;ID2;ID4;GDF6;LRP5;LUM;SMAD1;MEIS2;MSX1;ROR2;PBX1;PLSCR1;PID1;LGR4;RGMA;CAMK1D;BCL3;IRF2BPL;SFRP1;SIX1;SOX4;TGFB3;ZIC2;ZNF711;FZD7;PPAP2B;KLF4;ACVRL1;HAND2;ARNT2
GO:0051090	0.00812477	2.05469	8.14369	16	362	regulation of sequence-specific DNA binding transcription factor activity	CLU;CYP1B1;EPHA5;FOS;RGCC;HSPA1A;ID2;LRP5;PBX1;CAMK1D;PTGIS;TNFSF4;ZIC2;PPAP2B;KLF4;HAND2
GO:0008630	0.00819312	3.24392	2.29463	7	102	intrinsic apoptotic signaling pathway in response to DNA damage	BCL2L11;CLU;NUPR1;HIC1;ACKR3;BCL3;CXCL12
GO:0045978	0.00837359	8.20528	0.427431	3	19	negative regulation of nucleoside metabolic process	DNAJC15;PID1;SNCA
GO:0046597	0.00837359	8.20528	0.427431	3	19	negative regulation of viral entry into host cell	IFITM3;PTX3;IFITM1
GO:0048557	0.00837359	8.20528	0.427431	3	19	embryonic digestive tract morphogenesis	FOXF1;ID2;PDGFRA
GO:1903579	0.00837359	8.20528	0.427431	3	19	negative regulation of ATP metabolic process	DNAJC15;PID1;SNCA
GO:0045669	0.00837533	4.30438	1.2598	5	56	positive regulation of osteoblast differentiation	GJA1;HGF;ID4;SMAD1;IFITM1
GO:0010470	0.00841195	5.47962	0.809869	4	36	regulation of gastrulation	COL5A2;TENM4;FZD7;KLF4
GO:0032964	0.00841195	5.47962	0.809869	4	36	collagen biosynthetic process	RGCC;PDGFRB;ERRFI1;TGFB3
GO:0097035	0.00841195	5.47962	0.809869	4	36	regulation of membrane lipid distribution	ABCA4;PLSCR1;PLSCR4;ANO3
GO:0030178	0.00858324	2.55341	4.11684	10	183	negative regulation of Wnt signaling pathway	EGR1;FRZB;WWTR1;TSKU;DKK2;HIC1;ROR2;DACT1;PSMB9;SFRP1
GO:0031325	0.00862187	1.37382	63.9122	82	2841	positive regulation of cellular metabolic process	CD24;BCL2L11;RAMP1;CEBPD;FAM129A;CLU;ADORA1;SIX5;DAPK1;DCN;DLX2;EDNRA;EFNA5;EGR1;AHR;EPHA5;ETV1;FGG;ATF6;FOXF1;FOS;WWTR1;NUPR1;GDF10;RGCC;SLC40A1;HGF;HES1;HSPA1A;ID2;ID4;APOE;ITGA1;GDF6;LDLR;LRP5;LUM;SMAD1;MEIS2;ASS1;MSX1;ROR2;PBX1;PDGFRA;PDGFRB;PLSCR1;IL17RD;PID1;LGR4;RGMA;PSMB9;ACKR3;CAMK1D;CEMIP;PTX3;BCL3;CCL11;IRF2BPL;SFRP1;SIX1;SKP2;SNCA;SOX4;ST5;NR2F1;TGFB3;TNFSF4;ZIC2;ZNF711;GDF5;FZD7;PPAP…
GO:0010557	0.00863303	1.4779	36.4441	51	1620	positive regulation of macromolecule biosynthetic process	RAMP1;CEBPD;FAM129A;CLU;SIX5;DLX2;EGR1;AHR;EPHA5;ETV1;ATF6;FOXF1;FOS;WWTR1;RGCC;SLC40A1;HGF;HES1;HSPA1A;ID2;ID4;GDF6;LRP5;LUM;SMAD1;MEIS2;MSX1;ROR2;PBX1;PDGFRA;PDGFRB;PLSCR1;PID1;LGR4;RGMA;CAMK1D;BCL3;IRF2BPL;SFRP1;SIX1;SOX4;NR2F1;TGFB3;ZIC2;ZNF711;FZD7;PPAP2B;KLF4;ACVRL1;HAND2;ARNT2
GO:0030204	0.00901551	4.22134	1.28229	5	57	chondroitin sulfate metabolic process	GPC6;DCN;CHSY3;CHST15;CSGALNACT1
GO:0010594	0.00907511	3.17664	2.33962	7	104	regulation of endothelial cell migration	RGCC;APOE;SERPINF1;PPAP2B;NRP1;KLF4;ACVRL1
GO:0043200	0.00907511	3.17664	2.33962	7	104	response to amino acid	COL3A1;COL5A2;MMP2;GLRA4;ASS1;PDGFD;SOCS1
GO:0051928	0.00907511	3.17664	2.33962	7	104	positive regulation of calcium ion transport	GSTM2;LGALS3;PDGFRB;CEMIP;BDKRB1;CXCL12;SNCA
GO:0042310	0.00925491	3.56447	1.79971	6	80	vasoconstriction	EDNRA;FGG;GJA1;PTGS1;ACTA2;BDKRB2
GO:2001057	0.00925491	3.56447	1.79971	6	80	reactive nitrogen species metabolic process	CLU;CYP1B1;ASS1;PTGIS;PTX3;KLF4
GO:0014910	0.00926768	5.31324	0.832366	4	37	regulation of smooth muscle cell migration	IGFBP5;PDGFRB;SORL1;NRP1
GO:0045429	0.00926768	5.31324	0.832366	4	37	positive regulation of nitric oxide biosynthetic process	CLU;ASS1;PTX3;KLF4
GO:0051489	0.00926768	5.31324	0.832366	4	37	regulation of filopodium assembly	DPYSL3;GAP43;TENM2;TGFB3
GO:1904407	0.00926768	5.31324	0.832366	4	37	positive regulation of nitric oxide metabolic process	CLU;ASS1;PTX3;KLF4
GO:0051047	0.00936525	2.07375	7.55878	15	336	positive regulation of secretion	ADORA1;FGG;PLA2R1;CADM1;GJA1;RGCC;SYTL2;PTGER4;CXCL12;SNCA;SOX4;TGFB3;TNFSF4;VAMP8;RASL10B
GO:0050670	0.00956378	2.50942	4.18433	10	186	regulation of lymphocyte proliferation	CD24;AHR;HLA-A;HES1;IGFBP2;LGALS3;BST1;TNFSF4;VCAM1;PDE5A
GO:0090263	0.00959087	2.86626	2.94702	8	131	positive regulation of canonical Wnt signaling pathway	DKK2;LRP5;ROR2;LGR4;PSMB9;SFRP1;SOX4;LGR5
GO:0043502	0.00968868	4.14143	1.30479	5	58	regulation of muscle adaptation	IGFBP5;ERRFI1;RGS2;PDE5A;KLF4
GO:0060393	0.00968868	4.14143	1.30479	5	58	regulation of pathway-restricted SMAD protein phosphorylation	GDF10;GDF6;TGFB3;GDF5;ACVRL1
GO:0031290	0.00968934	7.72214	0.449927	3	20	retinal ganglion cell axon guidance	EFNA5;EPHB3;NRP1
GO:0042987	0.00968934	7.72214	0.449927	3	20	amyloid precursor protein catabolic process	CLU;APOE;SORL1
GO:0060914	0.00968934	7.72214	0.449927	3	20	heart formation	HES1;SIX1;HAND2
GO:0072234	0.00968934	7.72214	0.449927	3	20	metanephric nephron tubule development	WWTR1;HES1;LGR4
GO:0097435	0.00968934	7.72214	0.449927	3	20	fibril organization	COL3A1;MFAP4;SNCA
GO:0070201	0.00973227	1.67518	17.4797	28	777	regulation of establishment of protein localization	BCL2L11;LRRC15;CTSK;EFNA5;EPHA5;FGG;CADM1;WWTR1;GJA1;RGCC;HES1;LRP5;DACT1;PID1;LGR4;CEMIP;PTGER4;BCL3;SFRP1;SORL1;SOX4;TGFB3;TNFSF4;UCP2;FZD7;SOCS1;BMF;PKDCC
GO:0071840	0.00979957	1.29027	135.901	158	6041	cellular component organization or biogenesis	CD24;BCL2L11;CDH6;CDH11;SPRY1;RAMP1;SPON2;FBLN5;POSTN;SPINT2;ADAMTS5;EMILIN1;ADAMTS7;LZTS1;CHN1;AZIN2;C1QTNF6;CLU;COL3A1;COL5A2;COL6A3;COL7A1;COL9A2;COL12A1;LRRC15;ADORA1;CPE;CRABP2;HAPLN1;ADAMTS14;CTSK;CCDC80;CYP1B1;DCN;AKR1C1;OLFML2A;DPYSL3;EFNA5;EFNB3;AHR;EPHA5;EPHB3;ETV1;FBLN2;FGG;ITGA11;EPB41L3;SULF1;CADM1;ABCA4;FRZB;WWTR1;GAP43;TSKU;TENM4;SLITRK5;NUPR1;GFRA1;GJA1;RAB30;TMEM97;RGCC;DNAJC15;C…
GO:0003357	0.00983521	17.4692	0.157475	2	7	noradrenergic neuron differentiation	SOX4;HAND2
GO:0010519	0.00983521	17.4692	0.157475	2	7	negative regulation of phospholipase activity	PLA2R1;RGS2
GO:0035878	0.00983521	17.4692	0.157475	2	7	nail development	ITGB4;MSX1
GO:0044332	0.00983521	17.4692	0.157475	2	7	Wnt signaling pathway involved in dorsal/ventral axis specification	LRP5;SFRP1
GO:0048251	0.00983521	17.4692	0.157475	2	7	elastic fiber assembly	FBLN5;MFAP4
GO:0048842	0.00983521	17.4692	0.157475	2	7	positive regulation of axon extension involved in axon guidance	CXCL12;NRP1
GO:0060012	0.00983521	17.4692	0.157475	2	7	synaptic transmission, glycinergic	GLRA4;SLC6A9
GO:0060449	0.00983521	17.4692	0.157475	2	7	bud elongation involved in lung branching	SPRY1;RDH10
GO:0061307	0.00983521	17.4692	0.157475	2	7	cardiac neural crest cell differentiation involved in heart development	HES1;HAND2
GO:0061308	0.00983521	17.4692	0.157475	2	7	cardiac neural crest cell development involved in heart development	HES1;HAND2
GO:0061309	0.00983521	17.4692	0.157475	2	7	cardiac neural crest cell development involved in outflow tract morphogenesis	HES1;HAND2
GO:0061469	0.00983521	17.4692	0.157475	2	7	regulation of type B pancreatic cell proliferation	ERRFI1;SFRP1
GO:0072071	0.00983521	17.4692	0.157475	2	7	kidney interstitial fibroblast differentiation	HES1;ACTA2
GO:0097242	0.00983521	17.4692	0.157475	2	7	beta-amyloid clearance	CLU;APOE
GO:0097264	0.00983521	17.4692	0.157475	2	7	self proteolysis	TENM4;TENM2
GO:1902074	0.00983521	17.4692	0.157475	2	7	response to salt	NEFH;RNLS
GO:1902669	0.00983521	17.4692	0.157475	2	7	positive regulation of axon guidance	CXCL12;NRP1
GO:2000542	0.00983521	17.4692	0.157475	2	7	negative regulation of gastrulation	COL5A2;FZD7
GO:0032944	0.00990894	2.49508	4.20682	10	187	regulation of mononuclear cell proliferation	CD24;AHR;HLA-A;HES1;IGFBP2;LGALS3;BST1;TNFSF4;VCAM1;PDE5A

## Sheet: GO_MF
Supplementary Table S6 GO terms for downregulated genes in ATF6−/− hMSCs compared to ATF6+/+ hMSCs (late passage).
GOMFID	Pvalue	OddsRatio	ExpCount	Count	Size	Term	Symbols
GO:0005102	3.59391e-08	2.31614	30.8797	63	1406	receptor binding	ADORA1;APOE;BDKRB2;CHN1;COL3A1;CPE;EFNA5;EFNB3;FGG;GDF10;GFRA1;GJA1;CXCL1;CXCL2;CXCL3;GSTM2;HGF;HLA-A;HSPA1A;IL1R1;ITGA1;ITGB4;LAMA2;LAMA4;LAMA5;LIFR;ROR2;TNFRSF11B;PDGFRA;PDGFRB;PLSCR1;CCL11;CXCL6;CXCL5;CXCL12;SECTM1;SFRP1;TGFB3;TNFSF4;VCAM1;SCG2;GDF5;FZD7;PPAP2B;SOCS1;WISP1;SEMA3E;ARNT2;RAMP1;SEMA6B;FBLN5;ADAMTS5;ANGPTL2;CADM1;PCSK1N;SYTL2;RGMA;PLSCR4;TENM2;PDGFD;CADM4;FNDC5;GDF6
GO:1901681	1.10573e-07	4.58371	4.89771	20	223	sulfur compound binding	APOE;DPYSL3;GSTM1;GSTM2;CFH;CXCL6;SFRP1;SOD3;THBS2;NRP1;WISP1;PTGES;GPC6;FST;POSTN;COL5A3;CHST15;COL25A1;GAL3ST3;CCDC80
GO:0019838	2.52819e-07	6.31607	2.54769	14	116	growth factor binding	ACVRL1;COL3A1;IGFBP2;IGFBP5;IGFBP6;LIFR;PDGFRA;PDGFRB;HTRA1;TGFB3;NRP1;WISP1;KAZALD1;HTRA3
GO:0005539	3.37899e-07	4.68491	4.30471	18	196	glycosaminoglycan binding	APOE;HAPLN1;DCN;DPYSL3;CFH;VIT;CXCL6;SFRP1;SOD3;THBS2;NRP1;WISP1;POSTN;COL5A3;CEMIP;COL25A1;LAYN;CCDC80
GO:0005520	7.95452e-07	17.6369	0.54907	7	25	insulin-like growth factor binding	IGFBP2;IGFBP5;IGFBP6;HTRA1;WISP1;KAZALD1;HTRA3
GO:0045236	1.08643e-06	24.6792	0.373368	6	17	CXCR chemokine receptor binding	CXCL1;CXCL2;CXCL3;CXCL6;CXCL5;CXCL12
GO:0005017	1.05091e-05	Inf	0.0658884	3	3	platelet-derived growth factor-activated receptor activity	PDGFRA;PDGFRL;PDGFRB
GO:0005509	1.60059e-05	2.41321	14.8469	33	676	calcium ion binding	C1R;C1S;CDH6;CDH11;MEGF6;FBLN2;LDLR;MAN1A1;MATN2;PLSCR1;PROS1;S100A6;SNCA;SPOCK1;THBD;THBS2;PCDHGB4;DCHS1;FBLN5;SULF1;SNED1;PCDH17;PCDH18;SYTL2;SULF2;PLSCR4;MAN1C1;RCN3;HEG1;PCDHB16;SVEP1;HMCN1;PLCD4
GO:0038085	4.13495e-05	134.693	0.0878513	3	4	vascular endothelial growth factor binding	PDGFRA;PDGFRB;NRP1
GO:0008009	6.86826e-05	7.92584	1.03225	7	47	chemokine activity	CXCL1;CXCL2;CXCL3;CCL11;CXCL6;CXCL5;CXCL12
GO:0019199	6.97976e-05	5.68188	1.77899	9	81	transmembrane receptor protein kinase activity	ACVRL1;EFNB3;EPHA5;EPHB3;ROR2;PDGFRA;PDGFRL;PDGFRB;NRP1
GO:0004714	7.5906e-05	6.48179	1.40562	8	64	transmembrane receptor protein tyrosine kinase activity	EFNB3;EPHA5;EPHB3;ROR2;PDGFRA;PDGFRL;PDGFRB;NRP1
GO:0005518	7.5906e-05	6.48179	1.40562	8	64	collagen binding	CTSK;DCN;ITGA1;LUM;ITGA11;COL5A3;PODN;LRRC15
GO:0004065	9.85324e-05	22.5014	0.263554	4	12	arylsulfatase activity	ARSE;SULF1;SULF2;ARSI
GO:0005125	9.88015e-05	3.38867	4.78789	15	218	cytokine activity	GDF10;CXCL1;CXCL2;CXCL3;TNFRSF11B;CCL11;CXCL6;CXCL5;CXCL12;SECTM1;TGFB3;TNFSF4;SCG2;GDF5;GDF6
GO:0008201	0.000105304	4.02883	3.2505	12	148	heparin binding	APOE;CFH;CXCL6;SFRP1;SOD3;THBS2;NRP1;WISP1;POSTN;COL5A3;COL25A1;CCDC80
GO:0005201	0.000105641	6.15107	1.47151	8	67	extracellular matrix structural constituent	COL3A1;COL5A2;COL9A2;COL12A1;FBLN2;LAMA4;LUM;COL5A3
GO:0050839	0.000208217	3.49418	4.01919	13	183	cell adhesion molecule binding	COL3A1;CPE;FGG;LAMA5;VCAM1;PPAP2B;WISP1;FBLN5;POSTN;ADAMTS5;CADM1;TENM2;CADM4
GO:0042379	0.000239246	6.33676	1.25188	7	57	chemokine receptor binding	CXCL1;CXCL2;CXCL3;CCL11;CXCL6;CXCL5;CXCL12
GO:0031995	0.000344397	33.6671	0.15374	3	7	insulin-like growth factor II binding	IGFBP2;IGFBP5;IGFBP6
GO:0017147	0.000382432	9.39236	0.636922	5	29	Wnt-protein binding	FRZB;LRP5;ROR2;SFRP1;FZD7
GO:0043394	0.000382432	9.39236	0.636922	5	29	proteoglycan binding	CTSK;CFH;GPC6;FST;COL5A3
GO:0008484	0.000434254	13.8427	0.373368	4	17	sulfuric ester hydrolase activity	ARSE;SULF1;SULF2;ARSI
GO:0001664	0.000475096	2.89638	5.53463	15	252	G-protein coupled receptor binding	ADORA1;BDKRB2;CXCL1;CXCL2;CXCL3;HSPA1A;ITGB4;ROR2;CCL11;CXCL6;CXCL5;CXCL12;SFRP1;FZD7;RAMP1
GO:0004947	0.000481073	Inf	0.0439256	2	2	bradykinin receptor activity	BDKRB1;BDKRB2
GO:0005019	0.000481073	Inf	0.0439256	2	2	platelet-derived growth factor beta-receptor activity	PDGFRL;PDGFRB
GO:0050840	0.00054076	6.60901	1.03225	6	47	extracellular matrix binding	DCN;FBLN2;LGALS3;NTN4;LRRC15;OLFML2A
GO:0031994	0.00079989	22.442	0.197665	3	9	insulin-like growth factor I binding	IGFBP2;IGFBP5;IGFBP6
GO:0017128	0.00112415	19.2348	0.219628	3	10	phospholipid scramblase activity	PLSCR1;PLSCR4;ANO3
GO:0004768	0.0014222	89.5482	0.0658884	2	3	stearoyl-CoA 9-desaturase activity	SCD;FADS2
GO:0004800	0.0014222	89.5482	0.0658884	2	3	thyroxine 5'-deiodinase activity	DIO2;DIO3
GO:0004992	0.0014222	89.5482	0.0658884	2	3	platelet activating factor receptor activity	PDGFRL;PDGFRB
GO:0008449	0.0014222	89.5482	0.0658884	2	3	N-acetylglucosamine-6-sulfatase activity	SULF1;SULF2
GO:0016215	0.0014222	89.5482	0.0658884	2	3	acyl-CoA desaturase activity	SCD;FADS2
GO:0043295	0.00152064	16.8294	0.241591	3	11	glutathione binding	GSTM1;GSTM2;PTGES
GO:0048407	0.00152064	16.8294	0.241591	3	11	platelet-derived growth factor binding	COL3A1;PDGFRA;PDGFRB
GO:0001077	0.00164178	2.75511	5.00752	13	228	transcriptional activator activity, RNA polymerase II core promoter proximal region sequence-specific binding	CEBPD;EGR1;ETV1;FOS;SMAD1;MEIS2;PBX1;PLSCR1;SIX1;SOX4;KLF4;HAND2;ARNT2
GO:0071813	0.00171728	8.99391	0.527108	4	24	lipoprotein particle binding	APOE;LDLR;SORL1;COLEC12
GO:0071814	0.00171728	8.99391	0.527108	4	24	protein-lipid complex binding	APOE;LDLR;SORL1;COLEC12
GO:0001228	0.00191893	2.41346	7.00614	16	319	transcriptional activator activity, RNA polymerase II transcription regulatory region sequence-specific binding	CEBPD;DLX2;EGR1;ETV1;FOXF1;FOS;SMAD1;MEIS2;MSX1;PBX1;PLSCR1;SIX1;SOX4;KLF4;HAND2;ARNT2
GO:1900750	0.00199467	14.9586	0.263554	3	12	oligopeptide binding	GSTM1;GSTM2;PTGES
GO:0042056	0.00200935	8.5651	0.54907	4	25	chemoattractant activity	HGF;LGALS3;CXCL12;SCG2
GO:0005126	0.00241414	2.52259	5.86407	14	267	cytokine receptor binding	EFNA5;GDF10;CXCL1;CXCL2;CXCL3;LIFR;CCL11;CXCL6;CXCL5;CXCL12;TGFB3;TNFSF4;GDF5;GDF6
GO:0008106	0.00255111	13.4619	0.285517	3	13	alcohol dehydrogenase (NADP+) activity	AKR1C1;DHRS3;RDH10
GO:0016918	0.00255111	13.4619	0.285517	3	13	retinal binding	CRABP1;CRABP2;RBP1
GO:0019841	0.00255111	13.4619	0.285517	3	13	retinol binding	CRABP1;CRABP2;RBP1
GO:0038024	0.00255123	4.74916	1.38366	6	63	cargo receptor activity	CFI;LDLR;PRSS12;SUSD2;ACKR3;COLEC12
GO:0015026	0.00269308	7.81934	0.592996	4	27	coreceptor activity	NRP1;RAMP1;RGMA;ACKR3
GO:0047238	0.00280305	44.7713	0.0878513	2	4	glucuronosyl-N-acetylgalactosaminyl-proteoglycan 4-beta-N-acetylgalactosaminyltransferase activity	CSGALNACT1;CHSY3
GO:0052650	0.00280305	44.7713	0.0878513	2	4	NADP-retinol dehydrogenase activity	DHRS3;RDH10
GO:0005044	0.00295331	5.62986	0.988327	5	45	scavenger receptor activity	CFI;PRSS12;SUSD2;ACKR3;COLEC12
GO:0001968	0.00308822	7.49307	0.614959	4	28	fibronectin binding	CTSK;IGFBP5;LRRC15;CCDC80
GO:0005161	0.00319439	12.2373	0.307479	3	14	platelet-derived growth factor receptor binding	IL1R1;PDGFRA;PDGFRB
GO:0008081	0.00321993	3.9041	1.93273	7	88	phosphoric diester hydrolase activity	ADORA1;BDKRB2;EDNRA;PDE3A;PDE5A;SMPDL3A;PLCD4
GO:0042277	0.00351139	2.62247	4.83182	12	220	peptide binding	APOE;BDKRB1;GSTM1;GSTM2;HLA-A;MR1;NPR3;SORL1;PTGES;SLC40A1;CEMIP;COL25A1
GO:0004713	0.00379218	3.11148	3.07479	9	140	protein tyrosine kinase activity	EFNB3;EPHA5;EPHB3;ROR2;PDGFRA;PDGFRL;PDGFRB;NRP1;PKDCC
GO:0030169	0.00392852	11.2169	0.329442	3	15	low-density lipoprotein particle binding	LDLR;SORL1;COLEC12
GO:0004629	0.00399352	6.91583	0.658884	4	30	phospholipase C activity	ADORA1;BDKRB2;EDNRA;PLCD4
GO:0046332	0.00403403	4.29526	1.51543	6	69	SMAD binding	ACVRL1;COL3A1;COL5A2;FOS;SMAD1;RGCC
GO:0005548	0.00429219	5.11679	1.07618	5	49	phospholipid transporter activity	ABCA4;PLSCR1;PITPNC1;PLSCR4;ANO3
GO:0001948	0.00437932	3.67598	2.04254	7	93	glycoprotein binding	CTSK;CFH;LDLR;GPC6;FST;COL5A3;RGMA
GO:0004252	0.00456318	3.01854	3.16265	9	144	serine-type endopeptidase activity	CFB;C1R;C1S;CFI;MMP2;HTRA1;PRSS12;C1RL;HTRA3
GO:0016717	0.00460396	29.8457	0.109814	2	5	oxidoreductase activity, acting on paired donors, with oxidation of a pair of donors resulting in the reduction of molecular oxygen to two molecules of water	SCD;FADS2
GO:0032050	0.00460396	29.8457	0.109814	2	5	clathrin heavy chain binding	LDLR;CEMIP
GO:0042609	0.00460396	29.8457	0.109814	2	5	CD4 receptor binding	PLSCR1;PLSCR4
GO:0098639	0.00460396	29.8457	0.109814	2	5	collagen binding involved in cell-matrix adhesion	ITGA1;ITGA11
GO:0004867	0.00464478	3.6335	2.0645	7	94	serine-type endopeptidase inhibitor activity	SERPINA3;COL6A3;COL7A1;SERPINF1;SPOCK1;SPINT2;PCSK1N
GO:0005003	0.00568346	9.61326	0.373368	3	17	ephrin receptor activity	EFNB3;EPHA5;EPHB3
GO:0043395	0.00568346	9.61326	0.373368	3	17	heparan sulfate proteoglycan binding	CFH;GPC6;FST
GO:0000982	0.0058229	2.19701	7.15988	15	326	transcription factor activity, RNA polymerase II core promoter proximal region sequence-specific binding	CEBPD;EGR1;ETV1;FOS;HES1;SMAD1;MEIS2;MSX1;PBX1;PLSCR1;SIX1;SOX4;KLF4;HAND2;ARNT2
GO:0004175	0.00608716	2.02484	9.31223	18	424	endopeptidase activity	CFB;C1R;C1S;CTSK;CTSZ;CFI;MMP2;HTRA1;PSMB9;SFRP1;ADAM12;PRSS12;ADAMTS5;ADAMTS7;C1RL;HTRA3;ADAMTS14;ADAMTS15
GO:0030020	0.00680591	22.3829	0.131777	2	6	extracellular matrix structural constituent conferring tensile strength	COL9A2;COL12A1
GO:0050656	0.00680591	22.3829	0.131777	2	6	3'-phosphoadenosine 5'-phosphosulfate binding	CHST15;GAL3ST3
GO:0098634	0.00680591	22.3829	0.131777	2	6	protein binding involved in cell-matrix adhesion	ITGA1;ITGA11
GO:0033218	0.00788462	2.34766	5.35893	12	244	amide binding	APOE;BDKRB1;GSTM1;GSTM2;HLA-A;MR1;NPR3;SORL1;PTGES;SLC40A1;CEMIP;COL25A1
GO:0005178	0.00801176	3.2569	2.28413	7	104	integrin binding	COL3A1;LAMA5;VCAM1;PPAP2B;WISP1;FBLN5;ADAMTS5
GO:0072341	0.00817616	4.32746	1.25188	5	57	modified amino acid binding	GAP43;GSTM1;GSTM2;PTGES;SYTL2
GO:0005021	0.00939051	17.9052	0.15374	2	7	vascular endothelial growth factor-activated receptor activity	PDGFRA;NRP1
GO:0008499	0.00939051	17.9052	0.15374	2	7	UDP-galactose:beta-N-acetylglucosamine beta-1,3-galactosyltransferase activity	B3GALNT1;B3GALT2
GO:0060089	0.00964994	1.44907	40.148	55	1828	molecular transducer activity	ACVRL1;ADORA1;BDKRB1;BDKRB2;EDNRA;EFNB3;EPHA5;EPHB3;FCGRT;GFRA1;GJA1;GRIA1;GUCY1B3;MR1;HSPA1A;CFI;IL1R1;ITGB4;LDLR;LIFR;LRP5;SMAD1;NPR3;ROR2;TNFRSF11B;PDGFRA;PDGFRL;PDGFRB;PTGER4;SECTM1;SORL1;NR2F1;THBD;FZD7;PRSS12;IFITM1;LGR5;NRP1;RAMP1;FST;ITGA11;PLA2R1;ADGRL2;CADM1;SLC40A1;GNG2;IL17RD;LGR4;SUSD2;RGMA;ACKR3;COLEC12;PLCD4;CADM4;CD24
GO:0070011	0.00973046	1.79752	12.7824	22	582	peptidase activity, acting on L-amino acid peptides	CFB;C1R;C1S;CPE;CTSK;CTSZ;GGT5;CFI;MMP2;HTRA1;PSMB9;SFRP1;ADAM12;PRSS12;CPZ;ADAMTS5;ADAMTS7;C1RL;CPXM1;HTRA3;ADAMTS14;ADAMTS15
GO:0019955	0.00984774	3.51127	1.82291	6	83	cytokine binding	ACVRL1;LIFR;TGFB3;GDF5;NRP1;ACKR3

## Sheet: GO_CC
Supplementary Table S6 GO terms for downregulated genes in ATF6−/− hMSCs compared to ATF6+/+ hMSCs (late passage).
GOCCID	Pvalue	OddsRatio	ExpCount	Count	Size	Term	Symbols
GO:0031012	8.3e-25	7.25207	9.06593	52	415	extracellular matrix	GPC6;SPON2;FBLN5;POSTN;ADAMTS5;EMILIN1;ADAMTS7;CLU;PODN;COL3A1;COL5A2;COL6A3;COL7A1;COL9A2;COL12A1;HAPLN1;ADAMTS14;CILP2;CCDC80;DCN;OLFML2A;ADAMTS15;FBLN2;TNC;APOE;ITGB4;LAMA2;LAMA4;LAMA5;LGALS3;LUM;MATN2;MFAP4;MMP2;TNFRSF11B;COL5A3;SERPINF1;VIT;PLSCR1;HTRA1;NTN4;SFRP1;SNCA;SOD3;SPOCK1;TGFB3;THBS2;COL21A1;KAZALD1;HMCN1;CPZ;WISP1
GO:0005578	1.13e-23	7.71305	7.68966	47	352	proteinaceous extracellular matrix	GPC6;SPON2;FBLN5;POSTN;ADAMTS5;EMILIN1;ADAMTS7;PODN;COL3A1;COL5A2;COL6A3;COL7A1;COL9A2;COL12A1;HAPLN1;ADAMTS14;CILP2;CCDC80;DCN;OLFML2A;ADAMTS15;FBLN2;TNC;ITGB4;LAMA2;LAMA4;LAMA5;LGALS3;LUM;MATN2;MFAP4;MMP2;TNFRSF11B;COL5A3;SERPINF1;VIT;NTN4;SFRP1;SNCA;SPOCK1;TGFB3;THBS2;COL21A1;KAZALD1;HMCN1;CPZ;WISP1
GO:0005576	1.6e-22	2.80289	97.9121	186	4482	extracellular region	CDH6;GPC6;CDH11;LRRC17;RAMP1;IFITM3;SPON2;FST;FBLN5;POSTN;SPINT2;SMPDL3A;ADAMTS5;EMILIN1;ADAMTS7;C1QTNF6;FAM129A;CLU;SERPINA3;LRIG3;PODN;COL3A1;COL5A2;COL6A3;COL7A1;COL9A2;COL12A1;LRRC15;CPE;CRABP2;HAPLN1;ADAMTS14;CSRP1;CILP2;CTSK;CCDC80;CTSZ;ALDH1L2;DCN;AKR1C1;OLFML2A;ADAMTS15;DPYSL3;EFNA5;MEGF6;CADM4;EPHB3;FBLN2;SEMA3D;FGG;PLA2R1;SULF1;ANGPTL2;TMEFF2;CADM1;FRZB;FNDC5;MXRA5;OLFML2B;TSKU;SNED1;GD…
GO:0005615	3.1e-22	3.88957	28.9236	89	1324	extracellular space	GPC6;LRRC17;RAMP1;SPON2;FBLN5;POSTN;SMPDL3A;C1QTNF6;CLU;SERPINA3;LRIG3;PODN;COL3A1;COL6A3;COL7A1;COL12A1;CTSK;CTSZ;DCN;DPYSL3;FGG;SULF1;ANGPTL2;FRZB;TSKU;GDF10;DKK2;PCSK1N;CXCL1;CXCL2;CXCL3;CFH;HGF;HSPA1A;TNC;CFI;APOE;IGFBP2;IGFBP5;IGFBP6;IL1R1;LAMA5;GDF6;LDLR;LGALS3;LUM;MMP2;TNFRSF11B;C1RL;SERPINF1;ENOX1;RNLS;SULF2;CPXM1;PROS1;HTRA1;PLXDC1;PTGIS;MTUS1;PTX3;ACTA2;CFB;CCL11;CXCL6;CXCL5;CXCL12;SECT…
GO:0044421	1.82e-21	2.81287	81.9648	164	3752	extracellular region part	CDH6;GPC6;CDH11;LRRC17;RAMP1;IFITM3;SPON2;FBLN5;POSTN;SMPDL3A;ADAMTS5;EMILIN1;ADAMTS7;C1QTNF6;FAM129A;CLU;SERPINA3;LRIG3;PODN;COL3A1;COL5A2;COL6A3;COL7A1;COL9A2;COL12A1;LRRC15;CPE;CRABP2;HAPLN1;ADAMTS14;CSRP1;CILP2;CTSK;CCDC80;CTSZ;ALDH1L2;DCN;AKR1C1;OLFML2A;ADAMTS15;DPYSL3;CADM4;FBLN2;FGG;PLA2R1;SULF1;ANGPTL2;CADM1;FRZB;MXRA5;TSKU;SNED1;GDF10;GFRA1;GJA1;DKK2;PCSK1N;CXCL1;CXCL2;CXCL3;GSTM2;CFH;HG…
GO:0044420	4.93e-14	9.8854	2.77439	22	127	extracellular matrix component	FBLN5;COL3A1;COL5A2;COL6A3;COL7A1;COL12A1;CCDC80;DCN;TNC;ITGB4;LAMA2;LAMA4;LAMA5;LUM;MATN2;MFAP4;COL5A3;SERPINF1;NTN4;SNCA;THBS2;HMCN1
GO:0005581	7.71e-09	8.63358	1.94426	14	89	collagen trimer	EMILIN1;C1QTNF6;COL3A1;COL5A2;COL6A3;COL7A1;COL9A2;COL12A1;DCN;LUM;COL5A3;COLEC12;COL21A1;COL25A1
GO:0098644	5.65e-07	18.7574	0.524295	7	24	complex of collagen trimers	COL3A1;COL5A2;COL6A3;COL7A1;DCN;LUM;COL5A3
GO:0005604	9.49e-07	6.72976	2.05349	12	94	basement membrane	COL7A1;CCDC80;TNC;ITGB4;LAMA2;LAMA4;LAMA5;MATN2;SERPINF1;NTN4;THBS2;HMCN1
GO:0012505	9.53e-07	1.75041	78.4039	118	3589	endomembrane system	BCL2L11;GPC6;BTN3A3;IFITM3;POSTN;ADAMTS5;ADAMTS7;AZIN2;CLU;COL3A1;COL5A2;COL6A3;COL7A1;COL9A2;COL12A1;ADORA1;CPE;CRABP2;SIX5;CTSK;CTSZ;CYP1B1;RDH10;TMTC2;DCN;DIO3;DPYSL3;EPHA5;TMEM130;FGG;ATF6;SULF1;FOS;FNDC5;MOXD1;GBP2;GJA1;RAB30;PCSK1N;TMEM97;GRK5;GRIA1;GSTM2;H1F0;SLC40A1;HGF;HLA-A;MR1;CHSY3;TMEM119;ARSI;APOE;IGFBP6;ITGA1;LDLR;LRP5;LUM;SMAD1;MAN1A1;ARSE;MEST;MGAT3;ASS1;COL5A3;COPZ2;GCNT4;FAM198…
GO:0005886	3.72e-06	1.63418	106.366	147	4869	plasma membrane	CD24;CDH6;GPC6;CDH11;SPRY1;RAMP1;BTN3A3;IFITM3;SEMA6B;LZTS1;FAM129A;LRIG3;COL6A3;ADORA1;CPE;CTSZ;DAPK1;DIO2;DIO3;EDNRA;EFNA5;EFNB3;CADM4;EPHA5;EPHB3;FCGRT;FGG;ITGA11;PLA2R1;EPB41L3;SULF1;CADM1;ABCA4;FNDC5;GAP43;TENM4;GFRA1;GGT5;GJA1;PCDH17;TMEM97;GRK5;GRIA1;MYLIP;GUCY1B3;SLC40A1;HLA-A;MR1;HMGCS1;APOE;IGFBP2;IL1R1;ITGA1;ITGB4;LAMA2;LDLR;LGALS3;LIFR;LRP5;LSAMP;MMP2;GLRA4;NCAM2;NPR3;ROR2;TNFRSF11B;A…
GO:0043230	5.98e-06	1.74904	60.709	94	2779	extracellular organelle	CDH6;CDH11;IFITM3;SPON2;FBLN5;SMPDL3A;EMILIN1;FAM129A;CLU;SERPINA3;COL6A3;COL12A1;LRRC15;CPE;CRABP2;CSRP1;CILP2;CTSZ;ALDH1L2;AKR1C1;CADM4;FBLN2;FGG;PLA2R1;ANGPTL2;CADM1;MXRA5;SNED1;GFRA1;GJA1;PCSK1N;GSTM2;CFH;HLA-A;CFI;APOE;IGFBP2;IGFBP6;ISLR;ITGA1;ITGB4;LAMA2;LAMA4;LAMA5;LGALS3;LIFR;LUM;MAN1A1;ARSE;MEST;MFAP4;ASS1;NPR3;COL5A3;C1RL;PDGFRB;SERPINF1;PLSCR1;PCBP3;GNG2;SUSD2;PROS1;HTRA1;OLFML3;RGMA;P…
GO:1903561	5.98e-06	1.74904	60.709	94	2779	extracellular vesicle	CDH6;CDH11;IFITM3;SPON2;FBLN5;SMPDL3A;EMILIN1;FAM129A;CLU;SERPINA3;COL6A3;COL12A1;LRRC15;CPE;CRABP2;CSRP1;CILP2;CTSZ;ALDH1L2;AKR1C1;CADM4;FBLN2;FGG;PLA2R1;ANGPTL2;CADM1;MXRA5;SNED1;GFRA1;GJA1;PCSK1N;GSTM2;CFH;HLA-A;CFI;APOE;IGFBP2;IGFBP6;ISLR;ITGA1;ITGB4;LAMA2;LAMA4;LAMA5;LGALS3;LIFR;LUM;MAN1A1;ARSE;MEST;MFAP4;ASS1;NPR3;COL5A3;C1RL;PDGFRB;SERPINF1;PLSCR1;PCBP3;GNG2;SUSD2;PROS1;HTRA1;OLFML3;RGMA;P…
GO:0005783	6.63e-06	1.96255	34.2758	61	1569	endoplasmic reticulum	ADAMTS5;ADAMTS7;CLU;COL3A1;COL5A2;COL6A3;COL7A1;COL9A2;COL12A1;ADORA1;CRABP2;CTSZ;CYP1B1;RDH10;TMTC2;EPHA5;ATF6;SULF1;FOS;FNDC5;MOXD1;GJA1;TMEM97;GRIA1;GSTM2;HLA-A;MR1;TMEM119;ARSI;APOE;LRP5;MAN1A1;ARSE;MEST;ASS1;COL5A3;ELOVL2;SULF2;PROS1;RGMA;MAN1C1;CEMIP;RCN3;PTGIS;PTGS1;TENM2;BDKRB1;SCD;SNCA;SORL1;VCAM1;PDGFD;COL21A1;CASP4;COL25A1;PLCD4;PPAP2B;KSR1;DHRS3;FADS2;PTGES
GO:0071944	7.65e-06	1.60464	108.595	148	4971	cell periphery	CD24;CDH6;GPC6;CDH11;SPRY1;RAMP1;BTN3A3;IFITM3;SEMA6B;LZTS1;FAM129A;LRIG3;COL6A3;ADORA1;CPE;CTSZ;DAPK1;DIO2;DIO3;EDNRA;EFNA5;EFNB3;CADM4;EPHA5;EPHB3;FCGRT;FGG;ITGA11;PLA2R1;EPB41L3;SULF1;CADM1;ABCA4;FNDC5;GAP43;TENM4;GFRA1;GGT5;GJA1;PCDH17;TMEM97;GRK5;GRIA1;MYLIP;GUCY1B3;SLC40A1;HLA-A;MR1;HMGCS1;APOE;IGFBP2;IL1R1;ITGA1;ITGB4;LAMA2;LDLR;LGALS3;LIFR;LRP5;LSAMP;MMP2;GLRA4;NCAM2;NPR3;ROR2;TNFRSF11B;A…
GO:0005583	8.25e-06	25.1871	0.305839	5	14	fibrillar collagen trimer	COL3A1;COL5A2;COL7A1;LUM;COL5A3
GO:0098643	8.25e-06	25.1871	0.305839	5	14	banded collagen fibril	COL3A1;COL5A2;COL7A1;LUM;COL5A3
GO:0065010	8.75e-06	1.73372	60.425	93	2766	extracellular membrane-bounded organelle	CDH6;CDH11;IFITM3;SPON2;FBLN5;SMPDL3A;EMILIN1;FAM129A;CLU;SERPINA3;COL6A3;COL12A1;LRRC15;CPE;CRABP2;CSRP1;CILP2;CTSZ;ALDH1L2;AKR1C1;CADM4;FBLN2;FGG;PLA2R1;ANGPTL2;CADM1;MXRA5;SNED1;GFRA1;GJA1;PCSK1N;GSTM2;CFH;HLA-A;CFI;APOE;IGFBP2;IGFBP6;ISLR;ITGA1;ITGB4;LAMA2;LAMA4;LAMA5;LGALS3;LIFR;LUM;MAN1A1;ARSE;MEST;MFAP4;ASS1;NPR3;COL5A3;C1RL;PDGFRB;SERPINF1;PLSCR1;PCBP3;GNG2;SUSD2;PROS1;HTRA1;RGMA;PSMB9;PL…
GO:0070062	8.75e-06	1.73372	60.425	93	2766	extracellular exosome	CDH6;CDH11;IFITM3;SPON2;FBLN5;SMPDL3A;EMILIN1;FAM129A;CLU;SERPINA3;COL6A3;COL12A1;LRRC15;CPE;CRABP2;CSRP1;CILP2;CTSZ;ALDH1L2;AKR1C1;CADM4;FBLN2;FGG;PLA2R1;ANGPTL2;CADM1;MXRA5;SNED1;GFRA1;GJA1;PCSK1N;GSTM2;CFH;HLA-A;CFI;APOE;IGFBP2;IGFBP6;ISLR;ITGA1;ITGB4;LAMA2;LAMA4;LAMA5;LGALS3;LIFR;LUM;MAN1A1;ARSE;MEST;MFAP4;ASS1;NPR3;COL5A3;C1RL;PDGFRB;SERPINF1;PLSCR1;PCBP3;GNG2;SUSD2;PROS1;HTRA1;RGMA;PSMB9;PL…
GO:0031988	1.26e-05	1.65532	76.3941	111	3497	membrane-bounded vesicle	CDH6;CDH11;IFITM3;SPON2;FBLN5;SMPDL3A;EMILIN1;AZIN2;FAM129A;CLU;SERPINA3;LRIG3;COL6A3;COL12A1;LRRC15;CPE;CRABP2;CSRP1;CILP2;CTSZ;ALDH1L2;AKR1C1;DPYSL3;CADM4;FBLN2;FGG;PLA2R1;ANGPTL2;CADM1;MXRA5;SNED1;GFRA1;GJA1;PCSK1N;GRIA1;GSTM2;SLC40A1;CFH;HGF;HLA-A;CFI;APOE;IGFBP2;IGFBP6;ISLR;ITGA1;ITGB4;LAMA2;LAMA4;LAMA5;LDLR;LGALS3;LIFR;LUM;MAN1A1;ARSE;MEST;MFAP4;ASS1;NPR3;ROR2;COL5A3;COPZ2;C1RL;PDGFRB;SERPI…
GO:0031982	1.27e-05	1.64678	79.0374	114	3618	vesicle	CDH6;CDH11;IFITM3;SPON2;FBLN5;SMPDL3A;EMILIN1;AZIN2;FAM129A;CLU;SERPINA3;LRIG3;COL6A3;COL12A1;LRRC15;CPE;CRABP2;CSRP1;CILP2;CTSZ;ALDH1L2;AKR1C1;DPYSL3;CADM4;FBLN2;FGG;PLA2R1;ANGPTL2;CADM1;MXRA5;SNED1;GFRA1;GJA1;PCSK1N;GRIA1;GSTM2;SLC40A1;CFH;HGF;HLA-A;CFI;APOE;IGFBP2;IGFBP6;ISLR;ITGA1;ITGB4;LAMA2;LAMA4;LAMA5;LDLR;LGALS3;LIFR;LUM;MAN1A1;ARSE;MEST;MFAP4;ASS1;NPR3;ROR2;COL5A3;COPZ2;C1RL;PDGFRB;SERPI…
GO:0005788	2.32e-05	3.88476	4.2162	15	193	endoplasmic reticulum lumen	ADAMTS5;ADAMTS7;COL3A1;COL5A2;COL6A3;COL7A1;COL9A2;COL12A1;ARSI;ARSE;COL5A3;RCN3;PDGFD;COL21A1;COL25A1
GO:0005794	0.000114737	1.83833	30.6057	52	1401	Golgi apparatus	GPC6;BTN3A3;POSTN;AZIN2;CLU;CPE;SIX5;DCN;TMEM130;ATF6;SULF1;GBP2;GJA1;RAB30;PCSK1N;H1F0;HLA-A;CHSY3;APOE;IGFBP6;LDLR;LUM;MAN1A1;ARSE;MGAT3;COPZ2;GCNT4;FAM198B;CHST15;PLSCR1;IL17RD;SYTL2;CSGALNACT1;SULF2;PROS1;MAN1C1;TENM2;MTUS1;SECTM1;SNCA;SOD3;SORL1;VCAM1;PDGFD;LGR5;PPAP2B;B3GALNT1;B3GALT2;ST3GAL5;GAL3ST3;PKDCC;HS3ST1
GO:0044431	0.000142092	2.08127	18.0226	35	825	Golgi apparatus part	GPC6;POSTN;AZIN2;DCN;TMEM130;ATF6;SULF1;GBP2;GJA1;RAB30;PCSK1N;HLA-A;CHSY3;LUM;MAN1A1;ARSE;MGAT3;COPZ2;GCNT4;FAM198B;CHST15;IL17RD;CSGALNACT1;SULF2;PROS1;MAN1C1;SOD3;SORL1;PDGFD;LGR5;B3GALNT1;B3GALT2;ST3GAL5;GAL3ST3;HS3ST1
GO:0072562	0.000174824	4.092	2.92731	11	134	blood microparticle	CLU;SERPINA3;FGG;CFH;HSPA1A;APOE;PROS1;CFB;C1R;C1S;APOL1
GO:0005614	0.00018869	18.0865	0.305839	4	14	interstitial matrix	CCDC80;TNC;VIT;KAZALD1
GO:0031091	0.000434362	5.68143	1.37627	7	63	platelet alpha granule	CLU;FGG;HGF;PROS1;SNCA;TGFB3;THBS2
GO:0009986	0.000598611	2.02001	15.7725	30	722	cell surface	CD24;RAMP1;CLU;LAYN;EFNA5;EPHA5;FGG;PLA2R1;SULF1;GGT5;GRIA1;HLA-A;IL1R1;ITGA1;ITGB4;LDLR;LGALS3;LSAMP;PDGFRB;SULF2;ACKR3;HEG1;CXCL12;SFRP1;TGFB3;THBD;TNFSF4;VCAM1;DLK1;ACVRL1
GO:0034358	0.00118874	7.07449	0.808288	5	37	plasma lipoprotein particle	CLU;APOE;LDLR;SORL1;APOL1
GO:1990777	0.00118874	7.07449	0.808288	5	37	lipoprotein particle	CLU;APOE;LDLR;SORL1;APOL1
GO:0043005	0.00120917	1.84644	19.5081	34	893	neuron projection	LZTS1;AZIN2;CLU;ADORA1;DPYSL3;EPHA5;EPHB3;EPB41L3;FOS;CADM1;GAP43;TENM4;GRIA1;APOE;IL1R1;ITGA1;LAMA2;LSAMP;GLRA4;ASS1;NCAM2;NEFH;SERPINF1;PLXDC1;TENM2;PREX1;PTPN13;RGS2;BDKRB1;SNCA;SPOCK1;PRSS12;NRP1;BOC
GO:0043202	0.00134746	4.60755	1.66027	7	76	lysosomal lumen	GPC6;CTSK;DCN;LUM;PDGFRB;TCN2;GYG2
GO:0005588	0.00140739	90.0104	0.0655368	2	3	collagen type V trimer	COL5A2;COL5A3
GO:0005589	0.00140739	90.0104	0.0655368	2	3	collagen type VI trimer	COL6A3;DCN
GO:0030934	0.00140739	90.0104	0.0655368	2	3	anchoring collagen complex	COL7A1;COL12A1
GO:0098647	0.00140739	90.0104	0.0655368	2	3	collagen beaded filament	COL6A3;DCN
GO:0032994	0.00151513	6.65758	0.851979	5	39	protein-lipid complex	CLU;APOE;LDLR;SORL1;APOL1
GO:0005795	0.00161127	3.56366	2.70886	9	124	Golgi stack	SULF1;RAB30;HLA-A;CHSY3;ARSE;CSGALNACT1;SULF2;SORL1;GAL3ST3
GO:0005775	0.00181788	4.35408	1.74765	7	80	vacuolar lumen	GPC6;CTSK;DCN;LUM;PDGFRB;TCN2;GYG2
GO:0098791	0.00239336	2.52291	5.85463	14	268	Golgi subcompartment	POSTN;AZIN2;SULF1;RAB30;PCSK1N;HLA-A;CHSY3;ARSE;CSGALNACT1;SULF2;SOD3;SORL1;LGR5;GAL3ST3
GO:0034362	0.00251371	13.5296	0.283993	3	13	low-density lipoprotein particle	APOE;LDLR;SORL1
GO:0071953	0.00277407	45.0026	0.0873825	2	4	elastic fiber	FBLN5;MFAP4
GO:0031984	0.00378235	2.38916	6.16046	14	282	organelle subcompartment	POSTN;AZIN2;SULF1;RAB30;PCSK1N;HLA-A;CHSY3;ARSE;CSGALNACT1;SULF2;SOD3;SORL1;LGR5;GAL3ST3
GO:0031093	0.00383965	5.2614	1.04859	5	48	platelet alpha granule lumen	CLU;FGG;HGF;PROS1;TGFB3
GO:0097418	0.00455669	30	0.109228	2	5	neurofibrillary tangle	CLU;NEFH
GO:0097458	0.00580202	1.60175	25.6031	39	1172	neuron part	LZTS1;AZIN2;CLU;ADORA1;DPYSL3;EPHA5;EPHB3;EPB41L3;FOS;CADM1;ABCA4;GAP43;TENM4;GRIA1;SLC40A1;APOE;IL1R1;ITGA1;LAMA2;LSAMP;GLRA4;ASS1;NCAM2;NEFH;SERPINF1;PLXDC1;PTGS1;TENM2;PREX1;PTPN13;RGS2;BDKRB1;SNCA;SPOCK1;TGFB3;PRSS12;NRP1;BOC;DHRS3
GO:0030424	0.00657363	2.10419	7.9518	16	364	axon	AZIN2;ADORA1;EPHA5;EPB41L3;CADM1;GAP43;GRIA1;IL1R1;NCAM2;NEFH;SERPINF1;SNCA;SPOCK1;PRSS12;NRP1;BOC
GO:0005593	0.00673653	22.4987	0.131074	2	6	FACIT collagen trimer	COL9A2;COL12A1
GO:0044432	0.00804957	1.59475	23.6588	36	1083	endoplasmic reticulum part	ADAMTS5;ADAMTS7;COL3A1;COL5A2;COL6A3;COL7A1;COL9A2;COL12A1;CYP1B1;RDH10;TMTC2;ATF6;MOXD1;GJA1;GRIA1;HLA-A;MR1;ARSI;ARSE;MEST;COL5A3;ELOVL2;PROS1;RCN3;PTGIS;PTGS1;SCD;PDGFD;COL21A1;CASP4;COL25A1;PPAP2B;KSR1;DHRS3;FADS2;PTGES
GO:0044459	0.00838364	1.39497	55.6626	73	2548	plasma membrane part	GPC6;RAMP1;LZTS1;ADORA1;EDNRA;EFNA5;EFNB3;CADM4;EPHA5;EPHB3;FGG;ITGA11;PLA2R1;EPB41L3;CADM1;ABCA4;GAP43;TENM4;GGT5;GJA1;GRIA1;SLC40A1;HLA-A;MR1;IGFBP2;IL1R1;ITGA1;ITGB4;LDLR;LGALS3;LIFR;GLRA4;NPR3;ROR2;ARHGEF4;PDGFRA;PDGFRB;PLSCR1;ERRFI1;GNG2;IL17RD;SYTL2;LGR4;PTGIS;TENM2;HEG1;SLC7A14;RGS2;BDKRB1;BDKRB2;S100A6;CXCL12;SLC6A9;SORL1;TGFB3;THBD;TNFSF4;VCAM1;CA11;CYBRD1;LPPR3;SSPN;SLC12A8;COL25A1;LGR5…
GO:0044425	0.00861906	1.28953	141.975	165	6499	membrane part	CD24;BCL2L11;CDH6;GPC6;CDH11;RAMP1;BTN3A3;IFITM3;SEMA6B;SPINT2;LZTS1;LRIG3;LRRC15;ADORA1;TMEM171;LAYN;CYP1B1;RDH10;TMTC2;DIO2;DIO3;EDNRA;EFNA5;EFNB3;CADM4;EPHA5;EPHB3;FCGRT;TMEM130;FGG;ITGA11;PLA2R1;ATF6;EPB41L3;SULF1;SEL1L3;ADGRL2;TMEFF2;CADM1;ABCA4;FNDC5;GAP43;MOXD1;TENM4;SLITRK5;GFRA1;GGT5;GJA1;PCDH17;TMEM97;GRIA1;DNAJC15;MYLIP;SLC40A1;HLA-A;MR1;CHSY3;TMEM119;IGFBP2;IL1R1;ITGA1;ITGB4;LDLR;LGAL…
GO:0043235	0.00946648	2.13032	6.85952	14	314	receptor complex	RAMP1;AHR;ITGA11;PLA2R1;SLITRK5;GRIA1;ITGA1;ITGB4;LDLR;LIFR;LRP5;PLXDC1;NRP1;OLFM2
GO:0060205	0.00962019	3.52812	1.81319	6	83	cytoplasmic membrane-bounded vesicle lumen	CLU;FGG;HGF;APOE;PROS1;TGFB3
