# Supplementary material for: ATF6 safeguards organelle homeostasis and cellular aging in human mesenchymal stem cells
Source: Cell Discov. 2018 Jan 5;4:2. doi: 10.1038/s41421-017-0003-0 (PMC5798892; doi:10.1038/s41421-017-0003-0)
Supplement: Supplementary file 12 — Supplementary Table 7 [file 41421_2017_3_MOESM12_ESM.xlsx]

## Sheet: GO_BP
Supplementary Table S7 GO terms for upregulated genes in TM-treated WT hMSCs.
GOBPID	Pvalue	OddsRatio	ExpCount	Count	Size	Term	Symbols
GO:0034976	3.43e-37	12.036	7.78927	60	178	response to endoplasmic reticulum stress	BCL2L11;PREB;PDIA6;HYOU1;OS9;FAM129A;CREB3L4;CTH;DDIT3;BHLHA15;ERN1;ATF6;ERP44;PPP1R15A;SDF2L1;TBL2;GFPT1;SERP1;PDIA3;ERO1L;HSPA5;DNAJB9;ASNS;ATF3;ATF4;ATP2A2;P4HB;DERL2;TXNDC11;UFM1;DNAJB11;DNAJC10;FKBP14;WIPI1;VIMP;MYDGF;DNAJC3;TRIB3;SRPRB;SELK;SEL1L;TSPYL2;SRPR;SSR1;HSP90B1;VCP;WFS1;XBP1;CHAC1;DERL1;UBA5;CALR;SYVN1;STC2;TNFRSF10B;DERL3;EIF2AK3;PDIA4;EDEM1;HERPUD1
GO:0034620	1.27e-30	14.7815	4.94487	44	113	cellular response to unfolded protein	BCL2L11;PREB;PDIA6;HYOU1;CREB3L4;CTH;DDIT3;BHLHA15;ERN1;ATF6;PPP1R15A;TBL2;GFPT1;SERP1;ERO1L;HSPA5;DNAJB9;ASNS;ATF3;ATF4;DERL2;DNAJB11;FKBP14;WIPI1;VIMP;MYDGF;DNAJC3;SRPRB;TSPYL2;SRPR;SSR1;HSP90B1;VCP;WFS1;XBP1;DERL1;CALR;RHBDD1;SYVN1;STC2;DERL3;EIF2AK3;EDEM1;HERPUD1
GO:0035967	2.88e-30	13.7393	5.29495	45	121	cellular response to topologically incorrect protein	BCL2L11;PREB;PDIA6;HYOU1;CREB3L4;CTH;DDIT3;BHLHA15;ERN1;ATF6;PPP1R15A;SDF2L1;TBL2;GFPT1;SERP1;ERO1L;HSPA5;DNAJB9;ASNS;ATF3;ATF4;DERL2;DNAJB11;FKBP14;WIPI1;VIMP;MYDGF;DNAJC3;SRPRB;TSPYL2;SRPR;SSR1;HSP90B1;VCP;WFS1;XBP1;DERL1;CALR;RHBDD1;SYVN1;STC2;DERL3;EIF2AK3;EDEM1;HERPUD1
GO:0030968	4.91e-30	14.8566	4.81359	43	110	endoplasmic reticulum unfolded protein response	BCL2L11;PREB;PDIA6;HYOU1;CREB3L4;CTH;DDIT3;BHLHA15;ERN1;ATF6;PPP1R15A;TBL2;GFPT1;SERP1;ERO1L;HSPA5;DNAJB9;ASNS;ATF3;ATF4;DERL2;DNAJB11;FKBP14;WIPI1;VIMP;MYDGF;DNAJC3;SRPRB;TSPYL2;SRPR;SSR1;HSP90B1;VCP;WFS1;XBP1;DERL1;CALR;SYVN1;STC2;DERL3;EIF2AK3;EDEM1;HERPUD1
GO:0006986	1.82e-28	10.7384	6.65151	48	152	response to unfolded protein	BCL2L11;PREB;PDIA6;HYOU1;CREB3L4;CTH;DDIT3;BHLHA15;ERN1;ATF6;ERP44;PPP1R15A;TBL2;GFPT1;SERP1;ERO1L;HSPA5;DNAJB9;ASNS;ATF3;ATF4;DERL2;DNAJB11;FKBP14;WIPI1;EDEM2;VIMP;MYDGF;DNAJC3;SRPRB;TSPYL2;SRPR;SSR1;HSP90B1;VCP;WFS1;XBP1;MANF;CHAC1;DERL1;CALR;RHBDD1;SYVN1;STC2;DERL3;EIF2AK3;EDEM1;HERPUD1
GO:0035966	4.56e-28	10.0983	7.08911	49	162	response to topologically incorrect protein	BCL2L11;PREB;PDIA6;HYOU1;CREB3L4;CTH;DDIT3;BHLHA15;ERN1;ATF6;ERP44;PPP1R15A;SDF2L1;TBL2;GFPT1;SERP1;ERO1L;HSPA5;DNAJB9;ASNS;ATF3;ATF4;DERL2;DNAJB11;FKBP14;WIPI1;EDEM2;VIMP;MYDGF;DNAJC3;SRPRB;TSPYL2;SRPR;SSR1;HSP90B1;VCP;WFS1;XBP1;MANF;CHAC1;DERL1;CALR;RHBDD1;SYVN1;STC2;DERL3;EIF2AK3;EDEM1;HERPUD1
GO:0006987	5.93e-23	17.5006	3.01944	30	69	activation of signaling protein activity involved in unfolded protein response	PREB;PDIA6;HYOU1;DDIT3;ERN1;ATF6;GFPT1;SERP1;HSPA5;DNAJB9;ASNS;ATF3;ATF4;DNAJB11;FKBP14;WIPI1;MYDGF;DNAJC3;SRPRB;TSPYL2;SRPR;SSR1;HSP90B1;WFS1;XBP1;CALR;SYVN1;EIF2AK3;EDEM1;HERPUD1
GO:0032075	4.43e-22	15.8685	3.19448	30	73	positive regulation of nuclease activity	PREB;PDIA6;HYOU1;DDIT3;ERN1;ATF6;GFPT1;SERP1;HSPA5;DNAJB9;ASNS;ATF3;ATF4;DNAJB11;FKBP14;WIPI1;MYDGF;DNAJC3;SRPRB;TSPYL2;SRPR;SSR1;HSP90B1;WFS1;XBP1;CALR;SYVN1;EIF2AK3;EDEM1;HERPUD1
GO:0032069	1.05e-20	13.6408	3.50079	30	80	regulation of nuclease activity	PREB;PDIA6;HYOU1;DDIT3;ERN1;ATF6;GFPT1;SERP1;HSPA5;DNAJB9;ASNS;ATF3;ATF4;DNAJB11;FKBP14;WIPI1;MYDGF;DNAJC3;SRPRB;TSPYL2;SRPR;SSR1;HSP90B1;WFS1;XBP1;CALR;SYVN1;EIF2AK3;EDEM1;HERPUD1
GO:0030433	4.89e-18	19.8076	2.05672	22	47	ER-associated ubiquitin-dependent protein catabolic process	OS9;KIAA0368;SDF2L1;ERLEC1;HSPA5;DNAJB9;DERL2;UBE2J1;DNAJC10;VIMP;SEL1L;HSP90B1;VCP;WFS1;XBP1;DERL1;RHBDD1;SYVN1;TMEM67;DERL3;EDEM1;HERPUD1
GO:0018279	9.98e-15	7.23528	5.42623	30	124	protein N-linked glycosylation via asparagine	PREB;DDOST;DPAGT1;ST6GALNAC3;GFPT1;ST6GALNAC4;PDIA3;ALG5;GMPPB;GMPPA;LMAN1;MGAT2;UBE2J1;PGM3;NANS;EDEM2;UGGT1;RPN1;UAP1;VCP;MOGS;ALG12;CALR;CANX;MAGT1;SYVN1;ALG2;DERL3;EDEM1;SEC24D
GO:0018196	1.26e-14	7.15866	5.46999	30	125	peptidyl-asparagine modification	PREB;DDOST;DPAGT1;ST6GALNAC3;GFPT1;ST6GALNAC4;PDIA3;ALG5;GMPPB;GMPPA;LMAN1;MGAT2;UBE2J1;PGM3;NANS;EDEM2;UGGT1;RPN1;UAP1;VCP;MOGS;ALG12;CALR;CANX;MAGT1;SYVN1;ALG2;DERL3;EDEM1;SEC24D
GO:0006487	6.01e-14	6.66438	5.77631	30	132	protein N-linked glycosylation	PREB;DDOST;DPAGT1;ST6GALNAC3;GFPT1;ST6GALNAC4;PDIA3;ALG5;GMPPB;GMPPA;LMAN1;MGAT2;UBE2J1;PGM3;NANS;EDEM2;UGGT1;RPN1;UAP1;VCP;MOGS;ALG12;CALR;CANX;MAGT1;SYVN1;ALG2;DERL3;EDEM1;SEC24D
GO:0070059	9.32e-11	11.1529	2.10048	16	48	intrinsic apoptotic signaling pathway in response to endoplasmic reticulum stress	BCL2L11;DDIT3;ERN1;ERO1L;ATF4;DNAJC10;VIMP;TRIB3;SELK;WFS1;XBP1;CHAC1;SYVN1;TNFRSF10B;EIF2AK3;HERPUD1
GO:0045860	2.42e-10	2.88648	21.1798	54	484	positive regulation of protein kinase activity	PREB;PDIA6;HYOU1;GADD45A;DDIT3;LPAR1;EREG;ERN1;FGF2;ATF6;GFPT1;SERP1;ANG;NRG1;HSPA5;HTR2B;SLC27A1;DNAJB9;KITLG;ASNS;ATF3;ATF4;NGF;DDR2;DNAJB11;PKD1;PKD2;FKBP14;WIPI1;PRKCZ;MYDGF;DNAJC3;SRPRB;TSPYL2;BMP2;SRPR;SSR1;ADAM17;HSP90B1;VEGFA;VLDLR;WFS1;XBP1;CALR;AXIN1;SYVN1;AJUBA;PDE5A;TNFRSF10B;CCND2;EIF2AK3;RAPGEF2;EDEM1;HERPUD1
GO:0033674	1.64e-09	2.71724	22.3176	54	510	positive regulation of kinase activity	PREB;PDIA6;HYOU1;GADD45A;DDIT3;LPAR1;EREG;ERN1;FGF2;ATF6;GFPT1;SERP1;ANG;NRG1;HSPA5;HTR2B;SLC27A1;DNAJB9;KITLG;ASNS;ATF3;ATF4;NGF;DDR2;DNAJB11;PKD1;PKD2;FKBP14;WIPI1;PRKCZ;MYDGF;DNAJC3;SRPRB;TSPYL2;BMP2;SRPR;SSR1;ADAM17;HSP90B1;VEGFA;VLDLR;WFS1;XBP1;CALR;AXIN1;SYVN1;AJUBA;PDE5A;TNFRSF10B;CCND2;EIF2AK3;RAPGEF2;EDEM1;HERPUD1
GO:0033554	3.03e-09	1.93089	67.3903	116	1540	cellular response to stress	BCL2L11;PREB;PDIA6;CCNO;NDRG1;HYOU1;CEBPG;OS9;FAM129A;JMY;ATF2;E2F7;CREB3L4;CTH;GADD45A;DDIT3;BHLHA15;EPAS1;EPHB1;EYA4;ERN1;ALKBH3;FECH;ATF6;SMG1;SETX;ERP44;PPP1R15A;GABARAPL1;SDF2L1;HINFP;NUPR1;TBL2;GFPT1;SERP1;RPS6KA6;PDIA3;ERO1L;ANXA1;HMOX1;HSPA5;ICAM1;APOE;IL1A;IL6;LAMB2;DNAJB9;MDM4;ASNS;ATF3;ATF4;NFE2L1;NPC1;ATP2A2;SLC11A2;P4HB;DERL2;TXNDC11;UFM1;DNAJB11;PKD2;DNAJC10;INO80D;FKBP14;WIPI1;PRKC…
GO:0019725	4.27e-09	2.38076	30.8945	66	706	cellular homeostasis	ABCB6;PDIA6;SLC12A7;CLCN3;SLC30A7;FAM132B;CD55;DDIT3;AGTR1;S1PR1;LPAR1;ERN1;TPCN2;FGF2;ERP44;SLC9A8;ATP6V0A2;RAB38;IBTK;GCLC;GLRX;GPER1;ANK2;PDIA3;ERO1L;HK2;HMOX1;HTR2B;ICAM1;APOE;IL6;MAFG;PIM3;NGF;ATP2A2;SLC11A2;P4HB;PCK2;TXNDC11;TMX2;PKD1;PKD2;PLCG2;ATP6V0A1;DNAJC10;SYBU;PRKCE;VIMP;PRNP;ERO1LB;SLC4A5;MCUR1;TAC1;HSP90B1;TXNRD1;VCAM1;WFS1;XBP1;HKDC1;CALR;SESN2;STC2;AP3D1;PDIA4;HERPUD1;C2CD2L
GO:0045454	4.92e-09	7.92432	2.66936	16	61	cell redox homeostasis	PDIA6;DDIT3;ERP44;GCLC;GLRX;PDIA3;ERO1L;IL6;P4HB;TXNDC11;TMX2;DNAJC10;VIMP;ERO1LB;TXNRD1;PDIA4
GO:0071702	6.97e-09	1.73885	104.936	161	2398	organic substance transport	ABCB6;PREB;SLC35B1;BET1;HAX1;TIMM44;SEC23B;UNC13B;RBCK1;TRIM16;TXNIP;SLMO1;OS9;TMED2;AP4S1;SEC63;XPOT;OSBPL6;NUS1;RAB39B;RAB3IP;LYPLAL1;STARD4;VPS37A;CTNS;FAM132B;AKR1C1;DDOST;LCA5;AGTR1;ABCA3;SMG1;KIF13B;ESYT1;ZDHHC17;RHOQ;ABCA5;TRAM1;ATP6V0A2;SLC7A11;RAB38;RHBDD3;SERP1;GOLGA4;ANG;HID1;GPER1;ANK2;GRB10;SNX24;KLF15;CD274;PDIA3;SEC61A1;SLC2A8;ANXA1;NRG1;HK2;HSPA5;HSPA9;HTR2B;RAB43;NAT8L;APOE;IL1A;…
GO:0001934	9.84e-09	2.32391	31.5509	66	721	positive regulation of protein phosphorylation	PREB;PDIA6;HAX1;HYOU1;FAM129A;IL31RA;GADD45A;DDIT3;LPAR1;EREG;ERN1;FGF2;ATF6;PPP1R15A;GFPT1;SERP1;ANG;GPER1;NRG1;HSPA5;HTR2B;ICAM1;IL6;IL15;SLC27A1;DNAJB9;KITLG;ASNS;ATF3;ATF4;NGF;DDR2;DNAJB11;PKD1;PKD2;FKBP14;WIPI1;PRKCZ;MYDGF;DNAJC3;SRPRB;TSPYL2;BMP2;SRPR;SSR1;ADAM17;HSP90B1;VEGFA;VLDLR;WFS1;XBP1;CALR;AXIN1;INHBE;SYVN1;AJUBA;PDE5A;TNFRSF10B;SQSTM1;CCND2;ACVR1;EIF2AK3;GDF15;RAPGEF2;EDEM1;HERPUD1
GO:0045859	3.17e-08	2.25997	31.8135	65	727	regulation of protein kinase activity	PREB;PDIA6;HYOU1;CCNYL1;GADD45A;DDIT3;LPAR1;EREG;ERN1;FGF2;PPM1E;ATF6;IBTK;GFPT1;CNPPD1;SERP1;ANG;NRG1;HSPA5;HTR2B;APOE;IL6;SLC27A1;DNAJB9;KITLG;ASNS;ATF3;ATF4;NGF;DDR2;DNAJB11;PKD1;PKD2;FKBP14;WIPI1;PRKCZ;MYDGF;DNAJC3;TRIB3;SRPRB;TSPYL2;BMP2;SRPR;SSR1;ADAM17;HSP90B1;VEGFA;VLDLR;WFS1;XBP1;DUSP16;CALR;AXIN1;SESN2;SYVN1;AJUBA;PDE5A;TNFRSF10B;CCND2;DIRAS3;EIF2AK3;RAPGEF2;EDEM1;HERPUD1;CDC6
GO:0051347	4.67e-08	2.36958	26.606	57	608	positive regulation of transferase activity	PREB;PDIA6;HYOU1;GADD45A;DDIT3;LPAR1;EREG;ERN1;FGF2;ATF6;PARM1;GFPT1;SERP1;ANG;NRG1;HSPA5;HTR2B;SLC27A1;DNAJB9;KITLG;ASNS;ATF3;ATF4;NGF;DDR2;DNAJB11;PKD1;PKD2;FKBP14;WIPI1;PRKCZ;MYDGF;DNAJC3;TRIB3;SRPRB;TSPYL2;BMP2;SRPR;SSR1;ADAM17;HSP90B1;VEGFA;VLDLR;WFS1;XBP1;CALR;AXIN1;SYVN1;AJUBA;PDE5A;TNFRSF10B;CCND2;ARRDC4;EIF2AK3;RAPGEF2;EDEM1;HERPUD1
GO:0006486	9.8e-08	3.01779	12.9967	35	297	protein glycosylation	PREB;NUS1;DDOST;DPAGT1;ST6GALNAC3;GFPT1;ST6GALNAC4;SERP1;PDIA3;ALG5;GMPPB;GMPPA;LMAN1;MGAT2;NPC1;UBE2J1;PGM3;NANS;EDEM2;UGGT1;C1GALT1;RPN1;UAP1;VCP;MOGS;ALG12;CALR;CANX;COG3;MAGT1;SYVN1;ALG2;DERL3;EDEM1;SEC24D
GO:0043413	9.8e-08	3.01779	12.9967	35	297	macromolecule glycosylation	PREB;NUS1;DDOST;DPAGT1;ST6GALNAC3;GFPT1;ST6GALNAC4;SERP1;PDIA3;ALG5;GMPPB;GMPPA;LMAN1;MGAT2;NPC1;UBE2J1;PGM3;NANS;EDEM2;UGGT1;C1GALT1;RPN1;UAP1;VCP;MOGS;ALG12;CALR;CANX;COG3;MAGT1;SYVN1;ALG2;DERL3;EDEM1;SEC24D
GO:0042327	1.08e-07	2.1008	37.1959	71	850	positive regulation of phosphorylation	PREB;PDIA6;HAX1;HYOU1;FAM129A;IL31RA;GADD45A;DDIT3;LPAR1;EREG;ERN1;FGF2;ATF6;PPP1R15A;GFPT1;SERP1;ANG;GPER1;GRB10;NRG1;HSPA5;HTR2B;ICAM1;IL1A;IL6;IL15;SLC27A1;DNAJB9;KITLG;ASNS;ATF3;ATF4;NGF;DDR2;DNAJB11;PKD1;PKD2;FKBP14;WIPI1;PRKCE;PRKCZ;MYDGF;DNAJC3;SRPRB;EDA2R;TSPYL2;CARD9;BMP2;SRPR;SSR1;ADAM17;HSP90B1;VEGFA;VLDLR;WFS1;XBP1;CALR;AXIN1;INHBE;SYVN1;AJUBA;PDE5A;TNFRSF10B;SQSTM1;CCND2;ACVR1;EIF2AK…
GO:0051238	1.53e-07	7.8012	2.188	13	50	sequestering of metal ion	SLC30A7;DDIT3;TPCN2;FGF2;IBTK;ERO1L;HTR2B;PKD2;PLCG2;PRKCE;HSP90B1;CALR;AP3D1
GO:0034975	1.79e-07	66.1014	0.350079	6	8	protein folding in endoplasmic reticulum	PDIA3;HSPA5;DNAJC10;HSP90B1;CALR;CANX
GO:0001932	1.94e-07	1.96886	45.204	81	1033	regulation of protein phosphorylation	PREB;PDIA6;HAX1;HYOU1;FAM129A;IL31RA;CCNYL1;GADD45A;DDIT3;LPAR1;EREG;ERN1;FECH;FGF2;PPM1E;ATF6;PPP1R15A;IBTK;GFPT1;CNPPD1;SERP1;ANG;GPER1;NRG1;HSPA5;HTR2B;ICAM1;APOE;IL6;IL15;SLC27A1;DNAJB9;KITLG;ASNS;ATF3;ATF4;NGF;DDR2;DNAJB11;PKD1;PKD2;DNAJC10;FKBP14;WIPI1;PRKCE;PRKCZ;MYDGF;DNAJC3;PRNP;SPTBN4;TRIB3;SRPRB;TSPYL2;BMP2;SRPR;SSR1;ADAM17;HSP90B1;VEGFA;VLDLR;WFS1;XBP1;DUSP16;CALR;AXIN1;SESN2;INHBE;SY…
GO:0070085	2.04e-07	2.91586	13.3905	35	306	glycosylation	PREB;NUS1;DDOST;DPAGT1;ST6GALNAC3;GFPT1;ST6GALNAC4;SERP1;PDIA3;ALG5;GMPPB;GMPPA;LMAN1;MGAT2;NPC1;UBE2J1;PGM3;NANS;EDEM2;UGGT1;C1GALT1;RPN1;UAP1;VCP;MOGS;ALG12;CALR;CANX;COG3;MAGT1;SYVN1;ALG2;DERL3;EDEM1;SEC24D
GO:0009100	2.17e-07	2.58074	18.4229	43	421	glycoprotein metabolic process	UST;PREB;NUS1;DDOST;DPAGT1;ERP44;ST6GALNAC3;GFPT1;ST6GALNAC4;SERP1;PDIA3;ALG5;GMPPB;GMPPA;DSE;HEXA;LMAN1;MGAT2;NPC1;PAWR;UBE2J1;PGM3;NANS;CSGALNACT2;EDEM2;UGGT1;C1GALT1;PTX3;RPN1;BMP2;UAP1;VCP;MOGS;ALG12;CALR;CANX;COG3;MAGT1;SYVN1;ALG2;DERL3;EDEM1;SEC24D
GO:0044267	2.33e-07	1.52162	185.148	245	4231	cellular protein metabolic process	BCL2L11;UST;PREB;PDIA6;RNF41;EIF1B;HAX1;TIMM44;HYOU1;RBCK1;TRIM16;OS9;PIM2;MID2;FICD;FBXO32;NUS1;FAM129A;CLK1;SERPINA3;DNAJC24;JDP2;TARSL2;LYPLAL1;IL31RA;CPA3;VPS37A;ATF2;SLC30A7;CTH;CCNYL1;PPM1K;GADD45A;DDIT3;DDOST;DCLK2;NIM1K;DPAGT1;AGTR1;LPAR1;EIF5;EPHB1;EREG;EYA4;ERN1;OTUD1;FECH;FGF2;PPM1E;AAK1;FKBP2;ATF6;SMG1;ERP44;ZDHHC17;KIAA0368;TRAM1;PPP1R15A;SDF2L1;FTSJ1;FYN;ST6GALNAC3;IBTK;GARS;FBXL6;F…
GO:0042592	2.54e-07	1.81798	61.789	102	1412	homeostatic process	BCL2L11;ABCB6;PDIA6;CEBPG;SLC12A7;NUS1;CLCN3;SERPINA3;IL31RA;SLC30A7;FAM132B;CD55;AKR1C1;DDIT3;LCA5;BHLHA15;AGTR1;S1PR1;LPAR1;EPAS1;ERN1;TPCN2;FECH;FGF2;ERP44;SLC9A8;ATP6V0A2;RAB38;IBTK;GCLC;GCLM;GLRX;GOT1;ANG;METRNL;GPER1;ANK2;PDIA3;ERO1L;ANXA1;HK2;HMOX1;HTR2B;ICAM1;APOE;IL1A;IL6;SLC27A1;MAFG;PIM3;KITLG;NFE2L1;NGF;NPC1;ATP2A2;SLC11A2;P4HB;PCK2;TXNDC11;TMX2;MEX3C;PKD1;PKD2;PKP2;PLCG2;ATP6V0A1;IL2…
GO:0009101	2.9e-07	2.69032	16.0599	39	367	glycoprotein biosynthetic process	UST;PREB;NUS1;DDOST;DPAGT1;ST6GALNAC3;GFPT1;ST6GALNAC4;SERP1;PDIA3;ALG5;GMPPB;GMPPA;DSE;LMAN1;MGAT2;NPC1;PAWR;UBE2J1;PGM3;NANS;CSGALNACT2;EDEM2;UGGT1;C1GALT1;RPN1;UAP1;VCP;MOGS;ALG12;CALR;CANX;COG3;MAGT1;SYVN1;ALG2;DERL3;EDEM1;SEC24D
GO:0043549	2.91e-07	2.10977	33.7827	65	772	regulation of kinase activity	PREB;PDIA6;HYOU1;CCNYL1;GADD45A;DDIT3;LPAR1;EREG;ERN1;FGF2;PPM1E;ATF6;IBTK;GFPT1;CNPPD1;SERP1;ANG;NRG1;HSPA5;HTR2B;APOE;IL6;SLC27A1;DNAJB9;KITLG;ASNS;ATF3;ATF4;NGF;DDR2;DNAJB11;PKD1;PKD2;FKBP14;WIPI1;PRKCZ;MYDGF;DNAJC3;TRIB3;SRPRB;TSPYL2;BMP2;SRPR;SSR1;ADAM17;HSP90B1;VEGFA;VLDLR;WFS1;XBP1;DUSP16;CALR;AXIN1;SESN2;SYVN1;AJUBA;PDE5A;TNFRSF10B;CCND2;DIRAS3;EIF2AK3;RAPGEF2;EDEM1;HERPUD1;CDC6
GO:0006984	4.05e-07	13.2653	1.05024	9	24	ER-nucleus signaling pathway	DDIT3;ATF6;PPP1R15A;HSPA5;ATF4;ATP2A2;VIMP;WFS1;EIF2AK3
GO:0006457	4.28e-07	3.25856	9.67094	28	221	protein folding	PDIA6;DNAJC24;FKBP2;ATF6;ERP44;PDIA3;ERO1L;HSPA5;HSPA9;LMAN1;P4HB;TXNDC11;DNAJB11;DNAJC10;FKBP14;EDEM2;ERO1LB;UGGT1;DNAJC1;SIL1;HSP90B1;WFS1;MOGS;ALG12;CALR;CANX;PDIA4;EDEM1
GO:0006464	4.94e-07	1.55727	138.019	191	3154	cellular protein modification process	UST;PREB;PDIA6;RNF41;HAX1;HYOU1;RBCK1;TRIM16;OS9;PIM2;MID2;FICD;FBXO32;NUS1;FAM129A;CLK1;DNAJC24;JDP2;LYPLAL1;IL31RA;ATF2;CTH;CCNYL1;PPM1K;GADD45A;DDIT3;DDOST;DCLK2;NIM1K;DPAGT1;LPAR1;EPHB1;EREG;EYA4;ERN1;OTUD1;FECH;FGF2;PPM1E;AAK1;FKBP2;ATF6;SMG1;ZDHHC17;PPP1R15A;FYN;ST6GALNAC3;IBTK;FBXL6;FBXO25;FBXO10;NUPR1;GFPT1;CNPPD1;ST6GALNAC4;BRPF3;SERP1;GCLC;RPS6KA6;GLRX;ANG;GPER1;RNF180;MKNK2;KLF15;PDIA3…
GO:0036211	4.94e-07	1.55727	138.019	191	3154	protein modification process	UST;PREB;PDIA6;RNF41;HAX1;HYOU1;RBCK1;TRIM16;OS9;PIM2;MID2;FICD;FBXO32;NUS1;FAM129A;CLK1;DNAJC24;JDP2;LYPLAL1;IL31RA;ATF2;CTH;CCNYL1;PPM1K;GADD45A;DDIT3;DDOST;DCLK2;NIM1K;DPAGT1;LPAR1;EPHB1;EREG;EYA4;ERN1;OTUD1;FECH;FGF2;PPM1E;AAK1;FKBP2;ATF6;SMG1;ZDHHC17;PPP1R15A;FYN;ST6GALNAC3;IBTK;FBXL6;FBXO25;FBXO10;NUPR1;GFPT1;CNPPD1;ST6GALNAC4;BRPF3;SERP1;GCLC;RPS6KA6;GLRX;ANG;GPER1;RNF180;MKNK2;KLF15;PDIA3…
GO:0051208	5.69e-07	8.70304	1.70664	11	39	sequestering of calcium ion	DDIT3;TPCN2;FGF2;IBTK;ERO1L;HTR2B;PKD2;PLCG2;PRKCE;HSP90B1;CALR
GO:0044093	1.08e-06	1.71507	71.0224	111	1623	positive regulation of molecular function	BCL2L11;PREB;PDIA6;RNF41;HYOU1;CEBPG;RBCK1;MID2;EVI5L;RAB3IP;DNAJC24;JMY;ATF2;CTBP2;CTH;GADD45A;DDIT3;AGTR1;LPAR1;EPB41;EREG;ERN1;FGF2;ATF6;ARHGAP26;PPP1R15A;ALOX5AP;ELMOD2;PARM1;GCH1;GFPT1;SERP1;GCLM;GLRX;ANG;GPER1;ANK2;ANXA3;NRG1;HSPA5;HTR2B;ICAM1;APOE;IL6;SLC27A1;ARHGAP5;DNAJB9;CTAGE5;KITLG;ASNS;TRIM37;ATF3;ATF4;NFKBIB;NGF;NKX6-1;SLC11A2;DDR2;FAM13B;DNAJB11;PKD1;PKD2;PLCG2;DNAJC10;POR;FKBP14;W…
GO:0045184	1.2e-06	1.67825	78.5928	120	1796	establishment of protein localization	BCL2L11;PREB;BET1;HAX1;TIMM44;SEC23B;RBCK1;TRIM16;TXNIP;SLMO1;OS9;TMED2;AP4S1;SEC63;XPOT;RAB39B;RAB3IP;LYPLAL1;VPS37A;DDOST;LCA5;KIF13B;ZDHHC17;RHOQ;TRAM1;ATP6V0A2;RAB38;RHBDD3;HINFP;SERP1;GOLGA4;ANG;HID1;GPER1;ANK2;SNX24;CD274;PDIA3;SEC61A1;ANXA1;NRG1;HSPA5;HSPA9;HTR2B;RAB43;APOE;IL1A;IL6;MIA3;BLOC1S3;PIM3;NKX6-1;NPC1;TMED5;DERL2;TMED7;PCK2;RAB9B;PKD1;PKD2;PKP2;ATP6V0A1;RAB24;LZTFL1;PPM1B;GOLPH3…
GO:0042149	1.29e-06	11.0523	1.18152	9	27	cellular response to glucose starvation	BHLHA15;TBL2;HSPA5;ASNS;ATF4;UPP1;XBP1;CPEB4;EIF2AK3
GO:0031401	1.39e-06	1.9341	40.5655	72	927	positive regulation of protein modification process	PREB;PDIA6;HAX1;HYOU1;FAM129A;JDP2;IL31RA;GADD45A;DDIT3;LPAR1;EREG;ERN1;FGF2;ATF6;PPP1R15A;NUPR1;GFPT1;SERP1;ANG;GPER1;RNF180;NRG1;HSPA5;HTR2B;ICAM1;IL6;IL15;SLC27A1;DNAJB9;KITLG;ASNS;ATF3;ATF4;NGF;DDR2;DNAJB11;PKD1;PKD2;FKBP14;WIPI1;PRKCZ;MYDGF;DNAJC3;TRIB3;SRPRB;TSPYL2;BMP2;SRPR;SSR1;ADAM17;HSP90B1;VCP;VEGFA;VLDLR;WFS1;XBP1;CALR;AXIN1;INHBE;SYVN1;AJUBA;PDE5A;TNFRSF10B;SQSTM1;CCND2;ACVR1;ARRDC4;…
GO:0019538	1.56e-06	1.45832	213.548	271	4880	protein metabolic process	BCL2L11;UST;PREB;PDIA6;RNF41;PRSS16;EIF1B;HAX1;TIMM44;HYOU1;CEBPG;RBCK1;TRIM16;OS9;PIM2;MID2;FICD;FBXO32;NUS1;FAM129A;CLK1;SERPINA3;DNAJC24;JDP2;TARSL2;LYPLAL1;IL31RA;CPA3;VPS37A;ATF2;ADAMTS14;SLC30A7;CTH;CCNYL1;PPM1K;CD55;GADD45A;LONRF2;DDIT3;DDOST;DCLK2;NIM1K;ADAMTS15;DPAGT1;AGTR1;LPAR1;EIF5;EPHB1;EREG;EYA4;ERN1;SAMD9L;OTUD1;FECH;FGF2;PPM1E;AAK1;FKBP2;ATF6;SMG1;ERP44;ZDHHC17;KIAA0368;TRAM1;PPP1…
GO:0042325	1.63e-06	1.79539	54.6999	90	1250	regulation of phosphorylation	PREB;PDIA6;RNF41;HAX1;HYOU1;FAM129A;IL31RA;CCNYL1;GADD45A;DDIT3;LPAR1;EPHB1;EREG;ERN1;LEMD2;FECH;FGF2;PPM1E;ATF6;PPP1R15A;IBTK;GFPT1;CNPPD1;SERP1;RPS6KA6;ANG;GPER1;GRB10;NRG1;HSPA5;HTR2B;ICAM1;APOE;IL1A;IL6;IL15;SLC27A1;DNAJB9;KITLG;ASNS;ATF3;ATF4;NGF;DDR2;DNAJB11;PKD1;PKD2;DNAJC10;FKBP14;WIPI1;PRKCE;PRKCZ;MYDGF;DNAJC3;PRNP;PSAP;SPTBN4;TRIB3;SRPRB;EDA2R;TSPYL2;CARD9;BMP2;SRPR;SSR1;ADAM17;HSP90B1;…
GO:0044765	1.65e-06	1.49922	159.286	212	3640	single-organism transport	BCL2L11;ABCB6;PREB;PDIA6;SLC35B1;BET1;HAX1;TIMM44;SEC23B;UNC13B;RBCK1;TRIM16;TXNIP;SLMO1;SLC12A7;OS9;TMED2;SEC63;XPOT;OSBPL6;NUS1;RAB3IP;CLCN3;CLCN7;GJD3;SLC5A10;LYPLAL1;STARD4;VPS37A;ATF2;SLC22A31;SLC30A7;CTNS;FAM132B;CYB561;AKR1C1;DDIT3;DDOST;LCA5;BHLHA15;AGTR1;ABCA3;TPCN2;FGF2;CLCC1;KIF13B;SLC9A8;ESYT1;ZDHHC17;RHOQ;ABCA5;TRAM1;ATP6V0A2;SLC7A11;RAB38;FYN;ELMOD2;RHBDD3;IBTK;GJA3;BRPF3;SERP1;GLRX…
GO:0006468	1.84e-06	1.73349	63.6707	101	1455	protein phosphorylation	PREB;PDIA6;HAX1;HYOU1;PIM2;FAM129A;CLK1;IL31RA;CCNYL1;GADD45A;DDIT3;DCLK2;NIM1K;LPAR1;EPHB1;EREG;ERN1;FECH;FGF2;PPM1E;AAK1;ATF6;SMG1;PPP1R15A;FYN;IBTK;GFPT1;CNPPD1;SERP1;RPS6KA6;ANG;GPER1;MKNK2;NRG1;HSPA5;HTR2B;ICAM1;APOE;IL6;IL15;SLC27A1;PIM3;DNAJB9;KITLG;ASNS;ATF3;ATF4;NGF;DDR2;CDKL3;DNAJB11;PKD1;PKD2;DNAJC10;FKBP14;WIPI1;STYK1;PRKCE;PRKCZ;MYDGF;DNAJC3;PRNP;SPTBN4;TRIB3;SRPRB;TSPYL2;BMP2;SRPR;S…
GO:0055082	2.26e-06	2.16615	25.6433	51	586	cellular chemical homeostasis	ABCB6;CLCN3;SLC30A7;FAM132B;CD55;DDIT3;AGTR1;S1PR1;LPAR1;ERN1;TPCN2;FGF2;SLC9A8;ATP6V0A2;RAB38;IBTK;GPER1;ANK2;ERO1L;HK2;HMOX1;HTR2B;ICAM1;APOE;MAFG;PIM3;NGF;ATP2A2;SLC11A2;PCK2;PKD1;PKD2;PLCG2;ATP6V0A1;SYBU;PRKCE;PRNP;SLC4A5;MCUR1;TAC1;HSP90B1;VCAM1;WFS1;XBP1;HKDC1;CALR;SESN2;STC2;AP3D1;HERPUD1;C2CD2L
GO:0015031	2.39e-06	1.67419	73.8668	113	1688	protein transport	PREB;BET1;HAX1;TIMM44;SEC23B;RBCK1;TRIM16;TXNIP;SLMO1;OS9;TMED2;AP4S1;SEC63;XPOT;RAB39B;RAB3IP;LYPLAL1;VPS37A;DDOST;LCA5;KIF13B;ZDHHC17;TRAM1;ATP6V0A2;RAB38;RHBDD3;SERP1;GOLGA4;ANG;HID1;GPER1;ANK2;SNX24;CD274;PDIA3;SEC61A1;ANXA1;NRG1;HSPA5;HSPA9;HTR2B;RAB43;APOE;IL1A;IL6;MIA3;BLOC1S3;PIM3;NKX6-1;TMED5;DERL2;TMED7;PCK2;RAB9B;PKD1;PKD2;ATP6V0A1;RAB24;PPM1B;GOLPH3L;CCDC91;AP1AR;SYBU;PRKCE;VIMP;PRKCZ…
GO:0033036	2.65e-06	1.56047	110.538	156	2526	macromolecule localization	BCL2L11;PREB;BET1;HAX1;TIMM44;SEC23B;RBCK1;TRIM16;TXNIP;SLMO1;OS9;TMED2;MID2;AP4S1;SEC63;XPOT;OSBPL6;NUS1;RAB39B;RAB3IP;LYPLAL1;STARD4;VPS37A;FAM132B;AKR1C1;DDOST;LCA5;AGTR1;CELSR3;ABCA3;FBN2;AAK1;SMG1;KIF13B;ESYT1;ZDHHC17;RHOQ;ABCA5;TRAM1;ATP6V0A2;PPP1R15A;RAB38;FYN;RHBDD3;HINFP;B9D1;SERP1;GOLGA4;ANG;HID1;GPER1;ANK2;SNX24;CD274;PDIA3;SEC61A1;ANXA1;NRG1;HSPA5;HSPA9;HTR2B;RAB43;APOE;IL1A;IL6;MIA3;…
GO:0010562	2.84e-06	1.88231	42.1408	73	963	positive regulation of phosphorus metabolic process	PREB;PDIA6;HAX1;HYOU1;FAM129A;IL31RA;GADD45A;DDIT3;LPAR1;EREG;ERN1;FGF2;ATF6;PPP1R15A;GFPT1;SERP1;ANG;GPER1;GRB10;NRG1;HSPA5;HTR2B;ICAM1;APOE;IL1A;IL6;IL15;SLC27A1;DNAJB9;KITLG;ASNS;ATF3;ATF4;NGF;DDR2;DNAJB11;PKD1;PKD2;FKBP14;WIPI1;PRKCE;PRKCZ;MYDGF;DNAJC3;SRPRB;EDA2R;TSPYL2;CARD9;BMP2;SRPR;SSR1;ADAM17;HSP90B1;VEGFA;VLDLR;WFS1;XBP1;CALR;AXIN1;INHBE;SYVN1;AJUBA;PDE5A;TNFRSF10B;SQSTM1;CCND2;ACVR1;E…
GO:0045937	2.84e-06	1.88231	42.1408	73	963	positive regulation of phosphate metabolic process	PREB;PDIA6;HAX1;HYOU1;FAM129A;IL31RA;GADD45A;DDIT3;LPAR1;EREG;ERN1;FGF2;ATF6;PPP1R15A;GFPT1;SERP1;ANG;GPER1;GRB10;NRG1;HSPA5;HTR2B;ICAM1;APOE;IL1A;IL6;IL15;SLC27A1;DNAJB9;KITLG;ASNS;ATF3;ATF4;NGF;DDR2;DNAJB11;PKD1;PKD2;FKBP14;WIPI1;PRKCE;PRKCZ;MYDGF;DNAJC3;SRPRB;EDA2R;TSPYL2;CARD9;BMP2;SRPR;SSR1;ADAM17;HSP90B1;VEGFA;VLDLR;WFS1;XBP1;CALR;AXIN1;INHBE;SYVN1;AJUBA;PDE5A;TNFRSF10B;SQSTM1;CCND2;ACVR1;E…
GO:0043687	2.96e-06	2.85453	11.2463	29	257	post-translational protein modification	PREB;DDOST;DPAGT1;ST6GALNAC3;GFPT1;ST6GALNAC4;PDIA3;ALG5;GMPPB;GMPPA;LMAN1;MGAT2;PGM3;PIGA;NANS;EDEM2;UGGT1;C1GALT1;RPN1;UAP1;MOGS;ALG12;CALR;CANX;MAGT1;RHBDD1;ALG2;EDEM1;SEC24D
GO:0043412	3.21e-06	1.49927	144.495	194	3302	macromolecule modification	UST;PREB;PDIA6;RNF41;HAX1;HYOU1;RBCK1;TRIM16;OS9;PIM2;MID2;FICD;FBXO32;NUS1;FAM129A;EXOSC6;CLK1;DNAJC24;JDP2;LYPLAL1;IL31RA;ATF2;CTH;CCNYL1;PPM1K;GADD45A;DDIT3;DDOST;DCLK2;NIM1K;DPAGT1;LPAR1;EPHB1;EREG;EYA4;ERN1;OTUD1;ALKBH3;FECH;FGF2;PPM1E;AAK1;FKBP2;ATF6;SMG1;ZDHHC17;PPP1R15A;FTSJ1;FYN;ST6GALNAC3;IBTK;FBXL6;FBXO25;FBXO10;NUPR1;GFPT1;CNPPD1;ST6GALNAC4;BRPF3;SERP1;GCLC;RPS6KA6;GLRX;ANG;GPER1;RNF1…
GO:0051247	3.96e-06	1.75625	55.0938	89	1259	positive regulation of protein metabolic process	BCL2L11;PREB;PDIA6;HAX1;HYOU1;CEBPG;FAM129A;JDP2;IL31RA;GADD45A;DDIT3;AGTR1;LPAR1;EREG;ERN1;FGF2;ATF6;PPP1R15A;RHBDD3;NUPR1;GFPT1;SERP1;GCLC;ANG;GPER1;RNF180;NRG1;HMOX1;HSPA5;HTR2B;ICAM1;APOE;IL1A;IL6;IL15;SLC27A1;DNAJB9;KITLG;ASNS;ATF3;ATF4;NGF;SLC11A2;DDR2;PAWR;DNAJB11;PKD1;PKD2;FKBP14;WIPI1;PRKCZ;MYDGF;DNAJC3;TRIB3;SRPRB;TSPYL2;BMP2;UPF3B;SRPR;SSR1;STX5;ADAM17;HSP90B1;VCP;VEGFA;VLDLR;WFS1;XBP1…
GO:0051345	4.38e-06	1.93872	35.7956	64	818	positive regulation of hydrolase activity	BCL2L11;PREB;PDIA6;HYOU1;EVI5L;RAB3IP;DNAJC24;DDIT3;AGTR1;LPAR1;ERN1;FGF2;ATF6;ARHGAP26;PPP1R15A;ELMOD2;GFPT1;SERP1;ANG;GPER1;HSPA5;HTR2B;ARHGAP5;DNAJB9;ASNS;ATF3;ATF4;NGF;SLC11A2;FAM13B;DNAJB11;DNAJC10;FKBP14;WIPI1;PRKCE;PRKCZ;MYDGF;DNAJC3;ARFGEF3;SRGAP1;SRPRB;RASGRF2;RGS16;TSPYL2;DNAJC1;ARHGAP9;BMP2;SRPR;SSR1;HSP90B1;VCP;VEGFA;WFS1;XBP1;CALR;AXIN1;SYVN1;TRADD;TNFRSF10B;EIF2AK3;RAPGEF2;EDEM1;HER…
GO:0006810	4.81e-06	1.44691	188.299	241	4303	transport	BCL2L11;ABCB6;PREB;PDIA6;SLC35B1;BET1;HAX1;TIMM44;SEC23B;UNC13B;HYOU1;RBCK1;TRIM16;TXNIP;SLMO1;SLC12A7;OS9;TMED2;AP4S1;SEC63;XPOT;OSBPL6;NUS1;RAB39B;RAB3IP;CLCN3;CLCN7;TRAPPC6B;GJD3;SLC5A10;LYPLAL1;STARD4;VPS37A;ATF2;SLC22A31;SLC30A7;CTNS;FAM132B;CYB561;AKR1C1;DDIT3;DDOST;LCA5;BHLHA15;AGTR1;ABCA3;SAMD9L;TPCN2;FGF2;AAK1;MON1B;SMG1;CLCC1;KIF13B;SLC9A8;ESYT1;ZDHHC17;RHOQ;ABCA5;TRAM1;ATP6V0A2;SLC7A11…
GO:0008104	6.63e-06	1.56664	95.8343	137	2190	protein localization	BCL2L11;PREB;BET1;HAX1;TIMM44;SEC23B;RBCK1;TRIM16;TXNIP;SLMO1;OS9;TMED2;MID2;AP4S1;SEC63;XPOT;RAB39B;RAB3IP;LYPLAL1;VPS37A;DDOST;LCA5;CELSR3;FBN2;AAK1;KIF13B;ZDHHC17;RHOQ;TRAM1;ATP6V0A2;PPP1R15A;RAB38;FYN;RHBDD3;HINFP;B9D1;SERP1;GOLGA4;ANG;HID1;GPER1;ANK2;SNX24;CD274;PDIA3;SEC61A1;ANXA1;NRG1;HSPA5;HSPA9;HTR2B;RAB43;APOE;IL1A;IL6;MIA3;BLOC1S3;PIM3;NKX6-1;NPC1;TMED5;DERL2;TMED7;PCK2;RAB9B;ARMCX3;PK…
GO:0018193	6.72e-06	1.80137	46.298	77	1058	peptidyl-amino acid modification	PREB;HAX1;TRIM16;CLK1;DNAJC24;IL31RA;ATF2;CTH;DDOST;DPAGT1;EPHB1;EREG;ERN1;FKBP2;SMG1;PPP1R15A;FYN;ST6GALNAC3;IBTK;GFPT1;ST6GALNAC4;BRPF3;MKNK2;KLF15;PDIA3;ALG5;GMPPB;GMPPA;NRG1;ICAM1;IL6;IL15;LMAN1;MGAT2;KITLG;DDR2;P4HB;UBE2J1;PGM3;PKD1;NANS;POR;QPCTL;FKBP14;STYK1;EDEM2;PRKCE;PRKCZ;UGGT1;ASPHD2;SPTBN4;RPN1;UAP1;ADAM17;VCP;VEGFA;MOGS;ALG12;TTLL7;JADE1;CALR;CANX;AXIN1;SETDB2;MAGT1;SETD3;DYRK3;SYVN…
GO:1902235	7.21e-06	10.3882	1.094	8	25	regulation of endoplasmic reticulum stress-induced intrinsic apoptotic signaling pathway	BCL2L11;DDIT3;VIMP;WFS1;XBP1;SYVN1;EIF2AK3;HERPUD1
GO:0048878	7.48e-06	1.85639	40.2154	69	919	chemical homeostasis	ABCB6;NUS1;CLCN3;SLC30A7;FAM132B;CD55;AKR1C1;DDIT3;BHLHA15;AGTR1;S1PR1;LPAR1;EPAS1;ERN1;TPCN2;FECH;FGF2;SLC9A8;ATP6V0A2;RAB38;IBTK;GCLC;GCLM;GOT1;GPER1;ANK2;ERO1L;HK2;HMOX1;HTR2B;ICAM1;APOE;IL6;MAFG;PIM3;NGF;NPC1;ATP2A2;SLC11A2;PCK2;PKD1;PKD2;PKP2;PLCG2;ATP6V0A1;CNNM2;SYBU;SCN3B;PRKCE;PRNP;ERO1LB;SLC4A5;MCUR1;TAC1;HSP90B1;VCAM1;VEGFA;WFS1;XBP1;DERL1;HKDC1;SPX;CALR;SESN2;STC2;AP3D1;CLDN1;HERPUD1;C…
GO:0051338	1.12e-05	1.84752	39.1651	67	895	regulation of transferase activity	PREB;PDIA6;HYOU1;CCNYL1;GADD45A;DDIT3;LPAR1;EREG;ERN1;FGF2;PPM1E;ATF6;PARM1;IBTK;GFPT1;CNPPD1;SERP1;ANG;NRG1;HSPA5;HTR2B;APOE;IL6;SLC27A1;DNAJB9;KITLG;ASNS;ATF3;ATF4;NGF;DDR2;DNAJB11;PKD1;PKD2;FKBP14;WIPI1;PRKCZ;MYDGF;DNAJC3;TRIB3;SRPRB;TSPYL2;BMP2;SRPR;SSR1;ADAM17;HSP90B1;VEGFA;VLDLR;WFS1;XBP1;DUSP16;CALR;AXIN1;SESN2;SYVN1;AJUBA;PDE5A;TNFRSF10B;CCND2;DIRAS3;ARRDC4;EIF2AK3;RAPGEF2;EDEM1;HERPUD1;C…
GO:1902578	1.18e-05	1.44032	167.425	216	3826	single-organism localization	BCL2L11;ABCB6;PREB;PDIA6;SLC35B1;BET1;HAX1;TIMM44;SEC23B;UNC13B;RBCK1;TRIM16;TXNIP;SLMO1;SLC12A7;OS9;TMED2;SEC63;XPOT;OSBPL6;NUS1;RAB3IP;CLCN3;CLCN7;GJD3;SLC5A10;LYPLAL1;STARD4;VPS37A;ATF2;SLC22A31;SLC30A7;CTNS;FAM132B;CYB561;AKR1C1;DDIT3;DDOST;LCA5;BHLHA15;AGTR1;ABCA3;TPCN2;FGF2;CLCC1;KIF13B;SLC9A8;ESYT1;ZDHHC17;RHOQ;ABCA5;TRAM1;ATP6V0A2;SLC7A11;RAB38;FYN;ELMOD2;RHBDD3;IBTK;GJA3;BRPF3;SERP1;GLRX…
GO:0051234	1.42e-05	1.41662	192.85	243	4407	establishment of localization	BCL2L11;ABCB6;PREB;PDIA6;SLC35B1;BET1;HAX1;TIMM44;SEC23B;UNC13B;HYOU1;RBCK1;TRIM16;TXNIP;SLMO1;SLC12A7;OS9;TMED2;AP4S1;SEC63;XPOT;OSBPL6;NUS1;RAB39B;RAB3IP;CLCN3;CLCN7;TRAPPC6B;GJD3;SLC5A10;LYPLAL1;STARD4;VPS37A;ATF2;SLC22A31;SLC30A7;CTNS;FAM132B;CYB561;AKR1C1;DDIT3;DDOST;LCA5;BHLHA15;AGTR1;ABCA3;SAMD9L;TPCN2;FGF2;AAK1;MON1B;SMG1;CLCC1;KIF13B;SLC9A8;ESYT1;ZDHHC17;RHOQ;ABCA5;TRAM1;ATP6V0A2;SLC7A11…
GO:0097190	1.42e-05	2.02622	26.6498	50	609	apoptotic signaling pathway	BCL2L11;RNF41;HYOU1;RBCK1;JMY;CTH;DDIT3;ERN1;UNC5B;FYN;NUPR1;GCLC;GCLM;GPER1;MKNK2;PDIA3;ERO1L;NRG1;HMOX1;ICAM1;IL1A;LGALS3;KITLG;ATF4;NGF;P4HB;PAWR;DNAJC10;VIMP;TRIB3;SELK;RAD9A;RASGRF2;BCL2L2;EDA2R;SIAH2;ADAM17;WFS1;XBP1;CHAC1;PLEKHF1;ELL3;SYVN1;TRADD;TNFRSF10B;SQSTM1;SGPL1;ACVR1;EIF2AK3;HERPUD1
GO:0032270	1.5e-05	1.73072	50.5427	81	1155	positive regulation of cellular protein metabolic process	BCL2L11;PREB;PDIA6;HAX1;HYOU1;FAM129A;JDP2;IL31RA;GADD45A;DDIT3;AGTR1;LPAR1;EREG;ERN1;FGF2;ATF6;PPP1R15A;NUPR1;GFPT1;SERP1;GCLC;ANG;GPER1;RNF180;NRG1;HSPA5;HTR2B;ICAM1;APOE;IL6;IL15;SLC27A1;DNAJB9;KITLG;ASNS;ATF3;ATF4;NGF;SLC11A2;DDR2;DNAJB11;PKD1;PKD2;FKBP14;WIPI1;PRKCZ;MYDGF;DNAJC3;TRIB3;SRPRB;TSPYL2;BMP2;UPF3B;SRPR;SSR1;ADAM17;HSP90B1;VCP;VEGFA;VLDLR;WFS1;XBP1;CALR;AXIN1;INHBE;SYVN1;MPV17L2;AJ…
GO:1901607	1.72e-05	4.7246	3.23823	13	74	alpha-amino acid biosynthetic process	MTHFD2;CTH;SEPHS2;GCH1;GOT1;PSAT1;SLC27A1;ASNS;PSPH;PYCR1;SHMT2;ALDH4A1;CBS
GO:0030970	1.76e-05	87.8933	0.2188	4	5	retrograde protein transport, ER to cytosol	DERL2;VIMP;VCP;DERL1
GO:0008652	1.77e-05	4.37482	3.71959	14	85	cellular amino acid biosynthetic process	MTHFD2;CTH;SEPHS2;GCH1;GOT1;PSAT1;SLC27A1;ASNS;PSPH;PYCR1;BCAT1;SHMT2;ALDH4A1;CBS
GO:0016310	1.8e-05	1.56627	83.9753	121	1919	phosphorylation	PREB;PDIA6;RNF41;HAX1;HYOU1;PIM2;FAM129A;CLK1;IL31RA;ATF2;CCNYL1;GADD45A;DDIT3;DCLK2;NIM1K;LPAR1;EPHB1;EREG;ERN1;LEMD2;FECH;FGF2;PPM1E;AAK1;ATF6;SEPHS2;NT5C2;SMG1;SETX;PPP1R15A;FYN;RHBDD3;IBTK;GFPT1;CNPPD1;SERP1;RPS6KA6;ANG;GPER1;MKNK2;GRB10;NRG1;HK2;HSPA5;HTR2B;ICAM1;APOE;IL1A;IL6;IL15;SLC27A1;PIM3;DNAJB9;KITLG;ASNS;ATF3;ATF4;NGF;DDR2;CDKL3;DNAJB11;PKD1;PKD2;DNAJC10;NMRK1;FKBP14;WIPI1;STYK1;ETNK…
GO:0031399	2.04e-05	1.6725	57.4568	89	1313	regulation of protein modification process	PREB;PDIA6;HAX1;HYOU1;FAM129A;JDP2;IL31RA;CCNYL1;GADD45A;DDIT3;LPAR1;EREG;ERN1;FECH;FGF2;PPM1E;ATF6;PPP1R15A;IBTK;NUPR1;GFPT1;CNPPD1;SERP1;GCLC;ANG;GPER1;RNF180;KLF15;NRG1;HSPA5;HTR2B;ICAM1;APOE;IL6;IL15;SLC27A1;DNAJB9;KITLG;ASNS;ATF3;ATF4;NGF;DDR2;DNAJB11;PKD1;PKD2;DNAJC10;FKBP14;WIPI1;PRKCE;PRKCZ;MYDGF;DNAJC3;PRNP;SPTBN4;TRIB3;SRPRB;TSPYL2;SIAH2;BMP2;SRPR;SSR1;ADAM17;HSP90B1;VCP;VEGFA;VLDLR;WFS…
GO:0070972	2.43e-05	3.42275	5.90759	18	135	protein localization to endoplasmic reticulum	OS9;SEC63;DDOST;TRAM1;PPP1R15A;ANK2;PDIA3;SEC61A1;HSPA5;SRPRB;RPN1;RPS17;SRP19;SRPR;SSR1;SSR3;SEC11C;SPCS2
GO:0009070	2.45e-05	14.6826	0.656399	6	15	serine family amino acid biosynthetic process	CTH;SEPHS2;PSAT1;PSPH;SHMT2;CBS
GO:0006520	2.84e-05	2.24794	17.3289	36	396	cellular amino acid metabolic process	OCLN;MTHFD2;TARSL2;CTH;CTNS;ALDH1L2;SEPHS2;GARS;GCH1;GFPT1;GCLC;GCLM;GOT1;PSAT1;ERO1L;IARS;SLC27A1;MARS;ALDH6A1;ASNS;ATF4;P4HB;ERO1LB;PSPH;PYCR1;BCAT1;SARS;FN3K;SHMT2;SLC7A2;WARS;SLC7A5;PLA2G12A;CARS;ALDH4A1;CBS
GO:0006488	2.95e-05	4.83192	2.93192	12	67	dolichol-linked oligosaccharide biosynthetic process	DPAGT1;ST6GALNAC3;GFPT1;ST6GALNAC4;ALG5;GMPPB;GMPPA;PGM3;NANS;UAP1;ALG12;ALG2
GO:0019220	3.12e-05	1.62127	63.8895	96	1460	regulation of phosphate metabolic process	PREB;PDIA6;RNF41;HAX1;HYOU1;FAM129A;IL31RA;CCNYL1;GADD45A;DDIT3;LPAR1;EPHB1;EREG;ERN1;LEMD2;FECH;FGF2;PPM1E;ATF6;PPP1R15A;IBTK;GFPT1;CNPPD1;SERP1;RPS6KA6;ANG;GPER1;GRB10;NRG1;HSPA5;HTR2B;ICAM1;APOE;IL1A;IL6;IL15;SLC27A1;DNAJB9;ME1;ME2;KITLG;ASNS;ATF3;ATF4;NGF;DDR2;DNAJB11;PKD1;PKD2;DNAJC10;FKBP14;WIPI1;PRKCE;PRKCZ;MYDGF;DNAJC3;PRNP;PSAP;ARFGEF3;SPTBN4;TRIB3;SRPRB;EDA2R;TSPYL2;CARD9;BMP2;SRPR;SSR1…
GO:0006983	3.32e-05	21.9986	0.437599	5	10	ER overload response	DDIT3;HSPA5;VIMP;WFS1;EIF2AK3
GO:1990440	3.32e-05	21.9986	0.437599	5	10	positive regulation of transcription from RNA polymerase II promoter in response to endoplasmic reticulum stress	DDIT3;ATF6;HSPA5;ATF4;XBP1
GO:1902582	3.54e-05	1.63112	60.7825	92	1389	single-organism intracellular transport	BCL2L11;PREB;BET1;HAX1;TIMM44;SEC23B;RBCK1;TXNIP;SLMO1;OS9;TMED2;SEC63;XPOT;NUS1;RAB3IP;LYPLAL1;VPS37A;ATF2;DDIT3;DDOST;LCA5;BHLHA15;TPCN2;FGF2;KIF13B;TRAM1;RAB38;IBTK;GOLGA4;GPER1;ANK2;PDIA3;SEC61A1;ERO1L;NRG1;HMOX1;HSPA9;HTR2B;RAB43;IL6;BLOC1S3;LMAN1;NGF;NPC1;ATP2A2;DERL2;RAB9B;MPC1;PKD1;PKD2;PLCG2;PPM1B;WIPI1;AP1AR;PRKCE;VIMP;PRKCZ;SPIRE1;SRPRB;RHOU;RPN1;RPS17;MCUR1;SRP19;SRPR;SSR1;SSR3;STX5;U…
GO:0070887	3.61e-05	1.49378	103.492	142	2365	cellular response to chemical stimulus	BCL2L11;PREB;PDIA6;NDRG1;PGRMC2;HAX1;HYOU1;FBXO32;CYP2R1;IL31RA;CREB3L4;CTH;CD55;AKR1C1;DDIT3;BHLHA15;AGTR1;LPAR1;EPAS1;EPHB1;EPOR;EREG;ERN1;FBN2;FECH;FGF2;PPM1E;ATF6;SETX;RHOQ;ATP6V0A2;PPP1R15A;SDF2L1;IL17RA;ALOX5AP;FYN;TBL2;GFPT1;OPLAH;SERP1;GCLC;GCLM;GOT1;GPER1;MKNK2;GRB10;KLF15;CXCL2;SLC2A8;ERO1L;ANXA1;NRG1;HMOX1;HSPA5;ICAM1;IFNGR1;APOE;IL1A;IL6;IL15;SLC27A1;LGALS3;PIM3;DNAJB9;MDM4;KITLG;ASNS…
GO:0046685	3.96e-05	9.64475	1.00648	7	23	response to arsenic-containing substance	FECH;GCLC;MKNK2;HMOX1;ATF3;ATF4;ZFAND2A
GO:0009069	4.16e-05	7.67526	1.35656	8	31	serine family amino acid metabolic process	CTH;SEPHS2;GCLC;GCLM;PSAT1;PSPH;SHMT2;CBS
GO:0031669	4.22e-05	2.85192	8.48943	22	194	cellular response to nutrient levels	BHLHA15;ERN1;GABARAPL1;TBL2;HMOX1;HSPA5;ICAM1;IL15;ASNS;ATF4;NPC1;WIPI1;RNASE4;UPP1;XBP1;CPEB4;MAP1LC3B;SQSTM1;RAB33A;CADPS2;EIF2AK3;ATG13
GO:0051174	4.4e-05	1.6045	64.4584	96	1473	regulation of phosphorus metabolic process	PREB;PDIA6;RNF41;HAX1;HYOU1;FAM129A;IL31RA;CCNYL1;GADD45A;DDIT3;LPAR1;EPHB1;EREG;ERN1;LEMD2;FECH;FGF2;PPM1E;ATF6;PPP1R15A;IBTK;GFPT1;CNPPD1;SERP1;RPS6KA6;ANG;GPER1;GRB10;NRG1;HSPA5;HTR2B;ICAM1;APOE;IL1A;IL6;IL15;SLC27A1;DNAJB9;ME1;ME2;KITLG;ASNS;ATF3;ATF4;NGF;DDR2;DNAJB11;PKD1;PKD2;DNAJC10;FKBP14;WIPI1;PRKCE;PRKCZ;MYDGF;DNAJC3;PRNP;PSAP;ARFGEF3;SPTBN4;TRIB3;SRPRB;EDA2R;TSPYL2;CARD9;BMP2;SRPR;SSR1…
GO:0030003	4.45e-05	2.09887	20.5234	40	469	cellular cation homeostasis	ABCB6;CLCN3;SLC30A7;FAM132B;CD55;DDIT3;AGTR1;S1PR1;LPAR1;TPCN2;FGF2;SLC9A8;ATP6V0A2;RAB38;IBTK;GPER1;ANK2;ERO1L;HMOX1;HTR2B;APOE;MAFG;NGF;ATP2A2;SLC11A2;PKD1;PKD2;PLCG2;ATP6V0A1;PRKCE;PRNP;SLC4A5;MCUR1;TAC1;HSP90B1;WFS1;CALR;STC2;AP3D1;HERPUD1
GO:0044723	4.88e-05	1.88354	30.1944	53	690	single-organism carbohydrate metabolic process	PREB;NUS1;DDOST;DPAGT1;ST6GALNAC3;GBE1;GFPT1;ST6GALNAC4;SERP1;GCLC;GOT1;GPER1;GRB10;PDIA3;ALG5;GMPPB;GMPPA;HK2;IL6;LMAN1;MGAT2;ATF3;ATF4;NPC1;NPY1R;PCK2;UBE2J1;PGM3;NANS;CSGALNACT2;EDEM2;PRKCE;VIMP;UGGT1;C1GALT1;RPN1;UAP1;VCP;MOGS;ALG12;GDPD3;HKDC1;CALR;CANX;COG3;SESN2;MAGT1;SYVN1;ALG2;DERL3;PPIP5K1;EDEM1;SEC24D
GO:0050801	5.23e-05	1.92899	27.2624	49	623	ion homeostasis	ABCB6;CLCN3;SLC30A7;FAM132B;CD55;DDIT3;AGTR1;S1PR1;LPAR1;EPAS1;TPCN2;FECH;FGF2;SLC9A8;ATP6V0A2;RAB38;IBTK;GCLC;GCLM;GOT1;GPER1;ANK2;ERO1L;HMOX1;HTR2B;APOE;MAFG;NGF;ATP2A2;SLC11A2;PKD1;PKD2;PLCG2;ATP6V0A1;CNNM2;SCN3B;PRKCE;PRNP;SLC4A5;MCUR1;TAC1;HSP90B1;WFS1;XBP1;SPX;CALR;STC2;AP3D1;HERPUD1
GO:0010941	5.57e-05	1.60417	62.3579	93	1425	regulation of cell death	BCL2L11;HAX1;HYOU1;RBCK1;TXNIP;PNMA2;PIM2;IL31RA;JMY;CTH;GADD45A;DDIT3;LPAR1;EPHB1;UNC5B;FGF2;SETX;SDF2L1;FYN;FBXO10;NUPR1;GCLC;GCLM;GPER1;PDIA3;OSGIN1;ANXA1;NRG1;HMOX1;HSPA5;HSPA9;HTR2B;ICAM1;APOE;IL1A;IL6;LGALS3;PIM3;MDM4;KITLG;ASNS;ATF4;NCF2;NGF;NPC1;SLC11A2;P4HB;PAWR;PLCG2;POR;VIMP;PRKCZ;MYDGF;DNAJC3;PRNP;RTN4;PYCR1;RAD9A;RASGRF2;BCL2L2;CARD9;SIAH2;BMP2;SUPV3L1;ADAM17;BTG1;HSP90B1;VCP;VEGFA;W…
GO:0071243	5.87e-05	18.331	0.481359	5	11	cellular response to arsenic-containing substance	MKNK2;HMOX1;ATF3;ATF4;ZFAND2A
GO:0006793	5.89e-05	1.44421	123.184	163	2815	phosphorus metabolic process	PREB;PDIA6;NAMPT;RNF41;HAX1;HYOU1;PIM2;FAM129A;CLK1;ACOT4;IL31RA;ATF2;CTNS;CCNYL1;PPM1K;GADD45A;DDIT3;DCLK2;NIM1K;DPAGT1;TYMP;LPAR1;EPHB1;EREG;EYA4;ERN1;LEMD2;FECH;FGF2;PPM1E;AAK1;ATF6;SEPHS2;NT5C2;SMG1;SETX;ATP6V0A2;PPP1R15A;FYN;RHBDD3;IBTK;GARS;GCH1;GFPT1;CNPPD1;SERP1;RPS6KA6;ANG;GPER1;MKNK2;GRB10;GMPPB;GMPPA;NRG1;HK2;HSD17B4;HSPA5;HTR2B;ICAM1;APOE;IL1A;IL6;IL15;SLC27A1;PIM3;DNAJB9;ME1;ME2;KITL…
GO:0008219	6.05e-05	1.52829	81.9624	116	1873	cell death	BCL2L11;OCLN;RNF41;HAX1;UNC13B;HYOU1;RBCK1;TXNIP;PNMA2;PIM2;IL31RA;JMY;ATF2;CTH;GADD45A;DDIT3;LPAR1;EPHB1;ERN1;UNC5B;FGF2;SETX;PPP1R15A;SDF2L1;FYN;FBXO10;NUPR1;GCLC;GCLM;GPER1;MKNK2;PDIA3;OSGIN1;ERO1L;ANXA1;NRG1;HK2;HMOX1;HSPA5;HSPA9;HTR2B;ICAM1;APOE;IL1A;IL6;LGALS3;PIM3;MDM4;KITLG;ASNS;ATF4;NCF2;NGF;NPC1;SLC11A2;P4HB;PNPLA8;PAWR;MTFP1;PLCG2;DNAJC10;POR;PRKCE;VIMP;EAF2;PRKCZ;MYDGF;DNAJC3;PRNP;RTN…
GO:0043067	6.51e-05	1.61231	59.2947	89	1355	regulation of programmed cell death	BCL2L11;HAX1;HYOU1;RBCK1;TXNIP;PNMA2;PIM2;IL31RA;JMY;CTH;GADD45A;DDIT3;LPAR1;UNC5B;SETX;SDF2L1;FYN;FBXO10;NUPR1;GCLC;GCLM;GPER1;PDIA3;OSGIN1;ANXA1;NRG1;HMOX1;HSPA5;HSPA9;HTR2B;ICAM1;APOE;IL1A;IL6;LGALS3;PIM3;MDM4;KITLG;ASNS;ATF4;NCF2;NGF;SLC11A2;P4HB;PAWR;PLCG2;POR;VIMP;PRKCZ;MYDGF;DNAJC3;PRNP;RTN4;RAD9A;RASGRF2;BCL2L2;CARD9;SIAH2;BMP2;SUPV3L1;ADAM17;BTG1;HSP90B1;VCP;VEGFA;WFS1;XBP1;PLEKHF1;ELL3;…
GO:0046907	6.56e-05	1.55503	72.729	105	1662	intracellular transport	BCL2L11;PREB;BET1;HAX1;TIMM44;SEC23B;RBCK1;TXNIP;SLMO1;OS9;TMED2;SEC63;XPOT;NUS1;RAB39B;RAB3IP;LYPLAL1;VPS37A;ATF2;DDIT3;DDOST;LCA5;BHLHA15;TPCN2;FGF2;SMG1;KIF13B;TRAM1;RAB38;IBTK;GOLGA4;HID1;GPER1;ANK2;PDIA3;SEC61A1;ERO1L;NRG1;HMOX1;HSPA9;HTR2B;RAB43;APOE;IL6;BLOC1S3;LMAN1;NGF;NPC1;ATP2A2;DERL2;RAB9B;MPC1;PKD1;PKD2;PLCG2;RAB24;PPM1B;WIPI1;AP1AR;PRKCE;VIMP;PRKCZ;SPIRE1;SRPRB;RHOU;RPN1;RPS17;MCUR1…
GO:0016265	6.62e-05	1.52438	82.1374	116	1877	death	BCL2L11;OCLN;RNF41;HAX1;UNC13B;HYOU1;RBCK1;TXNIP;PNMA2;PIM2;IL31RA;JMY;ATF2;CTH;GADD45A;DDIT3;LPAR1;EPHB1;ERN1;UNC5B;FGF2;SETX;PPP1R15A;SDF2L1;FYN;FBXO10;NUPR1;GCLC;GCLM;GPER1;MKNK2;PDIA3;OSGIN1;ERO1L;ANXA1;NRG1;HK2;HMOX1;HSPA5;HSPA9;HTR2B;ICAM1;APOE;IL1A;IL6;LGALS3;PIM3;MDM4;KITLG;ASNS;ATF4;NCF2;NGF;NPC1;SLC11A2;P4HB;PNPLA8;PAWR;MTFP1;PLCG2;DNAJC10;POR;PRKCE;VIMP;EAF2;PRKCZ;MYDGF;DNAJC3;PRNP;RTN…
GO:0012501	7.41e-05	1.53236	78.0677	111	1784	programmed cell death	BCL2L11;OCLN;RNF41;HAX1;UNC13B;HYOU1;RBCK1;TXNIP;PNMA2;PIM2;IL31RA;JMY;ATF2;CTH;GADD45A;DDIT3;LPAR1;ERN1;UNC5B;SETX;PPP1R15A;SDF2L1;FYN;FBXO10;NUPR1;GCLC;GCLM;GPER1;MKNK2;PDIA3;OSGIN1;ERO1L;ANXA1;NRG1;HK2;HMOX1;HSPA5;HSPA9;HTR2B;ICAM1;APOE;IL1A;IL6;LGALS3;PIM3;MDM4;KITLG;ASNS;ATF4;NCF2;NGF;SLC11A2;P4HB;PAWR;MTFP1;PLCG2;DNAJC10;POR;PRKCE;VIMP;EAF2;PRKCZ;MYDGF;DNAJC3;PRNP;RTN4;TRIB3;PTPRH;SELK;RAD9…
GO:0006915	7.68e-05	1.53348	77.28	110	1766	apoptotic process	BCL2L11;OCLN;RNF41;HAX1;UNC13B;HYOU1;RBCK1;TXNIP;PNMA2;PIM2;IL31RA;JMY;ATF2;CTH;GADD45A;DDIT3;LPAR1;ERN1;UNC5B;SETX;PPP1R15A;SDF2L1;FYN;FBXO10;NUPR1;GCLC;GCLM;GPER1;MKNK2;PDIA3;OSGIN1;ERO1L;ANXA1;NRG1;HK2;HMOX1;HSPA5;HSPA9;HTR2B;ICAM1;APOE;IL1A;IL6;LGALS3;PIM3;MDM4;KITLG;ASNS;ATF4;NCF2;NGF;SLC11A2;P4HB;PAWR;MTFP1;DNAJC10;POR;PRKCE;VIMP;EAF2;PRKCZ;MYDGF;DNAJC3;PRNP;RTN4;TRIB3;PTPRH;SELK;RAD9A;RASG…
GO:0006873	7.77e-05	2.04015	21.0485	40	481	cellular ion homeostasis	ABCB6;CLCN3;SLC30A7;FAM132B;CD55;DDIT3;AGTR1;S1PR1;LPAR1;TPCN2;FGF2;SLC9A8;ATP6V0A2;RAB38;IBTK;GPER1;ANK2;ERO1L;HMOX1;HTR2B;APOE;MAFG;NGF;ATP2A2;SLC11A2;PKD1;PKD2;PLCG2;ATP6V0A1;PRKCE;PRNP;SLC4A5;MCUR1;TAC1;HSP90B1;WFS1;CALR;STC2;AP3D1;HERPUD1
GO:0009267	8.08e-05	2.9763	7.04535	19	161	cellular response to starvation	BHLHA15;ERN1;GABARAPL1;TBL2;HSPA5;ASNS;ATF4;NPC1;WIPI1;RNASE4;UPP1;XBP1;CPEB4;MAP1LC3B;SQSTM1;RAB33A;CADPS2;EIF2AK3;ATG13
GO:0006796	8.16e-05	1.43664	121.259	160	2771	phosphate-containing compound metabolic process	PREB;PDIA6;NAMPT;RNF41;HAX1;HYOU1;PIM2;FAM129A;CLK1;IL31RA;ATF2;CTNS;CCNYL1;PPM1K;GADD45A;DDIT3;DCLK2;NIM1K;DPAGT1;TYMP;LPAR1;EPHB1;EREG;EYA4;ERN1;LEMD2;FECH;FGF2;PPM1E;AAK1;ATF6;SEPHS2;NT5C2;SMG1;SETX;ATP6V0A2;PPP1R15A;FYN;RHBDD3;IBTK;GARS;GCH1;GFPT1;CNPPD1;SERP1;RPS6KA6;ANG;GPER1;MKNK2;GRB10;GMPPB;GMPPA;NRG1;HK2;HSPA5;HTR2B;ICAM1;APOE;IL1A;IL6;IL15;SLC27A1;PIM3;DNAJB9;ME1;ME2;KITLG;ASNS;ATF3;AT…
GO:0042981	8.46e-05	1.60267	58.9009	88	1346	regulation of apoptotic process	BCL2L11;HAX1;HYOU1;RBCK1;TXNIP;PNMA2;PIM2;IL31RA;JMY;CTH;GADD45A;DDIT3;LPAR1;UNC5B;SETX;SDF2L1;FYN;FBXO10;NUPR1;GCLC;GCLM;GPER1;PDIA3;OSGIN1;ANXA1;NRG1;HMOX1;HSPA5;HSPA9;HTR2B;ICAM1;APOE;IL1A;IL6;LGALS3;PIM3;MDM4;KITLG;ASNS;ATF4;NCF2;NGF;SLC11A2;P4HB;PAWR;POR;VIMP;PRKCZ;MYDGF;DNAJC3;PRNP;RTN4;RAD9A;RASGRF2;BCL2L2;CARD9;SIAH2;BMP2;SUPV3L1;ADAM17;BTG1;HSP90B1;VCP;VEGFA;WFS1;XBP1;PLEKHF1;ELL3;CPEB4;…
GO:0055080	9.26e-05	1.95114	24.1555	44	552	cation homeostasis	ABCB6;CLCN3;SLC30A7;FAM132B;CD55;DDIT3;AGTR1;S1PR1;LPAR1;EPAS1;TPCN2;FECH;FGF2;SLC9A8;ATP6V0A2;RAB38;IBTK;GPER1;ANK2;ERO1L;HMOX1;HTR2B;APOE;MAFG;NGF;ATP2A2;SLC11A2;PKD1;PKD2;PLCG2;ATP6V0A1;CNNM2;PRKCE;PRNP;SLC4A5;MCUR1;TAC1;HSP90B1;WFS1;SPX;CALR;STC2;AP3D1;HERPUD1
GO:1903573	9.46e-05	8.12033	1.13776	7	26	negative regulation of response to endoplasmic reticulum stress	PPP1R15A;VIMP;DNAJC3;WFS1;XBP1;SYVN1;HERPUD1
GO:0030163	0.000102486	1.82377	31.0696	53	710	protein catabolic process	RNF41;PRSS16;RBCK1;OS9;LYPLAL1;VPS37A;DDIT3;SAMD9L;KIAA0368;SDF2L1;FYN;RHBDD3;FBXO10;ERLEC1;GCLC;RNF180;USP25;NRG1;HSPA5;APOE;LNPEP;DNAJB9;MDM4;DERL2;UBE2J1;PKD1;DNAJC10;USP53;VIMP;DNAJC3;TRIB3;SEL1L;FBXW4;SIAH2;STX5;HSP90B1;UBE2H;VCP;WFS1;XBP1;DERL1;AXIN1;RHBDD1;SYVN1;CBLB;SQSTM1;ZFAND2A;TMEM67;DERL3;LONP1;EDEM1;HERPUD1;CDC6
GO:0036003	0.000114328	10.1623	0.831439	6	19	positive regulation of transcription from RNA polymerase II promoter in response to stress	DDIT3;ATF6;HSPA5;ATF4;VEGFA;XBP1
GO:0010033	0.000119476	1.4453	107.868	144	2465	response to organic substance	BCL2L11;PREB;PDIA6;NAMPT;PGRMC2;HAX1;HYOU1;TRIM16;TXNIP;FBXO32;GJD3;IL31RA;CREB3L4;CTH;CD55;AKR1C1;DDIT3;DDOST;BHLHA15;EPOR;EREG;ERN1;FBN2;FECH;FGF2;ATF6;SETX;ERP44;RHOQ;ATP6V0A2;PPP1R15A;SLC7A11;SDF2L1;IL17RA;FYN;GCH1;TBL2;GFPT1;SERP1;GCLC;GOT1;ANG;HID1;GPER1;ANK2;GRB10;KLF15;CXCL2;SEC61A1;SLC2A8;ERO1L;ANXA1;NRG1;HMOX1;HSPA5;ICAM1;IFNGR1;APOE;IL1A;IL6;IL15;SLC27A1;LOX;PIM3;DNAJB9;ME1;KITLG;ASNS;…
GO:0071310	0.000125352	1.49655	83.4064	116	1906	cellular response to organic substance	BCL2L11;PREB;PDIA6;PGRMC2;HAX1;HYOU1;FBXO32;IL31RA;CREB3L4;CTH;CD55;AKR1C1;DDIT3;BHLHA15;EPOR;EREG;ERN1;FBN2;FECH;FGF2;ATF6;SETX;RHOQ;ATP6V0A2;PPP1R15A;SDF2L1;IL17RA;FYN;TBL2;GFPT1;SERP1;GOT1;GPER1;GRB10;KLF15;CXCL2;SLC2A8;ERO1L;ANXA1;NRG1;HSPA5;ICAM1;IFNGR1;APOE;IL1A;IL6;IL15;SLC27A1;PIM3;DNAJB9;KITLG;ASNS;ATF3;ATF4;NCF2;NFIL3;NFKBIB;NGF;NKX6-1;NPC1;SLC11A2;DERL2;PCK2;DNAJB11;ATP6V0A1;IL20RB;POR…
GO:0002262	0.000134546	3.19897	5.55751	16	127	myeloid cell homeostasis	BCL2L11;CEBPG;EPAS1;FECH;ANXA1;HMOX1;IL6;KITLG;NFE2L1;SLC11A2;RPS17;ADAM17;TAL1;TCEA1;VEGFA;DYRK3
GO:0032844	0.000136575	2.22945	14.4845	30	331	regulation of homeostatic process	DDIT3;AGTR1;S1PR1;TPCN2;FGF2;IBTK;GCLC;GCLM;METRNL;GPER1;ANK2;ERO1L;ANXA1;HTR2B;SLC27A1;PIM3;KITLG;NGF;NPC1;PKD2;PLCG2;SYBU;SCN3B;PRKCE;TAC1;ADAM17;TAL1;SPX;AP3D1;C2CD2L
GO:0016482	0.000153329	1.67005	43.4536	68	993	cytoplasmic transport	PREB;BET1;HAX1;TIMM44;SEC23B;RBCK1;TXNIP;SLMO1;TMED2;SEC63;XPOT;RAB3IP;LYPLAL1;DDIT3;DDOST;TPCN2;FGF2;SMG1;TRAM1;RAB38;IBTK;GOLGA4;GPER1;ANK2;PDIA3;SEC61A1;ERO1L;NRG1;HSPA9;HTR2B;IL6;BLOC1S3;LMAN1;NGF;ATP2A2;PKD1;PKD2;PLCG2;PPM1B;WIPI1;AP1AR;PRKCE;SRPRB;RHOU;RPN1;RPS17;UPF3B;SRP19;SRPR;SSR1;SSR3;STX5;UGCG;VCP;XBP1;GCC1;DUSP16;CALR;AXIN1;COG3;USO1;CBLB;AP3D1;SEC11C;ATG13;SPCS2;MAGI2;SEC24D
GO:2000021	0.000154629	2.81611	7.39543	19	169	regulation of ion homeostasis	DDIT3;AGTR1;TPCN2;FGF2;IBTK;GCLC;GCLM;GPER1;ANK2;ERO1L;HTR2B;NGF;PKD2;PLCG2;SCN3B;PRKCE;TAC1;SPX;AP3D1
GO:0098771	0.00015671	1.90082	24.7244	44	565	inorganic ion homeostasis	ABCB6;CLCN3;SLC30A7;FAM132B;CD55;DDIT3;AGTR1;S1PR1;LPAR1;EPAS1;TPCN2;FECH;FGF2;SLC9A8;ATP6V0A2;RAB38;IBTK;GPER1;ANK2;ERO1L;HMOX1;HTR2B;APOE;MAFG;NGF;ATP2A2;SLC11A2;PKD1;PKD2;PLCG2;ATP6V0A1;CNNM2;PRKCE;PRNP;SLC4A5;MCUR1;TAC1;HSP90B1;WFS1;SPX;CALR;STC2;AP3D1;HERPUD1
GO:0006886	0.000157107	1.68148	41.8783	66	957	intracellular protein transport	HAX1;TIMM44;SEC23B;RBCK1;TXNIP;SLMO1;OS9;TMED2;SEC63;XPOT;RAB39B;RAB3IP;LYPLAL1;DDOST;KIF13B;TRAM1;RAB38;GOLGA4;HID1;ANK2;PDIA3;SEC61A1;NRG1;HSPA9;RAB43;IL6;DERL2;RAB9B;PKD1;PKD2;RAB24;PPM1B;VIMP;SRPRB;RHOU;RPN1;RPS17;SIL1;SRP19;SRPR;SSR1;SSR3;STX3;STX5;UGCG;VCP;WFS1;XBP1;CACNB1;DERL1;GCC1;CEP290;DUSP16;CALR;AXIN1;COG3;SYTL1;USO1;CBLB;AP3D1;SEC11C;RAB33A;RAB36;ATG13;SPCS2;SEC24D
GO:0043085	0.000194814	1.55812	60.3449	88	1379	positive regulation of catalytic activity	BCL2L11;PREB;PDIA6;HYOU1;EVI5L;RAB3IP;DNAJC24;GADD45A;DDIT3;AGTR1;LPAR1;EREG;ERN1;FGF2;ATF6;ARHGAP26;PPP1R15A;ALOX5AP;ELMOD2;PARM1;GCH1;GFPT1;SERP1;GCLM;ANG;GPER1;NRG1;HSPA5;HTR2B;APOE;SLC27A1;ARHGAP5;DNAJB9;CTAGE5;KITLG;ASNS;ATF3;ATF4;NGF;SLC11A2;DDR2;FAM13B;DNAJB11;PKD1;PKD2;DNAJC10;POR;FKBP14;WIPI1;PRKCE;PRKCZ;MYDGF;DNAJC3;PSAP;ARFGEF3;SRGAP1;TRIB3;SRPRB;RASGRF2;RGS16;TSPYL2;DNAJC1;ARHGAP9;BMP…
GO:0034613	0.000203378	1.55209	61.2639	89	1400	cellular protein localization	BCL2L11;HAX1;TIMM44;SEC23B;RBCK1;TXNIP;SLMO1;OS9;TMED2;MID2;SEC63;XPOT;RAB39B;RAB3IP;LYPLAL1;DDOST;KIF13B;RHOQ;TRAM1;PPP1R15A;RAB38;FYN;GOLGA4;HID1;GPER1;ANK2;PDIA3;SEC61A1;NRG1;HSPA5;HSPA9;RAB43;APOE;IL6;NPC1;DERL2;RAB9B;ARMCX3;PKD1;PKD2;PKP2;RAB24;LZTFL1;PPM1B;WIPI1;AP1AR;SCN3B;VIMP;PRKCZ;SPTBN4;SRPRB;RHOU;RPN1;RPS17;SIL1;SRP19;SRPR;SSR1;SSR3;STX3;STX5;UGCG;VCP;VEGFA;WFS1;XBP1;CACNB1;DERL1;PLEK…
GO:0019752	0.000203891	1.67734	40.653	64	929	carboxylic acid metabolic process	OCLN;UST;MTHFD2;ACOT4;TARSL2;CTH;CTNS;FAM132B;ALDH1L2;ECI1;AKR1C1;FAAH;DAGLB;SEPHS2;ALOX5AP;GARS;GCH1;GFPT1;GCLC;GCLM;GOT1;DSE;PSAT1;ERO1L;ANXA1;HK2;HSD17B4;IARS;SLC27A1;FADS3;MARS;ME1;ME2;ALDH6A1;ASNS;ATF4;NPC1;P4HB;PNPLA8;PCK2;MPC1;POR;PRKCE;ERO1LB;PSPH;TRIB3;PYCR1;BCAT1;SARS;FN3K;SHMT2;SLC7A2;WARS;XBP1;HKDC1;SLC7A5;PLA2G12A;CARS;SESN2;ACSS1;ALDH4A1;CBS;SGPL1;EIF2AK3
GO:0070838	0.000204173	2.08715	16.9351	33	387	divalent metal ion transport	SLC30A7;DDIT3;BHLHA15;TPCN2;FGF2;ZDHHC17;FYN;IBTK;GPER1;ANK2;ERO1L;HTR2B;ICAM1;LGALS3;NGF;ATP2A2;SLC11A2;ATP2B1;SARAF;PKD1;PKD2;PLCG2;CNNM2;PRKCE;CACHD1;SELK;MCUR1;SLC3A2;BEST1;WFS1;CACNB1;MAGT1;STC2
GO:0006534	0.000221048	21.9691	0.350079	4	8	cysteine metabolic process	CTH;GCLC;GCLM;CBS
GO:0072511	0.000235274	2.06921	17.0664	33	390	divalent inorganic cation transport	SLC30A7;DDIT3;BHLHA15;TPCN2;FGF2;ZDHHC17;FYN;IBTK;GPER1;ANK2;ERO1L;HTR2B;ICAM1;LGALS3;NGF;ATP2A2;SLC11A2;ATP2B1;SARAF;PKD1;PKD2;PLCG2;CNNM2;PRKCE;CACHD1;SELK;MCUR1;SLC3A2;BEST1;WFS1;CACNB1;MAGT1;STC2
GO:0070727	0.000240572	1.54309	61.5702	89	1407	cellular macromolecule localization	BCL2L11;HAX1;TIMM44;SEC23B;RBCK1;TXNIP;SLMO1;OS9;TMED2;MID2;SEC63;XPOT;RAB39B;RAB3IP;LYPLAL1;DDOST;KIF13B;RHOQ;TRAM1;PPP1R15A;RAB38;FYN;GOLGA4;HID1;GPER1;ANK2;PDIA3;SEC61A1;NRG1;HSPA5;HSPA9;RAB43;APOE;IL6;NPC1;DERL2;RAB9B;ARMCX3;PKD1;PKD2;PKP2;RAB24;LZTFL1;PPM1B;WIPI1;AP1AR;SCN3B;VIMP;PRKCZ;SPTBN4;SRPRB;RHOU;RPN1;RPS17;SIL1;SRP19;SRPR;SSR1;SSR3;STX3;STX5;UGCG;VCP;VEGFA;WFS1;XBP1;CACNB1;DERL1;PLEK…
GO:0006950	0.00024636	1.36536	154.122	193	3522	response to stress	BCL2L11;PREB;PDIA6;CCNO;NDRG1;HYOU1;CEBPG;TXNIP;OS9;MID2;FAM129A;SERPINA3;IL31RA;JMY;ATF2;SRXN1;E2F7;CREB3L4;CTH;CD55;GADD45A;DDIT3;DDOST;BHLHA15;AGTR1;EPAS1;EPHB1;EREG;EYA4;ERN1;ALKBH3;DAGLB;FECH;FGF2;ATF6;SMG1;SETX;ERP44;CAMTA2;PPP1R15A;SLC7A11;GABARAPL1;SDF2L1;IL17RA;FYN;ELMOD2;RHBDD3;HINFP;GCH1;NUPR1;TBL2;GFPT1;BRPF3;SERP1;GCLC;GCLM;RPS6KA6;ANG;METRNL;GPER1;KLF15;CXCL2;PDIA3;SEC61A1;SLC2A8;ER…
GO:0031668	0.000268557	2.47326	9.62718	22	220	cellular response to extracellular stimulus	BHLHA15;ERN1;GABARAPL1;TBL2;HMOX1;HSPA5;ICAM1;IL15;ASNS;ATF4;NPC1;WIPI1;RNASE4;UPP1;XBP1;CPEB4;MAP1LC3B;SQSTM1;RAB33A;CADPS2;EIF2AK3;ATG13
GO:0010498	0.000270541	2.05156	17.1977	33	393	proteasomal protein catabolic process	RNF41;RBCK1;OS9;DDIT3;KIAA0368;SDF2L1;ERLEC1;GCLC;RNF180;USP25;HSPA5;DNAJB9;DERL2;UBE2J1;PKD1;DNAJC10;VIMP;TRIB3;SEL1L;HSP90B1;VCP;WFS1;XBP1;DERL1;AXIN1;RHBDD1;SYVN1;ZFAND2A;TMEM67;DERL3;EDEM1;HERPUD1;CDC6
GO:0001678	0.000303698	3.4259	4.24471	13	97	cellular glucose homeostasis	ERN1;GPER1;HK2;ICAM1;PIM3;PCK2;SYBU;PRKCE;VCAM1;XBP1;HKDC1;SESN2;C2CD2L
GO:0042594	0.000315468	2.5701	8.44567	20	193	response to starvation	DDIT3;BHLHA15;ERN1;GABARAPL1;TBL2;HSPA5;ASNS;ATF4;NPC1;WIPI1;RNASE4;UPP1;XBP1;CPEB4;MAP1LC3B;SQSTM1;RAB33A;CADPS2;EIF2AK3;ATG13
GO:0006564	0.000322934	65.8275	0.17504	3	4	L-serine biosynthetic process	PSAT1;PSPH;SHMT2
GO:0010604	0.000361661	1.40934	106.03	139	2423	positive regulation of macromolecule metabolic process	BCL2L11;PREB;PDIA6;NAMPT;HAX1;HYOU1;CEBPG;TRIM16;PIM2;FAM129A;JDP2;IL31RA;NCOA7;ATF2;E2F7;CREB3L4;CTBP2;GADD45A;DDIT3;BHLHA15;AGTR1;S1PR1;LPAR1;EPAS1;EREG;ERN1;ETS2;FGF2;ATF6;SETX;CAMTA2;RHOQ;PPP1R15A;RHBDD3;PARM1;HINFP;GNL3;NUPR1;GFPT1;SERP1;GCLC;ANG;MKX;GPER1;RNF180;ANK2;KLF15;SERTAD3;NRG1;HMOX1;HSPA5;HTR2B;ICAM1;APOE;IL1A;IL6;IL15;SLC27A1;DNAJB9;KITLG;ASNS;ATF3;ATF4;NFE2L1;NFIL3;NGF;NKX6-1;SLC…
GO:0006875	0.000366093	1.96902	18.9481	35	433	cellular metal ion homeostasis	ABCB6;SLC30A7;FAM132B;CD55;DDIT3;AGTR1;S1PR1;LPAR1;TPCN2;FGF2;ATP6V0A2;IBTK;GPER1;ANK2;ERO1L;HMOX1;HTR2B;APOE;NGF;ATP2A2;SLC11A2;PKD1;PKD2;PLCG2;ATP6V0A1;PRKCE;PRNP;MCUR1;TAC1;HSP90B1;WFS1;CALR;STC2;AP3D1;HERPUD1
GO:0097191	0.000367837	2.41156	9.84598	22	225	extrinsic apoptotic signaling pathway	BCL2L11;RNF41;RBCK1;UNC5B;FYN;GCLC;GCLM;GPER1;MKNK2;PDIA3;NRG1;HMOX1;ICAM1;IL1A;LGALS3;KITLG;NGF;BCL2L2;SIAH2;TRADD;TNFRSF10B;ACVR1
GO:0005975	0.000374381	1.66226	38.3337	60	876	carbohydrate metabolic process	UST;PREB;NUS1;YDJC;DDOST;DPAGT1;ST6GALNAC3;GBE1;GFPT1;ST6GALNAC4;SERP1;GCLC;GOT1;GPER1;GRB10;PDIA3;ALG5;GMPPB;GMPPA;DSE;SLC2A8;HEXA;HK2;IL6;LMAN1;ME1;MGAT2;ATF3;ATF4;NPC1;NPY1R;PCK2;UBE2J1;PGM3;NANS;CSGALNACT2;EDEM2;PRKCE;VIMP;UGGT1;C1GALT1;RPN1;SLC3A2;UAP1;VCP;MOGS;ALG12;GDPD3;HKDC1;CALR;CANX;COG3;SESN2;MAGT1;SYVN1;ALG2;DERL3;PPIP5K1;EDEM1;SEC24D
GO:0097193	0.000376014	2.22117	12.5591	26	287	intrinsic apoptotic signaling pathway	BCL2L11;HYOU1;JMY;DDIT3;ERN1;NUPR1;ERO1L;HMOX1;ATF4;P4HB;DNAJC10;VIMP;TRIB3;SELK;RAD9A;BCL2L2;EDA2R;WFS1;XBP1;CHAC1;PLEKHF1;ELL3;SYVN1;TNFRSF10B;EIF2AK3;HERPUD1
GO:0006563	0.000384114	17.5742	0.393839	4	9	L-serine metabolic process	PSAT1;PSPH;SHMT2;CBS
GO:0022417	0.000384114	17.5742	0.393839	4	9	protein maturation by protein folding	ERO1L;ERO1LB;WFS1;CALR
GO:0009225	0.00038519	6.16908	1.40032	7	32	nucleotide-sugar metabolic process	DPAGT1;GFPT1;GMPPB;GMPPA;PGM3;UGGT1;UAP1
GO:1901605	0.000386902	2.34881	10.5461	23	241	alpha-amino acid metabolic process	OCLN;MTHFD2;CTH;ALDH1L2;SEPHS2;GCH1;GFPT1;GCLC;GCLM;GOT1;PSAT1;ERO1L;SLC27A1;ALDH6A1;ASNS;P4HB;ERO1LB;PSPH;PYCR1;SHMT2;PLA2G12A;ALDH4A1;CBS
GO:0055065	0.00039894	1.88489	22.0112	39	503	metal ion homeostasis	ABCB6;SLC30A7;FAM132B;CD55;DDIT3;AGTR1;S1PR1;LPAR1;EPAS1;TPCN2;FECH;FGF2;ATP6V0A2;IBTK;GPER1;ANK2;ERO1L;HMOX1;HTR2B;APOE;NGF;ATP2A2;SLC11A2;PKD1;PKD2;PLCG2;ATP6V0A1;CNNM2;PRKCE;PRNP;MCUR1;TAC1;HSP90B1;WFS1;SPX;CALR;STC2;AP3D1;HERPUD1
GO:0071453	0.000402399	2.99476	5.51375	15	126	cellular response to oxygen levels	NDRG1;HYOU1;LPAR1;EPAS1;TBL2;HMOX1;ICAM1;MDM4;SLC11A2;P4HB;PRKCE;VEGFA;CPEB4;AJUBA;STC2
GO:0043618	0.000439966	4.51389	2.31928	9	53	regulation of transcription from RNA polymerase II promoter in response to stress	DDIT3;EPAS1;ATF6;HMOX1;HSPA5;ATF3;ATF4;VEGFA;XBP1
GO:2001233	0.000446288	2.03729	16.2349	31	371	regulation of apoptotic signaling pathway	BCL2L11;HYOU1;RBCK1;CTH;DDIT3;UNC5B;FYN;GCLC;GCLM;GPER1;PDIA3;NRG1;HMOX1;ICAM1;IL1A;LGALS3;P4HB;VIMP;RAD9A;BCL2L2;SIAH2;WFS1;XBP1;PLEKHF1;ELL3;SYVN1;TRADD;TNFRSF10B;ACVR1;EIF2AK3;HERPUD1
GO:0072657	0.000452272	1.94396	19.1669	35	438	protein localization to membrane	BCL2L11;TMED2;SEC63;RAB3IP;LYPLAL1;DDOST;RHOQ;TRAM1;RAB38;GOLGA4;GPER1;ANK2;SEC61A1;APOE;NPC1;PKP2;LZTFL1;SCN3B;PRKCZ;SPTBN4;SRPRB;RPN1;RPS17;SRP19;SRPR;SSR1;SSR3;STX3;CACNB1;PLEKHF1;AP3D1;SEC11C;RAPGEF2;SPCS2;MAGI2
GO:0009226	0.000461886	9.99552	0.700159	5	16	nucleotide-sugar biosynthetic process	GFPT1;GMPPB;GMPPA;PGM3;UAP1
GO:2001234	0.000470283	2.48298	8.70823	20	199	negative regulation of apoptotic signaling pathway	HYOU1;CTH;UNC5B;FYN;GCLC;GCLM;NRG1;HMOX1;ICAM1;IL1A;LGALS3;VIMP;BCL2L2;SIAH2;WFS1;XBP1;ELL3;SYVN1;ACVR1;HERPUD1
GO:0051179	0.000471573	1.30459	233.459	275	5335	localization	BCL2L11;ABCB6;PREB;PDIA6;RNF41;SLC35B1;BET1;HAX1;TIMM44;SEC23B;UNC13B;HYOU1;RBCK1;TRIM16;TXNIP;SLMO1;SLC12A7;OS9;TMED2;MID2;AP4S1;SEC63;XPOT;OSBPL6;NUS1;RAB39B;RAB3IP;CLCN3;CLCN7;TRAPPC6B;GJD3;SLC5A10;LYPLAL1;JMY;STARD4;VPS37A;ATF2;SLC22A31;SLC30A7;CTNS;FAM132B;CYB561;AKR1C1;DDIT3;DDOST;LCA5;BHLHA15;AGTR1;S1PR1;LPAR1;CELSR3;EPHB1;ABCA3;SAMD9L;TPCN2;FBN2;FGF2;AAK1;MON1B;SMG1;CLCC1;KIF13B;SLC9A8;ES…
GO:0009749	0.000487554	2.81542	6.21391	16	142	response to glucose	TXNIP;GJD3;ERN1;GPER1;ICAM1;PIM3;NCF2;NKX6-1;PCK2;SYBU;PRKCE;VIMP;VCAM1;XBP1;SESN2;C2CD2L
GO:0043161	0.000488891	2.02512	16.3225	31	373	proteasome-mediated ubiquitin-dependent protein catabolic process	RBCK1;OS9;DDIT3;KIAA0368;SDF2L1;ERLEC1;GCLC;RNF180;USP25;HSPA5;DNAJB9;DERL2;UBE2J1;DNAJC10;VIMP;TRIB3;SEL1L;HSP90B1;VCP;WFS1;XBP1;DERL1;AXIN1;RHBDD1;SYVN1;ZFAND2A;TMEM67;DERL3;EDEM1;HERPUD1;CDC6
GO:0051603	0.000537139	1.80904	24.6368	42	563	proteolysis involved in cellular protein catabolic process	RNF41;RBCK1;OS9;VPS37A;DDIT3;KIAA0368;SDF2L1;FBXO10;ERLEC1;GCLC;RNF180;USP25;HSPA5;DNAJB9;DERL2;UBE2J1;PKD1;DNAJC10;USP53;VIMP;DNAJC3;TRIB3;SEL1L;FBXW4;SIAH2;HSP90B1;UBE2H;VCP;WFS1;XBP1;DERL1;AXIN1;RHBDD1;SYVN1;SQSTM1;ZFAND2A;TMEM67;DERL3;LONP1;EDEM1;HERPUD1;CDC6
GO:0051209	0.000537545	3.4021	3.93839	12	90	release of sequestered calcium ion into cytosol	DDIT3;TPCN2;FGF2;IBTK;GPER1;ANK2;ERO1L;HTR2B;NGF;PKD2;PLCG2;PRKCE
GO:0051283	0.000537545	3.4021	3.93839	12	90	negative regulation of sequestering of calcium ion	DDIT3;TPCN2;FGF2;IBTK;GPER1;ANK2;ERO1L;HTR2B;NGF;PKD2;PLCG2;PRKCE
GO:0051173	0.000561349	1.48182	67.4778	94	1542	positive regulation of nitrogen compound metabolic process	PREB;PDIA6;NAMPT;HAX1;HYOU1;CEBPG;TRIM16;PIM2;IL31RA;NCOA7;ATF2;E2F7;CREB3L4;CTBP2;DDIT3;BHLHA15;S1PR1;EPAS1;EREG;ERN1;ETS2;FGF2;ATF6;SETX;CAMTA2;RHOQ;PPP1R15A;PARM1;HINFP;GNL3;GFPT1;SERP1;MKX;GPER1;KLF15;SERTAD3;HSPA5;ICAM1;APOE;IL1A;IL6;DNAJB9;KITLG;ASNS;ATF3;ATF4;NFE2L1;NKX6-1;ZNF639;SIRT7;ARMCX3;DNAJB11;PKD1;PKD2;FKBP14;WIPI1;EAF2;MYDGF;DNAJC3;PTX3;SRPRB;RELB;PRDM16;TSPYL2;BMP2;SRPR;SSR1;SUPV…
GO:0051091	0.000568103	2.38181	9.49591	21	217	positive regulation of sequence-specific DNA binding transcription factor activity	RNF41;CEBPG;RBCK1;MID2;JMY;ATF2;CTH;ANXA3;ICAM1;IL6;TRIM37;NFKBIB;NGF;NKX6-1;DDR2;PRKCZ;EDA2R;VEGFA;TRADD;TNFSF18;MTDH
GO:0009743	0.000588851	2.5773	7.57047	18	173	response to carbohydrate	TXNIP;GJD3;ERN1;GFPT1;GPER1;ICAM1;PIM3;ME1;NCF2;NKX6-1;PCK2;SYBU;PRKCE;VIMP;VCAM1;XBP1;SESN2;C2CD2L
GO:0036294	0.000589585	3.00946	5.11991	14	117	cellular response to decreased oxygen levels	NDRG1;HYOU1;EPAS1;TBL2;HMOX1;ICAM1;MDM4;SLC11A2;P4HB;PRKCE;VEGFA;CPEB4;AJUBA;STC2
GO:0051282	0.000595066	3.35882	3.98215	12	91	regulation of sequestering of calcium ion	DDIT3;TPCN2;FGF2;IBTK;GPER1;ANK2;ERO1L;HTR2B;NGF;PKD2;PLCG2;PRKCE
GO:0009056	0.000603109	1.4167	91.2395	121	2085	catabolic process	RNF41;PRSS16;HAX1;RBCK1;OS9;PIM2;EXOSC6;CYP2R1;ACOT4;LYPLAL1;VPS37A;ADAMTS14;CTH;ALDH1L2;ECI1;DDIT3;TYMP;ERN1;FAAH;SAMD9L;DAGLB;FGF2;ZHX2;NT5C2;SMG1;KIAA0368;GABARAPL1;SDF2L1;FYN;RHBDD3;FBXO10;ERLEC1;GCLC;GOT1;RNF180;USP25;HEXA;NRG1;HK2;HMOX1;HSD17B4;HSPA5;HTR2B;APOE;LNPEP;DNAJB9;MDM4;MMP13;ALDH6A1;NPC1;CISD2;PNPLA8;DERL2;FAM13B;MEX3C;UBE2J1;PKD1;PLCB4;PLCD1;PLCG2;PLD1;RAB24;DNAJC10;POR;SMOX;USP5…
GO:0006047	0.000618063	14.6442	0.437599	4	10	UDP-N-acetylglucosamine metabolic process	DPAGT1;GFPT1;PGM3;UAP1
GO:0010256	0.000625673	1.88691	20.2608	36	463	endomembrane system organization	NDRG1;TMED2;CLCN3;LYPLAL1;BHLHA15;ARHGAP26;RHOQ;RAB38;SERP1;GOLGA4;GOLGB1;GPER1;ANK2;SEC61A1;RAB43;BLOC1S3;LMAN1;TMED5;PKP2;LZTFL1;GOLPH3L;SCN3B;PRKCZ;RTN4;SPTBN4;STX3;STX5;PLEKHF1;FAT4;COG3;AP3D1;SYT7;COG1;EIF2AK3;RAPGEF2;GOLGA5
GO:1902236	0.000630914	9.16198	0.743919	5	17	negative regulation of endoplasmic reticulum stress-induced intrinsic apoptotic signaling pathway	VIMP;WFS1;XBP1;SYVN1;HERPUD1
GO:0035556	0.00064767	1.39858	99.4226	130	2272	intracellular signal transduction	BCL2L11;RNF41;NDRG1;HAX1;UNC13B;HYOU1;RBCK1;PIM2;MID2;RAB39B;IL31RA;JMY;ATF2;E2F7;CTH;GADD45A;DDIT3;DCLK2;BHLHA15;RCAN1;AGTR1;LPAR1;EPHB1;EREG;ERN1;UNC5B;ARL5B;LEMD2;FGF2;SETX;ARHGAP26;ZDHHC17;RHOQ;RAB38;FLRT3;FLRT2;FLRT1;FYN;RHBDD3;NUPR1;RPS6KA6;GPER1;ANK2;MKNK2;ERO1L;NRG1;HMOX1;HTR2B;ICAM1;RAB43;APOE;IL1A;IL6;IL15;RND3;ARHGAP5;MDM4;KITLG;ATF4;NGF;ATP2A2;P4HB;RAB9B;FAM13B;PKD1;PKD2;PLCB4;PLCD1;P…
GO:0045935	0.000670603	1.4782	66.1213	92	1511	positive regulation of nucleobase-containing compound metabolic process	PREB;PDIA6;NAMPT;HAX1;HYOU1;CEBPG;TRIM16;PIM2;IL31RA;NCOA7;ATF2;E2F7;CREB3L4;CTBP2;DDIT3;BHLHA15;S1PR1;EPAS1;EREG;ERN1;ETS2;FGF2;ATF6;SETX;CAMTA2;RHOQ;PPP1R15A;PARM1;HINFP;GNL3;GFPT1;SERP1;MKX;GPER1;KLF15;SERTAD3;HSPA5;APOE;IL1A;IL6;DNAJB9;KITLG;ASNS;ATF3;ATF4;NFE2L1;NKX6-1;ZNF639;SIRT7;ARMCX3;DNAJB11;PKD1;PKD2;FKBP14;WIPI1;EAF2;MYDGF;DNAJC3;SRPRB;RELB;PRDM16;TSPYL2;BMP2;SRPR;SSR1;SUPV3L1;KLF5;TA…
GO:0044257	0.000672336	1.77374	25.6871	43	587	cellular protein catabolic process	RNF41;RBCK1;OS9;VPS37A;DDIT3;KIAA0368;SDF2L1;FBXO10;ERLEC1;GCLC;RNF180;USP25;HSPA5;APOE;DNAJB9;DERL2;UBE2J1;PKD1;DNAJC10;USP53;VIMP;DNAJC3;TRIB3;SEL1L;FBXW4;SIAH2;HSP90B1;UBE2H;VCP;WFS1;XBP1;DERL1;AXIN1;RHBDD1;SYVN1;SQSTM1;ZFAND2A;TMEM67;DERL3;LONP1;EDEM1;HERPUD1;CDC6
GO:0009746	0.000714918	2.70709	6.43271	16	147	response to hexose	TXNIP;GJD3;ERN1;GPER1;ICAM1;PIM3;NCF2;NKX6-1;PCK2;SYBU;PRKCE;VIMP;VCAM1;XBP1;SESN2;C2CD2L
GO:0019941	0.000731083	1.82014	22.7114	39	519	modification-dependent protein catabolic process	RBCK1;OS9;VPS37A;DDIT3;KIAA0368;SDF2L1;FBXO10;ERLEC1;GCLC;RNF180;USP25;HSPA5;DNAJB9;DERL2;UBE2J1;DNAJC10;USP53;VIMP;TRIB3;SEL1L;FBXW4;SIAH2;HSP90B1;UBE2H;VCP;WFS1;XBP1;DERL1;AXIN1;RHBDD1;SYVN1;SQSTM1;ZFAND2A;TMEM67;DERL3;LONP1;EDEM1;HERPUD1;CDC6
GO:0043620	0.000764396	4.13667	2.49432	9	57	regulation of DNA-templated transcription in response to stress	DDIT3;EPAS1;ATF6;HMOX1;HSPA5;ATF3;ATF4;VEGFA;XBP1
GO:0007030	0.000774937	3.47185	3.54455	11	81	Golgi organization	TMED2;BHLHA15;GOLGB1;RAB43;LMAN1;TMED5;GOLPH3L;STX5;COG3;COG1;GOLGA5
GO:0006048	0.000781003	32.9116	0.2188	3	5	UDP-N-acetylglucosamine biosynthetic process	GFPT1;PGM3;UAP1
GO:0010506	0.000789479	2.26452	10.4149	22	238	regulation of autophagy	HAX1;PIM2;ERN1;HTR2B;NPC1;CISD2;FAM13B;MEX3C;LARP1B;TMEM39A;SLC1A4;XBP1;PLEKHF1;ALPK1;ITPKC;MAP1LC3B;SUPT3H;SQSTM1;MTDH;RAB33A;KIAA0226;ATG13
GO:0051336	0.00080313	1.52779	51.9868	75	1188	regulation of hydrolase activity	BCL2L11;PREB;PDIA6;HYOU1;TMED2;FICD;EVI5L;RAB3IP;SERPINA3;DNAJC24;DDIT3;AGTR1;LPAR1;ERN1;FGF2;ATF6;ARHGAP26;PPP1R15A;ELMOD2;GFPT1;SERP1;ANG;GPER1;ANXA1;HSPA5;HTR2B;IL6;ARHGAP5;DNAJB9;ASNS;ATF3;ATF4;NGF;SLC11A2;FAM13B;DNAJB11;SERPINB8;DNAJC10;POR;FKBP14;WIPI1;PRKCE;PRKCZ;MYDGF;DNAJC3;ARFGEF3;SRGAP1;PTX3;SRPRB;RASGRF2;RGS16;TSPYL2;DNAJC1;ARHGAP9;SIAH2;BMP2;SRPR;SSR1;HSP90B1;VCP;VEGFA;WFS1;XBP1;CALR…
GO:0006614	0.000864591	3.02707	4.72607	13	108	SRP-dependent cotranslational protein targeting to membrane	SEC63;DDOST;TRAM1;SEC61A1;SRPRB;RPN1;RPS17;SRP19;SRPR;SSR1;SSR3;SEC11C;SPCS2
GO:0003333	0.000870301	4.05199	2.53808	9	58	amino acid transmembrane transport	SLC7A11;SLC16A12;SLC1A4;SLC1A5;SLC6A9;SLC7A1;SLC7A2;SLC7A5;SLC38A1
GO:0051246	0.000895403	1.39387	94.8715	124	2168	regulation of protein metabolic process	BCL2L11;PREB;PDIA6;EIF1B;HAX1;HYOU1;CEBPG;FAM129A;SERPINA3;JDP2;IL31RA;CPA3;CCNYL1;CD55;GADD45A;DDIT3;AGTR1;LPAR1;EIF5;EREG;ERN1;SAMD9L;FECH;FGF2;PPM1E;ATF6;PPP1R15A;FYN;RHBDD3;IBTK;NUPR1;GFPT1;CNPPD1;SERP1;GCLC;RPS6KA6;ANG;GPER1;RNF180;MKNK2;KLF15;USP25;NRG1;HMOX1;HSPA5;HTR2B;IARS;ICAM1;APOE;IL1A;IL6;IL15;SLC27A1;DNAJB9;MDM4;KITLG;ASNS;ATF3;ATF4;NGF;SLC11A2;DDR2;PAWR;DNAJB11;SERPINB8;PKD1;PKD2;D…
GO:0043632	0.000908067	1.79696	22.974	39	525	modification-dependent macromolecule catabolic process	RBCK1;OS9;VPS37A;DDIT3;KIAA0368;SDF2L1;FBXO10;ERLEC1;GCLC;RNF180;USP25;HSPA5;DNAJB9;DERL2;UBE2J1;DNAJC10;USP53;VIMP;TRIB3;SEL1L;FBXW4;SIAH2;HSP90B1;UBE2H;VCP;WFS1;XBP1;DERL1;AXIN1;RHBDD1;SYVN1;SQSTM1;ZFAND2A;TMEM67;DERL3;LONP1;EDEM1;HERPUD1;CDC6
GO:0034284	0.00102713	2.60672	6.65151	16	152	response to monosaccharide	TXNIP;GJD3;ERN1;GPER1;ICAM1;PIM3;NCF2;NKX6-1;PCK2;SYBU;PRKCE;VIMP;VCAM1;XBP1;SESN2;C2CD2L
GO:0006613	0.0010279	2.96428	4.81359	13	110	cotranslational protein targeting to membrane	SEC63;DDOST;TRAM1;SEC61A1;SRPRB;RPN1;RPS17;SRP19;SRPR;SSR1;SSR3;SEC11C;SPCS2
GO:0006511	0.00103133	1.79789	22.3613	38	511	ubiquitin-dependent protein catabolic process	RBCK1;OS9;VPS37A;DDIT3;KIAA0368;SDF2L1;FBXO10;ERLEC1;GCLC;RNF180;USP25;HSPA5;DNAJB9;DERL2;UBE2J1;DNAJC10;USP53;VIMP;TRIB3;SEL1L;FBXW4;SIAH2;HSP90B1;UBE2H;VCP;WFS1;XBP1;DERL1;AXIN1;RHBDD1;SYVN1;SQSTM1;ZFAND2A;TMEM67;DERL3;EDEM1;HERPUD1;CDC6
GO:0051649	0.00107882	1.3708	104.324	134	2384	establishment of localization in cell	BCL2L11;PREB;BET1;HAX1;TIMM44;SEC23B;UNC13B;RBCK1;TRIM16;TXNIP;SLMO1;OS9;TMED2;SEC63;XPOT;NUS1;RAB39B;RAB3IP;LYPLAL1;VPS37A;ATF2;DDIT3;DDOST;LCA5;BHLHA15;AGTR1;TPCN2;FGF2;SMG1;KIF13B;TRAM1;RAB38;RHBDD3;IBTK;BRPF3;SERP1;GOLGA4;ANG;HID1;GPER1;ANK2;CD274;PDIA3;SEC61A1;ERO1L;ANXA1;ANXA3;NRG1;HMOX1;HSPA5;HSPA9;HTR2B;RAB43;APOE;IL1A;IL6;MIA3;BLOC1S3;LMAN1;PIM3;NGF;NKX6-1;NPC1;ATP2A2;DERL2;PCK2;RAB9B;MP…
GO:0006888	0.00111371	3.56027	3.15072	10	72	ER to Golgi vesicle-mediated transport	PREB;BET1;SEC23B;TMED2;LMAN1;STX5;VCP;COG3;USO1;SEC24D
GO:0072503	0.0011298	1.98719	14.9659	28	342	cellular divalent inorganic cation homeostasis	SLC30A7;CD55;DDIT3;AGTR1;S1PR1;LPAR1;TPCN2;FGF2;IBTK;GPER1;ANK2;ERO1L;HTR2B;APOE;NGF;ATP2A2;PKD1;PKD2;PLCG2;PRKCE;MCUR1;TAC1;HSP90B1;WFS1;CALR;STC2;AP3D1;HERPUD1
GO:0045047	0.00121623	2.90402	4.90111	13	112	protein targeting to ER	SEC63;DDOST;TRAM1;SEC61A1;SRPRB;RPN1;RPS17;SRP19;SRPR;SSR1;SSR3;SEC11C;SPCS2
GO:0048514	0.00128286	1.80427	21.0923	36	482	blood vessel morphogenesis	NUS1;E2F7;TYMP;S1PR1;EPAS1;EPHB1;EREG;THSD7A;FGF2;ANG;LAMA1;ANXA3;HMOX1;APOE;IL1A;IL6;ERAP1;PKD2;PLCD1;ROBO4;MYDGF;C1GALT1;RTN4;SAT1;KLF5;TAL1;BTG1;VEGFA;WARS;XBP1;ADM2;SGPL1;ACVR1;MTDH;EIF2AK3;RAPGEF2
GO:0006816	0.00128831	1.968	15.0972	28	345	calcium ion transport	DDIT3;BHLHA15;TPCN2;FGF2;FYN;IBTK;GPER1;ANK2;ERO1L;HTR2B;ICAM1;LGALS3;NGF;ATP2A2;ATP2B1;SARAF;PKD1;PKD2;PLCG2;PRKCE;CACHD1;SELK;MCUR1;SLC3A2;BEST1;WFS1;CACNB1;STC2
GO:0072507	0.00130042	1.94114	15.8411	29	362	divalent inorganic cation homeostasis	SLC30A7;CD55;DDIT3;AGTR1;S1PR1;LPAR1;TPCN2;FGF2;IBTK;GPER1;ANK2;ERO1L;HTR2B;APOE;NGF;ATP2A2;PKD1;PKD2;PLCG2;CNNM2;PRKCE;MCUR1;TAC1;HSP90B1;WFS1;CALR;STC2;AP3D1;HERPUD1
GO:0032845	0.00130887	2.63569	6.17015	15	141	negative regulation of homeostatic process	DDIT3;TPCN2;FGF2;IBTK;GPER1;ANK2;ERO1L;HTR2B;PIM3;KITLG;NGF;PKD2;PLCG2;PRKCE;SPX
GO:0006811	0.00135139	1.45409	63.2769	87	1446	ion transport	SLC35B1;UNC13B;SLMO1;SLC12A7;CLCN3;CLCN7;GJD3;SLC5A10;SLC22A31;SLC30A7;CTNS;FAM132B;AKR1C1;DDIT3;BHLHA15;TPCN2;FGF2;CLCC1;SLC9A8;ZDHHC17;ATP6V0A2;SLC7A11;FYN;IBTK;GLRX;GPER1;ANK2;ERO1L;ANXA1;HTR2B;ICAM1;NAT8L;KCNT2;APOE;SLC27A1;CA13;KCNS1;SLC16A12;LGALS3;ATF4;NGF;ATP2A2;SLC11A2;ATP2B1;PNPLA8;SLMO2;MPC1;SARAF;PKD1;PKD2;PKP2;PLCG2;ATP6V0A1;CNNM2;TMCO3;SLC22A15;SCN3B;PRKCE;PRNP;CACHD1;SPTBN4;SLC4A5;…
GO:0006914	0.00138677	1.98432	14.4408	27	330	autophagy	RNF41;HAX1;PIM2;ERN1;GABARAPL1;HTR2B;NPC1;CISD2;FAM13B;MEX3C;RAB24;WIPI1;LARP1B;TMEM39A;SLC1A4;XBP1;PLEKHF1;ALPK1;ITPKC;MAP1LC3B;SESN2;SUPT3H;SQSTM1;MTDH;RAB33A;KIAA0226;ATG13
GO:0038034	0.00141287	3.19653	3.80711	11	87	signal transduction in absence of ligand	BCL2L11;UNC5B;FYN;MKNK2;NRG1;IL1A;KITLG;NGF;BCL2L2;TRADD;TNFRSF10B
GO:0097192	0.00141287	3.19653	3.80711	11	87	extrinsic apoptotic signaling pathway in absence of ligand	BCL2L11;UNC5B;FYN;MKNK2;NRG1;IL1A;KITLG;NGF;BCL2L2;TRADD;TNFRSF10B
GO:0071456	0.00155201	2.81806	5.03239	13	115	cellular response to hypoxia	NDRG1;HYOU1;EPAS1;TBL2;HMOX1;ICAM1;MDM4;SLC11A2;P4HB;PRKCE;VEGFA;AJUBA;STC2
GO:0072599	0.00167971	2.79052	5.07615	13	116	establishment of protein localization to endoplasmic reticulum	SEC63;DDOST;TRAM1;SEC61A1;SRPRB;RPN1;RPS17;SRP19;SRPR;SSR1;SSR3;SEC11C;SPCS2
GO:0006082	0.00170359	1.51361	46.6481	67	1066	organic acid metabolic process	OCLN;UST;MTHFD2;CYP2R1;ACOT4;TARSL2;CTH;CTNS;FAM132B;ALDH1L2;ECI1;AKR1C1;FAAH;DAGLB;SEPHS2;ALOX5AP;GARS;GCH1;GFPT1;GCLC;GCLM;GOT1;DSE;PSAT1;ERO1L;ANXA1;HEXA;HK2;HSD17B4;IARS;SLC27A1;FADS3;MARS;ME1;ME2;ALDH6A1;ASNS;ATF4;NPC1;P4HB;PNPLA8;PCK2;MPC1;POR;CSGALNACT2;PRKCE;ERO1LB;PSPH;TRIB3;PYCR1;BCAT1;SARS;FN3K;SHMT2;SLC7A2;WARS;XBP1;HKDC1;SLC7A5;PLA2G12A;CARS;SESN2;ACSS1;ALDH4A1;CBS;SGPL1;EIF2AK3
GO:0043436	0.00171371	1.5179	45.8166	66	1047	oxoacid metabolic process	OCLN;UST;MTHFD2;ACOT4;TARSL2;CTH;CTNS;FAM132B;ALDH1L2;ECI1;AKR1C1;FAAH;DAGLB;SEPHS2;ALOX5AP;GARS;GCH1;GFPT1;GCLC;GCLM;GOT1;DSE;PSAT1;ERO1L;ANXA1;HEXA;HK2;HSD17B4;IARS;SLC27A1;FADS3;MARS;ME1;ME2;ALDH6A1;ASNS;ATF4;NPC1;P4HB;PNPLA8;PCK2;MPC1;POR;CSGALNACT2;PRKCE;ERO1LB;PSPH;TRIB3;PYCR1;BCAT1;SARS;FN3K;SHMT2;SLC7A2;WARS;XBP1;HKDC1;SLC7A5;PLA2G12A;CARS;SESN2;ACSS1;ALDH4A1;CBS;SGPL1;EIF2AK3
GO:0030001	0.00172113	1.60859	33.3888	51	763	metal ion transport	SLC12A7;SLC5A10;SLC30A7;DDIT3;BHLHA15;TPCN2;FGF2;SLC9A8;ZDHHC17;ATP6V0A2;FYN;IBTK;GLRX;GPER1;ANK2;ERO1L;HTR2B;ICAM1;KCNT2;KCNS1;LGALS3;ATF4;NGF;ATP2A2;SLC11A2;ATP2B1;SARAF;PKD1;PKD2;PKP2;PLCG2;ATP6V0A1;CNNM2;SCN3B;PRKCE;PRNP;CACHD1;SPTBN4;SLC4A5;SELK;SCN8A;SCN9A;MCUR1;SLC3A2;BEST1;WFS1;CACNB1;SLC38A1;MAGT1;SLC10A7;STC2
GO:0045444	0.00176345	2.38402	7.65799	17	175	fat cell differentiation	JDP2;ATF2;CTBP2;METRNL;GPER1;ERO1L;IL6;ALDH6A1;MEX3C;ERAP1;TRIB3;PRDM16;BMP2;KLF5;XBP1;AXIN1;EIF2AK3
GO:2001236	0.00176395	2.46063	7.00159	16	160	regulation of extrinsic apoptotic signaling pathway	RBCK1;UNC5B;FYN;GCLC;GCLM;GPER1;PDIA3;NRG1;HMOX1;ICAM1;IL1A;LGALS3;SIAH2;TRADD;TNFRSF10B;ACVR1
GO:0045822	0.00179397	6.86973	0.918959	5	21	negative regulation of heart contraction	ATP2A2;SPTBN4;TAC1;SPX;PDE5A
GO:0001525	0.00185863	1.84797	17.7228	31	405	angiogenesis	NUS1;E2F7;TYMP;S1PR1;EPAS1;EPHB1;EREG;THSD7A;FGF2;ANG;ANXA3;HMOX1;IL1A;IL6;ERAP1;PLCD1;ROBO4;MYDGF;C1GALT1;RTN4;SAT1;KLF5;TAL1;BTG1;VEGFA;WARS;XBP1;ADM2;ACVR1;MTDH;EIF2AK3
GO:0071496	0.00187188	2.02857	12.5591	24	287	cellular response to external stimulus	GADD45A;BHLHA15;ERN1;GABARAPL1;TBL2;HMOX1;HSPA5;ICAM1;IL15;ASNS;ATF4;NPC1;WIPI1;RNASE4;UPP1;XBP1;CPEB4;MAP1LC3B;TNFRSF10B;SQSTM1;RAB33A;CADPS2;EIF2AK3;ATG13
GO:0019471	0.00189423	9.76092	0.568879	4	13	4-hydroxyproline metabolic process	ERO1L;P4HB;ERO1LB;ALDH4A1
GO:0050860	0.00189423	9.76092	0.568879	4	13	negative regulation of T cell receptor signaling pathway	LGALS3;PAWR;PRNP;CBLB
GO:0009092	0.00191237	Inf	0.0875199	2	2	homoserine metabolic process	CTH;CBS
GO:0019346	0.00191237	Inf	0.0875199	2	2	transsulfuration	CTH;CBS
GO:0031001	0.00191237	Inf	0.0875199	2	2	response to brefeldin A	HID1;MYDGF
GO:0048203	0.00191237	Inf	0.0875199	2	2	vesicle targeting, trans-Golgi to endosome	WIPI1;AP1AR
GO:0061394	0.00191237	Inf	0.0875199	2	2	regulation of transcription from RNA polymerase II promoter in response to arsenic-containing substance	ATF3;ATF4
GO:1903071	0.00191237	Inf	0.0875199	2	2	positive regulation of ER-associated ubiquitin-dependent protein catabolic process	XBP1;HERPUD1
GO:1990379	0.00191237	Inf	0.0875199	2	2	lipid transport across blood brain barrier	APOE;MFSD2A
GO:0015804	0.00198206	5.28034	1.35656	6	31	neutral amino acid transport	SLC1A4;SLC1A5;SLC3A2;SLC6A9;SLC7A5;SLC38A1
GO:0031325	0.00198901	1.33686	111.457	140	2547	positive regulation of cellular metabolic process	BCL2L11;PREB;PDIA6;NAMPT;RNF41;HAX1;HYOU1;CEBPG;TRIM16;PIM2;FAM129A;JDP2;IL31RA;NCOA7;ATF2;E2F7;CREB3L4;CTBP2;GADD45A;DDIT3;BHLHA15;AGTR1;S1PR1;LPAR1;EPAS1;EREG;ERN1;ETS2;FGF2;ATF6;SETX;CAMTA2;RHOQ;PPP1R15A;PARM1;HINFP;GNL3;NUPR1;GFPT1;SERP1;GCLC;ANG;MKX;GPER1;RNF180;GRB10;KLF15;SERTAD3;ANXA1;NRG1;HMOX1;HSPA5;HTR2B;ICAM1;APOE;IL1A;IL6;IL15;SLC27A1;DNAJB9;KITLG;ASNS;ATF3;ATF4;NFE2L1;NGF;NKX6-1;SLC…
GO:0070482	0.00199807	2.05226	11.9027	23	272	response to oxygen levels	NDRG1;HYOU1;LPAR1;EPAS1;TBL2;ANG;SLC2A8;HMOX1;ICAM1;MDM4;NCF2;SLC11A2;P4HB;PRKCE;BMP2;ADAM17;HSP90B1;VCAM1;VEGFA;CPEB4;AJUBA;STC2;LONP1
GO:0048193	0.00203617	2.12849	10.5024	21	240	Golgi vesicle transport	PREB;BET1;SEC23B;TMED2;RAB3IP;LYPLAL1;GOLGA4;BLOC1S3;LMAN1;WIPI1;AP1AR;SPIRE1;STX5;VCP;GCC1;COG3;USO1;COG1;DNAJC6;SEC24D;GOLGA5
GO:0001568	0.0020497	1.70969	24.0242	39	549	blood vessel development	NUS1;E2F7;DDIT3;TYMP;S1PR1;EPAS1;EPHB1;EREG;THSD7A;FGF2;ANG;LAMA1;ANXA3;HMOX1;APOE;IL1A;IL6;LOX;ERAP1;PKD1;PKD2;PLCD1;ROBO4;MYDGF;C1GALT1;RTN4;SAT1;KLF5;TAL1;BTG1;VEGFA;WARS;XBP1;ADM2;SGPL1;ACVR1;MTDH;EIF2AK3;RAPGEF2
GO:0009893	0.00208633	1.30653	139.2	170	3181	positive regulation of metabolic process	BCL2L11;PREB;PDIA6;NAMPT;RNF41;HAX1;HYOU1;CEBPG;TRIM16;PIM2;EVI5L;FAM129A;RAB3IP;DNAJC24;JDP2;IL31RA;NCOA7;ATF2;E2F7;CREB3L4;CTBP2;GADD45A;DDIT3;BHLHA15;AGTR1;S1PR1;LPAR1;EPAS1;EREG;ERN1;ETS2;FGF2;ATF6;SETX;ARHGAP26;CAMTA2;RHOQ;PPP1R15A;ALOX5AP;ELMOD2;RHBDD3;PARM1;HINFP;GNL3;GCH1;NUPR1;GFPT1;SERP1;GCLC;GCLM;ANG;MKX;GPER1;RNF180;ANK2;GRB10;KLF15;SERTAD3;ANXA1;NRG1;HMOX1;HSPA5;HTR2B;ICAM1;APOE;IL1A…
GO:0016053	0.0021476	2.0053	12.6904	24	290	organic acid biosynthetic process	UST;MTHFD2;CTH;SEPHS2;ALOX5AP;GCH1;GOT1;DSE;PSAT1;ANXA1;HSD17B4;SLC27A1;FADS3;ASNS;PNPLA8;PSPH;TRIB3;PYCR1;BCAT1;SHMT2;XBP1;ACSS1;ALDH4A1;CBS
GO:0046394	0.0021476	2.0053	12.6904	24	290	carboxylic acid biosynthetic process	UST;MTHFD2;CTH;SEPHS2;ALOX5AP;GCH1;GOT1;DSE;PSAT1;ANXA1;HSD17B4;SLC27A1;FADS3;ASNS;PNPLA8;PSPH;TRIB3;PYCR1;BCAT1;SHMT2;XBP1;ACSS1;ALDH4A1;CBS
GO:0001944	0.00218124	1.69092	24.8994	40	569	vasculature development	NUS1;E2F7;DDIT3;TYMP;S1PR1;EPAS1;EPHB1;EREG;THSD7A;FGF2;B9D1;ANG;LAMA1;ANXA3;HMOX1;APOE;IL1A;IL6;LOX;ERAP1;PKD1;PKD2;PLCD1;ROBO4;MYDGF;C1GALT1;RTN4;SAT1;KLF5;TAL1;BTG1;VEGFA;WARS;XBP1;ADM2;SGPL1;ACVR1;MTDH;EIF2AK3;RAPGEF2
GO:0072358	0.00229809	1.55005	37.9836	56	868	cardiovascular system development	NUS1;ATF2;E2F7;DDIT3;TYMP;S1PR1;EPAS1;EPHB1;EPOR;EREG;THSD7A;FGF2;B9D1;ANG;LAMA1;ANK2;ANXA3;NRG1;HMOX1;HTR2B;APOE;IL1A;IL6;LOX;NPY1R;ERAP1;PKD1;PKD2;PKP2;PLCD1;ROBO4;MYDGF;C1GALT1;RTN4;SAT1;BMP2;KLF5;TAL1;BTG1;VCAM1;VEGFA;WARS;XBP1;ZIC3;CRELD1;FAT4;ADM2;CALR;SETDB2;SGPL1;ACVR1;MTDH;EIF2AK3;ADAMTS1;MICAL2;RAPGEF2
GO:0072359	0.00229809	1.55005	37.9836	56	868	circulatory system development	NUS1;ATF2;E2F7;DDIT3;TYMP;S1PR1;EPAS1;EPHB1;EPOR;EREG;THSD7A;FGF2;B9D1;ANG;LAMA1;ANK2;ANXA3;NRG1;HMOX1;HTR2B;APOE;IL1A;IL6;LOX;NPY1R;ERAP1;PKD1;PKD2;PKP2;PLCD1;ROBO4;MYDGF;C1GALT1;RTN4;SAT1;BMP2;KLF5;TAL1;BTG1;VCAM1;VEGFA;WARS;XBP1;ZIC3;CRELD1;FAT4;ADM2;CALR;SETDB2;SGPL1;ACVR1;MTDH;EIF2AK3;ADAMTS1;MICAL2;RAPGEF2
GO:0006874	0.00230367	1.93409	14.222	26	325	cellular calcium ion homeostasis	CD55;DDIT3;AGTR1;S1PR1;LPAR1;TPCN2;FGF2;IBTK;GPER1;ANK2;ERO1L;HTR2B;APOE;NGF;ATP2A2;PKD1;PKD2;PLCG2;PRKCE;MCUR1;TAC1;HSP90B1;WFS1;CALR;STC2;HERPUD1
GO:0006979	0.00231196	1.90724	14.9659	27	342	response to oxidative stress	TXNIP;SRXN1;EPAS1;SETX;SLC7A11;GCLC;GCLM;ERO1L;ANXA1;HMOX1;APOE;IL6;ATF4;NFE2L1;NGF;SLC11A2;P4HB;PKD2;VIMP;PRNP;PYCR1;SELK;TXNRD1;XBP1;SESN2;STC2;LONP1
GO:0051641	0.00247234	1.31897	119.421	148	2729	cellular localization	BCL2L11;PREB;BET1;HAX1;TIMM44;SEC23B;UNC13B;RBCK1;TRIM16;TXNIP;SLMO1;OS9;TMED2;MID2;SEC63;XPOT;NUS1;RAB39B;RAB3IP;LYPLAL1;VPS37A;ATF2;DDIT3;DDOST;LCA5;BHLHA15;AGTR1;TPCN2;FGF2;SMG1;KIF13B;RHOQ;TRAM1;PPP1R15A;RAB38;FYN;RHBDD3;IBTK;BRPF3;SERP1;GOLGA4;ANG;HID1;GPER1;ANK2;CD274;PDIA3;SEC61A1;ERO1L;ANXA1;ANXA3;NRG1;HMOX1;HSPA5;HSPA9;HTR2B;RAB43;APOE;IL1A;IL6;MIA3;BLOC1S3;LMAN1;PIM3;NGF;NKX6-1;NPC1;ATP…
GO:1901137	0.00247508	1.59234	32.3386	49	739	carbohydrate derivative biosynthetic process	UST;PREB;NUS1;DDOST;DPAGT1;TYMP;ATP6V0A2;ST6GALNAC3;GFPT1;ST6GALNAC4;SERP1;GPER1;PDIA3;ALG5;GMPPB;GMPPA;DSE;HTR2B;APOE;SLC27A1;LMAN1;MGAT2;NPC1;PAWR;UBE2J1;PGM3;PIGA;ATP6V0A1;NANS;CSGALNACT2;EDEM2;UGGT1;C1GALT1;RPN1;UAP1;UGCG;UPP1;VCP;MOGS;ALG12;CALR;CANX;COG3;MAGT1;SYVN1;ALG2;DERL3;EDEM1;SEC24D
GO:0060548	0.00253894	1.54204	38.1587	56	872	negative regulation of cell death	HYOU1;RBCK1;PIM2;IL31RA;CTH;UNC5B;FGF2;SETX;FYN;GCLC;GCLM;ANXA1;NRG1;HMOX1;HSPA5;HSPA9;HTR2B;ICAM1;APOE;IL1A;IL6;LGALS3;PIM3;MDM4;KITLG;ASNS;ATF4;NGF;NPC1;PLCG2;POR;VIMP;PRKCZ;MYDGF;DNAJC3;PRNP;PYCR1;BCL2L2;SIAH2;SUPV3L1;HSP90B1;VEGFA;WFS1;XBP1;ELL3;CPEB4;RHBDD1;SYVN1;CBX4;SQSTM1;TAX1BP1;TNFSF18;ACVR1;MTDH;EIF2AK3;HERPUD1
GO:0036499	0.00255868	16.4537	0.30632	3	7	PERK-mediated unfolded protein response	DDIT3;PPP1R15A;ATF4
GO:0046349	0.00255868	16.4537	0.30632	3	7	amino sugar biosynthetic process	GFPT1;PGM3;UAP1
GO:0051235	0.00261064	2.08031	10.7212	21	245	maintenance of location	OS9;SLC30A7;DDIT3;TPCN2;FBN2;FGF2;IBTK;PDIA3;ERO1L;HSPA5;HTR2B;APOE;IL6;PKD1;PKD2;PLCG2;PRKCE;SPTBN4;HSP90B1;CALR;AP3D1
GO:0044710	0.00265597	1.25629	220.463	255	5038	single-organism metabolic process	OCLN;UST;PREB;NAMPT;RNF41;CCNO;HAX1;CEBPG;TRIM16;MTHFD2;NUS1;EXOSC6;SERPINA3;CYP2R1;DNAJC24;JDP2;ACOT4;TARSL2;IL31RA;JMY;ATF2;ADAMTS14;SRXN1;E2F7;CTBP2;CTH;CTNS;FAM132B;CYB561;CD55;ALDH1L2;ECI1;AKR1C1;GADD45A;DDOST;DPAGT1;AGTR1;TYMP;LPAR1;LDHD;EPHB1;EREG;EYA4;ERN1;FAAH;ALKBH3;LEMD2;DAGLB;FECH;FGF2;SEPHS2;NT5C2;SMG1;SETX;ATP6V0A2;PPP1R15A;GABARAPL1;SDF2L1;ALOX5AP;ST6GALNAC3;RHBDD3;HINFP;GARS;GBE1;…
GO:0071333	0.00274485	3.10717	3.54455	10	81	cellular response to glucose stimulus	ERN1;GPER1;ICAM1;PIM3;PCK2;SYBU;PRKCE;VCAM1;XBP1;C2CD2L
GO:1901522	0.00275921	6.10564	1.00648	5	23	positive regulation of transcription from RNA polymerase II promoter involved in cellular response to chemical stimulus	ATF6;ATF4;BMP2;VEGFA;XBP1
GO:0006612	0.00283159	2.26796	8.00807	17	183	protein targeting to membrane	TMED2;SEC63;RAB3IP;DDOST;TRAM1;ANK2;SEC61A1;SRPRB;RPN1;RPS17;SRP19;SRPR;SSR1;SSR3;CACNB1;SEC11C;SPCS2
GO:2001237	0.00287616	2.89061	4.15719	11	95	negative regulation of extrinsic apoptotic signaling pathway	UNC5B;FYN;GCLC;GCLM;NRG1;HMOX1;ICAM1;IL1A;LGALS3;SIAH2;ACVR1
GO:0033500	0.00299667	2.25423	8.05183	17	184	carbohydrate homeostasis	BHLHA15;ERN1;GPER1;HK2;ICAM1;IL6;PIM3;PCK2;SYBU;PRKCE;ERO1LB;VCAM1;WFS1;XBP1;HKDC1;SESN2;C2CD2L
GO:0042593	0.00299667	2.25423	8.05183	17	184	glucose homeostasis	BHLHA15;ERN1;GPER1;HK2;ICAM1;IL6;PIM3;PCK2;SYBU;PRKCE;ERO1LB;VCAM1;WFS1;XBP1;HKDC1;SESN2;C2CD2L
GO:0007249	0.00301678	2.05241	10.8525	21	248	I-kappaB kinase/NF-kappaB signaling	RBCK1;PIM2;MID2;CTH;LPAR1;ZDHHC17;FYN;HMOX1;HTR2B;IL1A;PPM1B;PRKCE;RELB;CARD9;AZI2;AJUBA;TRADD;TNFRSF10B;SQSTM1;MTDH;TIFA
GO:0032879	0.00324808	1.34425	91.9834	117	2102	regulation of localization	BCL2L11;RNF41;HAX1;UNC13B;RBCK1;TRIM16;SLMO1;OS9;CLCN3;CLCN7;LYPLAL1;FAM132B;DDIT3;AGTR1;S1PR1;LPAR1;CELSR3;TPCN2;FGF2;AAK1;RHOQ;FLRT2;FYN;RHBDD3;IBTK;B9D1;SERP1;GLRX;ANG;LAMA1;GPER1;ANK2;GRB10;CD274;CXCL2;PDIA3;ERO1L;ANXA1;ANXA3;NRG1;HK2;HMOX1;HSPA5;HTR2B;ICAM1;NAT8L;APOE;IL1A;IL6;MIA3;KCNS1;ARHGAP5;LGALS3;PIM3;ATF4;NGF;NKX6-1;ATP2A2;DDR2;PCK2;SARAF;PKD1;PKD2;PKP2;PLCG2;ROBO4;LZTFL1;PPM1B;GOLPH3…
GO:0071331	0.00328784	3.02165	3.63207	10	83	cellular response to hexose stimulus	ERN1;GPER1;ICAM1;PIM3;PCK2;SYBU;PRKCE;VCAM1;XBP1;C2CD2L
GO:0006812	0.0033786	1.49241	42.8847	61	980	cation transport	SLC12A7;SLC5A10;SLC30A7;DDIT3;BHLHA15;TPCN2;FGF2;SLC9A8;ZDHHC17;ATP6V0A2;FYN;IBTK;GLRX;GPER1;ANK2;ERO1L;HTR2B;ICAM1;NAT8L;KCNT2;KCNS1;LGALS3;ATF4;NGF;ATP2A2;SLC11A2;ATP2B1;SARAF;PKD1;PKD2;PKP2;PLCG2;ATP6V0A1;CNNM2;TMCO3;SCN3B;PRKCE;PRNP;CACHD1;SPTBN4;SLC4A5;SELK;SCN8A;SCN9A;MCUR1;SLC1A4;SLC1A5;SLC3A2;SLC6A9;SLC7A1;SLC7A2;BEST1;WFS1;XBP1;CACNB1;SLC38A1;MAGT1;SLC10A7;SLC41A2;STC2;SLC33A1
GO:0031667	0.00341842	1.78575	17.679	30	404	response to nutrient levels	DDIT3;BHLHA15;ERN1;GABARAPL1;TBL2;HMOX1;HSPA5;ICAM1;APOE;IL6;IL15;ASNS;ATF4;NPC1;POR;WIPI1;PSPH;RNASE4;UPP1;VCAM1;XBP1;CPEB4;SPX;MAP1LC3B;STC2;SQSTM1;RAB33A;CADPS2;EIF2AK3;ATG13
GO:0071326	0.00358962	2.98063	3.67583	10	84	cellular response to monosaccharide stimulus	ERN1;GPER1;ICAM1;PIM3;PCK2;SYBU;PRKCE;VCAM1;XBP1;C2CD2L
GO:0006418	0.00360482	3.951	2.01296	7	46	tRNA aminoacylation for protein translation	TARSL2;GARS;IARS;MARS;SARS;WARS;CARS
GO:0048518	0.00363071	1.24715	216.874	250	4956	positive regulation of biological process	BCL2L11;CDH4;PREB;CDH15;PDIA6;NAMPT;RNF41;NDRG1;HAX1;UNC13B;HYOU1;CEBPG;RBCK1;TRIM16;TXNIP;SLMO1;PNMA2;PIM2;MID2;EVI5L;FAM129A;RAB3IP;DNAJC24;JDP2;TMEM198;IL31RA;JMY;NCOA7;ATF2;E2F7;CREB3L4;CTBP2;CTH;FAM132B;CD55;GADD45A;DDIT3;BHLHA15;AGTR1;S1PR1;LPAR1;EPAS1;EPHB1;EREG;ERN1;ETS2;UNC5B;FBN2;FGF2;PPM1E;AAK1;ATF6;SETX;ARHGAP26;CAMTA2;ZDHHC17;RHOQ;PPP1R15A;IL17RA;ALOX5AP;FYN;ELMOD2;RHBDD3;PARM1;HINFP…
GO:0044283	0.00374916	1.73853	19.3419	32	442	small molecule biosynthetic process	UST;MTHFD2;CYP2R1;CTH;DPAGT1;FGF2;SEPHS2;ALOX5AP;GCH1;GOT1;GPER1;DSE;PSAT1;ANXA1;HSD17B4;APOE;SLC27A1;FADS3;ASNS;PNPLA8;PLCG2;POR;PSPH;TRIB3;PYCR1;BCAT1;SHMT2;BMP2;XBP1;ACSS1;ALDH4A1;CBS
GO:0055074	0.00375576	1.85801	14.7471	26	337	calcium ion homeostasis	CD55;DDIT3;AGTR1;S1PR1;LPAR1;TPCN2;FGF2;IBTK;GPER1;ANK2;ERO1L;HTR2B;APOE;NGF;ATP2A2;PKD1;PKD2;PLCG2;PRKCE;MCUR1;TAC1;HSP90B1;WFS1;CALR;STC2;HERPUD1
GO:1990138	0.00391296	2.9407	3.71959	10	85	neuron projection extension	CDH4;GOLGA4;APOE;LAMB2;NGF;NKX6-1;CDKL3;PRKCZ;RTN4;VEGFA
GO:0031659	0.00396126	13.1621	0.350079	3	8	positive regulation of cyclin-dependent protein serine/threonine kinase activity involved in G1/S transition of mitotic cell cycle	PKD1;PKD2;ADAM17
GO:0045719	0.00396126	13.1621	0.350079	3	8	negative regulation of glycogen biosynthetic process	GFPT1;GRB10;VIMP
GO:1902237	0.00396126	13.1621	0.350079	3	8	positive regulation of endoplasmic reticulum stress-induced intrinsic apoptotic signaling pathway	BCL2L11;DDIT3;EIF2AK3
GO:0032436	0.00398272	3.45519	2.58184	8	59	positive regulation of proteasomal ubiquitin-dependent protein catabolic process	GCLC;RNF180;TRIB3;VCP;XBP1;AXIN1;ZFAND2A;HERPUD1
GO:0061077	0.00407915	3.85197	2.05672	7	47	chaperone-mediated protein folding	DNAJC24;FKBP2;ERO1L;FKBP14;CALR;CANX;PDIA4
GO:0044249	0.00413641	1.23556	246.412	280	5631	cellular biosynthetic process	ABCB6;UST;PREB;NAMPT;RNF41;EIF1B;APBB3;HAX1;CEBPG;RBCK1;TRIM16;TXNIP;ZNF274;MTHFD2;PIM2;MID2;NUS1;FAM129A;CYP2R1;DNAJC24;JDP2;TARSL2;IL31RA;JMY;NCOA7;ATF2;E2F7;ZNF558;ZNF555;CREB3L4;CTBP2;CTH;CTNS;NFXL1;ZXDB;ZNF550;DDIT3;DDOST;ZNF467;BHLHA15;DPAGT1;RCAN1;TYMP;S1PR1;EIF5;EPAS1;EREG;EYA4;ERN1;ETS2;DAGLB;FECH;FGF2;ZHX2;ATF6;SEPHS2;ELL2;SETX;CAMTA2;ZDHHC17;RHOQ;TRAM1;ATP6V0A2;PPP1R15A;ALOX5AP;FTSJ1;S…
GO:1902580	0.00420012	1.44987	48.4422	67	1107	single-organism cellular localization	BCL2L11;PREB;HAX1;TIMM44;UNC13B;RBCK1;TXNIP;SLMO1;TMED2;SEC63;RAB3IP;LYPLAL1;DDOST;BHLHA15;RHOQ;TRAM1;RAB38;GOLGA4;GPER1;ANK2;PDIA3;SEC61A1;NRG1;HMOX1;HSPA9;APOE;IL6;BLOC1S3;NPC1;PKD1;PKD2;PKP2;LZTFL1;PPM1B;MSTO1;SCN3B;PRKCZ;SPIRE1;SPTBN4;SLC4A5;SRPRB;RHOU;RPN1;RPS17;SRP19;SRPR;SSR1;SSR3;STX3;UGCG;XBP1;CACNB1;PLEKHF1;GCC1;CANX;AXIN1;SYTL1;CBLB;AP3D1;SYT7;SEC11C;CADPS2;RAPGEF2;ATG13;SPCS2;MAGI2;SE…
GO:2001242	0.00429191	2.38028	6.30143	14	144	regulation of intrinsic apoptotic signaling pathway	BCL2L11;HYOU1;DDIT3;P4HB;VIMP;RAD9A;BCL2L2;WFS1;XBP1;PLEKHF1;ELL3;SYVN1;EIF2AK3;HERPUD1
GO:0043123	0.00433828	2.22634	7.65799	16	175	positive regulation of I-kappaB kinase/NF-kappaB signaling	RBCK1;PIM2;MID2;CTH;LPAR1;ZDHHC17;FYN;HMOX1;HTR2B;IL1A;PRKCE;CARD9;AJUBA;TRADD;TNFRSF10B;MTDH
GO:0036293	0.00436651	1.98152	11.2025	21	256	response to decreased oxygen levels	NDRG1;HYOU1;EPAS1;TBL2;ANG;SLC2A8;HMOX1;ICAM1;MDM4;SLC11A2;P4HB;PRKCE;BMP2;ADAM17;HSP90B1;VCAM1;VEGFA;CPEB4;AJUBA;STC2;LONP1
GO:0065008	0.00443955	1.27699	140.776	169	3217	regulation of biological quality	BCL2L11;CDH4;ABCB6;PDIA6;HAX1;UNC13B;CEBPG;SLC12A7;OS9;PIM2;NUS1;CLCN3;SERPINA3;IL31RA;JMY;CPA3;ATF2;SLC30A7;FAM132B;CD55;AKR1C1;DDIT3;LCA5;BHLHA15;AGTR1;S1PR1;LPAR1;EPAS1;EPHB1;ERN1;TPCN2;FBN2;DAGLB;FECH;FGF2;AAK1;ERP44;SLC9A8;RHOQ;ATP6V0A2;SLC7A11;RAB38;FYN;IBTK;GCH1;BRPF3;SERP1;GCLC;GCLM;GLRX;GOLGA4;GOT1;ANG;METRNL;GPER1;ANK2;PDIA3;ERO1L;ANXA1;HK2;HMOX1;HSD17B4;HSPA5;HTR2B;IARS;ICAM1;NAT8L;APO…
GO:0060402	0.00449895	2.57221	5.03239	12	115	calcium ion transport into cytosol	DDIT3;TPCN2;FGF2;IBTK;GPER1;ANK2;ERO1L;HTR2B;NGF;PKD2;PLCG2;PRKCE
GO:0090150	0.0046044	1.8507	14.222	25	325	establishment of protein localization to membrane	BCL2L11;TMED2;SEC63;RAB3IP;LYPLAL1;DDOST;RHOQ;TRAM1;GOLGA4;GPER1;ANK2;SEC61A1;NPC1;PKP2;SPTBN4;SRPRB;RPN1;RPS17;SRP19;SRPR;SSR1;SSR3;CACNB1;SEC11C;SPCS2
GO:0006575	0.00461627	2.09778	9.10207	18	208	cellular modified amino acid metabolic process	OCLN;MTHFD2;CTH;CTNS;ALDH1L2;SEPHS2;GCH1;OPLAH;GCLC;GCLM;ERO1L;SLC27A1;P4HB;ERO1LB;SHMT2;PLA2G12A;ALDH4A1;CBS
GO:0060401	0.00482425	2.54731	5.07615	12	116	cytosolic calcium ion transport	DDIT3;TPCN2;FGF2;IBTK;GPER1;ANK2;ERO1L;HTR2B;NGF;PKD2;PLCG2;PRKCE
GO:1901135	0.00487918	1.43527	49.6238	68	1134	carbohydrate derivative metabolic process	OCLN;UST;PREB;NUS1;CTNS;AKR1C1;DDOST;DPAGT1;TYMP;FGF2;NT5C2;ERP44;ATP6V0A2;ST6GALNAC3;GFPT1;ST6GALNAC4;SERP1;GPER1;PDIA3;ALG5;GMPPB;GMPPA;DSE;HEXA;HK2;HTR2B;APOE;IL15;SLC27A1;LMAN1;MGAT2;NPC1;PAWR;UBE2J1;PGM3;PIGA;PKD2;ATP6V0A1;NANS;CSGALNACT2;EDEM2;PSAP;UGGT1;C1GALT1;PTX3;RPN1;FN3K;BMP2;UAP1;UGCG;UPP1;VCP;VEGFA;MOGS;ALG12;CEP290;HKDC1;CALR;PLA2G12A;CANX;COG3;MAGT1;SYVN1;ALG2;PDE5A;DERL3;EDEM1;SE…
GO:0030516	0.00490075	3.32438	2.66936	8	61	regulation of axon extension	CDH4;GOLGA4;APOE;NGF;NKX6-1;CDKL3;RTN4;VEGFA
GO:0043069	0.00492892	1.51091	36.0144	52	823	negative regulation of programmed cell death	HYOU1;RBCK1;PIM2;IL31RA;CTH;UNC5B;SETX;FYN;GCLC;GCLM;ANXA1;NRG1;HMOX1;HSPA5;HSPA9;HTR2B;ICAM1;APOE;IL1A;IL6;LGALS3;PIM3;MDM4;KITLG;ASNS;NGF;PLCG2;POR;VIMP;PRKCZ;MYDGF;DNAJC3;PRNP;BCL2L2;SIAH2;SUPV3L1;HSP90B1;VEGFA;WFS1;XBP1;ELL3;CPEB4;RHBDD1;SYVN1;CBX4;SQSTM1;TAX1BP1;TNFSF18;ACVR1;MTDH;EIF2AK3;HERPUD1
GO:0051090	0.0051018	1.81047	15.0972	26	345	regulation of sequence-specific DNA binding transcription factor activity	RNF41;CEBPG;RBCK1;MID2;JMY;ATF2;CTH;DDIT3;ANXA3;HMOX1;ICAM1;IL6;TRIM37;NFKBIB;NGF;NKX6-1;DDR2;PRKCZ;PRNP;EDA2R;VEGFA;WFS1;TRADD;TAX1BP1;TNFSF18;MTDH
GO:0030641	0.00516785	3.66808	2.14424	7	49	regulation of cellular pH	CLCN3;SLC9A8;ATP6V0A2;RAB38;MAFG;ATP6V0A1;SLC4A5
GO:0043038	0.00516785	3.66808	2.14424	7	49	amino acid activation	TARSL2;GARS;IARS;MARS;SARS;WARS;CARS
GO:0043039	0.00516785	3.66808	2.14424	7	49	tRNA aminoacylation	TARSL2;GARS;IARS;MARS;SARS;WARS;CARS
GO:0016049	0.00519083	1.72888	18.2041	30	416	cell growth	CDH4;AGTR1;NUPR1;GOLGA4;SEC61A1;SERTAD3;OSGIN1;NRG1;APOE;IL6;LAMB2;NGF;NKX6-1;DERL2;ZNF639;CDKL3;MEX3C;ST7L;EAF2;PRKCZ;RTN4;PAPPA2;TSPYL2;SLC3A2;SUPV3L1;ADAM17;BTG1;VEGFA;XBP1;JADE1
GO:1903825	0.00544313	2.79109	3.89463	10	89	organic acid transmembrane transport	SLC7A11;SLC16A12;MPC1;SLC1A4;SLC1A5;SLC6A9;SLC7A1;SLC7A2;SLC7A5;SLC38A1
GO:0043558	0.0054844	6.75583	0.743919	4	17	regulation of translational initiation in response to stress	FECH;PPP1R15A;DNAJC3;EIF2AK3
GO:0050858	0.0054844	6.75583	0.743919	4	17	negative regulation of antigen receptor-mediated signaling pathway	LGALS3;PAWR;PRNP;CBLB
GO:0019344	0.0055702	43.8235	0.13128	2	3	cysteine biosynthetic process	CTH;CBS
GO:0070814	0.0055702	43.8235	0.13128	2	3	hydrogen sulfide biosynthetic process	CTH;CBS
GO:1902031	0.0055702	43.8235	0.13128	2	3	regulation of NADP metabolic process	ME1;ME2
GO:2001181	0.0055702	43.8235	0.13128	2	3	positive regulation of interleukin-10 secretion	CD274;PRKCZ
GO:0015711	0.00566134	1.75298	16.7601	28	383	organic anion transport	SLC35B1;UNC13B;SLMO1;CTNS;FAM132B;AKR1C1;SLC7A11;ANXA1;APOE;SLC27A1;CA13;SLC16A12;PNPLA8;SLMO2;MPC1;SLC4A5;SLC1A4;SLC1A5;SLC3A2;SLC6A9;SLC7A1;SLC7A2;SLC52A2;SPX;SLC7A5;SLC38A1;MFSD2A;SLC33A1
GO:0043603	0.00570061	1.89819	12.209	22	279	cellular amide metabolic process	NAMPT;MTHFD2;CPA3;CTNS;ALDH1L2;ST6GALNAC3;GCH1;OPLAH;GCLC;GCLM;APOE;ASNS;NGF;ERO1LB;SHMT2;UGCG;NSMAF;SGPL1;SEC11C;CERS5;ORMDL1;SPCS2
GO:0031657	0.00574984	10.9677	0.393839	3	9	regulation of cyclin-dependent protein serine/threonine kinase activity involved in G1/S transition of mitotic cell cycle	PKD1;PKD2;ADAM17
GO:0035646	0.00574984	10.9677	0.393839	3	9	endosome to melanosome transport	RAB38;BLOC1S3;AP3D1
GO:0038180	0.00574984	10.9677	0.393839	3	9	nerve growth factor signaling pathway	NGF;RAPGEF2;MAGI2
GO:0043485	0.00574984	10.9677	0.393839	3	9	endosome to pigment granule transport	RAB38;BLOC1S3;AP3D1
GO:0048280	0.00574984	10.9677	0.393839	3	9	vesicle fusion with Golgi apparatus	BET1;STX5;USO1
GO:0048311	0.00574984	10.9677	0.393839	3	9	mitochondrion distribution	BHLHA15;MSTO1;SLC4A5
GO:0048757	0.00574984	10.9677	0.393839	3	9	pigment granule maturation	RAB38;BLOC1S3;AP3D1
GO:1900745	0.00574984	10.9677	0.393839	3	9	positive regulation of p38MAPK cascade	GADD45A;BMP2;VEGFA
GO:2000674	0.00574984	10.9677	0.393839	3	9	regulation of type B pancreatic cell apoptotic process	IL6;NGF;WFS1
GO:1901800	0.00657108	3.14568	2.80064	8	64	positive regulation of proteasomal protein catabolic process	GCLC;RNF180;TRIB3;VCP;XBP1;AXIN1;ZFAND2A;HERPUD1
GO:0007009	0.00661736	1.97511	10.1523	19	232	plasma membrane organization	NDRG1;TMED2;LYPLAL1;ARHGAP26;RHOQ;SERP1;GOLGA4;GPER1;ANK2;PKP2;LZTFL1;SCN3B;PRKCZ;SPTBN4;STX3;PLEKHF1;FAT4;SYT7;RAPGEF2
GO:0060560	0.00662828	2.18119	7.30791	15	167	developmental growth involved in morphogenesis	CDH4;S1PR1;GOLGA4;APOE;LAMB2;MMP13;NGF;NKX6-1;DDR2;CDKL3;POR;PRKCZ;RTN4;VEGFA;MAGI2
GO:0048199	0.00672917	4.7768	1.22528	5	28	vesicle targeting, to, from or within Golgi	PREB;TMED2;WIPI1;AP1AR;SEC24D
GO:0042221	0.00674957	1.24456	167.732	196	3833	response to chemical	BCL2L11;CDH4;PREB;PDIA6;NAMPT;CCNO;NDRG1;PGRMC2;HAX1;HYOU1;TRIM16;TXNIP;FBXO32;CYP2R1;GJD3;IL31RA;CREB3L4;CTH;CD55;AKR1C1;DDIT3;DDOST;BHLHA15;AGTR1;TYMP;S1PR1;LPAR1;EPAS1;EPHB1;EPOR;EREG;ERN1;ABCA3;UNC5B;FBN2;FECH;FGF2;PPM1E;ATF6;SETX;ERP44;RHOQ;ATP6V0A2;PPP1R15A;SLC7A11;SDF2L1;IL17RA;FLRT3;FLRT2;ALOX5AP;FYN;RHBDD3;GCH1;NUPR1;TBL2;GFPT1;OPLAH;SERP1;GCLC;GCLM;RPS6KA6;GOT1;ANG;HID1;LAMA1;GPER1;ANK2…
GO:1900101	0.0068107	6.27287	0.787679	4	18	regulation of endoplasmic reticulum unfolded protein response	BCL2L11;ERN1;PPP1R15A;XBP1
GO:1901564	0.00686468	1.36218	65.3336	85	1493	organonitrogen compound metabolic process	OCLN;ABCB6;UST;NAMPT;MTHFD2;TARSL2;CPA3;CTH;CTNS;ALDH1L2;TYMP;EPAS1;FECH;FGF2;SEPHS2;NT5C2;ATP6V0A2;ST6GALNAC3;GARS;GCH1;GFPT1;OPLAH;GCLC;GCLM;GOT1;GPER1;RNF180;DSE;PSAT1;ERO1L;HEXA;HMOX1;HTR2B;IARS;APOE;IL15;SLC27A1;MARS;ME1;ME2;ALDH6A1;ASNS;ATF4;NFE2L1;NGF;SLC11A2;P4HB;PNPLA8;PCK2;PKD2;ATP6V0A1;SMOX;NMRK1;MOCOS;CSGALNACT2;CARKD;PSAP;ERO1LB;PSPH;PYCR1;BCAT1;SARS;SAT1;FN3K;SHMT2;SLC7A2;UGCG;UPP1;…
GO:0042398	0.00719157	3.42288	2.27552	7	52	cellular modified amino acid biosynthetic process	MTHFD2;SEPHS2;GCH1;OPLAH;GCLC;GCLM;SLC27A1
GO:0044248	0.00719656	1.33466	76.186	97	1741	cellular catabolic process	RNF41;HAX1;RBCK1;OS9;PIM2;EXOSC6;CYP2R1;ACOT4;VPS37A;CTH;ALDH1L2;ECI1;DDIT3;TYMP;ERN1;FAAH;ZHX2;NT5C2;SMG1;KIAA0368;GABARAPL1;SDF2L1;FBXO10;ERLEC1;GCLC;GOT1;RNF180;USP25;HEXA;HMOX1;HSD17B4;HSPA5;HTR2B;APOE;DNAJB9;ALDH6A1;NPC1;CISD2;PNPLA8;DERL2;FAM13B;MEX3C;UBE2J1;PKD1;PLCG2;RAB24;DNAJC10;POR;USP53;WIPI1;LARP1B;TMEM39A;VIMP;DNAJC3;TRIB3;BCAT1;RAD9A;RPS17;SEL1L;FBXW4;SIAH2;SLC1A4;UPF3B;SUPV3L1;HSP…
GO:0071322	0.00740552	2.65589	4.06967	10	93	cellular response to carbohydrate stimulus	ERN1;GPER1;ICAM1;PIM3;PCK2;SYBU;PRKCE;VCAM1;XBP1;C2CD2L
GO:0032268	0.00740854	1.31497	86.2071	108	1970	regulation of cellular protein metabolic process	BCL2L11;PREB;PDIA6;EIF1B;HAX1;HYOU1;FAM129A;SERPINA3;JDP2;IL31RA;CCNYL1;GADD45A;DDIT3;AGTR1;LPAR1;EIF5;EREG;ERN1;FECH;FGF2;PPM1E;ATF6;PPP1R15A;IBTK;NUPR1;GFPT1;CNPPD1;SERP1;GCLC;RPS6KA6;ANG;GPER1;RNF180;MKNK2;KLF15;USP25;NRG1;HSPA5;HTR2B;IARS;ICAM1;APOE;IL6;IL15;SLC27A1;DNAJB9;KITLG;ASNS;ATF3;ATF4;NGF;SLC11A2;DDR2;DNAJB11;SERPINB8;PKD1;PKD2;DNAJC10;POR;FKBP14;WIPI1;LARP6;PRKCE;PRKCZ;MYDGF;DNAJC3;…
GO:0032880	0.00757148	1.48485	35.1392	50	803	regulation of protein localization	BCL2L11;HAX1;RBCK1;TRIM16;SLMO1;OS9;LYPLAL1;CELSR3;AAK1;RHOQ;FYN;RHBDD3;B9D1;SERP1;ANG;GPER1;CD274;PDIA3;ANXA1;NRG1;HSPA5;HTR2B;IL1A;IL6;PIM3;NKX6-1;PCK2;PKD1;PKD2;LZTFL1;PPM1B;GOLPH3L;SYBU;PRKCE;PRKCZ;PRNP;RHOU;DNAJC1;STX3;UGCG;VEGFA;XBP1;CEP290;AXIN1;SYT7;SEC11C;EIF2AK3;ATG13;SPCS2;C2CD2L
GO:0001666	0.00760886	1.90919	11.0275	20	252	response to hypoxia	NDRG1;HYOU1;EPAS1;TBL2;ANG;SLC2A8;HMOX1;ICAM1;MDM4;SLC11A2;P4HB;PRKCE;BMP2;ADAM17;HSP90B1;VCAM1;VEGFA;AJUBA;STC2;LONP1
GO:0007204	0.00779499	1.98157	9.58343	18	219	positive regulation of cytosolic calcium ion concentration	CD55;DDIT3;AGTR1;S1PR1;LPAR1;TPCN2;FGF2;IBTK;GPER1;ANK2;ERO1L;HTR2B;NGF;PKD1;PKD2;PLCG2;PRKCE;TAC1
GO:0033028	0.00784411	4.57747	1.26904	5	29	myeloid cell apoptotic process	ANXA1;IL6;KITLG;VIMP;ADAM17
GO:1903523	0.00784411	4.57747	1.26904	5	29	negative regulation of blood circulation	ATP2A2;SPTBN4;TAC1;SPX;PDE5A
GO:0006869	0.00786256	1.83993	12.5591	22	287	lipid transport	SLMO1;OSBPL6;NUS1;STARD4;FAM132B;AKR1C1;AGTR1;ABCA3;ESYT1;ABCA5;ANXA1;APOE;SLC27A1;NPC1;OSBP;PNPLA8;SLMO2;PSAP;TAC1;VLDLR;SPX;MFSD2A
GO:0033365	0.00788437	1.50003	32.6887	47	747	protein localization to organelle	BCL2L11;HAX1;TIMM44;RBCK1;TXNIP;SLMO1;OS9;MID2;SEC63;RAB3IP;DDOST;TRAM1;PPP1R15A;FYN;GOLGA4;ANK2;PDIA3;SEC61A1;NRG1;HSPA5;HSPA9;IL6;PKD1;PKD2;LZTFL1;PPM1B;SRPRB;RHOU;RPN1;RPS17;SRP19;SRPR;SSR1;SSR3;UGCG;VEGFA;XBP1;GCC1;CALR;AXIN1;COG3;CBLB;AP3D1;SEC11C;EIF2AK3;ATG13;SPCS2
GO:0010459	0.00794917	9.40032	0.437599	3	10	negative regulation of heart rate	SPTBN4;TAC1;SPX
GO:0010998	0.00794917	9.40032	0.437599	3	10	regulation of translational initiation by eIF2 alpha phosphorylation	FECH;DNAJC3;EIF2AK3
GO:0032429	0.00794917	9.40032	0.437599	3	10	regulation of phospholipase A2 activity	AGTR1;ANG;ANXA1
GO:0035437	0.00794917	9.40032	0.437599	3	10	maintenance of protein localization in endoplasmic reticulum	OS9;PDIA3;HSPA5
GO:0043619	0.00794917	9.40032	0.437599	3	10	regulation of transcription from RNA polymerase II promoter in response to oxidative stress	EPAS1;HMOX1;ATF4
GO:0070874	0.00794917	9.40032	0.437599	3	10	negative regulation of glycogen metabolic process	GFPT1;GRB10;VIMP
GO:0097050	0.00794917	9.40032	0.437599	3	10	type B pancreatic cell apoptotic process	IL6;NGF;WFS1
GO:0034101	0.00817198	2.47544	4.76983	11	109	erythrocyte homeostasis	CEBPG;EPAS1;FECH;HMOX1;NFE2L1;SLC11A2;RPS17;TAL1;TCEA1;VEGFA;DYRK3
GO:0050714	0.00818804	2.12471	7.48295	15	171	positive regulation of protein secretion	TRIM16;SERP1;ANG;GPER1;CD274;HTR2B;IL1A;IL6;NKX6-1;PCK2;GOLPH3L;PRKCE;PRKCZ;XBP1;C2CD2L
GO:0044237	0.00824982	1.21181	423.815	455	9685	cellular metabolic process	BCL2L11;OCLN;ABCB6;UST;PREB;PDIA6;NAMPT;MBNL2;RNF41;EIF1B;APBB3;CCNO;HAX1;TIMM44;HYOU1;CEBPG;RBCK1;TRIM16;TXNIP;ZNF274;MTHFD2;OS9;PIM2;MID2;FICD;FBXO32;NUS1;FAM129A;EXOSC6;CLK1;SERPINA3;CYP2R1;DNAJC24;JDP2;ACOT4;TARSL2;LYPLAL1;IL31RA;JMY;NCOA7;CPA3;VPS37A;ATF2;E2F7;ZNF558;ZNF555;CREB3L4;CTBP2;SLC30A7;CTH;CTNS;FAM132B;CCNYL1;NFXL1;PPM1K;CYB561;ZXDB;ALDH1L2;ZNF550;ECI1;AKR1C1;GADD45A;DDIT3;DDOST;DC…
GO:0046653	0.00833293	5.85431	0.831439	4	19	tetrahydrofolate metabolic process	MTHFD2;ALDH1L2;GCH1;SHMT2
GO:0044802	0.00835109	1.48189	34.4828	49	788	single-organism membrane organization	BCL2L11;PREB;BET1;NDRG1;TMED2;SEC63;RAB3IP;LYPLAL1;ATF2;DDOST;SAMD9L;ARHGAP26;RHOQ;TRAM1;RAB38;SERP1;GOLGA4;GPER1;ANK2;SEC61A1;ANXA1;APOE;NPC1;PKP2;LZTFL1;SCN3B;PRKCZ;SPTBN4;SRPRB;RPN1;RPS17;SRP19;SRPR;SSR1;SSR3;STX3;STX5;CACNB1;PLEKHF1;FAT4;SYTL1;USO1;AP3D1;SYT7;SEC11C;RAPGEF2;SPCS2;MAGI2;SEC24D
GO:0051055	0.00836441	3.76926	1.79416	6	41	negative regulation of lipid biosynthetic process	GPER1;APOE;SLC27A1;TRIB3;BMP2;ORMDL1
GO:0021700	0.00852848	1.96179	9.67094	18	221	developmental maturation	DDIT3;BHLHA15;S1PR1;EPAS1;EREG;RAB38;ANG;IL15;BLOC1S3;NGF;NKX6-1;SPTBN4;BMP2;TAL1;VEGFA;XBP1;FAT4;AP3D1
GO:1903008	0.00853445	2.05635	8.22687	16	188	organelle disassembly	HAX1;GABARAPL1;CISD2;FAM13B;MEX3C;WIPI1;LARP1B;TMEM39A;SLC1A4;STX5;ALPK1;ITPKC;MAP1LC3B;SUPT3H;SQSTM1;ATG13
GO:0009991	0.00869989	1.65833	18.9043	30	432	response to extracellular stimulus	DDIT3;BHLHA15;ERN1;GABARAPL1;TBL2;HMOX1;HSPA5;ICAM1;APOE;IL6;IL15;ASNS;ATF4;NPC1;POR;WIPI1;PSPH;RNASE4;UPP1;VCAM1;XBP1;CPEB4;SPX;MAP1LC3B;STC2;SQSTM1;RAB33A;CADPS2;EIF2AK3;ATG13
GO:0048675	0.00877217	2.75354	3.54455	9	81	axon extension	CDH4;GOLGA4;APOE;LAMB2;NGF;NKX6-1;CDKL3;RTN4;VEGFA
GO:0015807	0.008833	3.27681	2.36304	7	54	L-amino acid transport	CTNS;SLC7A11;SLC1A4;SLC1A5;SLC6A9;SLC7A2;SLC7A5
GO:0065009	0.00888113	1.27364	111.544	135	2549	regulation of molecular function	BCL2L11;PREB;PDIA6;RNF41;HYOU1;CEBPG;RBCK1;TXNIP;TMED2;MID2;FICD;EVI5L;RAB3IP;SERPINA3;DNAJC24;JMY;ATF2;CTBP2;CTH;CCNYL1;GADD45A;DDIT3;RCAN1;AGTR1;LPAR1;EPB41;EREG;ERN1;FGF2;PPM1E;ATF6;ARHGAP26;PPP1R15A;ALOX5AP;ELMOD2;PARM1;IBTK;GCH1;GFPT1;CNPPD1;SERP1;GCLM;GLRX;ANG;GPER1;RNF180;ANK2;ANXA1;ANXA3;NRG1;HMOX1;HSPA5;HTR2B;ICAM1;APOE;IL6;SLC27A1;ARHGAP5;DNAJB9;CTAGE5;KITLG;ASNS;TRIM37;ATF3;ATF4;NFKBIB…
GO:0045598	0.00920533	2.56275	4.20095	10	96	regulation of fat cell differentiation	JDP2;METRNL;GPER1;IL6;MEX3C;TRIB3;BMP2;KLF5;XBP1;AXIN1
GO:0002526	0.00921839	2.32237	5.51375	12	126	acute inflammatory response	SERPINA3;CD55;RHBDD3;NUPR1;ICAM1;IL1A;IL6;IL20RB;VIMP;TAC1;VCAM1;ACVR1
GO:0046942	0.00928496	1.83839	11.9902	21	274	carboxylic acid transport	UNC13B;CTNS;FAM132B;AKR1C1;SLC7A11;ANXA1;APOE;SLC27A1;SLC16A12;PNPLA8;MPC1;SLC1A4;SLC1A5;SLC3A2;SLC6A9;SLC7A1;SLC7A2;SPX;SLC7A5;SLC38A1;MFSD2A
GO:0051186	0.00928496	1.83839	11.9902	21	274	cofactor metabolic process	OCLN;ABCB6;NAMPT;MTHFD2;ACOT4;ALDH1L2;AKR1C1;FECH;GCH1;HMOX1;HSD17B4;ME1;ME2;NFE2L1;SLC11A2;PCK2;NMRK1;MOCOS;CARKD;SHMT2;ACSS1
GO:0043122	0.00931647	1.9424	9.75846	18	223	regulation of I-kappaB kinase/NF-kappaB signaling	RBCK1;PIM2;MID2;CTH;LPAR1;ZDHHC17;FYN;HMOX1;HTR2B;IL1A;PPM1B;PRKCE;CARD9;AJUBA;TRADD;TNFRSF10B;SQSTM1;MTDH
GO:0072009	0.00932275	2.42562	4.85735	11	111	nephron epithelium development	FGF2;KLF15;LAMB2;PKD1;PKD2;GZF1;BMP2;VEGFA;IRX3;FAT4;MAGI2
GO:0071384	0.00940632	3.66432	1.83792	6	42	cellular response to corticosteroid stimulus	FBXO32;FECH;GPER1;ANXA1;IL6;ACVR1
GO:0000422	0.0095392	2.08422	7.61423	15	174	mitochondrion degradation	HAX1;GABARAPL1;CISD2;FAM13B;MEX3C;WIPI1;LARP1B;TMEM39A;SLC1A4;ALPK1;ITPKC;MAP1LC3B;SUPT3H;SQSTM1;ATG13
GO:0043066	0.00967982	1.46239	35.6206	50	814	negative regulation of apoptotic process	HYOU1;PIM2;IL31RA;CTH;UNC5B;SETX;FYN;GCLC;GCLM;ANXA1;NRG1;HMOX1;HSPA5;HSPA9;HTR2B;ICAM1;APOE;IL1A;IL6;LGALS3;PIM3;MDM4;KITLG;ASNS;NGF;POR;VIMP;PRKCZ;MYDGF;DNAJC3;PRNP;BCL2L2;SIAH2;SUPV3L1;HSP90B1;VEGFA;WFS1;XBP1;ELL3;CPEB4;RHBDD1;SYVN1;CBX4;SQSTM1;TAX1BP1;TNFSF18;ACVR1;MTDH;EIF2AK3;HERPUD1
GO:1901575	0.00976133	1.32209	74.3481	94	1699	organic substance catabolic process	RNF41;PRSS16;RBCK1;OS9;EXOSC6;ACOT4;LYPLAL1;VPS37A;CTH;ALDH1L2;ECI1;DDIT3;TYMP;ERN1;FAAH;SAMD9L;DAGLB;FGF2;ZHX2;NT5C2;SMG1;KIAA0368;SDF2L1;FYN;RHBDD3;FBXO10;ERLEC1;GCLC;GOT1;RNF180;USP25;HEXA;NRG1;HK2;HMOX1;HSD17B4;HSPA5;APOE;LNPEP;DNAJB9;MDM4;ALDH6A1;PNPLA8;DERL2;UBE2J1;PKD1;PLCB4;PLCD1;PLCG2;PLD1;DNAJC10;SMOX;USP53;PRKCE;VIMP;DNAJC3;TRIB3;BCAT1;RAD9A;RPS17;SAT1;SEL1L;FBXW4;SIAH2;UPF3B;STX5;SUPV…

## Sheet: GO_MF
Supplementary Table S7 GO terms for upregulated genes in TM-treated WT hMSCs.
GOMFID	Pvalue	OddsRatio	ExpCount	Count	Size	Term	Symbols
GO:0003756	8.32203e-07	15.1451	0.851942	8	20	protein disulfide isomerase activity	PDIA6;ERP44;PDIA3;ERO1L;P4HB;TXNDC11;ERO1LB;PDIA4
GO:0016864	8.32203e-07	15.1451	0.851942	8	20	intramolecular oxidoreductase activity, transposing S-S bonds	PDIA6;ERP44;PDIA3;ERO1L;P4HB;TXNDC11;ERO1LB;PDIA4
GO:0051787	2.24925e-06	27.1948	0.468568	6	11	misfolded protein binding	SDF2L1;HSPA5;DNAJB9;DNAJC10;DNAJC3;EDEM1
GO:0043168	6.16528e-06	1.53482	111.349	155	2614	anion binding	ABCB6;TIMM44;HYOU1;MTHFD2;ILVBL;PIM2;FICD;RAB39B;CLCN3;CLCN7;CLK1;TARSL2;SRXN1;SLFN13;CTH;SLFN5;AKR1C1;DCLK2;NIM1K;LPAR1;LDHD;EIF5;EPB41;EPHB1;ERN1;ABCA3;ARL5B;ALKBH3;PXDC1;FGF2;AAK1;SEPHS2;SMG1;SETX;ARHGAP26;KIF13B;ESYT1;RHOQ;ABCA5;RAB38;ALOX5AP;FYN;HSPA12A;GARS;GNL3;GCH1;GFPT1;OPLAH;GCLC;RPS6KA6;GOT1;ANG;MKNK2;SNX24;GMPPB;PSAT1;ANXA1;ANXA3;HK2;HSPA5;HSPA9;HTR2B;IARS;RAB43;KCNT2;APOE;RND3;ARHGAP…
GO:0015175	7.98983e-05	8.35388	1.10752	7	26	neutral amino acid transmembrane transporter activity	SLC7A11;SLC1A4;SLC1A5;SLC3A2;SLC6A9;SLC7A5;SLC38A1
GO:0016860	0.000139579	5.37936	2.00206	9	47	intramolecular oxidoreductase activity	PDIA6;ECI1;ERP44;PDIA3;ERO1L;P4HB;TXNDC11;ERO1LB;PDIA4
GO:0015171	0.000148189	4.31459	2.9392	11	69	amino acid transmembrane transporter activity	CTNS;SLC7A11;SLC16A12;SLC1A4;SLC1A5;SLC3A2;SLC6A9;SLC7A1;SLC7A2;SLC7A5;SLC38A1
GO:0043167	0.000189898	1.32636	254.773	300	5981	ion binding	CDH4;ABCB6;CDH15;MBNL2;RNF41;TIMM44;SEC23B;UNC13B;HYOU1;RBCK1;TRIM16;ZNF274;MTHFD2;ILVBL;PIM2;MID2;FICD;RAB39B;CLCN3;CLCN7;CLK1;CYP2R1;DNAJC24;TARSL2;CPA3;ATF2;ADAMTS14;SRXN1;SLFN13;ZNF558;ZNF555;CTH;YDJC;NFXL1;PPM1K;CYB561;ZXDB;SLFN5;ZNF550;AKR1C1;LONRF2;DCLK2;NIM1K;THAP5;ZNF467;ADAMTS15;DTNA;LPAR1;CELSR3;LDHD;EIF5;U2AF1L4;EPB41;EPHB1;EYA4;ERN1;ABCA3;FBN2;ARL5B;ALKBH3;PXDC1;DAGLB;FECH;FGF2;PPM1E…
GO:0005515	0.000308223	1.32711	436.918	480	10257	protein binding	BCL2L11;OCLN;CDH15;PDIA6;NAMPT;RNF41;BET1;APBB3;NDRG1;HAX1;TIMM44;SEC23B;UNC13B;HYOU1;CEBPG;RBCK1;TRIM16;TXNIP;PNMA2;SLC12A7;ZNF274;OS9;TMED2;ILVBL;PIM2;MID2;SEC63;XPOT;SCRG1;OSBPL6;FBXO32;EVI5L;NUS1;RAB39B;FAM129A;RAB3IP;CLCN3;CLK1;SERPINA3;TRAPPC6B;JDP2;ACOT4;TARSL2;GJD3;TMEM182;IL31RA;JMY;NCOA7;CLDN23;VPS37A;C9orf116;ATF2;E2F7;ZNF555;CTBP2;CTH;FAM132B;CCNYL1;PPM1K;CYB561;TTC39B;CD55;ZNF550;AKR…
GO:0032553	0.000527339	1.45179	78.6342	107	1846	ribonucleotide binding	ABCB6;TIMM44;HYOU1;PIM2;FICD;RAB39B;CLCN3;CLCN7;CLK1;TARSL2;SRXN1;SLFN13;SLFN5;DCLK2;NIM1K;EIF5;EPHB1;ERN1;ABCA3;ARL5B;AAK1;SEPHS2;SMG1;SETX;KIF13B;RHOQ;ABCA5;RAB38;FYN;HSPA12A;GARS;GNL3;GCH1;OPLAH;GCLC;RPS6KA6;MKNK2;GMPPB;HK2;HSPA5;HSPA9;IARS;RAB43;KCNT2;RND3;ARHGAP5;MARS;PIM3;ME1;ASNS;ATP2A2;ATP2B1;DDR2;PNPLA8;PCK2;TUBE1;RAB9B;CDKL3;UBE2J1;TUBA8;RAB24;POR;GTPBP2;DIRAS2;NMRK1;STYK1;ETNK1;N4BP2;C…
GO:0032555	0.000575478	1.44985	77.9527	106	1830	purine ribonucleotide binding	ABCB6;TIMM44;HYOU1;PIM2;FICD;RAB39B;CLCN3;CLCN7;CLK1;TARSL2;SRXN1;SLFN13;SLFN5;DCLK2;NIM1K;EIF5;EPHB1;ERN1;ABCA3;ARL5B;AAK1;SEPHS2;SMG1;SETX;KIF13B;RHOQ;ABCA5;RAB38;FYN;HSPA12A;GARS;GNL3;GCH1;OPLAH;GCLC;RPS6KA6;MKNK2;GMPPB;HK2;HSPA5;HSPA9;IARS;RAB43;KCNT2;RND3;ARHGAP5;MARS;PIM3;ME1;ASNS;ATP2A2;ATP2B1;DDR2;PNPLA8;PCK2;TUBE1;RAB9B;CDKL3;UBE2J1;TUBA8;RAB24;GTPBP2;DIRAS2;NMRK1;STYK1;ETNK1;N4BP2;CARKD…
GO:0032550	0.000671851	1.44688	76.547	104	1797	purine ribonucleoside binding	ABCB6;TIMM44;HYOU1;PIM2;FICD;RAB39B;CLCN3;CLCN7;CLK1;TARSL2;SRXN1;SLFN13;SLFN5;DCLK2;NIM1K;EIF5;EPHB1;ERN1;ABCA3;ARL5B;AAK1;SEPHS2;SMG1;SETX;KIF13B;RHOQ;ABCA5;RAB38;FYN;HSPA12A;GARS;GNL3;GCH1;OPLAH;GCLC;RPS6KA6;MKNK2;GMPPB;HK2;HSPA5;HSPA9;IARS;RAB43;KCNT2;RND3;ARHGAP5;MARS;PIM3;ME1;ASNS;ATP2A2;ATP2B1;DDR2;PNPLA8;PCK2;TUBE1;RAB9B;CDKL3;UBE2J1;TUBA8;RAB24;GTPBP2;DIRAS2;NMRK1;STYK1;ETNK1;N4BP2;CARKD…
GO:0017076	0.000684063	1.44139	78.336	106	1839	purine nucleotide binding	ABCB6;TIMM44;HYOU1;PIM2;FICD;RAB39B;CLCN3;CLCN7;CLK1;TARSL2;SRXN1;SLFN13;SLFN5;DCLK2;NIM1K;EIF5;EPHB1;ERN1;ABCA3;ARL5B;AAK1;SEPHS2;SMG1;SETX;KIF13B;RHOQ;ABCA5;RAB38;FYN;HSPA12A;GARS;GNL3;GCH1;OPLAH;GCLC;RPS6KA6;MKNK2;GMPPB;HK2;HSPA5;HSPA9;IARS;RAB43;KCNT2;RND3;ARHGAP5;MARS;PIM3;ME1;ASNS;ATP2A2;ATP2B1;DDR2;PNPLA8;PCK2;TUBE1;RAB9B;CDKL3;UBE2J1;TUBA8;RAB24;GTPBP2;DIRAS2;NMRK1;STYK1;ETNK1;N4BP2;CARKD…
GO:0001883	0.000711759	1.44401	76.6748	104	1800	purine nucleoside binding	ABCB6;TIMM44;HYOU1;PIM2;FICD;RAB39B;CLCN3;CLCN7;CLK1;TARSL2;SRXN1;SLFN13;SLFN5;DCLK2;NIM1K;EIF5;EPHB1;ERN1;ABCA3;ARL5B;AAK1;SEPHS2;SMG1;SETX;KIF13B;RHOQ;ABCA5;RAB38;FYN;HSPA12A;GARS;GNL3;GCH1;OPLAH;GCLC;RPS6KA6;MKNK2;GMPPB;HK2;HSPA5;HSPA9;IARS;RAB43;KCNT2;RND3;ARHGAP5;MARS;PIM3;ME1;ASNS;ATP2A2;ATP2B1;DDR2;PNPLA8;PCK2;TUBE1;RAB9B;CDKL3;UBE2J1;TUBA8;RAB24;GTPBP2;DIRAS2;NMRK1;STYK1;ETNK1;N4BP2;CARKD…
GO:0032549	0.00072553	1.44306	76.7174	104	1801	ribonucleoside binding	ABCB6;TIMM44;HYOU1;PIM2;FICD;RAB39B;CLCN3;CLCN7;CLK1;TARSL2;SRXN1;SLFN13;SLFN5;DCLK2;NIM1K;EIF5;EPHB1;ERN1;ABCA3;ARL5B;AAK1;SEPHS2;SMG1;SETX;KIF13B;RHOQ;ABCA5;RAB38;FYN;HSPA12A;GARS;GNL3;GCH1;OPLAH;GCLC;RPS6KA6;MKNK2;GMPPB;HK2;HSPA5;HSPA9;IARS;RAB43;KCNT2;RND3;ARHGAP5;MARS;PIM3;ME1;ASNS;ATP2A2;ATP2B1;DDR2;PNPLA8;PCK2;TUBE1;RAB9B;CDKL3;UBE2J1;TUBA8;RAB24;GTPBP2;DIRAS2;NMRK1;STYK1;ETNK1;N4BP2;CARKD…
GO:0016645	0.000803354	6.46839	1.15012	6	27	oxidoreductase activity, acting on the CH-NH group of donors	MTHFD2;ALDH1L2;SMOX;PYCR1;AIFM2;ALDH4A1
GO:0035639	0.000837642	1.43818	76.1636	103	1788	purine ribonucleoside triphosphate binding	ABCB6;TIMM44;HYOU1;PIM2;FICD;RAB39B;CLCN3;CLCN7;CLK1;TARSL2;SRXN1;SLFN13;SLFN5;DCLK2;NIM1K;EIF5;EPHB1;ERN1;ABCA3;ARL5B;AAK1;SEPHS2;SMG1;SETX;KIF13B;RHOQ;ABCA5;RAB38;FYN;HSPA12A;GARS;GNL3;GCH1;OPLAH;GCLC;RPS6KA6;MKNK2;GMPPB;HK2;HSPA5;HSPA9;IARS;RAB43;KCNT2;RND3;ARHGAP5;MARS;PIM3;ASNS;ATP2A2;ATP2B1;DDR2;PNPLA8;PCK2;TUBE1;RAB9B;CDKL3;UBE2J1;TUBA8;RAB24;GTPBP2;DIRAS2;NMRK1;STYK1;ETNK1;N4BP2;CARKD;PRK…
GO:0001882	0.00087708	1.43359	77.1433	104	1811	nucleoside binding	ABCB6;TIMM44;HYOU1;PIM2;FICD;RAB39B;CLCN3;CLCN7;CLK1;TARSL2;SRXN1;SLFN13;SLFN5;DCLK2;NIM1K;EIF5;EPHB1;ERN1;ABCA3;ARL5B;AAK1;SEPHS2;SMG1;SETX;KIF13B;RHOQ;ABCA5;RAB38;FYN;HSPA12A;GARS;GNL3;GCH1;OPLAH;GCLC;RPS6KA6;MKNK2;GMPPB;HK2;HSPA5;HSPA9;IARS;RAB43;KCNT2;RND3;ARHGAP5;MARS;PIM3;ME1;ASNS;ATP2A2;ATP2B1;DDR2;PNPLA8;PCK2;TUBE1;RAB9B;CDKL3;UBE2J1;TUBA8;RAB24;GTPBP2;DIRAS2;NMRK1;STYK1;ETNK1;N4BP2;CARKD…
GO:0015036	0.00119903	5.90517	1.23532	6	29	disulfide oxidoreductase activity	GLRX;PDIA3;ERO1L;DNAJC10;ERO1LB;TXNRD1
GO:0003824	0.00120214	1.27948	231.132	269	5426	catalytic activity	OCLN;ABCB6;UST;PDIA6;NAMPT;RNF41;PRSS16;CCNO;RBCK1;MTHFD2;ILVBL;PIM2;MID2;FICD;NUS1;RAB39B;CLK1;CYP2R1;ACOT4;TARSL2;LYPLAL1;CPA3;ATF2;ADAMTS14;SRXN1;CTBP2;CTH;YDJC;PPM1K;CYB561;ALDH1L2;ECI1;AKR1C1;LONRF2;DDOST;DCLK2;NIM1K;ADAMTS15;DPAGT1;TYMP;LDHD;EIF5;EPHB1;EYA4;ERN1;ABCA3;FAAH;OTUD1;ALKBH3;DAGLB;FECH;PPM1E;AAK1;FKBP2;SEPHS2;NT5C2;SMG1;SETX;ERP44;KIF13B;ZDHHC17;RHOQ;ABCA5;ATP6V0A2;RAB38;FTSJ1;FY…
GO:0022804	0.00121026	2.06648	12.8643	25	302	active transmembrane transporter activity	ABCB6;TIMM44;SLC12A7;CLCN3;CLCN7;ABCA3;SLC9A8;ABCA5;ATP6V0A2;SLC7A11;SLC16A12;ATP2A2;SLC11A2;ATP2B1;ATP6V0A1;TMCO3;SLC4A5;SLC1A4;SLC1A5;SLC3A2;SLC6A9;SLC38A1;SLC10A7;MFSD2A;SLC33A1
GO:0072349	0.00122852	11.2966	0.511165	4	12	modified amino acid transmembrane transporter activity	CTNS;SLC7A11;SLC16A12;SLC1A4
GO:0005138	0.00139751	22.568	0.255583	3	6	interleukin-6 receptor binding	IL6;ERAP1;ADAM17
GO:0008483	0.00159245	7.06689	0.894539	5	21	transaminase activity	GFPT1;GOT1;PSAT1;BCAT1;PHYKPL
GO:0005488	0.00174721	1.39791	587.329	615	13788	binding	BCL2L11;CDH4;OCLN;ABCB6;PREB;CDH15;PDIA6;NAMPT;MBNL2;RNF41;BET1;EIF1B;APBB3;NDRG1;PGRMC2;HAX1;TIMM44;SEC23B;UNC13B;HYOU1;CEBPG;RBCK1;TRIM16;TXNIP;PNMA2;SLC12A7;ZNF274;MTHFD2;OS9;TMED2;ILVBL;PIM2;MID2;FICD;SEC63;XPOT;SCRG1;OSBPL6;FBXO32;EVI5L;NUS1;RAB39B;FAM129A;RAB3IP;CLCN3;EXOSC6;CLCN7;CLK1;SERPINA3;CYP2R1;DNAJC24;TRAPPC6B;JDP2;ACOT4;TARSL2;GJD3;TMEM182;IL31RA;JMY;STARD4;NCOA7;CPA3;CLDN23;VPS37A…
GO:0048037	0.0017623	2.11246	11.0752	22	260	cofactor binding	ILVBL;CTBP2;CTH;LDHD;GCH1;GCLC;GOT1;PSAT1;ME1;ME2;ALDH6A1;ASNS;SIRT7;POR;MOCOS;SHMT2;TXNRD1;AIFM2;PHYKPL;CBS;SGPL1;MICAL2
GO:0000009	0.00181204	Inf	0.0851942	2	2	alpha-1,6-mannosyltransferase activity	ALG12;ALG2
GO:0004357	0.00181204	Inf	0.0851942	2	2	glutamate-cysteine ligase activity	GCLC;GCLM
GO:0004812	0.00181303	4.53036	1.78908	7	42	aminoacyl-tRNA ligase activity	TARSL2;GARS;IARS;MARS;SARS;WARS;CARS
GO:0015179	0.00181303	4.53036	1.78908	7	42	L-amino acid transmembrane transporter activity	CTNS;SLC7A11;SLC1A4;SLC1A5;SLC6A9;SLC7A2;SLC7A5
GO:0016875	0.00181303	4.53036	1.78908	7	42	ligase activity, forming carbon-oxygen bonds	TARSL2;GARS;IARS;MARS;SARS;WARS;CARS
GO:0016876	0.00181303	4.53036	1.78908	7	42	ligase activity, forming aminoacyl-tRNA and related compounds	TARSL2;GARS;IARS;MARS;SARS;WARS;CARS
GO:0097367	0.00229906	1.3585	92.8617	119	2180	carbohydrate derivative binding	ABCB6;TIMM44;HYOU1;OS9;PIM2;FICD;RAB39B;CLCN3;CLCN7;CLK1;TARSL2;SRXN1;SLFN13;SLFN5;DCLK2;NIM1K;EIF5;EPHB1;ERN1;ABCA3;ARL5B;FGF2;AAK1;SEPHS2;SMG1;SETX;KIF13B;RHOQ;ABCA5;RAB38;FYN;HSPA12A;GARS;GNL3;GCH1;OPLAH;ERLEC1;GCLC;RPS6KA6;ANG;LAMA1;MKNK2;GMPPB;HK2;HSPA5;HSPA9;IARS;RAB43;KCNT2;APOE;RND3;ARHGAP5;MARS;PIM3;ME1;ASNS;ATP2A2;ATP2B1;DDR2;PNPLA8;PCK2;TUBE1;RAB9B;CDKL3;UBE2J1;TUBA8;PLCD1;RAB24;POR;GT…
GO:0000099	0.00236833	16.9249	0.29818	3	7	sulfur amino acid transmembrane transporter activity	CTNS;SLC7A11;SLC1A4
GO:0004176	0.00236833	16.9249	0.29818	3	7	ATP-dependent peptidase activity	LONRF2;LONRF1;LONP1
GO:0030170	0.00242302	3.77762	2.38544	8	56	pyridoxal phosphate binding	CTH;GOT1;PSAT1;MOCOS;SHMT2;PHYKPL;CBS;SGPL1
GO:0015035	0.00245398	6.28089	0.979733	5	23	protein disulfide oxidoreductase activity	GLRX;ERO1L;DNAJC10;ERO1LB;TXNRD1
GO:0016769	0.00245398	6.28089	0.979733	5	23	transferase activity, transferring nitrogenous groups	GFPT1;GOT1;PSAT1;BCAT1;PHYKPL
GO:0046943	0.00251051	2.78261	4.68568	12	110	carboxylic acid transmembrane transporter activity	CTNS;SLC7A11;SLC16A12;MPC1;SLC1A4;SLC1A5;SLC3A2;SLC6A9;SLC7A1;SLC7A2;SLC7A5;SLC38A1
GO:0036094	0.00263951	1.32956	108.665	136	2551	small molecule binding	ABCB6;TIMM44;HYOU1;ILVBL;PIM2;FICD;RAB39B;CLCN3;CLCN7;CLK1;TARSL2;SRXN1;SLFN13;CTBP2;SLFN5;AKR1C1;DCLK2;NIM1K;LDHD;EIF5;U2AF1L4;EPHB1;ERN1;ABCA3;ARL5B;ALKBH3;AAK1;SEPHS2;NT5C2;SMG1;SETX;KIF13B;RHOQ;ABCA5;RAB38;ALOX5AP;FYN;HSPA12A;GARS;GNL3;GCH1;GFPT1;OPLAH;GCLC;RPS6KA6;GOT1;MKNK2;GMPPB;HK2;HSPA5;HSPA9;IARS;RAB43;KCNT2;APOE;SLC27A1;RND3;ARHGAP5;MARS;PIM3;MBD1;ME1;ME2;ASNS;NPC1;ATP2A2;ATP2B1;DDR2;O…
GO:0005215	0.00267729	1.46194	51.7981	72	1216	transporter activity	ABCB6;SLC35B1;TIMM44;SLMO1;SLC12A7;AP4S1;SEC63;CLCN3;CLCN7;GJD3;SLC5A10;SLC22A31;SLC30A7;CTNS;CYB561;ABCA3;TPCN2;CLCC1;SLC9A8;ZDHHC17;ABCA5;ATP6V0A2;SLC7A11;GJA3;SLC2A8;KCNT2;APOE;SLC27A1;KCNS1;SLC16A12;LCN9;NPC1;ATP2A2;SLC11A2;ATP2B1;SLMO2;MPC1;PKD1;PKD2;ATP6V0A1;TMCO3;SLC22A15;SCN3B;SLC50A1;SLC4A5;SCN8A;SCN9A;SLC1A4;SLC1A5;UPF3B;SLC3A2;SLC6A9;SLC7A1;SLC7A2;VLDLR;BEST1;WFS1;CACNB1;SLC52A2;CUBN;S…
GO:0005342	0.00314324	2.69944	4.81347	12	113	organic acid transmembrane transporter activity	CTNS;SLC7A11;SLC16A12;MPC1;SLC1A4;SLC1A5;SLC3A2;SLC6A9;SLC7A1;SLC7A2;SLC7A5;SLC38A1
GO:0016853	0.00338385	2.44937	6.13398	14	144	isomerase activity	PDIA6;ECI1;FKBP2;ERP44;PDIA3;DSE;ERO1L;HSD17B4;P4HB;TXNDC11;PGM3;FKBP14;ERO1LB;PDIA4
GO:0051087	0.00338912	3.23954	3.06699	9	72	chaperone binding	TIMM44;HYOU1;SDF2L1;HSPA5;DNAJC10;DNAJC3;PRNP;DNAJC1;CALR
GO:0051082	0.00350229	2.80621	4.25971	11	100	unfolded protein binding	HSPA5;HSPA9;LMAN1;DNAJB11;ERO1LB;UGGT1;SIL1;HSP90B1;CALR;CANX;TMEM67
GO:0051117	0.00351771	3.96281	2.00206	7	47	ATPase binding	ATP6V0A2;SDF2L1;ANK2;PKD2;ATP6V0A1;DNAJC10;WFS1
GO:0015291	0.00353808	2.21273	8.17864	17	192	secondary active transmembrane transporter activity	SLC12A7;CLCN3;CLCN7;SLC9A8;SLC7A11;SLC16A12;SLC11A2;TMCO3;SLC4A5;SLC1A4;SLC1A5;SLC3A2;SLC6A9;SLC38A1;SLC10A7;MFSD2A;SLC33A1
GO:0016667	0.00397017	3.86591	2.04466	7	48	oxidoreductase activity, acting on a sulfur group of donors	SRXN1;GLRX;PDIA3;ERO1L;DNAJC10;ERO1LB;TXNRD1
GO:0000166	0.00454638	1.32118	97.5047	122	2289	nucleotide binding	ABCB6;TIMM44;HYOU1;PIM2;FICD;RAB39B;CLCN3;CLCN7;CLK1;TARSL2;SRXN1;SLFN13;CTBP2;SLFN5;DCLK2;NIM1K;LDHD;EIF5;U2AF1L4;EPHB1;ERN1;ABCA3;ARL5B;AAK1;SEPHS2;NT5C2;SMG1;SETX;KIF13B;RHOQ;ABCA5;RAB38;FYN;HSPA12A;GARS;GNL3;GCH1;OPLAH;GCLC;RPS6KA6;MKNK2;GMPPB;HK2;HSPA5;HSPA9;IARS;RAB43;KCNT2;SLC27A1;RND3;ARHGAP5;MARS;PIM3;MBD1;ME1;ME2;ASNS;ATP2A2;ATP2B1;DDR2;PNPLA8;MYEF2;PCK2;TUBE1;RAB9B;CDKL3;UBE2J1;SIRT7;T…
GO:1901265	0.00461217	1.32048	97.5473	122	2290	nucleoside phosphate binding	ABCB6;TIMM44;HYOU1;PIM2;FICD;RAB39B;CLCN3;CLCN7;CLK1;TARSL2;SRXN1;SLFN13;CTBP2;SLFN5;DCLK2;NIM1K;LDHD;EIF5;U2AF1L4;EPHB1;ERN1;ABCA3;ARL5B;AAK1;SEPHS2;NT5C2;SMG1;SETX;KIF13B;RHOQ;ABCA5;RAB38;FYN;HSPA12A;GARS;GNL3;GCH1;OPLAH;GCLC;RPS6KA6;MKNK2;GMPPB;HK2;HSPA5;HSPA9;IARS;RAB43;KCNT2;SLC27A1;RND3;ARHGAP5;MARS;PIM3;MBD1;ME1;ME2;ASNS;ATP2A2;ATP2B1;DDR2;PNPLA8;MYEF2;PCK2;TUBE1;RAB9B;CDKL3;UBE2J1;SIRT7;T…
GO:0001078	0.00489201	2.83562	3.83374	10	90	RNA polymerase II core promoter proximal region sequence-specific DNA binding transcription factor activity involved in negative regulation of transcription	NFXL1;ETS2;ZBTB20;MKX;MXD1;ATF3;NFIL3;NKX6-1;GZF1;MZF1
GO:0071889	0.00498424	6.94953	0.72415	4	17	14-3-3 protein binding	SYNPO2;KIF13B;PRKCE;PRKCZ
GO:0016829	0.0052106	2.2446	7.11371	15	167	lyase activity	CTH;FECH;GOT1;HSD17B4;CA5BP1;CA13;ME1;ME2;PCK2;MOCOS;CARKD;SHMT2;PHYKPL;CBS;SGPL1
GO:0004471	0.00528216	45.0771	0.127791	2	3	malate dehydrogenase (decarboxylating) (NAD+) activity	ME1;ME2
GO:0005294	0.00528216	45.0771	0.127791	2	3	neutral L-amino acid secondary active transmembrane transporter activity	SLC7A11;SLC6A9
GO:0008948	0.00528216	45.0771	0.127791	2	3	oxaloacetate decarboxylase activity	ME1;ME2
GO:0031697	0.00528216	45.0771	0.127791	2	3	beta-1 adrenergic receptor binding	RAPGEF2;MAGI2
GO:0004576	0.00533148	11.2818	0.383374	3	9	oligosaccharyl transferase activity	DDOST;ALG5;RPN1
GO:0035251	0.00533148	11.2818	0.383374	3	9	UDP-glucosyltransferase activity	ALG5;UGGT1;UGCG
GO:0016298	0.00586913	2.60043	4.55789	11	107	lipase activity	LYPLAL1;FAAH;DAGLB;PDIA3;HMOX1;PNPLA8;PLCB4;PLCD1;PLCG2;PLD1;PLA2G12A
GO:0016646	0.00619529	6.45272	0.766748	4	18	oxidoreductase activity, acting on the CH-NH group of donors, NAD or NADP as acceptor	MTHFD2;ALDH1L2;PYCR1;ALDH4A1
GO:0001227	0.0070759	2.41093	5.32464	12	125	RNA polymerase II transcription regulatory region sequence-specific DNA binding transcription factor activity involved in negative regulation of transcription	E2F7;NFXL1;ETS2;ZBTB20;MKX;MXD1;ATF3;NFIL3;NKX6-1;GZF1;MZF1;MSC
GO:0016874	0.00719711	1.7002	17.8482	29	419	ligase activity	RNF41;RBCK1;MID2;TARSL2;FAAH;GARS;GCLC;GCLM;RNF180;IARS;SLC27A1;MARS;ASNS;TRIM37;RNF181;MEX3C;UBE2J1;SARS;SIAH2;UBE2H;WARS;TTLL7;UBA5;CARS;SYVN1;ACSS1;CBX4;CBLB;PJA2
GO:0043522	0.00737724	9.66953	0.425971	3	10	leucine zipper domain binding	DDIT3;ATF4;PAWR
GO:0019899	0.00804573	1.35936	63.0863	82	1481	enzyme binding	RNF41;NDRG1;TXNIP;SLC12A7;OS9;XPOT;EVI5L;IL31RA;ATF2;CCNYL1;THAP5;EPAS1;ERN1;TPCN2;CAMTA2;KIF13B;ATP6V0A2;PPP1R15A;SDF2L1;HINFP;IBTK;TBL2;CNPPD1;GCLM;GOLGA4;RNF180;ANK2;HMOX1;HSPA5;HSPA9;MDM4;TRIM37;NCF2;ATP2A2;P4HB;PAWR;UBE2J1;PKD1;PKD2;PKP2;ATP6V0A1;DNAJC10;POR;UHRF1BP1;PRKCE;VIMP;KIZ;PRKCZ;SRGAP1;SPTBN4;TRIB3;RAD9A;SIAH2;TAL1;BTG1;HSP90B1;UBE2H;VCP;WFS1;XBP1;DERL1;CALR;HM13;AXIN1;BRSK1;SYTL1;C…
GO:0008514	0.00811404	2.27112	6.09138	13	143	organic anion transmembrane transporter activity	CTNS;SLC7A11;SLC16A12;MPC1;SLC4A5;SLC1A4;SLC1A5;SLC3A2;SLC6A9;SLC7A1;SLC7A2;SLC7A5;SLC38A1
GO:0043531	0.00813063	4.52023	1.27791	5	30	ADP binding	ERN1;GCLC;ME1;VCP;LONP1
GO:0008083	0.00898275	2.16376	6.85813	14	161	growth factor activity	TYMP;EREG;FGF2;OSGIN1;NRG1;IL6;KITLG;NGF;BMP2;VEGFA;MANF;INHBE;ARTN;GDF15
GO:0005248	0.00916945	5.64542	0.851942	4	20	voltage-gated sodium channel activity	PKD2;SCN3B;SCN8A;SCN9A
GO:0016881	0.00916945	5.64542	0.851942	4	20	acid-amino acid ligase activity	RNF41;GCLC;GCLM;SYVN1
GO:0003712	0.00966885	1.59138	22.2783	34	523	transcription cofactor activity	ZNF274;IL31RA;JMY;NCOA7;ATF2;E2F7;CTBP2;DDIT3;FGF2;ZHX2;ATF6;HINFP;NRG1;MXD1;MBD1;ATF3;NFE2L1;NFIL3;NFKBIB;PAWR;TRIB3;RELB;PRDM16;SIAH2;BTG1;JADE1;SETD3;MED10;SUPT3H;AJUBA;CBX4;NMI;MTDH;MSC

## Sheet: GO_CC
Supplementary Table S7 GO terms for upregulated genes in TM-treated WT hMSCs.
GOCCID	Pvalue	OddsRatio	ExpCount	Count	Size	Term	Symbols
GO:0005783	5.95337e-21	2.70045	64.2429	144	1507	endoplasmic reticulum	ABCB6;PREB;PDIA6;SLC35B1;BET1;HAX1;SEC23B;HYOU1;OS9;TMED2;SEC63;OSBPL6;NUS1;CYP2R1;TRAPPC6B;CREB3L4;DDOST;DPAGT1;SMIM14;ERN1;FKBP2;ATF6;ERP44;CLCC1;ESYT1;KIAA0368;TRAM1;PPP1R15A;SLC7A11;RAB38;GABARAPL1;SDF2L1;ALOX5AP;TBL2;SERP1;ERLEC1;GPER1;RNF180;CLEC2D;PDIA3;ALG5;SEC61A1;DSE;ERO1L;HMOX1;HSPA5;NAT8L;IFNGR1;APOE;MIA3;SLC27A1;FIBIN;FAM69A;FADS3;LMAN1;DNAJB9;NFE2L1;NPC1;ATP2A2;NUCB2;CISD2;P4HB;PNPL…
GO:0012505	1.53709e-19	2.11714	149.374	252	3504	endomembrane system	BCL2L11;ABCB6;UST;PREB;PDIA6;SLC35B1;PRSS16;BET1;NDRG1;PGRMC2;HAX1;SEC23B;UNC13B;HYOU1;OS9;TMED2;AP4S1;SEC63;XPOT;OSBPL6;NUS1;RAB39B;PARD3B;CLCN3;CYP2R1;TRAPPC6B;CPA3;VPS37A;CREB3L4;SLC30A7;CTNS;DDIT3;DDOST;DPAGT1;S1PR1;SMIM14;EPB41;EPHB1;ERN1;ABCA3;FAAH;SAMD9L;TPCN2;LEMD2;AAK1;FKBP2;FNDC3A;MON1B;ATF6;ERP44;CLCC1;SLC9A8;ESYT1;ZDHHC17;KIAA0368;ABCA5;TRAM1;ATP6V0A2;PPP1R15A;SLC7A11;RAB38;GABARAPL1;…
GO:0044432	1.13655e-18	2.8864	45.0596	110	1057	endoplasmic reticulum part	PREB;PDIA6;SLC35B1;BET1;SEC23B;HYOU1;OS9;TMED2;SEC63;OSBPL6;NUS1;CYP2R1;CREB3L4;DDOST;DPAGT1;SMIM14;ERN1;FKBP2;ATF6;ERP44;ESYT1;TRAM1;PPP1R15A;SDF2L1;ALOX5AP;TBL2;SERP1;ERLEC1;GPER1;RNF180;PDIA3;ALG5;SEC61A1;ERO1L;HMOX1;HSPA5;NAT8L;MIA3;FAM69A;FADS3;LMAN1;DNAJB9;NFE2L1;ATP2A2;CISD2;P4HB;PNPLA8;TMED5;DERL2;TMED7;EMC9;TXNDC11;SUCO;UBE2J1;SARAF;DNAJB11;ERAP1;PIGA;PKD2;PLD1;DNAJC10;POR;FKBP14;EDEM2;V…
GO:0005789	1.33558e-18	3.08012	37.5994	98	882	endoplasmic reticulum membrane	PREB;PDIA6;SLC35B1;BET1;SEC23B;OS9;TMED2;SEC63;NUS1;CYP2R1;CREB3L4;DDOST;DPAGT1;SMIM14;ERN1;FKBP2;ATF6;ERP44;ESYT1;TRAM1;PPP1R15A;ALOX5AP;TBL2;SERP1;GPER1;RNF180;ALG5;SEC61A1;ERO1L;HMOX1;HSPA5;NAT8L;MIA3;FAM69A;FADS3;LMAN1;DNAJB9;NFE2L1;ATP2A2;CISD2;PNPLA8;TMED5;DERL2;TMED7;EMC9;TXNDC11;SUCO;UBE2J1;SARAF;ERAP1;PIGA;PKD2;PLD1;POR;FKBP14;EDEM2;VIMP;DNAJC3;ERO1LB;RTN4;SRPRB;SELK;RASGRF2;RPN1;SEL1L;D…
GO:0042175	5.36792e-18	3.0076	38.3667	98	900	nuclear outer membrane-endoplasmic reticulum membrane network	PREB;PDIA6;SLC35B1;BET1;SEC23B;OS9;TMED2;SEC63;NUS1;CYP2R1;CREB3L4;DDOST;DPAGT1;SMIM14;ERN1;FKBP2;ATF6;ERP44;ESYT1;TRAM1;PPP1R15A;ALOX5AP;TBL2;SERP1;GPER1;RNF180;ALG5;SEC61A1;ERO1L;HMOX1;HSPA5;NAT8L;MIA3;FAM69A;FADS3;LMAN1;DNAJB9;NFE2L1;ATP2A2;CISD2;PNPLA8;TMED5;DERL2;TMED7;EMC9;TXNDC11;SUCO;UBE2J1;SARAF;ERAP1;PIGA;PKD2;PLD1;POR;FKBP14;EDEM2;VIMP;DNAJC3;ERO1LB;RTN4;SRPRB;SELK;RASGRF2;RPN1;SEL1L;D…
GO:0098588	3.71246e-17	2.2394	92.208	173	2163	bounding membrane of organelle	BCL2L11;ABCB6;UST;PREB;PDIA6;SLC35B1;BET1;NDRG1;SEC23B;OS9;TMED2;SEC63;NUS1;CLCN3;CLCN7;CYP2R1;EVC2;VPS37A;ATF2;CREB3L4;CTNS;DDOST;DPAGT1;SMIM14;EPHB1;ERN1;ABCA3;TPCN2;DAGLB;FKBP2;FNDC3A;ATF6;ERP44;SLC9A8;ESYT1;ZDHHC17;ABCA5;TRAM1;ATP6V0A2;PPP1R15A;RAB38;GABARAPL1;ALOX5AP;ST6GALNAC3;PARM1;TBL2;LAMP3;ST6GALNAC4;SERP1;GOLGA4;GOLGB1;HID1;GPER1;RNF180;ALG5;SEC61A1;DSE;SLC2A8;ERO1L;ANXA3;HK2;HMOX1;HSD…
GO:0098589	9.64191e-15	2.3272	63.8166	128	1497	membrane region	OCLN;PREB;CDH15;PDIA6;SLC35B1;BET1;HAX1;SEC23B;OS9;TMED2;SEC63;NUS1;CLCN3;CYP2R1;EVC2;CREB3L4;CD55;DDOST;DPAGT1;S1PR1;SMIM14;EPHB1;ERN1;FKBP2;ATF6;ERP44;ESYT1;RHOQ;TRAM1;PPP1R15A;ALOX5AP;FYN;TBL2;SERP1;GPER1;RNF180;ANK2;ALG5;SEC61A1;ERO1L;ANXA1;NRG1;HMOX1;HSPA5;NAT8L;MIA3;FAM69A;FADS3;LMAN1;DNAJB9;NFE2L1;NPC1;ATP2A2;SLC11A2;DDR2;CISD2;PNPLA8;TMED5;DERL2;TMED7;EMC9;TXNDC11;SUCO;UBE2J1;SARAF;ERAP1;…
GO:0031090	9.3871e-13	1.8898	122.347	197	2870	organelle membrane	BCL2L11;ABCB6;UST;PREB;PDIA6;SLC35B1;BET1;NDRG1;HAX1;TIMM44;SEC23B;OS9;TMED2;SEC63;OSBPL6;NUS1;CLCN3;CLCN7;CYP2R1;EVC2;VPS37A;ATF2;CREB3L4;CTNS;ECI1;DDOST;DPAGT1;LDHD;SMIM14;EPHB1;ERN1;ABCA3;FAAH;TPCN2;LEMD2;DAGLB;FECH;FKBP2;FNDC3A;ATF6;ERP44;SLC9A8;ESYT1;ZDHHC17;ABCA5;TRAM1;ATP6V0A2;PPP1R15A;RAB38;GABARAPL1;ALOX5AP;ST6GALNAC3;PARM1;GCH1;TBL2;LAMP3;ST6GALNAC4;SERP1;GOLGA4;GOLGB1;HID1;GPER1;RNF180…
GO:0031227	5.25389e-12	6.39968	5.11556	26	120	intrinsic component of endoplasmic reticulum membrane	DPAGT1;ERN1;ATF6;ESYT1;TBL2;RNF180;SEC61A1;HSPA5;DERL2;EMC9;SARAF;PKD2;VIMP;RTN4;SSR3;WFS1;XBP1;DERL1;CALR;HM13;CANX;RHBDD1;SGPL1;DERL3;EIF2AK3;EDEM1
GO:0044444	1.14507e-11	1.65506	316.525	406	7425	cytoplasmic part	BCL2L11;OCLN;ABCB6;UST;PREB;PDIA6;NAMPT;RNF41;SLC35B1;PRSS16;BET1;NDRG1;HAX1;TIMM44;SEC23B;UNC13B;HYOU1;TXNIP;SLMO1;MTHFD2;OS9;TMED2;AP4S1;SEC63;OSBPL6;FBXO32;NUS1;RAB39B;RAB3IP;CLCN3;EXOSC6;CLCN7;CYP2R1;TRAPPC6B;ACOT4;LYPLAL1;TMEM198;STARD4;CPA3;VPS37A;ATF2;SRXN1;CREB3L4;SLC30A7;CTH;CTNS;PPM1K;ALDH1L2;ECI1;AKR1C1;DDIT3;DDOST;SYNPO2;DPAGT1;TYMP;S1PR1;LPAR1;LDHD;EIF5;SMIM14;EPAS1;EPB41;EPHB1;ERN1;…
GO:0030176	1.24732e-11	6.41967	4.90241	25	115	integral component of endoplasmic reticulum membrane	DPAGT1;ERN1;ATF6;ESYT1;TBL2;SEC61A1;HSPA5;DERL2;EMC9;SARAF;PKD2;VIMP;RTN4;SSR3;WFS1;XBP1;DERL1;CALR;HM13;CANX;RHBDD1;SGPL1;DERL3;EIF2AK3;EDEM1
GO:0005737	5.43041e-09	1.56627	427.832	503	10036	cytoplasm	BCL2L11;OCLN;ABCB6;UST;PREB;PDIA6;NAMPT;MBNL2;RNF41;SLC35B1;PRSS16;BET1;APBB3;CCNO;NDRG1;HAX1;TIMM44;SEC23B;UNC13B;HYOU1;TRIM16;TXNIP;SLMO1;ZNF274;MTHFD2;OS9;TMED2;PIM2;MID2;AP4S1;SEC63;XPOT;LRRC37B;OSBPL6;FBXO32;NUS1;RAB39B;FAM129A;RAB3IP;CLCN3;EXOSC6;CLCN7;CLK1;CYP2R1;DNAJC24;TRAPPC6B;ACOT4;TARSL2;LYPLAL1;TMEM198;EVC2;JMY;STARD4;CPA3;VPS37A;ATF2;SRXN1;XRRA1;TRIM16L;CREB3L4;SLC30A7;CTH;CTNS;PPM1…
GO:0031301	2.79997e-08	3.4826	10.1032	31	237	integral component of organelle membrane	ABCB6;DPAGT1;ERN1;LEMD2;ATF6;ESYT1;TBL2;SEC61A1;HSPA5;DERL2;EMC9;ARMCX3;SARAF;PKD2;CSGALNACT2;VIMP;RTN4;RFNG;MCUR1;SSR3;WFS1;XBP1;DERL1;CALR;HM13;CANX;RHBDD1;SGPL1;DERL3;EIF2AK3;EDEM1
GO:0031300	2.82471e-08	3.39935	10.6574	32	250	intrinsic component of organelle membrane	ABCB6;DPAGT1;ERN1;LEMD2;ATF6;ESYT1;TBL2;RNF180;SEC61A1;HSPA5;DERL2;EMC9;ARMCX3;SARAF;PKD2;CSGALNACT2;VIMP;RTN4;RFNG;MCUR1;SSR3;WFS1;XBP1;DERL1;CALR;HM13;CANX;RHBDD1;SGPL1;DERL3;EIF2AK3;EDEM1
GO:0005793	7.2744e-07	5.52419	3.28249	15	77	endoplasmic reticulum-Golgi intermediate compartment	PDIA6;SEC23B;TMED2;ERP44;KIAA0368;GOLGB1;HSPA5;LMAN1;NUCB2;P4HB;TMED5;TMED7;MYDGF;UGGT1;STX5
GO:0031410	2.14211e-06	1.83459	47.9158	81	1124	cytoplasmic vesicle	OCLN;PDIA6;PRSS16;HAX1;SEC23B;HYOU1;TMED2;CLCN3;CLCN7;TMEM198;STARD4;CPA3;SLC30A7;CTNS;LPAR1;ABCA3;AAK1;FNDC3A;ZDHHC17;KIAA0368;ATP6V0A2;RAB38;GABARAPL1;GARS;GCH1;LAMP3;GPER1;SNX24;PDIA3;SLC2A8;ANXA3;HSPA5;RAB43;APOE;BLOC1S3;LMAN1;LNPEP;NCF2;NGF;SLC11A2;P4HB;TMED7;RAB9B;PKD1;PLD1;ATP6V0A1;RAB24;WIPI1;AP1AR;SYBU;GPRC5C;SPIRE1;RPN1;SCN8A;SLC1A4;SLC1A5;SLC3A2;STX3;HSP90B1;VEGFA;SNX22;CUBN;SPX;DUSP16…
GO:0005788	2.54989e-06	3.26195	8.22753	24	193	endoplasmic reticulum lumen	PDIA6;HYOU1;OS9;ERP44;SDF2L1;ERLEC1;PDIA3;ERO1L;HSPA5;DNAJB9;P4HB;DNAJB11;ERAP1;DNAJC10;FKBP14;EDEM2;MYDGF;DNAJC3;UGGT1;SIL1;HSP90B1;CALR;CANX;PDIA4
GO:0005794	5.88734e-06	1.71784	57.9764	92	1360	Golgi apparatus	ABCB6;UST;PREB;BET1;SEC23B;UNC13B;TMED2;AP4S1;RAB39B;CLCN3;TRAPPC6B;CREB3L4;SLC30A7;EPB41;FNDC3A;ATF6;CLCC1;SLC9A8;ZDHHC17;ABCA5;PPP1R15A;RAB38;GABARAPL1;ST6GALNAC3;PARM1;ST6GALNAC4;GOLGA4;GOLGB1;HID1;GPER1;DSE;RAB43;APOE;IL15;FIBIN;RND3;LMAN1;MGAT2;NGF;NPC1;SLC11A2;NUCB2;OSBP;PNPLA8;TMED5;TMED7;PKD1;PLD1;ATP6V0A1;QPCTL;WIPI1;GOLPH3L;CCDC91;AP1AR;CSGALNACT2;SYBU;PRKCE;SLC50A1;PRNP;PSAP;SPIRE1;C1G…
GO:0000139	6.54908e-06	2.10667	25.1515	49	590	Golgi membrane	UST;PREB;BET1;SEC23B;TMED2;CLCN3;CREB3L4;FNDC3A;ATF6;SLC9A8;ZDHHC17;ABCA5;ST6GALNAC3;PARM1;ST6GALNAC4;GOLGA4;GOLGB1;HID1;GPER1;DSE;RND3;LMAN1;MGAT2;OSBP;PNPLA8;TMED7;PKD1;PLD1;QPCTL;WIPI1;GOLPH3L;CSGALNACT2;SYBU;SLC50A1;C1GALT1;RHOU;RFNG;STX5;UGCG;GCC1;COG3;USO1;AP3D1;SLC33A1;COG1;RAB36;PJA2;SEC24D;GOLGA5
GO:0016023	7.76819e-06	1.81152	44.0791	74	1034	cytoplasmic membrane-bounded vesicle	OCLN;PDIA6;PRSS16;HAX1;SEC23B;HYOU1;TMED2;CLCN3;TMEM198;STARD4;CPA3;SLC30A7;CTNS;LPAR1;ABCA3;AAK1;FNDC3A;ZDHHC17;KIAA0368;ATP6V0A2;RAB38;GABARAPL1;GARS;LAMP3;GPER1;SNX24;PDIA3;SLC2A8;ANXA3;HSPA5;RAB43;APOE;BLOC1S3;LMAN1;LNPEP;NCF2;NGF;P4HB;TMED7;RAB9B;PKD1;PLD1;ATP6V0A1;RAB24;WIPI1;AP1AR;SYBU;GPRC5C;SPIRE1;RPN1;SCN8A;SLC1A4;SLC1A5;SLC3A2;STX3;HSP90B1;VEGFA;SNX22;CUBN;SPX;DUSP16;CALR;CANX;AXIN1;BR…
GO:0043231	2.97091e-05	1.37136	442.24	495	10374	intracellular membrane-bounded organelle	BCL2L11;OCLN;ABCB6;UST;PREB;PDIA6;NAMPT;MBNL2;SLC35B1;PRSS16;BET1;APBB3;CCNO;NDRG1;HAX1;TIMM44;SEC23B;UNC13B;HYOU1;CEBPG;TRIM16;TXNIP;SLMO1;PNMA2;ZNF274;MTHFD2;OS9;TMED2;AP4S1;SEC63;XPOT;OSBPL6;FBXO32;NUS1;RAB39B;RAB3IP;CLCN3;EXOSC6;CLCN7;CLK1;SERPINA3;CYP2R1;TRAPPC6B;JDP2;ACOT4;TMEM198;EVC2;JMY;STARD4;NCOA7;CPA3;VPS37A;ATF2;XRRA1;E2F7;ZNF558;ZNF555;CREB3L4;CTBP2;SLC30A7;CTH;CTNS;NFXL1;FAM53A;PPM…
GO:0042470	3.00918e-05	3.88599	4.39086	15	103	melanosome	PDIA6;CTNS;RAB38;PDIA3;HSPA5;P4HB;ATP6V0A1;RPN1;SLC1A4;SLC1A5;SLC3A2;HSP90B1;CANX;SYTL1;PDIA4
GO:0048770	3.00918e-05	3.88599	4.39086	15	103	pigment granule	PDIA6;CTNS;RAB38;PDIA3;HSPA5;P4HB;ATP6V0A1;RPN1;SLC1A4;SLC1A5;SLC3A2;HSP90B1;CANX;SYTL1;PDIA4
GO:0044424	0.000123637	1.39976	555.721	598	13036	intracellular part	BCL2L11;OCLN;ABCB6;UST;PREB;PDIA6;NAMPT;MBNL2;RNF41;SLC35B1;PRSS16;BET1;APBB3;CCNO;NDRG1;HAX1;TIMM44;SEC23B;UNC13B;HYOU1;CEBPG;RBCK1;TRIM16;TXNIP;SLMO1;PNMA2;ZNF274;MTHFD2;OS9;TMED2;PIM2;MID2;AP4S1;SEC63;XPOT;LRRC37B;OSBPL6;FBXO32;NUS1;RAB39B;FAM129A;RAB3IP;CLCN3;EXOSC6;CLCN7;CLK1;SERPINA3;CYP2R1;DNAJC24;TRAPPC6B;JDP2;ACOT4;TARSL2;LYPLAL1;TMEM198;EVC2;JMY;STARD4;NCOA7;CPA3;VPS37A;ATF2;SRXN1;XRRA1…
GO:0044425	0.00014463	1.32105	276.283	324	6481	membrane part	BCL2L11;CDH4;OCLN;ABCB6;UST;PREB;CDH15;PDIA6;SLC35B1;BET1;PGRMC2;HAX1;SEC23B;SLC12A7;OS9;TMED2;ILVBL;FICD;AP4S1;SEC63;XPOT;TMEM106A;LRRC37B;LYSMD3;NUS1;CLCN3;CLCN7;CYP2R1;TMEM170A;GJD3;SLC5A10;OSCAR;TMEM125;TMEM198;TMEM182;EVC2;IL31RA;CLDN23;VPS37A;SLC22A31;CREB3L4;SLC30A7;CTNS;NFXL1;CYB561;CD55;DDOST;DPAGT1;DTNA;AGTR1;S1PR1;LPAR1;CELSR3;TVP23C;SMIM14;TAPT1;C9orf91;EPB41;EPHB1;EPOR;EREG;ERN1;ABCA…
GO:0005791	0.000152177	4.72863	2.47252	10	58	rough endoplasmic reticulum	SLC7A11;SEC61A1;NAT8L;SUCO;DNAJC3;RPN1;SRPR;SSR3;HM13;CANX
GO:0043227	0.000186622	1.3417	493.055	538	11566	membrane-bounded organelle	BCL2L11;OCLN;ABCB6;UST;PREB;CDH15;PDIA6;NAMPT;MBNL2;SLC35B1;PRSS16;BET1;APBB3;CCNO;NDRG1;HAX1;TIMM44;SEC23B;UNC13B;HYOU1;CEBPG;TRIM16;TXNIP;SLMO1;PNMA2;ZNF274;MTHFD2;OS9;TMED2;MID2;AP4S1;SEC63;XPOT;TMEM106A;OSBPL6;FBXO32;NUS1;RAB39B;FAM129A;RAB3IP;CLCN3;EXOSC6;CLCN7;CLK1;SERPINA3;CYP2R1;TRAPPC6B;JDP2;ACOT4;SLC5A10;OSCAR;LYPLAL1;TMEM198;EVC2;JMY;STARD4;NCOA7;CPA3;VPS37A;ATF2;XRRA1;E2F7;ZNF558;ZNF5…
GO:0005790	0.000214405	6.89019	1.27889	7	30	smooth endoplasmic reticulum	HYOU1;PDIA3;HSPA5;PLCB4;DNAJC3;CALR;CANX
GO:0005622	0.000227678	1.38351	560.879	601	13157	intracellular	BCL2L11;OCLN;ABCB6;UST;PREB;PDIA6;NAMPT;MBNL2;RNF41;SLC35B1;PRSS16;BET1;APBB3;CCNO;NDRG1;HAX1;TIMM44;SEC23B;UNC13B;HYOU1;CEBPG;RBCK1;TRIM16;TXNIP;SLMO1;PNMA2;ZNF274;MTHFD2;OS9;TMED2;PIM2;MID2;AP4S1;SEC63;XPOT;LRRC37B;OSBPL6;FBXO32;NUS1;RAB39B;FAM129A;RAB3IP;CLCN3;EXOSC6;CLCN7;CLK1;SERPINA3;CYP2R1;DNAJC24;TRAPPC6B;JDP2;ACOT4;TARSL2;LYPLAL1;TMEM198;EVC2;JMY;STARD4;NCOA7;CPA3;VPS37A;ATF2;SRXN1;XRRA1…
GO:0016021	0.000255137	1.31859	229.049	273	5373	integral component of membrane	CDH4;OCLN;ABCB6;UST;PREB;CDH15;SLC35B1;BET1;PGRMC2;SLC12A7;TMED2;ILVBL;FICD;SEC63;XPOT;TMEM106A;LRRC37B;LYSMD3;NUS1;CLCN3;CLCN7;TMEM170A;GJD3;SLC5A10;OSCAR;TMEM125;TMEM198;TMEM182;EVC2;IL31RA;CLDN23;SLC22A31;CREB3L4;SLC30A7;CTNS;NFXL1;CYB561;CD55;DDOST;DPAGT1;AGTR1;S1PR1;LPAR1;CELSR3;TVP23C;SMIM14;TAPT1;C9orf91;EPHB1;EPOR;EREG;ERN1;ABCA3;FAAH;UNC5B;TPCN2;LEMD2;DAGLB;THSD7A;FNDC3A;ATF6;CLCC1;SEL1L…
GO:0034663	0.00029886	67.6411	0.170519	3	4	endoplasmic reticulum chaperone complex	PDIA6;HSPA5;DNAJC10
GO:0044322	0.00029886	67.6411	0.170519	3	4	endoplasmic reticulum quality control compartment	OS9;ERLEC1;RHBDD1
GO:0030867	0.000560183	9.41375	0.724705	5	17	rough endoplasmic reticulum membrane	NAT8L;SUCO;DNAJC3;SRPR;SSR3
GO:0016020	0.000581529	1.27964	374.118	418	8776	membrane	BCL2L11;CDH4;OCLN;ABCB6;UST;PREB;CDH15;PDIA6;SLC35B1;BET1;NDRG1;PGRMC2;HAX1;TIMM44;SEC23B;UNC13B;HYOU1;SLC12A7;OS9;TMED2;ILVBL;FICD;AP4S1;SEC63;XPOT;TMEM106A;LRRC37B;OSBPL6;LYSMD3;NUS1;RAB39B;FAM129A;PARD3B;CLCN3;CLCN7;CYP2R1;TMEM170A;GJD3;SLC5A10;OSCAR;TMEM125;TMEM198;TMEM182;EVC2;IL31RA;JMY;CLDN23;VPS37A;ATF2;SLC22A31;CREB3L4;SLC30A7;CTNS;NFXL1;CYB561;CD55;ECI1;DDOST;DPAGT1;DTNA;AGTR1;S1PR1;LPA…
GO:0044431	0.000587054	1.67204	34.1464	54	801	Golgi apparatus part	UST;PREB;BET1;SEC23B;TMED2;CLCN3;CREB3L4;FNDC3A;ATF6;SLC9A8;ZDHHC17;ABCA5;RAB38;ST6GALNAC3;PARM1;ST6GALNAC4;GOLGA4;GOLGB1;HID1;GPER1;DSE;RND3;LMAN1;MGAT2;NGF;SLC11A2;OSBP;PNPLA8;TMED7;PKD1;PLD1;QPCTL;WIPI1;GOLPH3L;CSGALNACT2;SYBU;SLC50A1;C1GALT1;ARFGEF3;RHOU;RFNG;STX5;UGCG;CHAC1;GCC1;COG3;USO1;AP3D1;SLC33A1;COG1;RAB36;PJA2;SEC24D;GOLGA5
GO:0043229	0.000597562	1.30266	484.614	526	11368	intracellular organelle	BCL2L11;OCLN;ABCB6;UST;PREB;PDIA6;NAMPT;MBNL2;SLC35B1;PRSS16;BET1;APBB3;CCNO;NDRG1;HAX1;TIMM44;SEC23B;UNC13B;HYOU1;CEBPG;TRIM16;TXNIP;SLMO1;PNMA2;ZNF274;MTHFD2;OS9;TMED2;MID2;AP4S1;SEC63;XPOT;OSBPL6;FBXO32;NUS1;RAB39B;RAB3IP;CLCN3;EXOSC6;CLCN7;CLK1;SERPINA3;CYP2R1;DNAJC24;TRAPPC6B;JDP2;ACOT4;TMEM198;EVC2;JMY;STARD4;NCOA7;CPA3;VPS37A;ATF2;XRRA1;E2F7;ZNF558;ZNF555;CREB3L4;CTBP2;SLC30A7;CTH;CTNS;NFX…
GO:0031224	0.000683404	1.28946	234.293	275	5496	intrinsic component of membrane	CDH4;OCLN;ABCB6;UST;PREB;CDH15;SLC35B1;BET1;PGRMC2;SLC12A7;TMED2;ILVBL;FICD;SEC63;XPOT;TMEM106A;LRRC37B;LYSMD3;NUS1;CLCN3;CLCN7;TMEM170A;GJD3;SLC5A10;OSCAR;TMEM125;TMEM198;TMEM182;EVC2;IL31RA;CLDN23;SLC22A31;CREB3L4;SLC30A7;CTNS;NFXL1;CYB561;CD55;DDOST;DPAGT1;AGTR1;S1PR1;LPAR1;CELSR3;TVP23C;SMIM14;TAPT1;C9orf91;EPHB1;EPOR;EREG;ERN1;ABCA3;FAAH;UNC5B;TPCN2;LEMD2;DAGLB;THSD7A;FNDC3A;ATF6;CLCC1;SEL1L…
GO:0000835	0.000723405	33.8185	0.213148	3	5	ER ubiquitin ligase complex	OS9;VCP;DERL1
GO:0000836	0.000723405	33.8185	0.213148	3	5	Hrd1p ubiquitin ligase complex	OS9;VCP;DERL1
GO:0005770	0.000784377	2.43365	8.39805	19	197	late endosome	CLCN3;VPS37A;CTNS;DDIT3;KIAA0368;ABCA5;PARM1;APOE;NPC1;SLC11A2;DERL2;RAB9B;PLD1;AP1AR;DERL1;SQSTM1;RAPGEF2;KIAA0226;MAGI2
GO:0044446	0.000934154	1.26617	321.172	363	7534	intracellular organelle part	BCL2L11;ABCB6;UST;PREB;PDIA6;SLC35B1;BET1;CCNO;NDRG1;HAX1;TIMM44;SEC23B;HYOU1;CEBPG;TRIM16;TXNIP;SLMO1;PNMA2;ZNF274;OS9;TMED2;MID2;SEC63;XPOT;OSBPL6;FBXO32;NUS1;RAB3IP;CLCN3;EXOSC6;CLCN7;CYP2R1;JDP2;JMY;VPS37A;ATF2;CREB3L4;CTH;CTNS;PPM1K;ECI1;DDIT3;DDOST;LCA5;THAP5;DPAGT1;LDHD;U2AF1L4;LRRC45;SMIM14;EPAS1;EPB41;EPHB1;ERN1;ABCA3;ETS2;TPCN2;ALKBH3;LEMD2;DAGLB;FECH;PPM1E;FKBP2;FNDC3A;ZHX2;ATF6;ELL2;S…
GO:0002133	0.00181496	Inf	0.0852594	2	2	polycystin complex	PKD1;PKD2
GO:0005608	0.00181496	Inf	0.0852594	2	2	laminin-3 complex	LAMA1;LAMB2
GO:0017109	0.00181496	Inf	0.0852594	2	2	glutamate-cysteine ligase complex	GCLC;GCLM
GO:0097232	0.00181496	Inf	0.0852594	2	2	lamellar body membrane	ABCA3;LAMP3
GO:0097233	0.00181496	Inf	0.0852594	2	2	alveolar lamellar body membrane	ABCA3;LAMP3
GO:1990037	0.00181496	Inf	0.0852594	2	2	Lewy body core	ATF4;HERPUD1
GO:1990617	0.00181496	Inf	0.0852594	2	2	CHOP-ATF4 complex	DDIT3;ATF4
GO:1990622	0.00181496	Inf	0.0852594	2	2	CHOP-ATF3 complex	DDIT3;ATF3
GO:0044422	0.00181996	1.24677	329.783	369	7736	organelle part	BCL2L11;ABCB6;UST;PREB;PDIA6;SLC35B1;BET1;CCNO;NDRG1;HAX1;TIMM44;SEC23B;HYOU1;CEBPG;TRIM16;TXNIP;SLMO1;PNMA2;ZNF274;OS9;TMED2;MID2;SEC63;XPOT;OSBPL6;FBXO32;NUS1;RAB3IP;CLCN3;EXOSC6;CLCN7;CYP2R1;JDP2;EVC2;JMY;VPS37A;ATF2;CREB3L4;CTH;CTNS;PPM1K;ECI1;DDIT3;DDOST;LCA5;THAP5;SYNPO2;DPAGT1;LDHD;U2AF1L4;LRRC45;SMIM14;EPAS1;EPB41;EPHB1;ERN1;ABCA3;ETS2;FAAH;TPCN2;ALKBH3;LEMD2;DAGLB;FECH;PPM1E;FKBP2;FNDC3A…
GO:0043226	0.00321284	1.2661	529.844	563	12429	organelle	BCL2L11;OCLN;ABCB6;UST;PREB;CDH15;PDIA6;NAMPT;MBNL2;SLC35B1;PRSS16;BET1;APBB3;CCNO;NDRG1;HAX1;TIMM44;SEC23B;UNC13B;HYOU1;CEBPG;TRIM16;TXNIP;SLMO1;PNMA2;ZNF274;MTHFD2;OS9;TMED2;MID2;AP4S1;SEC63;XPOT;TMEM106A;OSBPL6;FBXO32;NUS1;RAB39B;FAM129A;RAB3IP;CLCN3;EXOSC6;CLCN7;CLK1;SERPINA3;CYP2R1;DNAJC24;TRAPPC6B;JDP2;ACOT4;SLC5A10;OSCAR;LYPLAL1;TMEM198;EVC2;JMY;STARD4;NCOA7;CPA3;VPS37A;ATF2;XRRA1;E2F7;ZNF…
GO:0031982	0.00321518	1.27838	152.572	183	3579	vesicle	OCLN;ABCB6;CDH15;PDIA6;NAMPT;PRSS16;NDRG1;HAX1;SEC23B;HYOU1;TMED2;MID2;TMEM106A;RAB39B;FAM129A;CLCN3;CLCN7;SERPINA3;SLC5A10;OSCAR;LYPLAL1;TMEM198;STARD4;CPA3;SLC30A7;CTH;CTNS;CD55;ALDH1L2;ECI1;AKR1C1;LPAR1;EPHB1;ABCA3;THSD7A;AAK1;FKBP2;FNDC3A;ERP44;ZDHHC17;KIAA0368;RHOQ;ATP6V0A2;RAB38;GABARAPL1;FLRT2;HSPA12A;GARS;GBE1;GCH1;GFPT1;LAMP3;GLRX;GOLGA4;GOT1;ANG;HID1;METRNL;GPER1;SNX24;CD274;PDIA3;GMPPB…
GO:0030139	0.00346231	2.10968	9.54905	19	224	endocytic vesicle	OCLN;HYOU1;CLCN3;LPAR1;KIAA0368;ATP6V0A2;RAB38;ANXA3;RAB43;APOE;NCF2;RAB9B;PLD1;ATP6V0A1;RAB24;HSP90B1;CUBN;CALR;RAPGEF2
GO:0033116	0.00383589	4.51984	1.53467	6	36	endoplasmic reticulum-Golgi intermediate compartment membrane	SEC23B;TMED2;LMAN1;TMED5;TMED7;STX5
GO:0071682	0.00499957	6.94192	0.724705	4	17	endocytic vesicle lumen	HYOU1;APOE;HSP90B1;CALR
GO:0005768	0.00504043	1.54853	31.0344	46	728	endosome	ABCB6;PRSS16;NDRG1;CLCN3;VPS37A;CTNS;DDIT3;S1PR1;EPHB1;SAMD9L;TPCN2;KIAA0368;ABCA5;ATP6V0A2;RAB38;FYN;PARM1;GPER1;ANXA1;RAB43;APOE;IL15;LNPEP;NGF;NPC1;SLC11A2;DERL2;RAB9B;PLD1;ATP6V0A1;RAB24;WIPI1;AP1AR;PRKCZ;SIAH2;VCAM1;DERL1;PLEKHF1;CUBN;SQSTM1;AP3D1;MTMR4;ARRDC4;RAPGEF2;KIAA0226;MAGI2
GO:0030127	0.005344	11.2702	0.383667	3	9	COPII vesicle coat	SEC23B;TMED7;SEC24D
GO:0005774	0.0066297	1.86915	12.3626	22	290	vacuolar membrane	CLCN7;CTNS;TPCN2;DAGLB;ABCA5;ATP6V0A2;GABARAPL1;LAMP3;SLC2A8;LNPEP;NPC1;SLC11A2;TM6SF1;PLD1;ATP6V0A1;WIPI1;PSAP;PLEKHF1;CUBN;MAP1LC3B;DIRC2;AP3D1
GO:0031988	0.00734216	1.25031	148.053	175	3473	membrane-bounded vesicle	OCLN;ABCB6;CDH15;PDIA6;NAMPT;PRSS16;NDRG1;HAX1;SEC23B;HYOU1;TMED2;MID2;TMEM106A;FAM129A;CLCN3;SERPINA3;SLC5A10;OSCAR;LYPLAL1;TMEM198;STARD4;CPA3;SLC30A7;CTH;CTNS;CD55;ALDH1L2;ECI1;AKR1C1;LPAR1;EPHB1;ABCA3;THSD7A;AAK1;FKBP2;FNDC3A;ERP44;ZDHHC17;KIAA0368;RHOQ;ATP6V0A2;RAB38;GABARAPL1;FLRT2;HSPA12A;GARS;GBE1;GFPT1;LAMP3;GLRX;GOLGA4;GOT1;ANG;HID1;METRNL;GPER1;SNX24;CD274;PDIA3;GMPPB;GMPPA;PSAT1;SLC2A…
GO:0000153	0.00739433	9.65956	0.426297	3	10	cytoplasmic ubiquitin ligase complex	OS9;VCP;DERL1
GO:0008250	0.00739433	9.65956	0.426297	3	10	oligosaccharyltransferase complex	DDOST;RPN1;MAGT1
