# Supplementary material for: ATF6 safeguards organelle homeostasis and cellular aging in human mesenchymal stem cells
Source: Cell Discov. 2018 Jan 5;4:2. doi: 10.1038/s41421-017-0003-0 (PMC5798892; doi:10.1038/s41421-017-0003-0)
Supplement: Supplementary file 13 — Supplementary Table 8 [file 41421_2017_3_MOESM13_ESM.xlsx]

## Sheet: GO_BP
Supplementary Table S8 GO terms for IARGs in hMSCs.
GOBPID	Pvalue	OddsRatio	ExpCount	Count	Size	Term	Symbols
GO:0034976	2.26e-23	30.7017	1.04437	22	178	response to endoplasmic reticulum stress	BCL2L11;PDIA6;HYOU1;OS9;FAM129A;SDF2L1;PDIA3;ERO1L;HSPA5;ATP2A2;DNAJB11;FKBP14;DNAJC3;SEL1L;TSPYL2;HSP90B1;CALR;SYVN1;DERL3;PDIA4;EDEM1;HERPUD1
GO:0035967	1.16e-17	30.7829	0.709938	16	121	cellular response to topologically incorrect protein	BCL2L11;PDIA6;HYOU1;SDF2L1;ERO1L;HSPA5;DNAJB11;FKBP14;DNAJC3;TSPYL2;HSP90B1;CALR;SYVN1;DERL3;EDEM1;HERPUD1
GO:0030968	8.06e-17	31.5224	0.645398	15	110	endoplasmic reticulum unfolded protein response	BCL2L11;PDIA6;HYOU1;ERO1L;HSPA5;DNAJB11;FKBP14;DNAJC3;TSPYL2;HSP90B1;CALR;SYVN1;DERL3;EDEM1;HERPUD1
GO:0034620	1.22e-16	30.5518	0.663	15	113	cellular response to unfolded protein	BCL2L11;PDIA6;HYOU1;ERO1L;HSPA5;DNAJB11;FKBP14;DNAJC3;TSPYL2;HSP90B1;CALR;SYVN1;DERL3;EDEM1;HERPUD1
GO:0035966	1.35e-15	22.0822	0.950495	16	162	response to topologically incorrect protein	BCL2L11;PDIA6;HYOU1;SDF2L1;ERO1L;HSPA5;DNAJB11;FKBP14;DNAJC3;TSPYL2;HSP90B1;CALR;SYVN1;DERL3;EDEM1;HERPUD1
GO:0006987	5.48e-15	40.6241	0.40484	12	69	activation of signaling protein activity involved in unfolded protein response	PDIA6;HYOU1;HSPA5;DNAJB11;FKBP14;DNAJC3;TSPYL2;HSP90B1;CALR;SYVN1;EDEM1;HERPUD1
GO:0032075	1.12e-14	37.9508	0.428309	12	73	positive regulation of nuclease activity	PDIA6;HYOU1;HSPA5;DNAJB11;FKBP14;DNAJC3;TSPYL2;HSP90B1;CALR;SYVN1;EDEM1;HERPUD1
GO:0006986	1.13e-14	21.8018	0.891823	15	152	response to unfolded protein	BCL2L11;PDIA6;HYOU1;ERO1L;HSPA5;DNAJB11;FKBP14;DNAJC3;TSPYL2;HSP90B1;CALR;SYVN1;DERL3;EDEM1;HERPUD1
GO:0032069	3.56e-14	34.0294	0.46938	12	80	regulation of nuclease activity	PDIA6;HYOU1;HSPA5;DNAJB11;FKBP14;DNAJC3;TSPYL2;HSP90B1;CALR;SYVN1;EDEM1;HERPUD1
GO:0030433	6.37e-12	44.1779	0.275761	9	47	ER-associated ubiquitin-dependent protein catabolic process	OS9;SDF2L1;HSPA5;SEL1L;HSP90B1;SYVN1;DERL3;EDEM1;HERPUD1
GO:0006457	4.01e-11	13.2453	1.29666	14	221	protein folding	PDIA6;PDIA3;ERO1L;HSPA5;DNAJB11;FKBP14;ERO1LB;UGGT1;DNAJC1;HSP90B1;CALR;CANX;PDIA4;EDEM1
GO:0034975	3.46e-10	297.857	0.046938	5	8	protein folding in endoplasmic reticulum	PDIA3;HSPA5;HSP90B1;CALR;CANX
GO:0033554	3.86e-10	4.66399	9.03557	31	1540	cellular response to stress	BCL2L11;PDIA6;HYOU1;OS9;FAM129A;EYA4;SETX;SDF2L1;NUPR1;PDIA3;ERO1L;HSPA5;APOE;LAMB2;ATP2A2;DNAJB11;PKD2;FKBP14;DNAJC3;RNASE4;SEL1L;TSPYL2;HSP90B1;ELL3;CALR;SYVN1;DERL3;CADPS2;PDIA4;EDEM1;HERPUD1
GO:0045860	1.36e-07	6.23746	2.83975	15	484	positive regulation of protein kinase activity	PDIA6;HYOU1;HSPA5;HTR2B;DNAJB11;PKD2;FKBP14;PRKCZ;DNAJC3;TSPYL2;HSP90B1;CALR;SYVN1;EDEM1;HERPUD1
GO:0033674	2.66e-07	5.90011	2.9923	15	510	positive regulation of kinase activity	PDIA6;HYOU1;HSPA5;HTR2B;DNAJB11;PKD2;FKBP14;PRKCZ;DNAJC3;TSPYL2;HSP90B1;CALR;SYVN1;EDEM1;HERPUD1
GO:0018279	6.58e-07	12.6567	0.727539	8	124	protein N-linked glycosylation via asparagine	PDIA3;UGGT1;CALR;CANX;MAGT1;SYVN1;DERL3;EDEM1
GO:0018196	7e-07	12.5478	0.733407	8	125	peptidyl-asparagine modification	PDIA3;UGGT1;CALR;CANX;MAGT1;SYVN1;DERL3;EDEM1
GO:0001934	8.8e-07	4.7568	4.23029	17	721	positive regulation of protein phosphorylation	PDIA6;HYOU1;FAM129A;IL31RA;HSPA5;HTR2B;DNAJB11;PKD2;FKBP14;PRKCZ;DNAJC3;TSPYL2;HSP90B1;CALR;SYVN1;EDEM1;HERPUD1
GO:0045859	9.87e-07	4.71478	4.26549	17	727	regulation of protein kinase activity	PDIA6;HYOU1;HSPA5;HTR2B;APOE;DNAJB11;PKD2;FKBP14;PRKCZ;DNAJC3;TSPYL2;HSP90B1;CALR;SYVN1;DIRAS3;EDEM1;HERPUD1
GO:0006487	1.06e-06	11.8343	0.774477	8	132	protein N-linked glycosylation	PDIA3;UGGT1;CALR;CANX;MAGT1;SYVN1;DERL3;EDEM1
GO:0001932	1.84e-06	3.96244	6.06087	20	1033	regulation of protein phosphorylation	PDIA6;HYOU1;FAM129A;IL31RA;HSPA5;HTR2B;APOE;DNAJB11;PKD2;FKBP14;PRKCZ;DNAJC3;PRNP;TSPYL2;HSP90B1;CALR;SYVN1;DIRAS3;EDEM1;HERPUD1
GO:0043549	2.24e-06	4.42094	4.52952	17	772	regulation of kinase activity	PDIA6;HYOU1;HSPA5;HTR2B;APOE;DNAJB11;PKD2;FKBP14;PRKCZ;DNAJC3;TSPYL2;HSP90B1;CALR;SYVN1;DIRAS3;EDEM1;HERPUD1
GO:0051347	2.41e-06	4.89445	3.56729	15	608	positive regulation of transferase activity	PDIA6;HYOU1;HSPA5;HTR2B;DNAJB11;PKD2;FKBP14;PRKCZ;DNAJC3;TSPYL2;HSP90B1;CALR;SYVN1;EDEM1;HERPUD1
GO:0051208	3.08e-06	26.2314	0.228823	5	39	sequestering of calcium ion	ERO1L;HTR2B;PKD2;HSP90B1;CALR
GO:0051345	4.87e-06	4.1547	4.79941	17	818	positive regulation of hydrolase activity	BCL2L11;PDIA6;HYOU1;HSPA5;HTR2B;DNAJB11;FKBP14;PRKCZ;DNAJC3;RASGRF2;TSPYL2;DNAJC1;HSP90B1;CALR;SYVN1;EDEM1;HERPUD1
GO:0031401	6.33e-06	3.89871	5.43894	18	927	positive regulation of protein modification process	PDIA6;HYOU1;FAM129A;IL31RA;NUPR1;HSPA5;HTR2B;DNAJB11;PKD2;FKBP14;PRKCZ;DNAJC3;TSPYL2;HSP90B1;CALR;SYVN1;EDEM1;HERPUD1
GO:0061077	7.9e-06	21.2245	0.275761	5	47	chaperone-mediated protein folding	ERO1L;FKBP14;CALR;CANX;PDIA4
GO:0042327	8.09e-06	3.98683	4.98717	17	850	positive regulation of phosphorylation	PDIA6;HYOU1;FAM129A;IL31RA;HSPA5;HTR2B;DNAJB11;PKD2;FKBP14;PRKCZ;DNAJC3;TSPYL2;HSP90B1;CALR;SYVN1;EDEM1;HERPUD1
GO:0042981	8.17e-06	3.35515	7.89732	22	1346	regulation of apoptotic process	BCL2L11;HYOU1;PNMA2;PIM2;IL31RA;UNC5B;SETX;SDF2L1;NUPR1;PDIA3;HSPA5;HTR2B;APOE;PRKCZ;DNAJC3;PRNP;RASGRF2;HSP90B1;ELL3;CALR;SYVN1;HERPUD1
GO:0043067	9.08e-06	3.33049	7.95013	22	1355	regulation of programmed cell death	BCL2L11;HYOU1;PNMA2;PIM2;IL31RA;UNC5B;SETX;SDF2L1;NUPR1;PDIA3;HSPA5;HTR2B;APOE;PRKCZ;DNAJC3;PRNP;RASGRF2;HSP90B1;ELL3;CALR;SYVN1;HERPUD1
GO:0032270	9.9e-06	3.50823	6.77668	20	1155	positive regulation of cellular protein metabolic process	BCL2L11;PDIA6;HYOU1;FAM129A;IL31RA;NUPR1;HSPA5;HTR2B;APOE;DNAJB11;PKD2;FKBP14;PRKCZ;DNAJC3;TSPYL2;HSP90B1;CALR;SYVN1;EDEM1;HERPUD1
GO:0010562	1.07e-05	3.74139	5.65017	18	963	positive regulation of phosphorus metabolic process	PDIA6;HYOU1;FAM129A;IL31RA;HSPA5;HTR2B;APOE;DNAJB11;PKD2;FKBP14;PRKCZ;DNAJC3;TSPYL2;HSP90B1;CALR;SYVN1;EDEM1;HERPUD1
GO:0045937	1.07e-05	3.74139	5.65017	18	963	positive regulation of phosphate metabolic process	PDIA6;HYOU1;FAM129A;IL31RA;HSPA5;HTR2B;APOE;DNAJB11;PKD2;FKBP14;PRKCZ;DNAJC3;TSPYL2;HSP90B1;CALR;SYVN1;EDEM1;HERPUD1
GO:0051238	1.08e-05	19.8059	0.293363	5	50	sequestering of metal ion	ERO1L;HTR2B;PKD2;HSP90B1;CALR
GO:0051235	1.36e-05	7.02659	1.43748	9	245	maintenance of location	OS9;PDIA3;ERO1L;HSPA5;HTR2B;APOE;PKD2;HSP90B1;CALR
GO:0051338	1.58e-05	3.77146	5.25119	17	895	regulation of transferase activity	PDIA6;HYOU1;HSPA5;HTR2B;APOE;DNAJB11;PKD2;FKBP14;PRKCZ;DNAJC3;TSPYL2;HSP90B1;CALR;SYVN1;DIRAS3;EDEM1;HERPUD1
GO:0022417	1.6e-05	87.4194	0.0528053	3	9	protein maturation by protein folding	ERO1L;ERO1LB;CALR
GO:0031399	1.91e-05	3.24514	7.7037	21	1313	regulation of protein modification process	PDIA6;HYOU1;FAM129A;IL31RA;NUPR1;HSPA5;HTR2B;APOE;DNAJB11;PKD2;FKBP14;PRKCZ;DNAJC3;PRNP;TSPYL2;HSP90B1;CALR;SYVN1;DIRAS3;EDEM1;HERPUD1
GO:0010941	2e-05	3.14949	8.36084	22	1425	regulation of cell death	BCL2L11;HYOU1;PNMA2;PIM2;IL31RA;UNC5B;SETX;SDF2L1;NUPR1;PDIA3;HSPA5;HTR2B;APOE;PRKCZ;DNAJC3;PRNP;RASGRF2;HSP90B1;ELL3;CALR;SYVN1;HERPUD1
GO:0035437	2.28e-05	74.9263	0.0586725	3	10	maintenance of protein localization in endoplasmic reticulum	OS9;PDIA3;HSPA5
GO:0045454	2.87e-05	15.9046	0.357902	5	61	cell redox homeostasis	PDIA6;PDIA3;ERO1L;ERO1LB;PDIA4
GO:0042325	3.12e-05	3.21694	7.33407	20	1250	regulation of phosphorylation	PDIA6;HYOU1;FAM129A;IL31RA;HSPA5;HTR2B;APOE;DNAJB11;PKD2;FKBP14;PRKCZ;DNAJC3;PRNP;TSPYL2;HSP90B1;CALR;SYVN1;DIRAS3;EDEM1;HERPUD1
GO:0051247	3.46e-05	3.19167	7.38687	20	1259	positive regulation of protein metabolic process	BCL2L11;PDIA6;HYOU1;FAM129A;IL31RA;NUPR1;HSPA5;HTR2B;APOE;DNAJB11;PKD2;FKBP14;PRKCZ;DNAJC3;TSPYL2;HSP90B1;CALR;SYVN1;EDEM1;HERPUD1
GO:0006950	4.46e-05	2.40368	20.6645	38	3522	response to stress	BCL2L11;PDIA6;HYOU1;OS9;FAM129A;IL31RA;EYA4;SETX;SDF2L1;GCH1;NUPR1;PDIA3;ERO1L;HSPA5;APOE;LAMB2;ATP2A2;DNAJB11;ERAP1;PKD2;FKBP14;PRKCZ;DNAJC3;PRNP;RNASE4;SCN9A;SEL1L;TSPYL2;C1R;HSP90B1;ELL3;CALR;SYVN1;DERL3;CADPS2;PDIA4;EDEM1;HERPUD1
GO:0019725	6.14e-05	3.84245	4.14228	14	706	cellular homeostasis	ABCB6;PDIA6;PDIA3;ERO1L;HTR2B;APOE;ATP2A2;PKD2;PRNP;ERO1LB;HSP90B1;CALR;PDIA4;HERPUD1
GO:0051220	6.34e-05	21.3874	0.217088	4	37	cytoplasmic sequestering of protein	OS9;PDIA3;HSPA5;PKD2
GO:0043066	7.51e-05	3.58481	4.77594	15	814	negative regulation of apoptotic process	HYOU1;PIM2;IL31RA;UNC5B;SETX;HSPA5;HTR2B;APOE;PRKCZ;DNAJC3;PRNP;HSP90B1;ELL3;SYVN1;HERPUD1
GO:0043069	8.5e-05	3.54281	4.82875	15	823	negative regulation of programmed cell death	HYOU1;PIM2;IL31RA;UNC5B;SETX;HSPA5;HTR2B;APOE;PRKCZ;DNAJC3;PRNP;HSP90B1;ELL3;SYVN1;HERPUD1
GO:0006468	8.61e-05	2.89607	8.53685	21	1455	protein phosphorylation	PDIA6;HYOU1;PIM2;FAM129A;IL31RA;HSPA5;HTR2B;APOE;DNAJB11;PKD2;FKBP14;PRKCZ;DNAJC3;PRNP;TSPYL2;HSP90B1;CALR;SYVN1;DIRAS3;EDEM1;HERPUD1
GO:0043085	0.000123049	2.8866	8.09094	20	1379	positive regulation of catalytic activity	BCL2L11;PDIA6;HYOU1;GCH1;HSPA5;HTR2B;APOE;DNAJB11;PKD2;FKBP14;PRKCZ;DNAJC3;RASGRF2;TSPYL2;DNAJC1;HSP90B1;CALR;SYVN1;EDEM1;HERPUD1
GO:0045935	0.000147102	2.7767	8.86542	21	1511	positive regulation of nucleobase-containing compound metabolic process	PDIA6;HYOU1;PIM2;IL31RA;SETX;RHOQ;HSPA5;APOE;DNAJB11;PKD2;FKBP14;DNAJC3;PRDM16;TSPYL2;HSP90B1;ZIC3;ELL3;CALR;SYVN1;EDEM1;HERPUD1
GO:0060548	0.000161168	3.32966	5.11624	15	872	negative regulation of cell death	HYOU1;PIM2;IL31RA;UNC5B;SETX;HSPA5;HTR2B;APOE;PRKCZ;DNAJC3;PRNP;HSP90B1;ELL3;SYVN1;HERPUD1
GO:0006915	0.00017621	2.62521	10.3616	23	1766	apoptotic process	BCL2L11;HYOU1;PNMA2;PIM2;IL31RA;UNC5B;SETX;SDF2L1;NUPR1;PDIA3;ERO1L;HSPA5;HTR2B;APOE;PRKCZ;DNAJC3;PRNP;RASGRF2;HSP90B1;ELL3;CALR;SYVN1;HERPUD1
GO:0051000	0.000177166	32.7621	0.111478	3	19	positive regulation of nitric-oxide synthase activity	GCH1;HTR2B;APOE
GO:0070059	0.000177667	16.0296	0.281628	4	48	intrinsic apoptotic signaling pathway in response to endoplasmic reticulum stress	BCL2L11;ERO1L;SYVN1;HERPUD1
GO:0051173	0.00019529	2.7144	9.0473	21	1542	positive regulation of nitrogen compound metabolic process	PDIA6;HYOU1;PIM2;IL31RA;SETX;RHOQ;HSPA5;APOE;DNAJB11;PKD2;FKBP14;DNAJC3;PRDM16;TSPYL2;HSP90B1;ZIC3;ELL3;CALR;SYVN1;EDEM1;HERPUD1
GO:0012501	0.000204837	2.59516	10.4672	23	1784	programmed cell death	BCL2L11;HYOU1;PNMA2;PIM2;IL31RA;UNC5B;SETX;SDF2L1;NUPR1;PDIA3;ERO1L;HSPA5;HTR2B;APOE;PRKCZ;DNAJC3;PRNP;RASGRF2;HSP90B1;ELL3;CALR;SYVN1;HERPUD1
GO:0071310	0.000206095	2.54764	11.183	24	1906	cellular response to organic substance	BCL2L11;PDIA6;HYOU1;IL31RA;AKR1C1;SETX;RHOQ;SDF2L1;ERO1L;HSPA5;APOE;DNAJB11;FKBP14;PRKCZ;DNAJC3;RASGRF2;PRDM16;TSPYL2;HSP90B1;CALR;SYVN1;DERL3;EDEM1;HERPUD1
GO:0006875	0.000224959	4.3551	2.54052	10	433	cellular metal ion homeostasis	ABCB6;ERO1L;HTR2B;APOE;ATP2A2;PKD2;PRNP;HSP90B1;CALR;HERPUD1
GO:0019220	0.000264828	2.70943	8.56619	20	1460	regulation of phosphate metabolic process	PDIA6;HYOU1;FAM129A;IL31RA;HSPA5;HTR2B;APOE;DNAJB11;PKD2;FKBP14;PRKCZ;DNAJC3;PRNP;TSPYL2;HSP90B1;CALR;SYVN1;DIRAS3;EDEM1;HERPUD1
GO:0051174	0.000297671	2.68283	8.64246	20	1473	regulation of phosphorus metabolic process	PDIA6;HYOU1;FAM129A;IL31RA;HSPA5;HTR2B;APOE;DNAJB11;PKD2;FKBP14;PRKCZ;DNAJC3;PRNP;TSPYL2;HSP90B1;CALR;SYVN1;DIRAS3;EDEM1;HERPUD1
GO:0043161	0.000341556	4.51933	2.18849	9	373	proteasome-mediated ubiquitin-dependent protein catabolic process	OS9;SDF2L1;HSPA5;SEL1L;HSP90B1;SYVN1;DERL3;EDEM1;HERPUD1
GO:0006486	0.000356907	5.02579	1.74257	8	297	protein glycosylation	PDIA3;UGGT1;CALR;CANX;MAGT1;SYVN1;DERL3;EDEM1
GO:0043413	0.000356907	5.02579	1.74257	8	297	macromolecule glycosylation	PDIA3;UGGT1;CALR;CANX;MAGT1;SYVN1;DERL3;EDEM1
GO:0072595	0.000362266	24.9539	0.140814	3	24	maintenance of protein localization in organelle	OS9;PDIA3;HSPA5
GO:1902235	0.00040992	23.8182	0.146681	3	25	regulation of endoplasmic reticulum stress-induced intrinsic apoptotic signaling pathway	BCL2L11;SYVN1;HERPUD1
GO:0008219	0.000416394	2.45515	10.9894	23	1873	cell death	BCL2L11;HYOU1;PNMA2;PIM2;IL31RA;UNC5B;SETX;SDF2L1;NUPR1;PDIA3;ERO1L;HSPA5;HTR2B;APOE;PRKCZ;DNAJC3;PRNP;RASGRF2;HSP90B1;ELL3;CALR;SYVN1;HERPUD1
GO:0030003	0.000423927	4.00441	2.75174	10	469	cellular cation homeostasis	ABCB6;ERO1L;HTR2B;APOE;ATP2A2;PKD2;PRNP;HSP90B1;CALR;HERPUD1
GO:0016265	0.000429322	2.44917	11.0128	23	1877	death	BCL2L11;HYOU1;PNMA2;PIM2;IL31RA;UNC5B;SETX;SDF2L1;NUPR1;PDIA3;ERO1L;HSPA5;HTR2B;APOE;PRKCZ;DNAJC3;PRNP;RASGRF2;HSP90B1;ELL3;CALR;SYVN1;HERPUD1
GO:0070085	0.000435351	4.87126	1.79538	8	306	glycosylation	PDIA3;UGGT1;CALR;CANX;MAGT1;SYVN1;DERL3;EDEM1
GO:0032770	0.000461422	22.7812	0.152549	3	26	positive regulation of monooxygenase activity	GCH1;HTR2B;APOE
GO:0072243	0.000461422	22.7812	0.152549	3	26	metanephric nephron epithelium development	LAMB2;PKD2;FAT4
GO:1903573	0.000461422	22.7812	0.152549	3	26	negative regulation of response to endoplasmic reticulum stress	DNAJC3;SYVN1;HERPUD1
GO:0010498	0.000499034	4.27856	2.30583	9	393	proteasomal protein catabolic process	OS9;SDF2L1;HSPA5;SEL1L;HSP90B1;SYVN1;DERL3;EDEM1;HERPUD1
GO:0051336	0.000502661	2.77395	6.9703	17	1188	regulation of hydrolase activity	BCL2L11;PDIA6;HYOU1;HSPA5;HTR2B;DNAJB11;FKBP14;PRKCZ;DNAJC3;RASGRF2;TSPYL2;DNAJC1;HSP90B1;CALR;SYVN1;EDEM1;HERPUD1
GO:0071910	0.000503242	86.5	0.0352035	2	6	determination of liver left/right asymmetry	PKD2;ZIC3
GO:0006873	0.00051643	3.89942	2.82215	10	481	cellular ion homeostasis	ABCB6;ERO1L;HTR2B;APOE;ATP2A2;PKD2;PRNP;HSP90B1;CALR;HERPUD1
GO:0051604	0.000516899	21.8306	0.158416	3	27	protein maturation	ERO1L;ERO1LB;CALR
GO:0016310	0.000588007	2.38794	11.2593	23	1919	phosphorylation	PDIA6;HYOU1;PIM2;FAM129A;IL31RA;SETX;HSPA5;HTR2B;APOE;DNAJB11;PKD2;FKBP14;N4BP2;PRKCZ;DNAJC3;PRNP;TSPYL2;HSP90B1;CALR;SYVN1;DIRAS3;EDEM1;HERPUD1
GO:0044257	0.000642581	3.52512	3.44408	11	587	cellular protein catabolic process	OS9;SDF2L1;HSPA5;APOE;DNAJC3;SEL1L;HSP90B1;SYVN1;DERL3;EDEM1;HERPUD1
GO:0006874	0.000647317	4.57385	1.90686	8	325	cellular calcium ion homeostasis	ERO1L;HTR2B;APOE;ATP2A2;PKD2;HSP90B1;CALR;HERPUD1
GO:0072207	0.00070839	19.4014	0.176018	3	30	metanephric epithelium development	LAMB2;PKD2;FAT4
GO:0055065	0.000729639	3.72022	2.95123	10	503	metal ion homeostasis	ABCB6;ERO1L;HTR2B;APOE;ATP2A2;PKD2;PRNP;HSP90B1;CALR;HERPUD1
GO:0006464	0.000765661	2.10506	18.5053	32	3154	cellular protein modification process	PDIA6;HYOU1;OS9;PIM2;FAM129A;IL31RA;EYA4;NUPR1;PDIA3;ERO1L;HSPA5;HTR2B;APOE;DNAJB11;PIGA;PKD2;FKBP14;PRKCZ;DNAJC3;PRNP;UGGT1;TSPYL2;HSP90B1;CALR;CANX;MAGT1;SYVN1;DIRAS3;DERL3;EDEM1;HERPUD1;DNAJC6
GO:0036211	0.000765661	2.10506	18.5053	32	3154	protein modification process	PDIA6;HYOU1;OS9;PIM2;FAM129A;IL31RA;EYA4;NUPR1;PDIA3;ERO1L;HSPA5;HTR2B;APOE;DNAJB11;PIGA;PKD2;FKBP14;PRKCZ;DNAJC3;PRNP;UGGT1;TSPYL2;HSP90B1;CALR;CANX;MAGT1;SYVN1;DIRAS3;DERL3;EDEM1;HERPUD1;DNAJC6
GO:0043687	0.000789459	5.03874	1.50788	7	257	post-translational protein modification	PDIA3;PIGA;UGGT1;CALR;CANX;MAGT1;EDEM1
GO:0043412	0.000799549	2.08258	19.3737	33	3302	macromolecule modification	PDIA6;HYOU1;OS9;PIM2;FAM129A;EXOSC6;IL31RA;EYA4;NUPR1;PDIA3;ERO1L;HSPA5;HTR2B;APOE;DNAJB11;PIGA;PKD2;FKBP14;PRKCZ;DNAJC3;PRNP;UGGT1;TSPYL2;HSP90B1;CALR;CANX;MAGT1;SYVN1;DIRAS3;DERL3;EDEM1;HERPUD1;DNAJC6
GO:0055074	0.000819562	4.4037	1.97726	8	337	calcium ion homeostasis	ERO1L;HTR2B;APOE;ATP2A2;PKD2;HSP90B1;CALR;HERPUD1
GO:0032268	0.00084832	2.31714	11.5585	23	1970	regulation of cellular protein metabolic process	BCL2L11;PDIA6;HYOU1;FAM129A;IL31RA;NUPR1;HSPA5;HTR2B;APOE;DNAJB11;PKD2;FKBP14;PRKCZ;DNAJC3;PRNP;TSPYL2;DNAJC1;HSP90B1;CALR;SYVN1;DIRAS3;EDEM1;HERPUD1
GO:0006898	0.000883724	4.9384	1.53722	7	262	receptor-mediated endocytosis	HYOU1;HTR2B;APOE;HSP90B1;CALR;CANX;DNAJC6
GO:0070887	0.000890703	2.21158	13.8761	26	2365	cellular response to chemical stimulus	BCL2L11;PDIA6;HYOU1;IL31RA;AKR1C1;SETX;RHOQ;SDF2L1;ERO1L;HSPA5;APOE;DNAJB11;PKD2;FKBP14;PRKCZ;DNAJC3;PRNP;RASGRF2;PRDM16;TSPYL2;HSP90B1;CALR;SYVN1;DERL3;EDEM1;HERPUD1
GO:0072503	0.000901427	4.33642	2.0066	8	342	cellular divalent inorganic cation homeostasis	ERO1L;HTR2B;APOE;ATP2A2;PKD2;HSP90B1;CALR;HERPUD1
GO:0006796	0.000913158	2.13482	16.2582	29	2771	phosphate-containing compound metabolic process	PDIA6;HYOU1;PIM2;FAM129A;IL31RA;EYA4;SETX;GCH1;HSPA5;HTR2B;APOE;NT5DC3;DNAJB11;PIGA;PKD2;FKBP14;N4BP2;PRKCZ;DNAJC3;PRNP;UGGT1;TSPYL2;HSP90B1;CALR;SYVN1;DIRAS3;EDEM1;HERPUD1;DNAJC6
GO:0007157	0.00102652	16.8939	0.199487	3	34	heterophilic cell-cell adhesion via plasma membrane cell adhesion molecules	CDH4;AMIGO3;FAT4
GO:0044093	0.00102789	2.40716	9.52255	20	1623	positive regulation of molecular function	BCL2L11;PDIA6;HYOU1;GCH1;HSPA5;HTR2B;APOE;DNAJB11;PKD2;FKBP14;PRKCZ;DNAJC3;RASGRF2;TSPYL2;DNAJC1;HSP90B1;CALR;SYVN1;EDEM1;HERPUD1
GO:0044267	0.00108098	1.9707	24.8243	39	4231	cellular protein metabolic process	BCL2L11;PDIA6;HYOU1;OS9;PIM2;FAM129A;IL31RA;EYA4;SDF2L1;NUPR1;PDIA3;ERO1L;HSPA5;HTR2B;APOE;MMP13;DNAJB11;PIGA;PKD2;FKBP14;PRKCZ;DNAJC3;PRNP;ERO1LB;UGGT1;SEL1L;TSPYL2;DNAJC1;HSP90B1;CALR;CANX;MAGT1;SYVN1;DIRAS3;DERL3;PDIA4;EDEM1;HERPUD1;DNAJC6
GO:0051651	0.00115123	6.87324	0.786212	5	134	maintenance of location in cell	OS9;PDIA3;HSPA5;APOE;PKD2
GO:0006793	0.00117927	2.09427	16.5163	29	2815	phosphorus metabolic process	PDIA6;HYOU1;PIM2;FAM129A;IL31RA;EYA4;SETX;GCH1;HSPA5;HTR2B;APOE;NT5DC3;DNAJB11;PIGA;PKD2;FKBP14;N4BP2;PRKCZ;DNAJC3;PRNP;UGGT1;TSPYL2;HSP90B1;CALR;SYVN1;DIRAS3;EDEM1;HERPUD1;DNAJC6
GO:0006621	0.00119399	49.4195	0.0528053	2	9	protein retention in ER lumen	OS9;PDIA3
GO:0010604	0.00127936	2.14908	14.2164	26	2423	positive regulation of macromolecule metabolic process	BCL2L11;PDIA6;HYOU1;PIM2;FAM129A;IL31RA;SETX;RHOQ;NUPR1;HSPA5;HTR2B;APOE;DNAJB11;PKD2;FKBP14;PRKCZ;DNAJC3;PRDM16;TSPYL2;HSP90B1;ZIC3;ELL3;CALR;SYVN1;EDEM1;HERPUD1
GO:0072507	0.0012971	4.08629	2.12395	8	362	divalent inorganic cation homeostasis	ERO1L;HTR2B;APOE;ATP2A2;PKD2;HSP90B1;CALR;HERPUD1
GO:0042221	0.00134556	1.97035	22.4892	36	3833	response to chemical	BCL2L11;CDH4;PDIA6;HYOU1;IL31RA;AKR1C1;ABCA3;UNC5B;SETX;RHOQ;SDF2L1;FLRT3;GCH1;NUPR1;ERO1L;HSPA5;HTR2B;APOE;LAMB2;DNAJB11;PKD2;FKBP14;PRKCZ;DNAJC3;PRNP;RASGRF2;SCN9A;PRDM16;TSPYL2;HSP90B1;CALR;SYVN1;ARTN;DERL3;EDEM1;HERPUD1
GO:0006508	0.00140122	2.44471	8.33737	18	1421	proteolysis	BCL2L11;OS9;ADAMTS15;SDF2L1;PDIA3;HSPA5;APOE;MMP13;ERAP1;DNAJC3;SEL1L;DNAJC1;C1R;HSP90B1;SYVN1;DERL3;EDEM1;HERPUD1
GO:0009101	0.00141498	4.02811	2.15328	8	367	glycoprotein biosynthetic process	PDIA3;UGGT1;CALR;CANX;MAGT1;SYVN1;DERL3;EDEM1
GO:0055080	0.00147241	3.37338	3.23872	10	552	cation homeostasis	ABCB6;ERO1L;HTR2B;APOE;ATP2A2;PKD2;PRNP;HSP90B1;CALR;HERPUD1
GO:0097193	0.00149659	4.49045	1.6839	7	287	intrinsic apoptotic signaling pathway	BCL2L11;HYOU1;NUPR1;ERO1L;ELL3;SYVN1;HERPUD1
GO:1990138	0.00156703	8.6876	0.498717	4	85	neuron projection extension	CDH4;APOE;LAMB2;PRKCZ
GO:2001242	0.00158423	6.37481	0.844884	5	144	regulation of intrinsic apoptotic signaling pathway	BCL2L11;HYOU1;ELL3;SYVN1;HERPUD1
GO:0051603	0.00170399	3.30397	3.30326	10	563	proteolysis involved in cellular protein catabolic process	OS9;SDF2L1;HSPA5;DNAJC3;SEL1L;HSP90B1;SYVN1;DERL3;EDEM1;HERPUD1
GO:0098771	0.00174911	3.29164	3.315	10	565	inorganic ion homeostasis	ABCB6;ERO1L;HTR2B;APOE;ATP2A2;PKD2;PRNP;HSP90B1;CALR;HERPUD1
GO:0048518	0.00184794	1.87481	29.0781	43	4956	positive regulation of biological process	BCL2L11;CDH4;CDH15;PDIA6;HYOU1;PNMA2;PIM2;FAM129A;IL31RA;UNC5B;SETX;RHOQ;GCH1;NUPR1;PDIA3;HSPA5;HTR2B;APOE;ATP2A2;DNAJB11;ERAP1;PIGA;PKD2;FKBP14;PRKCZ;DNAJC3;PRNP;RASGRF2;PRDM16;TSPYL2;DNAJC1;C1R;HSP90B1;ZIC3;IRX3;ELL3;CALR;SYVN1;ARTN;CCPG1;CADPS2;EDEM1;HERPUD1
GO:0050999	0.00190369	13.4218	0.246425	3	42	regulation of nitric-oxide synthase activity	GCH1;HTR2B;APOE
GO:2001243	0.00193397	8.17998	0.528053	4	90	negative regulation of intrinsic apoptotic signaling pathway	HYOU1;ELL3;SYVN1;HERPUD1
GO:0051353	0.00203782	13.0855	0.252292	3	43	positive regulation of oxidoreductase activity	GCH1;HTR2B;APOE
GO:0072070	0.002164	34.5872	0.070407	2	12	loop of Henle development	PKD2;IRX3
GO:0055082	0.00228426	3.16739	3.43821	10	586	cellular chemical homeostasis	ABCB6;ERO1L;HTR2B;APOE;ATP2A2;PKD2;PRNP;HSP90B1;CALR;HERPUD1
GO:0001656	0.00235652	7.72814	0.557389	4	95	metanephros development	LAMB2;PKD2;IRX3;FAT4
GO:0019471	0.0025477	31.441	0.0762743	2	13	4-hydroxyproline metabolic process	ERO1L;ERO1LB
GO:0035556	0.00256138	2.07859	13.3304	24	2272	intracellular signal transduction	BCL2L11;HYOU1;PIM2;IL31RA;UNC5B;SETX;RHOQ;FLRT3;NUPR1;ERO1L;HTR2B;APOE;ATP2A2;RAB9B;PKD2;DIRAS2;PRKCZ;PRNP;RASGRF2;FAT4;ELL3;SYVN1;DIRAS3;HERPUD1
GO:0019538	0.00258606	1.83721	28.6322	42	4880	protein metabolic process	BCL2L11;PDIA6;HYOU1;OS9;PIM2;FAM129A;IL31RA;ADAMTS15;EYA4;SDF2L1;NUPR1;PDIA3;ERO1L;HSPA5;HTR2B;APOE;MMP13;DNAJB11;ERAP1;PIGA;PKD2;FKBP14;PRKCZ;DNAJC3;PRNP;ERO1LB;UGGT1;SEL1L;TSPYL2;DNAJC1;C1R;HSP90B1;CALR;CANX;MAGT1;SYVN1;DIRAS3;DERL3;PDIA4;EDEM1;HERPUD1;DNAJC6
GO:0031325	0.00263393	2.0251	14.9439	26	2547	positive regulation of cellular metabolic process	BCL2L11;PDIA6;HYOU1;PIM2;FAM129A;IL31RA;SETX;RHOQ;NUPR1;HSPA5;HTR2B;APOE;DNAJB11;PKD2;FKBP14;PRKCZ;DNAJC3;PRDM16;TSPYL2;HSP90B1;ZIC3;ELL3;CALR;SYVN1;EDEM1;HERPUD1
GO:0007399	0.00288155	2.11459	11.8929	22	2027	nervous system development	BCL2L11;CDH4;ABCB6;UNC5B;SETX;FLRT3;LRIG1;HSPA5;APOE;AMIGO3;LAMB2;TMEM41B;PKD2;PRKCZ;PRNP;PRDM16;ZIC3;IRX3;FAT4;ELL3;CALR;ARTN
GO:0030163	0.00292873	2.88205	4.16575	11	710	protein catabolic process	OS9;SDF2L1;HSPA5;APOE;DNAJC3;SEL1L;HSP90B1;SYVN1;DERL3;EDEM1;HERPUD1
GO:0097190	0.00301465	3.04131	3.57316	10	609	apoptotic signaling pathway	BCL2L11;HYOU1;UNC5B;NUPR1;PDIA3;ERO1L;RASGRF2;ELL3;SYVN1;HERPUD1
GO:0060560	0.00302033	5.46195	0.979831	5	167	developmental growth involved in morphogenesis	CDH4;APOE;LAMB2;MMP13;PRKCZ
GO:0051246	0.0030428	2.07416	12.7202	23	2168	regulation of protein metabolic process	BCL2L11;PDIA6;HYOU1;FAM129A;IL31RA;NUPR1;HSPA5;HTR2B;APOE;DNAJB11;PKD2;FKBP14;PRKCZ;DNAJC3;PRNP;TSPYL2;DNAJC1;HSP90B1;CALR;SYVN1;DIRAS3;EDEM1;HERPUD1
GO:0006511	0.00307769	3.24852	2.99817	9	511	ubiquitin-dependent protein catabolic process	OS9;SDF2L1;HSPA5;SEL1L;HSP90B1;SYVN1;DERL3;EDEM1;HERPUD1
GO:0042592	0.00329385	2.29397	8.28456	17	1412	homeostatic process	BCL2L11;ABCB6;PDIA6;IL31RA;AKR1C1;PDIA3;ERO1L;HTR2B;APOE;ATP2A2;PKD2;PRNP;ERO1LB;HSP90B1;CALR;PDIA4;HERPUD1
GO:0009100	0.00331381	3.48954	2.47011	8	421	glycoprotein metabolic process	PDIA3;UGGT1;CALR;CANX;MAGT1;SYVN1;DERL3;EDEM1
GO:0034375	0.00340351	26.6007	0.0880088	2	15	high-density lipoprotein particle remodeling	ABCA5;APOE
GO:0019941	0.00341035	3.19594	3.0451	9	519	modification-dependent protein catabolic process	OS9;SDF2L1;HSPA5;SEL1L;HSP90B1;SYVN1;DERL3;EDEM1;HERPUD1
GO:0050801	0.00354385	2.96919	3.6553	10	623	ion homeostasis	ABCB6;ERO1L;HTR2B;APOE;ATP2A2;PKD2;PRNP;HSP90B1;CALR;HERPUD1
GO:0010033	0.00355656	1.99521	14.4628	25	2465	response to organic substance	BCL2L11;PDIA6;HYOU1;IL31RA;AKR1C1;SETX;RHOQ;SDF2L1;GCH1;ERO1L;HSPA5;APOE;DNAJB11;FKBP14;PRKCZ;DNAJC3;RASGRF2;PRDM16;TSPYL2;HSP90B1;CALR;SYVN1;DERL3;EDEM1;HERPUD1
GO:0043632	0.00367799	3.15758	3.08031	9	525	modification-dependent macromolecule catabolic process	OS9;SDF2L1;HSPA5;SEL1L;HSP90B1;SYVN1;DERL3;EDEM1;HERPUD1
GO:0002474	0.00374421	6.75669	0.633663	4	108	antigen processing and presentation of peptide antigen via MHC class I	PDIA3;ERAP1;CALR;CANX
GO:0009893	0.00385773	1.8919	18.6637	30	3181	positive regulation of metabolic process	BCL2L11;PDIA6;HYOU1;PIM2;FAM129A;IL31RA;SETX;RHOQ;GCH1;NUPR1;HSPA5;HTR2B;APOE;DNAJB11;PIGA;PKD2;FKBP14;PRKCZ;DNAJC3;RASGRF2;PRDM16;TSPYL2;DNAJC1;HSP90B1;ZIC3;ELL3;CALR;SYVN1;EDEM1;HERPUD1
GO:0032768	0.00390976	10.2562	0.316832	3	54	regulation of monooxygenase activity	GCH1;HTR2B;APOE
GO:1901137	0.00396853	2.76209	4.3359	11	739	carbohydrate derivative biosynthetic process	PDIA3;HTR2B;APOE;PIGA;UGGT1;CALR;CANX;MAGT1;SYVN1;DERL3;EDEM1
GO:0072009	0.00412896	6.56603	0.651265	4	111	nephron epithelium development	LAMB2;PKD2;IRX3;FAT4
GO:0043691	0.00437485	23.0511	0.0997433	2	17	reverse cholesterol transport	ABCA5;APOE
GO:1902236	0.00437485	23.0511	0.0997433	2	17	negative regulation of endoplasmic reticulum stress-induced intrinsic apoptotic signaling pathway	SYVN1;HERPUD1
GO:0072202	0.00490297	21.609	0.105611	2	18	cell differentiation involved in metanephros development	LAMB2;FAT4
GO:0048588	0.00528373	6.10624	0.698203	4	119	developmental cell growth	CDH4;APOE;LAMB2;PRKCZ
GO:0006810	0.00566267	1.76405	25.2468	37	4303	transport	BCL2L11;ABCB6;PDIA6;HYOU1;OS9;STARD4;SLC22A31;CYB561;AKR1C1;ABCA3;RHOQ;ABCA5;PDIA3;ERO1L;HSPA5;HTR2B;KCNT2;APOE;LCN9;ATP2A2;TMED7;RAB9B;PKD2;PRKCZ;PRNP;RASGRF2;SCN9A;DNAJC1;SLC1A4;HSP90B1;SNX22;CALR;CANX;MAGT1;CADPS2;PDIA4;DNAJC6
GO:0002397	0.00586725	Inf	0.00586725	1	1	MHC class I protein complex assembly	CALR
GO:0002502	0.00586725	Inf	0.00586725	1	1	peptide antigen assembly with MHC class I protein complex	CALR
GO:0015826	0.00586725	Inf	0.00586725	1	1	threonine transport	SLC1A4
GO:0030846	0.00586725	Inf	0.00586725	1	1	termination of RNA polymerase II transcription, poly(A)-coupled	SETX
GO:0034589	0.00586725	Inf	0.00586725	1	1	hydroxyproline transport	SLC1A4
GO:0035545	0.00586725	Inf	0.00586725	1	1	determination of left/right asymmetry in nervous system	ZIC3
GO:0060566	0.00586725	Inf	0.00586725	1	1	positive regulation of DNA-templated transcription, termination	SETX
GO:0060904	0.00586725	Inf	0.00586725	1	1	regulation of protein folding in endoplasmic reticulum	HSPA5
GO:0072055	0.00586725	Inf	0.00586725	1	1	renal cortex development	PKD2
GO:0072059	0.00586725	Inf	0.00586725	1	1	cortical collecting duct development	PKD2
GO:0072214	0.00586725	Inf	0.00586725	1	1	metanephric cortex development	PKD2
GO:0072219	0.00586725	Inf	0.00586725	1	1	metanephric cortical collecting duct development	PKD2
GO:0072274	0.00586725	Inf	0.00586725	1	1	metanephric glomerular basement membrane development	LAMB2
GO:1901627	0.00586725	Inf	0.00586725	1	1	negative regulation of postsynaptic membrane organization	APOE
GO:1901628	0.00586725	Inf	0.00586725	1	1	positive regulation of postsynaptic membrane organization	APOE
GO:1902950	0.00586725	Inf	0.00586725	1	1	regulation of dendritic spine maintenance	APOE
GO:1902951	0.00586725	Inf	0.00586725	1	1	negative regulation of dendritic spine maintenance	APOE
GO:1902952	0.00586725	Inf	0.00586725	1	1	positive regulation of dendritic spine maintenance	APOE
GO:1902999	0.00586725	Inf	0.00586725	1	1	negative regulation of phospholipid efflux	APOE
GO:1903000	0.00586725	Inf	0.00586725	1	1	regulation of lipid transport across blood brain barrier	APOE
GO:1903001	0.00586725	Inf	0.00586725	1	1	negative regulation of lipid transport across blood brain barrier	APOE
GO:1903002	0.00586725	Inf	0.00586725	1	1	positive regulation of lipid transport across blood brain barrier	APOE
GO:1903515	0.00586725	Inf	0.00586725	1	1	calcium ion transport from cytosol to endoplasmic reticulum	ATP2A2
GO:2000804	0.00586725	Inf	0.00586725	1	1	regulation of termination of RNA polymerase II transcription, poly(A)-coupled	SETX
GO:2000806	0.00586725	Inf	0.00586725	1	1	positive regulation of termination of RNA polymerase II transcription, poly(A)-coupled	SETX
GO:2001139	0.00586725	Inf	0.00586725	1	1	negative regulation of phospholipid transport	APOE
GO:0032507	0.00593477	5.89953	0.721672	4	123	maintenance of protein location in cell	OS9;PDIA3;HSPA5;PKD2
GO:0030866	0.00604244	19.2057	0.117345	2	20	cortical actin cytoskeleton organization	RHOQ;CALR
GO:0032469	0.00604244	19.2057	0.117345	2	20	endoplasmic reticulum calcium ion homeostasis	ATP2A2;HERPUD1
GO:0044265	0.00604296	2.48876	5.25119	12	895	cellular macromolecule catabolic process	OS9;EXOSC6;SDF2L1;HSPA5;APOE;DNAJC3;SEL1L;HSP90B1;SYVN1;DERL3;EDEM1;HERPUD1
GO:2001233	0.00617647	3.43604	2.17675	7	371	regulation of apoptotic signaling pathway	BCL2L11;HYOU1;UNC5B;PDIA3;ELL3;SYVN1;HERPUD1
GO:2001234	0.00633148	4.55194	1.16758	5	199	negative regulation of apoptotic signaling pathway	HYOU1;UNC5B;ELL3;SYVN1;HERPUD1
GO:0045185	0.00719886	5.56936	0.762743	4	130	maintenance of protein location	OS9;PDIA3;HSPA5;PKD2
GO:0072234	0.00729062	17.283	0.12908	2	22	metanephric nephron tubule development	PKD2;FAT4
GO:0048878	0.00740886	2.41912	5.39201	12	919	chemical homeostasis	ABCB6;AKR1C1;ERO1L;HTR2B;APOE;ATP2A2;PKD2;PRNP;ERO1LB;HSP90B1;CALR;HERPUD1
GO:0015918	0.00775307	7.91789	0.40484	3	69	sterol transport	AKR1C1;ABCA5;APOE
GO:0030301	0.00775307	7.91789	0.40484	3	69	cholesterol transport	AKR1C1;ABCA5;APOE
GO:0072006	0.00779105	5.43883	0.780345	4	133	nephron development	LAMB2;PKD2;IRX3;FAT4
GO:0030865	0.00795465	16.459	0.134947	2	23	cortical cytoskeleton organization	RHOQ;CALR
GO:0044765	0.00814033	1.75416	21.3568	32	3640	single-organism transport	BCL2L11;ABCB6;PDIA6;OS9;STARD4;SLC22A31;CYB561;AKR1C1;ABCA3;RHOQ;ABCA5;PDIA3;ERO1L;HSPA5;HTR2B;KCNT2;APOE;ATP2A2;RAB9B;PKD2;PRKCZ;PRNP;RASGRF2;SCN9A;DNAJC1;SLC1A4;CALR;CANX;MAGT1;CADPS2;PDIA4;DNAJC6
GO:0051234	0.0085331	1.70714	25.857	37	4407	establishment of localization	BCL2L11;ABCB6;PDIA6;HYOU1;OS9;STARD4;SLC22A31;CYB561;AKR1C1;ABCA3;RHOQ;ABCA5;PDIA3;ERO1L;HSPA5;HTR2B;KCNT2;APOE;LCN9;ATP2A2;TMED7;RAB9B;PKD2;PRKCZ;PRNP;RASGRF2;SCN9A;DNAJC1;SLC1A4;HSP90B1;SNX22;CALR;CANX;MAGT1;CADPS2;PDIA4;DNAJC6
GO:0006984	0.00864486	15.7099	0.140814	2	24	ER-nucleus signaling pathway	HSPA5;ATP2A2
GO:0034367	0.00864486	15.7099	0.140814	2	24	macromolecular complex remodeling	ABCA5;APOE
GO:0034368	0.00864486	15.7099	0.140814	2	24	protein-lipid complex remodeling	ABCA5;APOE
GO:0034369	0.00864486	15.7099	0.140814	2	24	plasma lipoprotein particle remodeling	ABCA5;APOE
GO:0072170	0.00936095	15.0259	0.146681	2	25	metanephric tubule development	PKD2;FAT4
GO:0072078	0.00939304	7.35802	0.434177	3	74	nephron tubule morphogenesis	PKD2;IRX3;FAT4
GO:0072073	0.00975751	5.08129	0.83315	4	142	kidney epithelium development	LAMB2;PKD2;IRX3;FAT4

## Sheet: GO_MF
Supplementary Table S8 GO terms for IARGs in hMSCs.
GOMFID	Pvalue	OddsRatio	ExpCount	Count	Size	Term	Symbols
GO:0005509	5.85e-09	6.13301	3.8159	19	669	calcium ion binding	ATP2A2;C1R;CALR;CANX;CDH4;CDH15;GCH1;HSPA5;MMP13;NUCB2;PKD2;HSP90B1;REPS2;EDEM1;FKBP14;NECAB1;CRELD1;CRELD2;FAT4
GO:0003756	7.86e-08	61.3146	0.114078	5	20	protein disulfide isomerase activity	PDIA3;PDIA4;PDIA6;ERO1L;ERO1LB
GO:0016864	7.86e-08	61.3146	0.114078	5	20	intramolecular oxidoreductase activity, transposing S-S bonds	PDIA3;PDIA4;PDIA6;ERO1L;ERO1LB
GO:0051087	1.71e-07	20.2028	0.41068	7	72	chaperone binding	CALR;HSPA5;DNAJC3;PRNP;HYOU1;SDF2L1;DNAJC1
GO:0051787	3.18e-07	103.994	0.0627427	4	11	misfolded protein binding	HSPA5;DNAJC3;EDEM1;SDF2L1
GO:0051082	1.63e-06	14.096	0.570388	7	100	unfolded protein binding	CALR;CANX;HSPA5;HSP90B1;DNAJB11;ERO1LB;UGGT1
GO:0016860	6.88e-06	21.862	0.268083	5	47	intramolecular oxidoreductase activity	PDIA3;PDIA4;PDIA6;ERO1L;ERO1LB
GO:0043167	0.000125945	2.18363	34.1149	52	5981	ion binding	ABCA3;APOE;ATP2A2;C1R;CALR;CANX;CDH4;CDH15;CYB561;AKR1C1;EYA4;GCH1;HSPA5;HTR2B;MMP13;NUCB2;PKD2;PRKCZ;PRNP;SCN9A;HSP90B1;ZIC3;ZNF75D;DIRAS3;REPS2;EDEM1;TRANK1;ABCB6;HYOU1;PIM2;SETX;RHOQ;ABCA5;ZBTB20;RAB9B;NT5DC3;ERAP1;DIRAS2;FKBP14;N4BP2;PRDM16;NECAB1;CRELD1;GDPD3;CRELD2;FAT4;SNX22;SYVN1;ZNF804A;CADPS2;ADAMTS15;KCNT2

## Sheet: GO_CC
Supplementary Table S8 GO terms for IARGs in hMSCs.
GOCCID	Pvalue	OddsRatio	ExpCount	Count	Size	Term	Symbols
GO:0005788	1.77e-14	18.3396	1.11242	16	193	endoplasmic reticulum lumen	PDIA6;HYOU1;OS9;SDF2L1;PDIA3;ERO1L;HSPA5;DNAJB11;ERAP1;FKBP14;DNAJC3;UGGT1;HSP90B1;CALR;CANX;PDIA4
GO:0005789	7.97e-10	5.68564	5.08372	23	882	endoplasmic reticulum membrane	PDIA6;OS9;ERO1L;HSPA5;ATP2A2;TMED7;ERAP1;PIGA;PKD2;FKBP14;DNAJC3;ERO1LB;RASGRF2;SEL1L;DNAJC1;HSP90B1;CALR;CANX;MAGT1;SYVN1;DERL3;EDEM1;HERPUD1
GO:0042175	1.18e-09	5.56289	5.18747	23	900	nuclear outer membrane-endoplasmic reticulum membrane network	PDIA6;OS9;ERO1L;HSPA5;ATP2A2;TMED7;ERAP1;PIGA;PKD2;FKBP14;DNAJC3;ERO1LB;RASGRF2;SEL1L;DNAJC1;HSP90B1;CALR;CANX;MAGT1;SYVN1;DERL3;EDEM1;HERPUD1
GO:0098589	5.89e-08	3.9594	8.62849	27	1497	membrane region	CDH15;PDIA6;OS9;RHOQ;ERO1L;HSPA5;ATP2A2;TMED7;ERAP1;PIGA;PKD2;FKBP14;PRKCZ;DNAJC3;PRNP;ERO1LB;RASGRF2;SEL1L;DNAJC1;HSP90B1;CALR;CANX;MAGT1;SYVN1;DERL3;EDEM1;HERPUD1
GO:0012505	5.62e-07	2.87049	20.1965	42	3504	endomembrane system	BCL2L11;ABCB6;PDIA6;HYOU1;OS9;ABCA3;FAAH;ABCA5;SDF2L1;GCH1;PDIA3;ERO1L;HSPA5;APOE;ATP2A2;NUCB2;TMED7;RAB9B;DNAJB11;ERAP1;PIGA;PKD2;FKBP14;PRKCZ;DNAJC3;PRNP;ERO1LB;UGGT1;RASGRF2;SEL1L;DNAJC1;HSP90B1;TMEM50B;CRELD2;CALR;CANX;MAGT1;SYVN1;DERL3;PDIA4;EDEM1;HERPUD1
GO:0031090	4.12e-05	2.49489	16.5423	33	2870	organelle membrane	BCL2L11;ABCB6;PDIA6;OS9;ABCA3;FAAH;ABCA5;GCH1;ERO1L;HSPA5;ATP2A2;TMED7;RAB9B;ERAP1;PIGA;PKD2;FKBP14;DNAJC3;PRNP;ERO1LB;RASGRF2;SEL1L;DNAJC1;HSP90B1;SNX22;CALR;CANX;MAGT1;SYVN1;DERL3;CADPS2;EDEM1;HERPUD1
GO:0005793	8.19e-05	12.5506	0.443817	5	77	endoplasmic reticulum-Golgi intermediate compartment	PDIA6;HSPA5;NUCB2;TMED7;UGGT1
GO:0031988	0.000146425	2.25358	20.0179	36	3473	membrane-bounded vesicle	ABCB6;CDH15;PDIA6;HYOU1;TMEM106A;FAM129A;STARD4;AKR1C1;ABCA3;THSD7A;RHOQ;PDIA3;HSPA5;APOE;LAMB2;NUCB2;TMED7;RAB9B;ERAP1;PKD2;PCBP3;PRKCZ;DNAJC3;PRNP;UGGT1;RNASE4;SLC1A4;C1R;HSP90B1;GDPD3;FAT4;SNX22;CALR;CANX;CADPS2;PDIA4
