# Supplementary material for: ATF6 safeguards organelle homeostasis and cellular aging in human mesenchymal stem cells
Source: Cell Discov. 2018 Jan 5;4:2. doi: 10.1038/s41421-017-0003-0 (PMC5798892; doi:10.1038/s41421-017-0003-0)
Supplement: Supplementary file 14 — Supplementary Table 9 [file 41421_2017_3_MOESM14_ESM.xlsx]

## Sheet: ESC_GO_BP
Supplementary Table S9 GO terms for cell type-specific expressed genes.
GOBPID	Pvalue	OddsRatio	ExpCount	Count	Size	Term	Symbols
GO:0090304	1.8258e-50	1.90171	847.488	1187	4775	nucleic acid metabolic process	HDAC5;ZNF587B;SAP25;CHAF1A;PARP2;HMGXB4;ZNF865;SMC4;LRPPRC;G3BP1;CEBPZ;TRIM28;ZNF256;ALYREF;PRMT3;TRIM13;TRIB1;HNRNPR;POP7;CDKN1C;SF3A1;ZNF267;NPM3;HMG20A;SCML2;PRMT5;RBM14;EMG1;MCRS1;MAD2L2;CDX4;PPIH;CARM1;NCOA2;ZNF211;CHERP;RNASEH2A;SMC2;TBL3;ARID3B;POLR3G;IVNS1ABP;CENPF;RAD51AP1;RGS14;LEFTY1;KHDRBS3;KHDRBS1;CELF2;CTCF;GMEB1;USP39;POLD3;CERS1;POLQ;PTGES3;TCFL5;STAG2;NUP50;KDM5B;ZNF266;WDR4;ZNF2…
GO:0006139	3.80988e-46	1.82446	947.767	1280	5340	nucleobase-containing compound metabolic process	HDAC5;ZNF587B;SAP25;CHAF1A;PARP2;HMGXB4;OCLN;ZNF865;SMC4;LRPPRC;G3BP1;CEBPZ;TRIM28;SLC25A13;ZNF256;ALYREF;PRMT3;TRIM13;TRIB1;HNRNPR;POP7;RAMP2;CDKN1C;SF3A1;ZNF267;NPM3;HMG20A;SCML2;GNB2L1;PRMT5;RBM14;EMG1;MCRS1;MAD2L2;CDX4;PPIH;CARM1;NCOA2;ZNF211;CHERP;HYOU1;RNASEH2A;DNPH1;SMC2;PAICS;TBL3;ARID3B;POLR3G;IVNS1ABP;CENPF;RAD51AP1;RGS14;LEFTY1;KHDRBS3;KHDRBS1;CELF2;CTCF;GMEB1;ADCY1;USP39;POLD3;CERS1;P…
GO:0046483	3.19619e-44	1.79528	979.004	1306	5516	heterocycle metabolic process	HDAC5;ZNF587B;SAP25;CHAF1A;PARP2;HMGXB4;OCLN;ZNF865;SMC4;LRPPRC;G3BP1;CEBPZ;TRIM28;SLC25A13;ZNF256;ALYREF;PRMT3;TRIM13;TRIB1;HNRNPR;POP7;RAMP2;CDKN1C;SF3A1;ZNF267;NPM3;HMG20A;SCML2;GNB2L1;PRMT5;RBM14;EMG1;MCRS1;MAD2L2;CDX4;PPIH;CARM1;NCOA2;ZNF211;CHERP;HYOU1;RNASEH2A;SLC19A2;MTHFS;DNPH1;SMC2;PAICS;TBL3;ARID3B;POLR3G;IVNS1ABP;CENPF;RAD51AP1;RGS14;LEFTY1;KHDRBS3;KHDRBS1;CELF2;CTCF;GMEB1;ADCY1;USP39…
GO:0006725	5.22918e-44	1.79222	981.666	1308	5531	cellular aromatic compound metabolic process	CDH3;HDAC5;ZNF587B;SAP25;CHAF1A;PARP2;HMGXB4;OCLN;ZNF865;SMC4;LRPPRC;G3BP1;CEBPZ;TRIM28;SLC25A13;ZNF256;ALYREF;PRMT3;TRIM13;TRIB1;HNRNPR;POP7;RAMP2;CDKN1C;SF3A1;ZNF267;NPM3;HMG20A;SCML2;GNB2L1;PRMT5;RBM14;EMG1;MCRS1;MAD2L2;CDX4;PPIH;CARM1;NCOA2;ZNF211;CHERP;HYOU1;RNASEH2A;SLC19A2;MTHFS;DNPH1;SMC2;PAICS;TBL3;ARID3B;POLR3G;IVNS1ABP;CENPF;RAD51AP1;RGS14;LEFTY1;KHDRBS3;KHDRBS1;CELF2;CTCF;GMEB1;ADCY1;…
GO:0034641	1.92529e-43	1.77693	1038.46	1366	5851	cellular nitrogen compound metabolic process	HDAC5;ZNF587B;SAP25;CHAF1A;PARP2;HMGXB4;OCLN;ZNF865;SMC4;LRPPRC;G3BP1;CEBPZ;TRIM28;AASS;SLC25A13;SLC25A15;ZNF256;ALYREF;PRMT3;TRIM13;TRIB1;HNRNPR;POP7;RAMP2;CDKN1C;SF3A1;ZNF267;ABCA7;NPM3;HMG20A;SCML2;GNB2L1;CDS1;PRMT5;RBM14;EMG1;OLFM1;MCRS1;MAD2L2;CDX4;PPIH;CARM1;NCOA2;ZNF211;CHERP;HYOU1;RNASEH2A;SLC19A2;MTHFS;DNPH1;SMC2;PAICS;TBL3;ARID3B;POLR3G;IVNS1ABP;CENPF;RAD51AP1;RGS14;LEFTY1;KHDRBS3;KHDRB…
GO:0006807	2.70971e-42	1.75662	1095.26	1421	6171	nitrogen compound metabolic process	HDAC5;ZNF587B;SAP25;CHAF1A;PARP2;HMGXB4;OCLN;ZNF865;SMC4;ABCC5;UST;LRPPRC;G3BP1;CEBPZ;TRIM28;AASS;SLC25A13;SLC25A15;ZNF256;ALYREF;PRMT3;TRIM13;TRIB1;HNRNPR;POP7;RAMP2;CDKN1C;SF3A1;ZNF267;ABCA7;NPM3;HMG20A;SCML2;GNB2L1;CDS1;PRMT5;RBM14;LYPLA1;EMG1;OLFM1;MCRS1;MAD2L2;CDX4;PPIH;CARM1;NCOA2;ZNF211;CHERP;HYOU1;RNASEH2A;SLC19A2;MTHFS;DNPH1;SMC2;PAICS;TBL3;ARID3B;POLR3G;IVNS1ABP;CENPF;RAD51AP1;RGS14;LEF…
GO:0000278	2.91715e-41	2.73688	169.143	337	953	mitotic cell cycle	TOM1L1;SMC4;SAE1;KIF20A;SPRY1;CDKN1C;CDKN3;TUBB4A;NDC80;PRMT5;MAD2L2;CENPA;SMC2;SPAG5;CENPF;PDPN;RGS14;KHDRBS1;POLD3;PLK4;STAG2;NUP50;NES;ARPP19;DBF4;KIF2C;RCC1;PIM2;PAPD7;UBE2C;PRDM5;CHEK1;CIT;FOXN3;ZWINT;CHEK2;PMF1;CDCA5;OIP5;ESCO1;HAUS1;CKS1B;IQGAP3;NUP35;TRIM71;LSM11;MPLKIP;KIF18B;SPC24;PHF13;SGOL2;SGOL1;CDCA2;ESCO2;DNA2;DYRK1A;E2F1;E2F3;E2F5;CENPV;EP300;EZH2;SKA1;SKA3;FEN1;FGFR3;FGFR2;TPX2;N…
GO:1901360	3.63514e-40	1.73912	1019.83	1333	5746	organic cyclic compound metabolic process	CDH3;HDAC5;ZNF587B;SAP25;CHAF1A;PARP2;HMGXB4;OCLN;ZNF865;SMC4;LRPPRC;G3BP1;CEBPZ;TRIM28;SLC25A13;ZNF256;ALYREF;PRMT3;TRIM13;TRIB1;HNRNPR;POP7;RAMP2;CDKN1C;SF3A1;ZNF267;NPM3;HMG20A;SCML2;GNB2L1;PRMT5;RBM14;EMG1;MCRS1;MAD2L2;CDX4;PPIH;CARM1;NCOA2;ZNF211;CHERP;HYOU1;RNASEH2A;SLC19A2;MTHFS;DNPH1;SMC2;PAICS;TBL3;ARID3B;POLR3G;IVNS1ABP;CENPF;RAD51AP1;RGS14;LEFTY1;KHDRBS3;KHDRBS1;CELF2;CTCF;GMEB1;ADCY1;…
GO:0016070	4.36467e-35	1.72923	761.408	1033	4290	RNA metabolic process	HDAC5;ZNF587B;SAP25;HMGXB4;ZNF865;LRPPRC;CEBPZ;TRIM28;ZNF256;ALYREF;PRMT3;TRIM13;TRIB1;HNRNPR;POP7;CDKN1C;SF3A1;ZNF267;NPM3;HMG20A;SCML2;PRMT5;RBM14;EMG1;MCRS1;MAD2L2;CDX4;PPIH;CARM1;NCOA2;ZNF211;CHERP;RNASEH2A;TBL3;ARID3B;POLR3G;IVNS1ABP;CENPF;RGS14;LEFTY1;KHDRBS3;KHDRBS1;CELF2;CTCF;GMEB1;USP39;TCFL5;NUP50;KDM5B;ZNF266;WDR4;ZNF273;RUVBL2;TCERG1;RNPS1;SF3A3;HNRNPA0;CBX1;TDRKH;RBPMS;PIM2;CHD1;NUDT…
GO:0051276	8.91305e-34	2.47513	173.402	325	977	chromosome organization	HDAC5;CHAF1A;HMGXB4;SMC4;G3BP1;PRMT3;HMG20A;NDC80;PRMT5;RBM14;MCRS1;MAD2L2;CARM1;NCOA2;CENPA;SMC2;SPAG5;CENPF;CTCF;POLD3;PTGES3;STAG2;KDM5B;RUVBL2;KIF2C;PAPD7;CHD1;UBE2C;WDR5;PRDM5;CHEK1;CIT;ZWINT;KAT7;WDHD1;BAZ2A;SUPT16H;CDCA5;OIP5;ESCO1;TOP1MT;TADA1;AEBP2;C17orf49;M1AP;CREBBP;PARP1;KIF18B;PHF13;SGOL2;MSL3P1;DPPA2;RNF168;DHX9;DDX11;DFFB;DKC1;DNA2;DNMT1;DNMT3A;DNMT3B;PHC1;ARID2;TET3;CENPV;EP300;F…
GO:1903047	2.78925e-33	2.62857	145.537	285	820	mitotic cell cycle process	TOM1L1;SMC4;KIF20A;SPRY1;CDKN3;TUBB4A;NDC80;PRMT5;MAD2L2;CENPA;SMC2;SPAG5;CENPF;PDPN;RGS14;KHDRBS1;PLK4;STAG2;NUP50;NES;ARPP19;DBF4;KIF2C;RCC1;PIM2;PAPD7;UBE2C;CHEK1;CIT;FOXN3;ZWINT;CHEK2;PMF1;CDCA5;OIP5;HAUS1;CKS1B;IQGAP3;NUP35;TRIM71;LSM11;MPLKIP;KIF18B;SPC24;PHF13;SGOL1;CDCA2;E2F1;CENPV;EP300;EZH2;SKA1;SKA3;FGFR3;FGFR2;TPX2;NINL;FOXM1;WAPAL;POGZ;PHF8;NUP205;NUP210;NUP160;NCAPD3;HAUS5;NCAPH;ITG…
GO:0007049	1.4631e-32	2.07387	287.525	471	1620	cell cycle	BCL2L11;CHAF1A;TOM1L1;SMC4;SAE1;KIF20A;FEM1B;SPRY1;CDKN1C;CDKN3;TUBB4A;GNB2L1;NDC80;PRMT5;RBM14;MAD2L2;TACC3;CENPA;SMC2;SPAG5;CENPF;PDPN;RGS14;KHDRBS1;CTCF;CGREF1;USP39;POLD3;PLK4;STAG2;NUP50;NES;ARPP19;USP19;DBF4;KIF2C;TDRKH;RCC1;PIM2;PAPD7;UBE2C;PRDM5;CHEK1;CIT;FOXN3;ZWINT;WDR6;CHEK2;PMF1;CDCA5;OIP5;ESCO1;HAUS1;KLHDC3;CKS1B;CKS2;IQGAP3;NUP35;M1AP;TRIM71;ZFP42;LSM11;MPLKIP;KIF18B;SPC24;PHF13;SGO…
GO:0044260	1.6162e-31	1.61307	1365.92	1650	7696	cellular macromolecule metabolic process	CD24;HDAC5;BCL2L11;ZNF587B;SAP25;CHAF1A;PARP2;TOM1L1;HMGXB4;ZNF865;SMC4;UBA2;SAE1;PTPRU;UST;FEM1B;LRPPRC;TRAP1;ABI2;CEBPZ;TRIM28;CHST4;ZNF256;ALYREF;PRMT3;TRIM13;TRIB1;HNRNPR;TIMM17B;POP7;SPRY1;RAMP2;UBE4B;CDKN1C;SPEG;SF3A1;TRAIP;PAK4;ZNF267;B3GALT5;CDKN3;ABCA7;NPM3;HMG20A;TUBB4A;SCML2;GNB2L1;WFDC2;PRMT5;TESK2;RBM14;LYPLA1;EMG1;MCRS1;TOMM40;MAD2L2;CDX4;MERTK;PPIH;TIMM44;CLGN;CARM1;NCOA2;ZNF211;CH…
GO:0022402	3.41871e-31	2.22789	214.401	373	1208	cell cycle process	TOM1L1;SMC4;KIF20A;FEM1B;SPRY1;CDKN1C;CDKN3;TUBB4A;NDC80;PRMT5;RBM14;MAD2L2;TACC3;CENPA;SMC2;SPAG5;CENPF;PDPN;RGS14;KHDRBS1;CTCF;CGREF1;POLD3;PLK4;STAG2;NUP50;NES;ARPP19;USP19;DBF4;KIF2C;RCC1;PIM2;PAPD7;UBE2C;CHEK1;CIT;FOXN3;ZWINT;WDR6;CHEK2;PMF1;CDCA5;OIP5;ESCO1;HAUS1;KLHDC3;CKS1B;CKS2;IQGAP3;NUP35;M1AP;TRIM71;LSM11;MPLKIP;KIF18B;SPC24;PHF13;SGOL2;SGOL1;CDCA2;DAZL;SASS6;DDX11;DIAPH2;DNA2;E2F1;EC…
GO:0034645	5.69964e-29	1.62867	816.428	1066	4600	cellular macromolecule biosynthetic process	HDAC5;ZNF587B;SAP25;CHAF1A;PARP2;HMGXB4;ZNF865;UST;LRPPRC;TRAP1;CEBPZ;TRIM28;ZNF256;ALYREF;PRMT3;TRIM13;TRIB1;CDKN1C;ZNF267;B3GALT5;ABCA7;NPM3;HMG20A;SCML2;GNB2L1;PRMT5;RBM14;MCRS1;MAD2L2;CDX4;CARM1;NCOA2;ZNF211;RNASEH2A;ARFGEF1;ARID3B;POLR3G;IVNS1ABP;CENPF;RGS14;LEFTY1;IGF2BP1;IGF2BP3;IGF2BP2;KHDRBS3;KHDRBS1;CTCF;B3GNT2;GMEB1;POLD3;CERS1;POLQ;PTGES3;TCFL5;STAG2;KDM5B;ZNF266;ZNF273;RUVBL2;TCERG1;…
GO:0044271	6.09279e-29	1.64899	737.625	980	4156	cellular nitrogen compound biosynthetic process	HDAC5;ZNF587B;SAP25;HMGXB4;ZNF865;LRPPRC;CEBPZ;TRIM28;SLC25A13;SLC25A15;ZNF256;ALYREF;PRMT3;TRIM13;TRIB1;RAMP2;CDKN1C;ZNF267;NPM3;HMG20A;SCML2;PRMT5;RBM14;MCRS1;MAD2L2;CDX4;CARM1;NCOA2;ZNF211;PAICS;ARID3B;POLR3G;IVNS1ABP;CENPF;RGS14;LEFTY1;KHDRBS3;KHDRBS1;CTCF;GMEB1;ADCY1;POLD3;CERS1;POLQ;TCFL5;NUP50;KDM5B;ZNF266;ZNF273;ADCY2;RUVBL2;NPFFR2;TCERG1;RNPS1;CBX1;RBPMS;PIM2;PAPD7;CHD1;NUDT21;DIDO1;WDR5…
GO:0034654	9.92317e-29	1.65459	709.405	948	3997	nucleobase-containing compound biosynthetic process	HDAC5;ZNF587B;SAP25;HMGXB4;ZNF865;LRPPRC;CEBPZ;TRIM28;SLC25A13;ZNF256;ALYREF;PRMT3;TRIM13;TRIB1;RAMP2;CDKN1C;ZNF267;NPM3;HMG20A;SCML2;PRMT5;RBM14;MCRS1;MAD2L2;CDX4;CARM1;NCOA2;ZNF211;PAICS;ARID3B;POLR3G;IVNS1ABP;CENPF;RGS14;LEFTY1;KHDRBS3;KHDRBS1;CTCF;GMEB1;ADCY1;POLD3;CERS1;POLQ;TCFL5;NUP50;KDM5B;ZNF266;ZNF273;ADCY2;RUVBL2;NPFFR2;TCERG1;RNPS1;CBX1;RBPMS;PIM2;PAPD7;CHD1;NUDT21;DIDO1;WDR5;HNRNPUL1…
GO:0018130	1.72147e-28	1.64726	721.297	960	4064	heterocycle biosynthetic process	HDAC5;ZNF587B;SAP25;HMGXB4;ZNF865;LRPPRC;CEBPZ;TRIM28;SLC25A13;ZNF256;ALYREF;PRMT3;TRIM13;TRIB1;RAMP2;CDKN1C;ZNF267;NPM3;HMG20A;SCML2;PRMT5;RBM14;MCRS1;MAD2L2;CDX4;CARM1;NCOA2;ZNF211;PAICS;ARID3B;POLR3G;IVNS1ABP;CENPF;RGS14;LEFTY1;KHDRBS3;KHDRBS1;CTCF;GMEB1;ADCY1;POLD3;CERS1;POLQ;TCFL5;NUP50;KDM5B;ZNF266;ZNF273;ADCY2;RUVBL2;NPFFR2;TCERG1;RNPS1;CBX1;RBPMS;PIM2;PAPD7;CHD1;NUDT21;DIDO1;WDR5;HNRNPUL1…
GO:0019438	2.80704e-28	1.64381	722.184	960	4069	aromatic compound biosynthetic process	CDH3;HDAC5;ZNF587B;SAP25;HMGXB4;ZNF865;LRPPRC;CEBPZ;TRIM28;SLC25A13;ZNF256;ALYREF;PRMT3;TRIM13;TRIB1;RAMP2;CDKN1C;ZNF267;NPM3;HMG20A;SCML2;PRMT5;RBM14;MCRS1;MAD2L2;CDX4;CARM1;NCOA2;ZNF211;PAICS;ARID3B;POLR3G;IVNS1ABP;CENPF;RGS14;LEFTY1;KHDRBS3;KHDRBS1;CTCF;GMEB1;ADCY1;POLD3;CERS1;POLQ;TCFL5;NUP50;KDM5B;ZNF266;ZNF273;ADCY2;RUVBL2;NPFFR2;TCERG1;RNPS1;CBX1;RBPMS;PIM2;PAPD7;CHD1;NUDT21;DIDO1;WDR5;HNR…
GO:0009059	3.9444e-28	1.6102	846.068	1094	4767	macromolecule biosynthetic process	HDAC5;ZNF587B;SAP25;CHAF1A;PARP2;HMGXB4;ZNF865;ABCC5;UST;LRPPRC;TRAP1;CEBPZ;TRIM28;ZNF256;ALYREF;PRMT3;TRIM13;TRIB1;CDKN1C;ZNF267;B3GALT5;ABCA7;NPM3;HMG20A;SCML2;GNB2L1;PRMT5;RBM14;MCRS1;MAD2L2;CDX4;CARM1;NCOA2;ZNF211;RNASEH2A;ARFGEF1;ARID3B;POLR3G;IVNS1ABP;CENPF;RGS14;LEFTY1;IGF2BP1;IGF2BP3;IGF2BP2;KHDRBS3;KHDRBS1;CTCF;B3GNT2;GMEB1;POLD3;CERS1;POLQ;PTGES3;TCFL5;STAG2;NUP50;KDM5B;ZNF266;ZNF273;RU…
GO:0007067	4.16524e-27	3.3239	68.6865	158	387	mitotic nuclear division	TOM1L1;SMC4;NDC80;PRMT5;MAD2L2;SMC2;SPAG5;CENPF;RGS14;STAG2;ARPP19;KIF2C;RCC1;PAPD7;UBE2C;CHEK1;CIT;ZWINT;CHEK2;PMF1;CDCA5;OIP5;HAUS1;MPLKIP;KIF18B;SPC24;PHF13;SGOL1;CDCA2;CENPV;SKA1;SKA3;FGFR3;FGFR2;TPX2;WAPAL;POGZ;NCAPD3;HAUS5;NCAPH;ITGB3BP;CD2AP;KIF4A;NIPBL;ASPM;NSL1;FBXO5;UBE2S;EML4;HELLS;BIRC5;IGF1R;NUP43;INCENP;INSR;KIF11;KIF22;CENPW;MAD2L1;MYBL2;NEK2;NEK3;NUSAP1;PDGFB;PLK1;MIS18A;ANLN;FAM6…
GO:0010467	6.3122e-27	1.59391	841.276	1083	4740	gene expression	CDH3;HDAC5;ZNF587B;SAP25;HMGXB4;ZNF865;LRPPRC;TRAP1;CEBPZ;TRIM28;ZNF256;ALYREF;PRMT3;TRIM13;TRIB1;HNRNPR;RAMP2;CDKN1C;SF3A1;ZNF267;NPM3;HMG20A;SCML2;GNB2L1;PRMT5;RBM14;IFI30;OLFM1;MCRS1;MAD2L2;CDX4;PPIH;CARM1;NCOA2;ZNF211;CHERP;ARID3B;POLR3G;IVNS1ABP;CENPF;RGS14;LEFTY1;IGF2BP1;IGF2BP3;IGF2BP2;KHDRBS3;KHDRBS1;CELF2;CTCF;GMEB1;USP39;TCFL5;NUP50;KDM5B;TOB2;ZNF266;WDR4;ZNF273;RUVBL2;USP19;TCERG1;RNPS…
GO:0032774	9.57625e-27	1.64647	645.333	868	3636	RNA biosynthetic process	HDAC5;ZNF587B;SAP25;HMGXB4;ZNF865;LRPPRC;CEBPZ;TRIM28;ZNF256;ALYREF;PRMT3;TRIM13;TRIB1;CDKN1C;ZNF267;NPM3;HMG20A;SCML2;PRMT5;RBM14;MCRS1;MAD2L2;CDX4;CARM1;NCOA2;ZNF211;ARID3B;POLR3G;IVNS1ABP;CENPF;RGS14;LEFTY1;KHDRBS3;KHDRBS1;CTCF;GMEB1;TCFL5;NUP50;KDM5B;ZNF266;ZNF273;RUVBL2;TCERG1;RNPS1;CBX1;RBPMS;PIM2;CHD1;NUDT21;DIDO1;WDR5;HNRNPUL1;PRDM5;CHEK1;FOXN3;KAT7;SOX21;PSIP1;BAZ2A;SUPT16H;CHEK2;DDX20;R…
GO:1901362	1.02901e-26	1.61415	743.482	976	4189	organic cyclic compound biosynthetic process	CDH3;HDAC5;ZNF587B;SAP25;HMGXB4;ZNF865;LRPPRC;CEBPZ;TRIM28;SLC25A13;ZNF256;ALYREF;PRMT3;TRIM13;TRIB1;RAMP2;CDKN1C;ZNF267;NPM3;HMG20A;SCML2;PRMT5;RBM14;MCRS1;MAD2L2;CDX4;CARM1;NCOA2;ZNF211;PAICS;ARID3B;POLR3G;IVNS1ABP;CENPF;RGS14;LEFTY1;KHDRBS3;KHDRBS1;CTCF;GMEB1;ADCY1;POLD3;CERS1;POLQ;TCFL5;NUP50;KDM5B;ZNF266;ZNF273;ADCY2;RUVBL2;NPFFR2;TCERG1;RNPS1;CBX1;SLC27A5;SLC27A2;RBPMS;PIM2;PAPD7;CHD1;NUDT2…
GO:0008152	1.18113e-26	1.65094	2036.46	2269	11474	metabolic process	GNPDA1;CDH3;CD24;HDAC5;BCL2L11;ZNF587B;SAP25;CHAF1A;PARP2;TOM1L1;HMGXB4;SH2D3A;OCLN;ZNF865;SMC4;UBA2;SAE1;ABCC5;PTPRU;UST;KIF20A;FEM1B;LRPPRC;TRAP1;G3BP1;ABI2;CEBPZ;TRIM28;AASS;CHST4;SLC25A13;SLC25A15;ZNF256;ALYREF;PRMT3;TRIM13;TRIB1;RCAN2;RASGRP2;HNRNPR;TIMM17B;POP7;SPRY1;RAMP2;UBE4B;PRSS16;CDKN1C;SPEG;SF3A1;TRAIP;PAK4;ZNF267;B3GALT5;SMYD5;CDKN3;CCL26;ABCA7;NPM3;HMG20A;TUBB4A;SCML2;GNB2L1;CDS1;W…
GO:0006259	5.31314e-26	2.29096	158.316	284	892	DNA metabolic process	CHAF1A;PARP2;SMC4;TRIM28;ALYREF;RBM14;MCRS1;MAD2L2;RNASEH2A;SMC2;CENPF;RAD51AP1;CTCF;POLD3;CERS1;POLQ;PTGES3;STAG2;RUVBL2;DBF4;TDRKH;PAPD7;CHEK1;KAT7;BAZ2A;SUPT16H;CHEK2;POLI;POLG2;PNKP;CDCA5;ESCO1;RMI2;KLHDC3;TOP1MT;EXOSC6;ALKBH2;PARP1;PHF13;ADRA2A;ESCO2;RNF168;DFFB;DKC1;DNA2;DNMT1;DNMT3A;DNMT3B;DUT;C1orf86;TET3;RDM1;EYA3;EZH2;FANCA;FANCD2;FANCF;FANCG;FEN1;FGFR4;XRN2;PAXIP1;FOXM1;WAPAL;NCAPD3;NC…
GO:0000280	6.51527e-26	2.85102	89.9846	188	507	nuclear division	TOM1L1;SMC4;NDC80;PRMT5;MAD2L2;SMC2;SPAG5;CENPF;RGS14;STAG2;ARPP19;KIF2C;TDRKH;RCC1;PIM2;PAPD7;UBE2C;CHEK1;CIT;ZWINT;CHEK2;PMF1;CDCA5;OIP5;HAUS1;KLHDC3;CKS2;M1AP;ZFP42;MPLKIP;KIF18B;SPC24;PHF13;SGOL2;SGOL1;CDCA2;DAZL;CENPV;FANCA;FANCD2;SKA1;SKA3;FGFR3;FGFR2;TPX2;WAPAL;POGZ;NCAPD3;HAUS5;NCAPH;ITGB3BP;CD2AP;KIF4A;RAD54B;NIPBL;ASPM;NSL1;FBXO5;UBE2S;EML4;GPR3;MSH6;SLC2A8;HELLS;HSPA2;BIRC5;IGF1R;NUP43…
GO:0044237	1.01641e-25	1.56125	1718.94	1967	9685	cellular metabolic process	GNPDA1;CDH3;CD24;HDAC5;BCL2L11;ZNF587B;SAP25;CHAF1A;PARP2;TOM1L1;HMGXB4;SH2D3A;OCLN;ZNF865;SMC4;UBA2;SAE1;PTPRU;UST;FEM1B;LRPPRC;TRAP1;G3BP1;ABI2;CEBPZ;TRIM28;AASS;CHST4;SLC25A13;SLC25A15;ZNF256;ALYREF;PRMT3;TRIM13;TRIB1;HNRNPR;TIMM17B;POP7;SPRY1;RAMP2;UBE4B;CDKN1C;SPEG;SF3A1;TRAIP;PAK4;ZNF267;B3GALT5;CDKN3;ABCA7;NPM3;HMG20A;TUBB4A;SCML2;GNB2L1;CDS1;WFDC2;PRMT5;TESK2;RBM14;LYPLA1;EMG1;OLFM1;MCRS1…
GO:0044249	5.54944e-25	1.54144	999.415	1241	5631	cellular biosynthetic process	CDH3;HDAC5;ZNF587B;SAP25;CHAF1A;PARP2;HMGXB4;ZNF865;UST;LRPPRC;TRAP1;CEBPZ;TRIM28;SLC25A13;SLC25A15;ZNF256;ALYREF;PRMT3;TRIM13;TRIB1;RAMP2;CDKN1C;ZNF267;B3GALT5;ABCA7;NPM3;HMG20A;SCML2;GNB2L1;CDS1;PRMT5;RBM14;MCRS1;MAD2L2;CDX4;CARM1;NCOA2;ZNF211;RNASEH2A;ARFGEF1;PAICS;ARID3B;POLR3G;IVNS1ABP;CENPF;RGS14;LEFTY1;IGF2BP1;IGF2BP3;IGF2BP2;KHDRBS3;KHDRBS1;CTCF;B3GNT2;GMEB1;ADCY1;POLD3;CERS1;POLQ;PTGES3;…
GO:0006260	1.49481e-24	3.60414	52.8904	128	298	DNA replication	CHAF1A;ALYREF;RBM14;RNASEH2A;POLD3;CERS1;POLQ;PTGES3;STAG2;DBF4;CHEK1;KAT7;SUPT16H;CHEK2;POLI;POLG2;PNKP;ESCO1;RMI2;TOP1MT;ADRA2A;ESCO2;DKC1;DNA2;DUT;FEN1;WAPAL;SIRT1;ORC6;ORC3;POLA2;MMS22L;SIN3A;INO80E;HMGA1;APEX1;IGF1R;INSR;LIG1;LIG3;MCM2;MCM3;MCM4;MCM5;MCM6;MCM7;MEN1;MRE11A;NAP1L1;NASP;TONSL;ORC1;ORC2;GMNN;PCNA;DTL;PDGFB;GINS2;POLA1;POLB;POLD1;POLE;POLE2;TIPIN;PINX1;WRAP53;MCM10;PRIM1;PRIM2;C1…
GO:1901576	2.2769e-24	1.5306	1018.76	1258	5740	organic substance biosynthetic process	CDH3;HDAC5;ZNF587B;SAP25;CHAF1A;PARP2;HMGXB4;ZNF865;ABCC5;UST;LRPPRC;TRAP1;CEBPZ;TRIM28;SLC25A13;SLC25A15;ZNF256;ALYREF;PRMT3;TRIM13;TRIB1;RAMP2;CDKN1C;ZNF267;B3GALT5;ABCA7;NPM3;HMG20A;SCML2;GNB2L1;CDS1;PRMT5;RBM14;MCRS1;MAD2L2;CDX4;CARM1;NCOA2;ZNF211;RNASEH2A;ARFGEF1;PAICS;ARID3B;POLR3G;IVNS1ABP;CENPF;RGS14;LEFTY1;IGF2BP1;IGF2BP3;IGF2BP2;KHDRBS3;KHDRBS1;CTCF;B3GNT2;GMEB1;ADCY1;POLD3;CERS1;POLQ;P…
GO:0043170	2.4222e-24	1.51978	1495.31	1742	8425	macromolecule metabolic process	CDH3;CD24;HDAC5;BCL2L11;ZNF587B;SAP25;CHAF1A;PARP2;TOM1L1;HMGXB4;ZNF865;SMC4;UBA2;SAE1;ABCC5;PTPRU;UST;FEM1B;LRPPRC;TRAP1;G3BP1;ABI2;CEBPZ;TRIM28;CHST4;ZNF256;ALYREF;PRMT3;TRIM13;TRIB1;HNRNPR;TIMM17B;POP7;SPRY1;RAMP2;UBE4B;PRSS16;CDKN1C;SPEG;SF3A1;TRAIP;PAK4;ZNF267;B3GALT5;CDKN3;ABCA7;NPM3;HMG20A;TUBB4A;SCML2;GNB2L1;WFDC2;PRMT5;TESK2;RBM14;LYPLA1;EMG1;IFI30;OLFM1;MCRS1;TOMM40;MAD2L2;CDX4;MERTK;PP…
GO:0009058	4.1256e-24	1.52543	1033.49	1272	5823	biosynthetic process	CDH3;HDAC5;ZNF587B;SAP25;CHAF1A;PARP2;HMGXB4;ZNF865;ABCC5;UST;LRPPRC;TRAP1;CEBPZ;TRIM28;SLC25A13;SLC25A15;ZNF256;ALYREF;PRMT3;TRIM13;TRIB1;RAMP2;CDKN1C;ZNF267;B3GALT5;ABCA7;NPM3;HMG20A;SCML2;GNB2L1;CDS1;PRMT5;RBM14;MCRS1;MAD2L2;CDX4;CARM1;NCOA2;ZNF211;RNASEH2A;ARFGEF1;PAICS;ARID3B;POLR3G;IVNS1ABP;CENPF;RGS14;LEFTY1;IGF2BP1;IGF2BP3;IGF2BP2;KHDRBS3;KHDRBS1;CTCF;B3GNT2;GMEB1;ADCY1;POLD3;CERS1;POLQ;P…
GO:0044238	1.31143e-23	1.5269	1701.37	1939	9586	primary metabolic process	GNPDA1;CD24;HDAC5;BCL2L11;ZNF587B;SAP25;CHAF1A;PARP2;TOM1L1;HMGXB4;OCLN;ZNF865;SMC4;UBA2;SAE1;ABCC5;PTPRU;UST;FEM1B;LRPPRC;TRAP1;G3BP1;ABI2;CEBPZ;TRIM28;AASS;CHST4;SLC25A13;SLC25A15;ZNF256;ALYREF;PRMT3;TRIM13;TRIB1;HNRNPR;TIMM17B;POP7;SPRY1;RAMP2;UBE4B;PRSS16;CDKN1C;SPEG;SF3A1;TRAIP;PAK4;ZNF267;B3GALT5;CDKN3;ABCA7;NPM3;HMG20A;TUBB4A;SCML2;GNB2L1;CDS1;WFDC2;PRMT5;TESK2;RBM14;LYPLA1;EMG1;OLFM1;MCRS…
GO:0048285	1.80664e-23	2.6444	95.8416	191	540	organelle fission	TOM1L1;SMC4;NDC80;PRMT5;MAD2L2;SMC2;SPAG5;CENPF;RGS14;STAG2;ARPP19;KIF2C;TDRKH;RCC1;PIM2;PAPD7;UBE2C;CHEK1;CIT;ZWINT;CHEK2;PMF1;MTFR2;CDCA5;OIP5;HAUS1;KLHDC3;CKS2;M1AP;ZFP42;MPLKIP;KIF18B;SPC24;PHF13;SGOL2;SGOL1;CDCA2;DAZL;CENPV;FANCA;FANCD2;SKA1;SKA3;FGFR3;FGFR2;TPX2;WAPAL;POGZ;NCAPD3;HAUS5;NCAPH;ITGB3BP;CD2AP;KIF4A;RAD54B;NIPBL;ASPM;NSL1;FBXO5;UBE2S;EML4;GPR3;MSH6;SLC2A8;HELLS;HSPA2;BIRC5;IGF1R…
GO:0071840	3.89173e-23	1.51428	1005.09	1237	5663	cellular component organization or biogenesis	CDH3;CD24;HDAC5;BCL2L11;CDH4;CHAF1A;TOM1L1;HMGXB4;OCLN;SMC4;GJC1;AP1M2;SAE1;TSPAN2;KIF20A;LRPPRC;G3BP1;ABI2;TRIM28;AASS;PRMT3;INADL;STX6;RASGRP2;TIMM17B;SPRY1;RAMP2;SF3A1;PAK4;LAMC3;CCL26;TRDN;ABCA7;NPM3;HMG20A;TUBB4A;GNB2L1;NDC80;PRMT5;TESK2;RBM14;LYPLA1;EMG1;OLFM1;MCRS1;VAV3;TOMM40;MAD2L2;TACC3;MERTK;PPIH;TIMM44;CLGN;UNC13B;CARM1;NCOA2;SEMA6C;NEBL;ARFGEF1;CCT2;CENPA;DNPH1;SMC2;SH2B2;TBL3;SPAG5;…
GO:0051301	1.64846e-22	2.46149	109.508	208	617	cell division	TOM1L1;SMC4;KIF20A;GNB2L1;NDC80;PRMT5;MAD2L2;SMC2;SPAG5;CENPF;RGS14;USP39;STAG2;ARPP19;KIF2C;RCC1;PAPD7;UBE2C;CHEK1;CIT;ZWINT;CHEK2;PMF1;CDCA5;OIP5;HAUS1;CKS1B;CKS2;MPLKIP;KIF18B;SPC24;PHF13;SGOL2;SGOL1;CDCA2;DAZL;DIAPH2;ECT2;CENPV;SKA1;SKA3;FGF13;FGFR1;FGFR3;FGFR2;TPX2;WAPAL;POGZ;NCAPD3;HAUS5;NCAPH;DICER1;ITGB3BP;CD2AP;KIF4A;AHCTF1;ASPM;NSL1;FBXO5;CKAP2;UBE2S;CECR2;SFN;GPR3;ANK3;GIT1;HELLS;BIRC5…
GO:0071704	1.63641e-21	1.50227	1764.37	1988	9941	organic substance metabolic process	GNPDA1;CDH3;CD24;HDAC5;BCL2L11;ZNF587B;SAP25;CHAF1A;PARP2;TOM1L1;HMGXB4;OCLN;ZNF865;SMC4;UBA2;SAE1;ABCC5;PTPRU;UST;FEM1B;LRPPRC;TRAP1;G3BP1;ABI2;CEBPZ;TRIM28;AASS;CHST4;SLC25A13;SLC25A15;ZNF256;ALYREF;PRMT3;TRIM13;TRIB1;HNRNPR;TIMM17B;POP7;SPRY1;RAMP2;UBE4B;PRSS16;CDKN1C;SPEG;SF3A1;TRAIP;PAK4;ZNF267;B3GALT5;CDKN3;ABCA7;NPM3;HMG20A;TUBB4A;SCML2;GNB2L1;CDS1;WFDC2;PRMT5;TESK2;RBM14;LYPLA1;EMG1;IFI30…
GO:1902589	6.69592e-21	1.66706	410.166	575	2311	single-organism organelle organization	HDAC5;BCL2L11;TOM1L1;SMC4;KIF20A;LRPPRC;ABI2;PRMT3;STX6;SPRY1;CCL26;TRDN;NDC80;PRMT5;TESK2;RBM14;MCRS1;VAV3;MAD2L2;TACC3;CARM1;NCOA2;NEBL;ARFGEF1;CENPA;SMC2;SH2B2;SPAG5;CENPF;RGS14;CTCF;POLD3;PTGES3;PLK4;STAG2;NES;KDM5B;ARPP19;IQGAP2;WASF3;RUVBL2;KIF2C;TMSB15A;RCC1;PAPD7;UBE2C;WDR5;PRDM5;CHEK1;CIT;ZWINT;KPTN;KAT7;WDHD1;ADAMTS7;BAZ2A;SUPT16H;CHEK2;PMF1;CDCA5;OIP5;ESCO1;HAUS1;KLHDC3;CKS2;TADA1;RAB3…
GO:0006261	1.55342e-20	6.01879	20.5882	65	116	DNA-dependent DNA replication	ALYREF;POLD3;POLQ;STAG2;CHEK2;POLG2;PNKP;DNA2;FEN1;ORC6;POLA2;MMS22L;HMGA1;APEX1;LIG1;LIG3;MCM2;MCM3;MCM4;MCM5;MCM6;MCM7;MRE11A;TONSL;ORC1;ORC2;PCNA;GINS2;POLA1;POLB;POLD1;POLE;POLE2;TIPIN;PRIM1;PRIM2;C10orf2;RAD51;RFC2;RFC3;RFC4;RFC5;RPA1;RPA3;BLM;SETMAR;BMP4;TERF1;TFAM;TOP2A;WRN;E2F8;MCMBP;DBF4B;CDT1;CDC7;CDC45;ZRANB3;GINS4;MCM8;CCNE1;TICRR;SMC3;MGME1;GINS1
GO:0016568	3.01135e-20	2.38738	105.071	196	592	chromatin modification	HDAC5;HMGXB4;PRMT3;HMG20A;PRMT5;RBM14;MCRS1;CARM1;NCOA2;CENPA;CTCF;KDM5B;RUVBL2;CHD1;WDR5;PRDM5;CHEK1;KAT7;BAZ2A;OIP5;TADA1;AEBP2;C17orf49;CREBBP;PHF13;MSL3P1;DPPA2;RNF168;DNMT1;DNMT3A;DNMT3B;PHC1;ARID2;TET3;CENPV;EP300;FBL;EYA3;EZH2;BPTF;JMJD1C;MTF2;PAXIP1;KDM1A;KDM4B;SETD1B;PHF8;KDM6B;RCOR1;USP22;SIRT1;ITGB3BP;BRD4;CABIN1;BRD1;CENPI;NIPBL;USP49;PRKD2;SIN3A;TOX3;CECR2;BRD7;UHRF1;HCFC1;HDAC1;HDAC…
GO:0006996	6.25298e-20	1.55243	589.603	773	3322	organelle organization	HDAC5;BCL2L11;CHAF1A;TOM1L1;HMGXB4;SMC4;SAE1;KIF20A;LRPPRC;G3BP1;ABI2;PRMT3;STX6;TIMM17B;SPRY1;PAK4;CCL26;TRDN;HMG20A;TUBB4A;NDC80;PRMT5;TESK2;RBM14;MCRS1;VAV3;TOMM40;MAD2L2;TACC3;TIMM44;CARM1;NCOA2;NEBL;ARFGEF1;CENPA;SMC2;SH2B2;SPAG5;CENPF;RGS14;CTCF;POLD3;PTGES3;PLK4;STAG2;NUP50;NES;KDM5B;ARPP19;IQGAP2;WASF3;RUVBL2;KIF2C;TMSB15A;TDRKH;RCC1;PIM2;PAPD7;CHD1;UBE2C;WDR5;PRDM5;CHEK1;CIT;ZWINT;KPTN;K…
GO:0016043	1.04761e-19	1.46515	984.684	1196	5548	cellular component organization	CDH3;CD24;HDAC5;BCL2L11;CDH4;CHAF1A;TOM1L1;HMGXB4;OCLN;SMC4;GJC1;AP1M2;SAE1;TSPAN2;KIF20A;LRPPRC;G3BP1;ABI2;TRIM28;AASS;PRMT3;INADL;STX6;RASGRP2;TIMM17B;SPRY1;RAMP2;SF3A1;PAK4;LAMC3;CCL26;TRDN;ABCA7;HMG20A;TUBB4A;GNB2L1;NDC80;PRMT5;TESK2;RBM14;LYPLA1;OLFM1;MCRS1;VAV3;TOMM40;MAD2L2;TACC3;MERTK;PPIH;TIMM44;CLGN;UNC13B;CARM1;NCOA2;SEMA6C;NEBL;ARFGEF1;CCT2;CENPA;DNPH1;SMC2;SH2B2;SPAG5;CENPF;PDPN;RGS1…
GO:0006351	1.70816e-19	1.53399	619.776	804	3492	transcription, DNA-templated	HDAC5;ZNF587B;SAP25;HMGXB4;ZNF865;LRPPRC;CEBPZ;TRIM28;ZNF256;ALYREF;PRMT3;TRIM13;TRIB1;CDKN1C;ZNF267;NPM3;HMG20A;SCML2;PRMT5;RBM14;MCRS1;MAD2L2;CDX4;CARM1;NCOA2;ZNF211;ARID3B;POLR3G;IVNS1ABP;CENPF;RGS14;LEFTY1;KHDRBS3;KHDRBS1;CTCF;GMEB1;TCFL5;KDM5B;ZNF266;ZNF273;RUVBL2;TCERG1;RNPS1;CBX1;RBPMS;PIM2;CHD1;NUDT21;DIDO1;WDR5;HNRNPUL1;PRDM5;CHEK1;FOXN3;KAT7;SOX21;PSIP1;BAZ2A;SUPT16H;CHEK2;DDX20;EGLN3;P…
GO:0097659	4.20257e-19	1.52577	623.503	806	3513	nucleic acid-templated transcription	HDAC5;ZNF587B;SAP25;HMGXB4;ZNF865;LRPPRC;CEBPZ;TRIM28;ZNF256;ALYREF;PRMT3;TRIM13;TRIB1;CDKN1C;ZNF267;NPM3;HMG20A;SCML2;PRMT5;RBM14;MCRS1;MAD2L2;CDX4;CARM1;NCOA2;ZNF211;ARID3B;POLR3G;IVNS1ABP;CENPF;RGS14;LEFTY1;KHDRBS3;KHDRBS1;CTCF;GMEB1;TCFL5;KDM5B;ZNF266;ZNF273;RUVBL2;TCERG1;RNPS1;CBX1;RBPMS;PIM2;CHD1;NUDT21;DIDO1;WDR5;HNRNPUL1;PRDM5;CHEK1;FOXN3;KAT7;SOX21;PSIP1;BAZ2A;SUPT16H;CHEK2;DDX20;EGLN3;P…
GO:0016071	6.91287e-19	2.29761	107.733	196	607	mRNA metabolic process	ALYREF;HNRNPR;SF3A1;PRMT5;PPIH;KHDRBS1;CELF2;USP39;RNPS1;SF3A3;HNRNPA0;NUDT21;CPSF6;HNRNPUL1;CLASRP;LSM6;PSIP1;DDX20;RPL35;U2AF2;EXOSC8;DIS3L;EXOSC6;LSM11;SRSF12;RBFOX3;CSTF1;SNRNP48;DHX9;DHX15;DCP2;DKC1;DYRK1A;EIF4B;FAU;HNRNPA3;XRN2;PDCD11;EXOSC7;CNOT1;SNRNP200;EXOSC2;SF3B3;SKIV2L2;RPL13A;LSM5;GSPT2;FUS;PAN3;LSM4;USP49;CNOT10;AGO1;DAZAP1;AGO2;RBMX;PRPF19;TSEN54;DCPS;RBM15B;CPSF1;HMX2;HNRNPA1;HNR…
GO:0010468	9.31385e-19	1.49484	712.422	901	4014	regulation of gene expression	CDH3;HDAC5;ZNF587B;SAP25;HMGXB4;ZNF865;LRPPRC;TRAP1;CEBPZ;TRIM28;ZNF256;ALYREF;PRMT3;TRIM13;TRIB1;RAMP2;CDKN1C;SF3A1;ZNF267;HMG20A;SCML2;GNB2L1;PRMT5;RBM14;IFI30;OLFM1;MCRS1;MAD2L2;CDX4;CARM1;NCOA2;ZNF211;ARID3B;POLR3G;CENPF;RGS14;LEFTY1;IGF2BP1;IGF2BP3;IGF2BP2;KHDRBS3;KHDRBS1;CTCF;GMEB1;TCFL5;KDM5B;TOB2;ZNF266;ZNF273;RUVBL2;USP19;TCERG1;RNPS1;HNRNPA0;CBX1;TDRKH;RBPMS;PIM2;CHD1;WDR5;HNRNPUL1;PRDM…
GO:0019219	9.51199e-19	1.50212	682.96	869	3848	regulation of nucleobase-containing compound metabolic process	HDAC5;ZNF587B;SAP25;HMGXB4;ZNF865;LRPPRC;CEBPZ;TRIM28;ZNF256;ALYREF;PRMT3;TRIM13;TRIB1;RAMP2;CDKN1C;SF3A1;ZNF267;HMG20A;SCML2;GNB2L1;PRMT5;RBM14;MCRS1;MAD2L2;CDX4;CARM1;NCOA2;ZNF211;HYOU1;ARID3B;POLR3G;CENPF;RAD51AP1;RGS14;LEFTY1;KHDRBS3;KHDRBS1;CTCF;GMEB1;CERS1;POLQ;TCFL5;STAG2;KDM5B;ZNF266;ZNF273;RUVBL2;NPFFR2;TCERG1;RNPS1;CBX1;RBPMS;PIM2;CHD1;WDR5;HNRNPUL1;PRDM5;CHEK1;FOXN3;KAT7;SOX21;PSIP1;BA…
GO:0006281	9.70631e-19	2.59858	77.2057	153	435	DNA repair	CHAF1A;PARP2;TRIM28;RBM14;MCRS1;MAD2L2;RNASEH2A;RAD51AP1;POLD3;POLQ;RUVBL2;PAPD7;CHEK1;SUPT16H;CHEK2;POLI;POLG2;PNKP;CDCA5;ALKBH2;PARP1;ESCO2;RNF168;DNA2;C1orf86;RDM1;EYA3;FANCA;FANCD2;FANCF;FANCG;FEN1;PAXIP1;FOXM1;SIRT1;MMS22L;RAD54B;HINFP;PRPF19;POLM;INO80E;UBE2T;UHRF1;MSH6;H2AFX;HMGB1;HMGB2;HMGN1;HMGA1;APEX1;KIF22;LIG1;LIG3;MEN1;MGMT;MRE11A;MSH2;NUDT1;MUTYH;TONSL;NONO;NPM1;NTHL1;PCNA;UBR5;DTL;…
GO:0043933	1.13384e-18	1.61787	412.119	567	2322	macromolecular complex subunit organization	HDAC5;BCL2L11;CHAF1A;HMGXB4;OCLN;SMC4;ABI2;TRIM28;AASS;PRMT3;SF3A1;CCL26;TRDN;ABCA7;HMG20A;TUBB4A;GNB2L1;NDC80;PRMT5;RBM14;OLFM1;MCRS1;MAD2L2;TACC3;PPIH;CLGN;UNC13B;CARM1;NCOA2;NEBL;ARFGEF1;CCT2;CENPA;SMC2;SPAG5;CENPF;RGS14;CTCF;USP39;POLQ;NES;KDM5B;IQGAP2;WASF3;RUVBL2;SF3A3;KIF2C;TMSB15A;RCC1;CHD1;NUDT21;CPSF6;UBE2C;WDR5;PRDM5;CHEK1;CIT;KPTN;KAT7;PSIP1;WDHD1;BAZ2A;SUPT16H;CHEK2;DDX20;RPL35;NACC1…
GO:2000112	1.21402e-18	1.50742	656.87	840	3701	regulation of cellular macromolecule biosynthetic process	HDAC5;ZNF587B;SAP25;HMGXB4;ZNF865;LRPPRC;TRAP1;CEBPZ;TRIM28;ZNF256;ALYREF;PRMT3;TRIM13;TRIB1;CDKN1C;ZNF267;ABCA7;HMG20A;SCML2;GNB2L1;PRMT5;RBM14;MCRS1;MAD2L2;CDX4;CARM1;NCOA2;ZNF211;ARFGEF1;ARID3B;POLR3G;CENPF;RGS14;LEFTY1;IGF2BP1;IGF2BP3;IGF2BP2;KHDRBS3;KHDRBS1;CTCF;GMEB1;CERS1;TCFL5;STAG2;KDM5B;ZNF266;ZNF273;RUVBL2;TCERG1;CBX1;RBPMS;PIM2;CHD1;WDR5;HNRNPUL1;PRDM5;CHEK1;FOXN3;KAT7;SOX21;PSIP1;BAZ…
GO:0051252	6.35057e-18	1.50312	627.585	804	3536	regulation of RNA metabolic process	HDAC5;ZNF587B;SAP25;HMGXB4;ZNF865;LRPPRC;CEBPZ;TRIM28;ZNF256;ALYREF;PRMT3;TRIM13;TRIB1;CDKN1C;SF3A1;ZNF267;HMG20A;SCML2;PRMT5;RBM14;MCRS1;MAD2L2;CDX4;CARM1;NCOA2;ZNF211;ARID3B;POLR3G;CENPF;RGS14;LEFTY1;KHDRBS3;KHDRBS1;CTCF;GMEB1;TCFL5;KDM5B;ZNF266;ZNF273;RUVBL2;TCERG1;RNPS1;CBX1;RBPMS;PIM2;CHD1;WDR5;HNRNPUL1;PRDM5;CHEK1;FOXN3;KAT7;SOX21;PSIP1;BAZ2A;SUPT16H;CHEK2;DDX20;EGLN3;PMF1;NACC1;PHB2;U2AF2;…
GO:0006325	9.3393e-18	2.1283	125.836	217	709	chromatin organization	HDAC5;CHAF1A;HMGXB4;PRMT3;HMG20A;PRMT5;RBM14;MCRS1;CARM1;NCOA2;CENPA;CTCF;KDM5B;RUVBL2;CHD1;WDR5;PRDM5;CHEK1;KAT7;WDHD1;BAZ2A;SUPT16H;OIP5;TADA1;AEBP2;C17orf49;M1AP;CREBBP;PHF13;MSL3P1;DPPA2;RNF168;DNMT1;DNMT3A;DNMT3B;PHC1;ARID2;TET3;CENPV;EP300;FBL;EYA3;EZH2;BPTF;JMJD1C;MTF2;PAXIP1;KDM1A;KDM4B;SETD1B;PHF8;KDM6B;RCOR1;USP22;SIRT1;ITGB3BP;BRD4;CABIN1;BRD1;CENPI;NIPBL;USP49;PRKD2;SIN3A;TOX3;CECR2;B…
GO:0006271	1.45225e-17	32.7462	5.6795	28	32	DNA strand elongation involved in DNA replication	POLD3;DNA2;FEN1;POLA2;APEX1;LIG1;MCM2;MCM3;MCM4;MCM5;MCM6;MCM7;PCNA;GINS2;POLA1;POLD1;PRIM1;PRIM2;RFC2;RFC3;RFC4;RFC5;RPA1;RPA3;CDC45;GINS4;MCM8;GINS1
GO:0051171	2.58548e-17	1.47242	700.708	880	3948	regulation of nitrogen compound metabolic process	HDAC5;ZNF587B;SAP25;HMGXB4;ZNF865;LRPPRC;CEBPZ;TRIM28;ZNF256;ALYREF;PRMT3;TRIM13;TRIB1;RAMP2;CDKN1C;SF3A1;ZNF267;ABCA7;HMG20A;SCML2;GNB2L1;PRMT5;RBM14;OLFM1;MCRS1;MAD2L2;CDX4;CARM1;NCOA2;ZNF211;HYOU1;ARID3B;POLR3G;CENPF;RAD51AP1;RGS14;LEFTY1;KHDRBS3;KHDRBS1;CTCF;GMEB1;CERS1;POLQ;TCFL5;STAG2;KDM5B;ZNF266;ZNF273;RUVBL2;NPFFR2;TCERG1;RNPS1;CBX1;RBPMS;PIM2;CHD1;WDR5;HNRNPUL1;PRDM5;CHEK1;FOXN3;KAT7;SO…
GO:0007059	4.75487e-17	3.26375	42.2413	97	238	chromosome segregation	SMC4;NDC80;MAD2L2;SMC2;SPAG5;CENPF;RGS14;CTCF;STAG2;KIF2C;RCC1;PAPD7;UBE2C;CIT;ZWINT;PMF1;CDCA5;ESCO1;M1AP;KIF18B;PHF13;SGOL2;SGOL1;CDCA2;ESCO2;DDX11;ECT2;FANCD2;SKA1;SKA3;WAPAL;POGZ;NCAPD3;NCAPH;BRD4;NIPBL;NSL1;FBXO5;SLC25A5;BIRC5;NUP43;INCENP;KIF11;KIF22;CENPW;MAD2L1;MRE11A;NEK2;NUSAP1;PLK1;MIS18A;PINX1;CDCA8;HJURP;CENPN;RCC2;SMARCAD1;CASC5;SPC25;CCNB1IP1;RAD21;CHTF18;NCAPG;MMS19;ANAPC1;STIL;BR…
GO:0010556	6.18829e-17	1.4712	677.813	853	3819	regulation of macromolecule biosynthetic process	HDAC5;ZNF587B;SAP25;HMGXB4;ZNF865;LRPPRC;TRAP1;CEBPZ;TRIM28;ZNF256;ALYREF;PRMT3;TRIM13;TRIB1;CDKN1C;ZNF267;ABCA7;HMG20A;SCML2;GNB2L1;PRMT5;RBM14;MCRS1;MAD2L2;CDX4;CARM1;NCOA2;ZNF211;ARFGEF1;ARID3B;POLR3G;CENPF;RGS14;LEFTY1;IGF2BP1;IGF2BP3;IGF2BP2;KHDRBS3;KHDRBS1;CTCF;GMEB1;CERS1;TCFL5;STAG2;KDM5B;ZNF266;ZNF273;RUVBL2;TCERG1;CBX1;RBPMS;PIM2;CHD1;WDR5;HNRNPUL1;PRDM5;CHEK1;FOXN3;KAT7;SOX21;PSIP1;BAZ…
GO:0022616	7.94478e-17	22.615	6.21195	29	35	DNA strand elongation	POLD3;DNA2;FEN1;POLA2;APEX1;LIG1;MCM2;MCM3;MCM4;MCM5;MCM6;MCM7;PCNA;GINS2;POLA1;POLD1;PRIM1;PRIM2;RFC2;RFC3;RFC4;RFC5;RPA1;RPA3;TERT;CDC45;GINS4;MCM8;GINS1
GO:0031326	7.17129e-16	1.44497	706.92	878	3983	regulation of cellular biosynthetic process	CDH3;HDAC5;ZNF587B;SAP25;HMGXB4;ZNF865;LRPPRC;TRAP1;CEBPZ;TRIM28;ZNF256;ALYREF;PRMT3;TRIM13;TRIB1;RAMP2;CDKN1C;ZNF267;ABCA7;HMG20A;SCML2;GNB2L1;PRMT5;RBM14;MCRS1;MAD2L2;CDX4;CARM1;NCOA2;ZNF211;ARFGEF1;ARID3B;POLR3G;CENPF;RGS14;LEFTY1;IGF2BP1;IGF2BP3;IGF2BP2;KHDRBS3;KHDRBS1;CTCF;GMEB1;CERS1;TCFL5;STAG2;KDM5B;ARPP19;ZNF266;ZNF273;RUVBL2;NPFFR2;TCERG1;CBX1;RBPMS;PIM2;CHD1;WDR5;HNRNPUL1;PRDM5;CHEK1;F…
GO:2001141	8.48349e-16	1.46854	609.481	772	3434	regulation of RNA biosynthetic process	HDAC5;ZNF587B;SAP25;HMGXB4;ZNF865;LRPPRC;CEBPZ;TRIM28;ZNF256;ALYREF;PRMT3;TRIM13;TRIB1;CDKN1C;ZNF267;HMG20A;SCML2;PRMT5;RBM14;MCRS1;MAD2L2;CDX4;CARM1;NCOA2;ZNF211;ARID3B;POLR3G;CENPF;RGS14;LEFTY1;KHDRBS3;KHDRBS1;CTCF;GMEB1;TCFL5;KDM5B;ZNF266;ZNF273;RUVBL2;TCERG1;CBX1;RBPMS;PIM2;CHD1;WDR5;HNRNPUL1;PRDM5;CHEK1;FOXN3;KAT7;SOX21;PSIP1;BAZ2A;SUPT16H;CHEK2;DDX20;EGLN3;PMF1;NACC1;PHB2;ZNF554;ZNF689;ZNF5…
GO:0006355	2.05586e-15	1.46341	601.495	761	3389	regulation of transcription, DNA-templated	HDAC5;ZNF587B;SAP25;HMGXB4;ZNF865;LRPPRC;CEBPZ;TRIM28;ZNF256;ALYREF;PRMT3;TRIM13;TRIB1;CDKN1C;ZNF267;HMG20A;SCML2;PRMT5;RBM14;MCRS1;MAD2L2;CDX4;CARM1;NCOA2;ZNF211;ARID3B;POLR3G;CENPF;RGS14;LEFTY1;KHDRBS3;KHDRBS1;CTCF;GMEB1;TCFL5;KDM5B;ZNF266;ZNF273;RUVBL2;TCERG1;CBX1;RBPMS;PIM2;CHD1;WDR5;HNRNPUL1;PRDM5;CHEK1;FOXN3;KAT7;SOX21;PSIP1;BAZ2A;SUPT16H;CHEK2;DDX20;EGLN3;PMF1;NACC1;PHB2;ZNF554;ZNF689;ZNF5…
GO:1903506	2.83879e-15	1.45933	605.932	765	3414	regulation of nucleic acid-templated transcription	HDAC5;ZNF587B;SAP25;HMGXB4;ZNF865;LRPPRC;CEBPZ;TRIM28;ZNF256;ALYREF;PRMT3;TRIM13;TRIB1;CDKN1C;ZNF267;HMG20A;SCML2;PRMT5;RBM14;MCRS1;MAD2L2;CDX4;CARM1;NCOA2;ZNF211;ARID3B;POLR3G;CENPF;RGS14;LEFTY1;KHDRBS3;KHDRBS1;CTCF;GMEB1;TCFL5;KDM5B;ZNF266;ZNF273;RUVBL2;TCERG1;CBX1;RBPMS;PIM2;CHD1;WDR5;HNRNPUL1;PRDM5;CHEK1;FOXN3;KAT7;SOX21;PSIP1;BAZ2A;SUPT16H;CHEK2;DDX20;EGLN3;PMF1;NACC1;PHB2;ZNF554;ZNF689;ZNF5…
GO:0009889	8.35153e-15	1.42332	715.972	881	4034	regulation of biosynthetic process	CDH3;HDAC5;ZNF587B;SAP25;HMGXB4;ZNF865;LRPPRC;TRAP1;CEBPZ;TRIM28;ZNF256;ALYREF;PRMT3;TRIM13;TRIB1;RAMP2;CDKN1C;ZNF267;ABCA7;HMG20A;SCML2;GNB2L1;PRMT5;RBM14;MCRS1;MAD2L2;CDX4;CARM1;NCOA2;ZNF211;ARFGEF1;ARID3B;POLR3G;CENPF;RGS14;LEFTY1;IGF2BP1;IGF2BP3;IGF2BP2;KHDRBS3;KHDRBS1;CTCF;GMEB1;CERS1;TCFL5;STAG2;KDM5B;ARPP19;ZNF266;ZNF273;RUVBL2;NPFFR2;TCERG1;CBX1;RBPMS;PIM2;CHD1;WDR5;HNRNPUL1;PRDM5;CHEK1;F…
GO:0019083	2.49324e-14	3.31882	33.5446	78	189	viral transcription	TRIM13;NUP50;CHD1;SUPT16H;RPL35;NUP35;EP300;FAU;NUP205;NUP210;NUP160;NUP188;RPL13A;NUP62;NELFB;HDAC1;HPN;NUP43;RPSA;RPL10A;NUP54;POLR2A;POLR2D;POLR2H;POLR2I;NUP133;NUP107;RPL3;RPL4;RPL5;RPL7;RPL7A;RPL8;RPL9;RPL10;RPL12;RPL13;RPL15;RPL17;RPL18;RPL18A;RPL24;RPL27A;RPL31;RPL36A;RPLP0;RPS2;RPS3;RPS3A;RPS4X;RPS5;RPS6;RPS7;RPS8;RPS9;RPS10;RPS11;RPS14;RPS15A;RPS16;RPS17;RPS23;RPS27;SMARCA4;SMARCB1;SSRP1…
GO:0060255	3.62071e-14	1.3785	945.282	1119	5326	regulation of macromolecule metabolic process	CDH3;CD24;HDAC5;BCL2L11;ZNF587B;SAP25;TOM1L1;HMGXB4;ZNF865;FEM1B;LRPPRC;TRAP1;CEBPZ;TRIM28;ZNF256;ALYREF;PRMT3;TRIM13;TRIB1;SPRY1;RAMP2;CDKN1C;SF3A1;ZNF267;CDKN3;ABCA7;HMG20A;SCML2;GNB2L1;WFDC2;PRMT5;RBM14;IFI30;OLFM1;MCRS1;MAD2L2;CDX4;CARM1;NCOA2;ZNF211;HYOU1;ARFGEF1;ARID3B;POLR3G;CENPF;RAD51AP1;RGS14;LEFTY1;IGF2BP1;IGF2BP3;IGF2BP2;SPINT2;KHDRBS3;KHDRBS1;CTCF;GMEB1;ADCY1;CERS1;POLQ;TCFL5;STAG2;C…
GO:0006401	3.69928e-14	2.98606	40.8214	89	230	RNA catabolic process	LRPPRC;RNASEH2A;RNPS1;LSM6;RPL35;EXOSC8;DIS3L;EXOSC6;DEDD2;DCP2;DNA2;EIF4B;FAU;FEN1;XRN2;EXOSC7;CNOT1;EXOSC2;RPL13A;LSM5;GSPT2;PAN3;LSM4;CNOT10;AGO1;AGO2;DCPS;HNRNPD;NANOS1;EIF3E;LIN28B;RPSA;LIG1;MAGOH;RPL10A;CNOT3;LSM7;EXOSC9;POLR2D;PNRC2;EXOSC5;TNRC6C;RPL3;RPL4;RPL5;RPL7;RPL7A;RPL8;RPL9;RPL10;RPL12;RPL13;RPL15;RPL17;RPL18;RPL18A;RPL24;RPL27A;RPL31;RPL36A;RPLP0;RPS2;RPS3;RPS3A;RPS4X;RPS5;RPS6;RP…
GO:0044770	5.24168e-14	2.25132	80.223	145	452	cell cycle phase transition	CDKN3;TUBB4A;MAD2L2;CENPF;PDPN;KHDRBS1;PLK4;NES;ARPP19;DBF4;RCC1;PIM2;UBE2C;CHEK1;CIT;CHEK2;CDCA5;CKS1B;IQGAP3;TRIM71;LSM11;E2F1;EP300;EZH2;NINL;FOXM1;PHF8;BRD4;ORC6;ORC3;POLA2;SIN3A;HINFP;FBXO5;PRPF19;LIN9;BRD7;APEX1;HSPA2;BIRC5;APP;MAD2L1;MCM2;MCM3;MCM4;MCM5;MCM6;MCM7;MUC1;MYB;MYBL2;NEK2;NFATC1;ORC1;ORC2;PBX1;PCNA;CRLF3;GTSE1;PIM1;PLK1;POLA1;POLE;POLE2;PPAT;TIPIN;CEP192;RFWD3;MCM10;RBM38;PRIM1;…
GO:0080090	5.32355e-14	1.37602	940.667	1113	5300	regulation of primary metabolic process	CD24;HDAC5;BCL2L11;ZNF587B;SAP25;TOM1L1;HMGXB4;ZNF865;FEM1B;LRPPRC;TRAP1;CEBPZ;TRIM28;ZNF256;ALYREF;PRMT3;TRIM13;TRIB1;SPRY1;RAMP2;CDKN1C;SF3A1;ZNF267;CDKN3;ABCA7;HMG20A;SCML2;GNB2L1;WFDC2;PRMT5;RBM14;OLFM1;MCRS1;VAV3;MAD2L2;CDX4;CARM1;NCOA2;ZNF211;HYOU1;ARFGEF1;ARID3B;POLR3G;CENPF;RAD51AP1;RGS14;LEFTY1;IGF2BP1;IGF2BP3;IGF2BP2;SPINT2;KHDRBS3;KHDRBS1;CTCF;GMEB1;ADCY1;CERS1;POLQ;TCFL5;STAG2;CTSC;KD…
GO:0019222	6.90378e-14	1.36001	1138.92	1317	6417	regulation of metabolic process	CDH3;CD24;HDAC5;BCL2L11;ZNF587B;SAP25;TOM1L1;HMGXB4;SH2D3A;ZNF865;UBA2;SAE1;FEM1B;LRPPRC;TRAP1;CEBPZ;TRIM28;ZNF256;ALYREF;PRMT3;TRIM13;TRIB1;RCAN2;RASGRP2;SPRY1;RAMP2;CDKN1C;SF3A1;ZNF267;CDKN3;CCL26;ABCA7;HMG20A;SCML2;GNB2L1;WFDC2;PRMT5;RBM14;LYPLA1;IFI30;OLFM1;MCRS1;VAV3;MAD2L2;CDX4;CARM1;NCOA2;ZNF211;HYOU1;ARFGEF1;SH2B2;ARID3B;POLR3G;CENPF;RAD51AP1;RGS14;LEFTY1;IGF2BP1;IGF2BP3;IGF2BP2;SPINT2;KH…
GO:0000375	7.8363e-14	2.81085	45.2585	95	255	RNA splicing, via transesterification reactions	ALYREF;HNRNPR;SF3A1;PRMT5;PPIH;USP39;RNPS1;SF3A3;HNRNPA0;NUDT21;HNRNPUL1;LSM6;PSIP1;DDX20;U2AF2;SRSF12;RBFOX3;CSTF1;DHX9;DHX15;DYRK1A;HNRNPA3;SNRNP200;SF3B3;SKIV2L2;FUS;USP49;DAZAP1;RBMX;PRPF19;DCPS;RBM15B;CPSF1;HMX2;HNRNPA1;HNRNPC;HNRNPD;HNRNPF;HNRNPH1;HNRNPH3;HNRNPK;HNRNPL;HNRNPU;MAGOH;HNRNPM;GEMIN4;PCBP1;PCBP2;CPSF3;CPSF2;PNN;POLR2A;POLR2D;POLR2H;POLR2I;ZCCHC8;LUC7L;ZFP64;CCAR1;PTBP1;PTBP2;RBM…
GO:0000377	9.71019e-14	2.81589	44.7261	94	252	RNA splicing, via transesterification reactions with bulged adenosine as nucleophile	ALYREF;HNRNPR;SF3A1;PRMT5;PPIH;USP39;RNPS1;SF3A3;HNRNPA0;NUDT21;HNRNPUL1;LSM6;PSIP1;DDX20;U2AF2;SRSF12;RBFOX3;CSTF1;DHX9;DHX15;DYRK1A;HNRNPA3;SNRNP200;SF3B3;SKIV2L2;FUS;USP49;DAZAP1;RBMX;PRPF19;DCPS;RBM15B;CPSF1;HMX2;HNRNPA1;HNRNPC;HNRNPD;HNRNPF;HNRNPH1;HNRNPH3;HNRNPK;HNRNPL;HNRNPU;MAGOH;HNRNPM;GEMIN4;PCBP1;PCBP2;CPSF3;CPSF2;PNN;POLR2A;POLR2D;POLR2H;POLR2I;ZCCHC8;LUC7L;ZFP64;CCAR1;PTBP1;PTBP2;RBM…
GO:0000398	9.71019e-14	2.81589	44.7261	94	252	mRNA splicing, via spliceosome	ALYREF;HNRNPR;SF3A1;PRMT5;PPIH;USP39;RNPS1;SF3A3;HNRNPA0;NUDT21;HNRNPUL1;LSM6;PSIP1;DDX20;U2AF2;SRSF12;RBFOX3;CSTF1;DHX9;DHX15;DYRK1A;HNRNPA3;SNRNP200;SF3B3;SKIV2L2;FUS;USP49;DAZAP1;RBMX;PRPF19;DCPS;RBM15B;CPSF1;HMX2;HNRNPA1;HNRNPC;HNRNPD;HNRNPF;HNRNPH1;HNRNPH3;HNRNPK;HNRNPL;HNRNPU;MAGOH;HNRNPM;GEMIN4;PCBP1;PCBP2;CPSF3;CPSF2;PNN;POLR2A;POLR2D;POLR2H;POLR2I;ZCCHC8;LUC7L;ZFP64;CCAR1;PTBP1;PTBP2;RBM…
GO:0022613	1.07706e-13	2.5579	55.7301	110	314	ribonucleoprotein complex biogenesis	SF3A1;NPM3;PRMT5;EMG1;TBL3;USP39;SF3A3;LSM6;PSIP1;DDX20;EXOSC8;DIS3L;EXOSC6;MRPL10;SRSF12;DKC1;FBL;PDCD11;EXOSC7;CNOT1;SNRNP200;RRP1B;BOP1;PUM2;EXOSC2;DICER1;SIRT1;SKIV2L2;RPL13A;PAN3;NOL11;NGDN;LSM14A;GNL3;AGO1;NUFIP1;AGO2;PRPF19;UTP20;GRB7;GNL2;DDX51;EIF3E;RPSA;NPM1;PA2G4;GEMIN4;UTP18;RSL24D1;EIF3L;NOP16;NOP58;WBP11;EXOSC9;POLR2D;NLE1;PIH1D1;HEATR1;IMP3;BRIX1;CHD7;LUC7L;NSUN5;WDR12;EXOSC5;PTBP2…
GO:0019080	2.05528e-13	3.10827	35.3194	79	199	viral gene expression	TRIM13;NUP50;CHD1;SUPT16H;RPL35;NUP35;VPS37D;EP300;FAU;NUP205;NUP210;NUP160;NUP188;RPL13A;NUP62;NELFB;HDAC1;HPN;NUP43;RPSA;RPL10A;NUP54;POLR2A;POLR2D;POLR2H;POLR2I;NUP133;NUP107;RPL3;RPL4;RPL5;RPL7;RPL7A;RPL8;RPL9;RPL10;RPL12;RPL13;RPL15;RPL17;RPL18;RPL18A;RPL24;RPL27A;RPL31;RPL36A;RPLP0;RPS2;RPS3;RPS3A;RPS4X;RPS5;RPS6;RPS7;RPS8;RPS9;RPS10;RPS11;RPS14;RPS15A;RPS16;RPS17;RPS23;RPS27;SMARCA4;SMARCB…
GO:0044772	3.76674e-13	2.22618	76.8508	138	433	mitotic cell cycle phase transition	CDKN3;TUBB4A;MAD2L2;CENPF;PDPN;KHDRBS1;PLK4;NES;ARPP19;DBF4;RCC1;PIM2;UBE2C;CHEK1;CIT;CHEK2;CDCA5;CKS1B;IQGAP3;TRIM71;LSM11;E2F1;EP300;EZH2;NINL;FOXM1;PHF8;BRD4;ORC6;ORC3;POLA2;SIN3A;HINFP;FBXO5;LIN9;BRD7;APEX1;HSPA2;BIRC5;APP;MAD2L1;MCM2;MCM3;MCM4;MCM5;MCM6;MCM7;MUC1;MYB;MYBL2;NEK2;NFATC1;ORC1;ORC2;PBX1;PCNA;CRLF3;GTSE1;PIM1;PLK1;POLA1;POLE;POLE2;PPAT;CEP192;RFWD3;MCM10;RBM38;PRIM1;PRIM2;PKIA;CE…
GO:0006310	3.97956e-13	2.79977	42.9512	90	242	DNA recombination	ALYREF;RBM14;MCRS1;RAD51AP1;POLD3;POLQ;RUVBL2;CHEK1;KLHDC3;EXOSC6;RNF168;DNA2;RDM1;FEN1;PAXIP1;POLA2;MMS22L;RAD54B;POLM;INO80E;MSH6;H2AFX;HMGB1;HMGB2;HMGB3;APEX1;HSPD1;RBPJ;KPNA2;LIG1;LIG3;MRE11A;MSH2;TONSL;NONO;PCNA;POLA1;POLD1;POLE;POLE2;NSMCE4A;PARPBP;FIGN;VRTN;PRIM1;PRIM2;PRKDC;SMARCAD1;CCNB1IP1;RAD21;RAD51;RFC2;RFC3;RFC4;RFC5;RPA1;RPA3;CHTF18;BLM;SETMAR;BRCA1;TCF3;TCF7;TOP2A;UNG;WHSC1;WRN;XR…
GO:0034655	4.94384e-13	2.3034	69.0414	127	389	nucleobase-containing compound catabolic process	LRPPRC;GNB2L1;RNASEH2A;DNPH1;RNPS1;LSM6;RPL35;EXOSC8;DIS3L;EXOSC6;DEDD2;DCP2;DFFB;DNA2;DUT;AHCY;EIF4B;FAU;FEN1;XRN2;EXOSC7;CNOT1;EXOSC2;DICER1;RPL13A;LSM5;GSPT2;PAN3;LSM4;CNOT10;SAMHD1;AGO1;AGO2;CECR2;DCPS;H1F0;NT5C;HMGB1;HMGB2;HMGA1;HNRNPD;APEX1;NANOS1;EIF3E;LIN28B;RPSA;LIG1;MAGOH;MRE11A;NUDT1;MUTYH;RPL10A;CNOT3;NTHL1;PDE2A;PDE7A;LSM7;CECR1;EXOSC9;POLD1;POLR2D;NEIL3;NUDT15;PNRC2;EXOSC5;NT5M;TNRC…
GO:0000956	6.21271e-13	3.13089	33.3671	75	188	nuclear-transcribed mRNA catabolic process	RNPS1;LSM6;RPL35;EXOSC8;EXOSC6;DCP2;EIF4B;FAU;EXOSC7;CNOT1;EXOSC2;RPL13A;LSM5;GSPT2;PAN3;LSM4;CNOT10;AGO1;AGO2;DCPS;NANOS1;EIF3E;RPSA;MAGOH;RPL10A;CNOT3;LSM7;EXOSC9;POLR2D;PNRC2;EXOSC5;TNRC6C;RPL3;RPL4;RPL5;RPL7;RPL7A;RPL8;RPL9;RPL10;RPL12;RPL13;RPL15;RPL17;RPL18;RPL18A;RPL24;RPL27A;RPL31;RPL36A;RPLP0;RPS2;RPS3;RPS3A;RPS4X;RPS5;RPS6;RPS7;RPS8;RPS9;RPS10;RPS11;RPS14;RPS15A;RPS16;RPS17;RPS23;RPS27;…
GO:0046700	1.23407e-12	2.18651	77.2057	137	435	heterocycle catabolic process	LRPPRC;GNB2L1;RNASEH2A;DNPH1;RNPS1;LSM6;RPL35;EXOSC8;DIS3L;EXOSC6;CRMP1;DEDD2;DCP2;DFFB;DNA2;DPEP1;DPYSL3;DUT;AHCY;EIF4B;FAU;FEN1;XRN2;EXOSC7;CNOT1;EXOSC2;DICER1;RPL13A;LSM5;GSPT2;PAN3;LSM4;CNOT10;SAMHD1;AGO1;AGO2;CECR2;GOT2;DCPS;H1F0;NT5C;HMGB1;HMGB2;HMGA1;HNRNPD;APEX1;NANOS1;IDO1;EIF3E;LIN28B;RPSA;LIG1;MAGOH;ALDH6A1;MRE11A;NUDT1;MUTYH;RPL10A;CNOT3;NTHL1;PDE2A;PDE7A;LSM7;CECR1;EXOSC9;POLD1;POLR2…
GO:0044786	1.32413e-12	8.76957	8.16428	30	46	cell cycle DNA replication	POLD3;STAG2;CHEK2;DNA2;FEN1;POLA2;APEX1;LIG1;MRE11A;PCNA;POLA1;POLD1;POLE;POLE2;TIPIN;PRIM1;PRIM2;RFC2;RFC3;RFC4;RFC5;RPA1;RPA3;TERF1;E2F8;DBF4B;CDT1;CDC7;CDC45;SMC3
GO:0044033	1.40939e-12	2.92707	37.0942	80	209	multi-organism metabolic process	TRIM13;NUP50;CHD1;SUPT16H;RPL35;NUP35;VPS37D;EP300;FAU;NUP205;NUP210;NUP160;NUP188;RPL13A;NUP62;NELFB;HDAC1;HPN;NUP43;RPSA;RPL10A;NUP54;POLR2A;POLR2D;POLR2H;POLR2I;NUP133;NUP107;RPL3;RPL4;RPL5;RPL7;RPL7A;RPL8;RPL9;RPL10;RPL12;RPL13;RPL15;RPL17;RPL18;RPL18A;RPL24;RPL27A;RPL31;RPL36A;RPLP0;RPS2;RPS3;RPS3A;RPS4X;RPS5;RPS6;RPS7;RPS8;RPS9;RPS10;RPS11;RPS14;RPS15A;RPS16;RPS17;RPS23;RPS27;SMARCA4;SMARCB…
GO:0031323	1.57817e-12	1.34522	990.541	1154	5581	regulation of cellular metabolic process	CDH3;CD24;HDAC5;BCL2L11;ZNF587B;SAP25;TOM1L1;HMGXB4;ZNF865;FEM1B;LRPPRC;TRAP1;CEBPZ;TRIM28;ZNF256;ALYREF;PRMT3;TRIM13;TRIB1;SPRY1;RAMP2;CDKN1C;SF3A1;ZNF267;CDKN3;ABCA7;HMG20A;SCML2;GNB2L1;WFDC2;PRMT5;RBM14;OLFM1;MCRS1;VAV3;MAD2L2;CDX4;CARM1;NCOA2;ZNF211;HYOU1;ARFGEF1;ARID3B;POLR3G;CENPF;RAD51AP1;RGS14;LEFTY1;IGF2BP1;IGF2BP3;IGF2BP2;SPINT2;KHDRBS3;KHDRBS1;CTCF;GMEB1;ADCY1;CERS1;POLQ;TCFL5;STAG2;CT…
GO:0006402	1.58666e-12	2.96798	35.8519	78	202	mRNA catabolic process	RNPS1;LSM6;RPL35;EXOSC8;DIS3L;EXOSC6;DCP2;EIF4B;FAU;EXOSC7;CNOT1;EXOSC2;RPL13A;LSM5;GSPT2;PAN3;LSM4;CNOT10;AGO1;AGO2;DCPS;NANOS1;EIF3E;RPSA;MAGOH;RPL10A;CNOT3;LSM7;EXOSC9;POLR2D;PNRC2;EXOSC5;TNRC6C;RPL3;RPL4;RPL5;RPL7;RPL7A;RPL8;RPL9;RPL10;RPL12;RPL13;RPL15;RPL17;RPL18;RPL18A;RPL24;RPL27A;RPL31;RPL36A;RPLP0;RPS2;RPS3;RPS3A;RPS4X;RPS5;RPS6;RPS7;RPS8;RPS9;RPS10;RPS11;RPS14;RPS15A;RPS16;RPS17;RPS23;…
GO:0006974	2.93177e-12	1.85636	128.321	202	723	cellular response to DNA damage stimulus	BCL2L11;CHAF1A;PARP2;FEM1B;TRIM28;ALYREF;RBM14;MCRS1;VAV3;MAD2L2;RNASEH2A;RAD51AP1;POLD3;POLQ;RUVBL2;PAPD7;CHEK1;FOXN3;SUPT16H;CHEK2;POLI;POLG2;EGLN3;PNKP;CDCA5;ALKBH2;PARP1;ESCO2;SPRED1;RNF168;DNA2;DYRK1A;E2F1;C1orf86;RDM1;EP300;HIPK1;EYA3;FANCA;FANCD2;FANCF;FANCG;FEN1;PAXIP1;KDM1A;FOXM1;FOXO1;SIRT1;BRD4;MMS22L;RAD54B;NIPBL;HINFP;BBC3;PGAP2;PRPF19;POLM;SFN;INO80E;MACROD1;UBE2T;PYCARD;UHRF1;MSH6;…
GO:0033260	3.04107e-12	11.0437	6.56692	26	37	nuclear DNA replication	POLD3;CHEK2;DNA2;FEN1;POLA2;APEX1;LIG1;PCNA;POLA1;POLD1;POLE;POLE2;TIPIN;PRIM1;PRIM2;RFC2;RFC3;RFC4;RFC5;RPA1;RPA3;TERF1;DBF4B;CDT1;CDC7;CDC45
GO:0010833	3.32371e-12	9.3491	7.45435	28	42	telomere maintenance via telomere lengthening	POLD3;DKC1;DNA2;FEN1;POLA2;APEX1;LIG1;MRE11A;PCNA;POLA1;POLD1;POLE;POLE2;PINX1;PRIM1;PRIM2;RFC2;RFC3;RFC4;RFC5;RPA1;RPA3;ACD;TERF1;TERT;PIF1;TNKS2;TNKS
GO:0016569	3.55818e-12	2.21041	71.5262	128	403	covalent chromatin modification	HDAC5;PRMT3;PRMT5;RBM14;MCRS1;CARM1;NCOA2;CTCF;KDM5B;RUVBL2;WDR5;PRDM5;CHEK1;KAT7;BAZ2A;TADA1;CREBBP;DPPA2;RNF168;DNMT1;DNMT3A;DNMT3B;PHC1;TET3;EP300;FBL;EYA3;EZH2;MTF2;PAXIP1;KDM1A;SETD1B;PHF8;KDM6B;RCOR1;USP22;SIRT1;BRD4;BRD1;NIPBL;USP49;PRKD2;SIN3A;BRD7;UHRF1;HCFC1;HDAC1;HDAC2;HELLS;PRMT1;JARID2;PIM3;MEN1;MUC1;TRIM37;MYB;NAP1L2;SUV420H1;PHF20;UBR5;PER1;POU5F1;BCOR;MSL2;PRMT6;OTUB1;YEATS2;PRKCB…
GO:0009987	1.19423e-11	1.60132	2572.64	2673	14495	cellular process	GNPDA1;CDH3;CD24;HDAC5;C17orf96;BCL2L11;CDH4;HCN4;ZNF587B;SAP25;CHAF1A;PARP2;TOM1L1;HMGXB4;SH2D3A;OCLN;ZNF865;SMC4;GJC1;AP1M2;UBA2;SAE1;ABCC5;PTPRU;UST;TSPAN2;KIF20A;FEM1B;ARL4A;LRPPRC;TRAP1;G3BP1;ABI2;CEBPZ;TRIM28;AASS;CHST4;SLC25A13;SLC25A15;ZNF256;ALYREF;PRMT3;TRIM13;INADL;TRIB1;MFSD10;STX6;RCAN2;RASGRP2;HNRNPR;TIMM17B;POP7;SPRY1;CNKSR1;RAMP2;UBE4B;CDKN1C;SPEG;SF3A1;TRAIP;PAK4;ZNF267;B3GALT5;L…
GO:0044270	1.26835e-11	2.11454	77.2057	134	435	cellular nitrogen compound catabolic process	LRPPRC;GNB2L1;RNASEH2A;DNPH1;RNPS1;LSM6;RPL35;EXOSC8;DIS3L;EXOSC6;CRMP1;DEDD2;DCP2;DFFB;DNA2;DPEP1;DPYSL3;DUT;AHCY;EIF4B;FAU;FEN1;XRN2;EXOSC7;CNOT1;EXOSC2;DICER1;RPL13A;LSM5;GSPT2;PAN3;LSM4;CNOT10;SAMHD1;AGO1;AGO2;CECR2;DCPS;H1F0;NT5C;HMGB1;HMGB2;HMGA1;HNRNPD;APEX1;NANOS1;IDO1;EIF3E;LIN28B;RPSA;LIG1;MAGOH;ALDH6A1;MRE11A;NUDT1;MUTYH;RPL10A;CNOT3;NTHL1;PDE2A;PDE7A;LSM7;CECR1;EXOSC9;POLD1;POLR2D;NEI…
GO:0006284	1.80727e-11	8.17924	7.80931	28	44	base-excision repair	PARP2;POLD3;POLQ;PARP1;DNA2;FEN1;HMGB1;HMGB2;HMGA1;APEX1;LIG1;LIG3;MRE11A;MUTYH;NTHL1;PCNA;POLB;POLD1;POLE;PRMT6;NEIL3;RPA1;RPA3;TDG;TP53;UNG;WRN;XRCC1
GO:0032201	1.93149e-11	18.6588	4.43711	20	25	telomere maintenance via semi-conservative replication	POLD3;DNA2;FEN1;POLA2;APEX1;LIG1;PCNA;POLA1;POLD1;POLE;POLE2;PRIM1;PRIM2;RFC2;RFC3;RFC4;RFC5;RPA1;RPA3;TERF1
GO:0071103	2.33918e-11	2.56481	44.3711	88	250	DNA conformation change	CHAF1A;SMC4;G3BP1;CENPA;SMC2;CTCF;RUVBL2;PAPD7;CHD1;BAZ2A;CDCA5;OIP5;TOP1MT;M1AP;PHF13;DHX9;DDX11;DFFB;DNA2;CENPV;WAPAL;NCAPD3;NCAPH;ITGB3BP;CABIN1;CENPI;RAD54B;NCAPH2;H1F0;H2AFX;H3F3B;HELLS;HMGB1;HMGB2;HMGA1;CENPW;MCM2;MCM3;MCM4;MCM5;MCM6;MCM7;MRE11A;NAP1L1;NAP1L2;NAP1L3;NASP;NPM1;NUSAP1;MIS18A;NCAPG2;CENPQ;MIS18BP1;HJURP;H2AFY2;ASF1B;CENPN;C10orf2;CASC5;CHD8;RAD51;RBBP4;BLM;CENPK;NCAPG;SET;CENP…
GO:0016570	2.7108e-11	2.15424	70.4613	124	397	histone modification	HDAC5;PRMT3;PRMT5;RBM14;MCRS1;CARM1;NCOA2;CTCF;KDM5B;RUVBL2;WDR5;PRDM5;CHEK1;KAT7;BAZ2A;TADA1;CREBBP;DPPA2;RNF168;DNMT1;DNMT3B;PHC1;TET3;EP300;FBL;EYA3;EZH2;MTF2;PAXIP1;KDM1A;SETD1B;PHF8;KDM6B;RCOR1;USP22;SIRT1;BRD4;BRD1;NIPBL;USP49;PRKD2;SIN3A;BRD7;UHRF1;HCFC1;HDAC1;HDAC2;PRMT1;JARID2;PIM3;MEN1;MUC1;TRIM37;MYB;NAP1L2;SUV420H1;PHF20;UBR5;PER1;BCOR;MSL2;PRMT6;OTUB1;YEATS2;PRKCB;KDM3A;PKN1;SMARCAD1…
GO:0051172	4.04751e-11	1.59772	218.306	306	1230	negative regulation of nitrogen compound metabolic process	HDAC5;LRPPRC;TRIM28;ZNF256;TRIM13;CDKN1C;ABCA7;HMG20A;PRMT5;OLFM1;MAD2L2;CDX4;NCOA2;CENPF;LEFTY1;KHDRBS1;CTCF;CERS1;POLQ;STAG2;KDM5B;TCERG1;RNPS1;CBX1;PRDM5;CHEK1;FOXN3;BAZ2A;CHEK2;DDX20;NACC1;PHB2;U2AF2;AEBP2;COMT;SRSF12;CREBBP;PARP1;CRYM;PRICKLE1;SIX5;CTBP2;ADRA2A;NFXL1;ZNF746;DEDD2;EID2;RNF168;ZNF431;ZNF675;DNMT1;DNMT3A;DNMT3B;E2F1;EDNRB;ELF2;ELF3;ENO1;EP300;NR2F6;ETS2;EZH2;BPTF;FGFR1;FGFR3;FG…
GO:0019439	4.55715e-11	2.06986	77.7382	133	438	aromatic compound catabolic process	LRPPRC;GNB2L1;RNASEH2A;DNPH1;RNPS1;LSM6;RPL35;EXOSC8;DIS3L;EXOSC6;COMT;DEDD2;DCP2;DFFB;DNA2;DUT;AHCY;EIF4B;EPHX2;FAU;FEN1;XRN2;EXOSC7;CNOT1;EXOSC2;DICER1;RPL13A;LSM5;GSPT2;PAN3;LSM4;CNOT10;SAMHD1;AGO1;AGO2;CECR2;DCPS;GSTZ1;H1F0;NT5C;HMGB1;HMGB2;HMGA1;HNRNPD;APEX1;NANOS1;IDO1;EIF3E;LIN28B;RPSA;LIG1;MAGOH;MRE11A;NUDT1;MUTYH;RPL10A;CNOT3;NTHL1;PDE2A;PDE7A;LSM7;CECR1;EXOSC9;POLD1;POLR2D;NEIL3;NUDT15;…
GO:0006396	4.72803e-11	1.90962	101.699	164	573	RNA processing	ALYREF;HNRNPR;SF3A1;PRMT5;PPIH;CHERP;IVNS1ABP;KHDRBS1;CELF2;USP39;WDR4;RNPS1;SF3A3;HNRNPA0;RBPMS;NUDT21;CPSF6;HNRNPUL1;CLASRP;LSM6;PSIP1;WDHD1;DDX20;U2AF2;CLK2;M1AP;LSM11;SRSF12;RBFOX3;CSTF1;SNRNP48;DEDD2;DHX9;DHX15;DKC1;DYRK1A;EIF4B;FBL;HNRNPA3;XRN2;PDCD11;CNOT1;SNRNP200;EXOSC2;DICER1;SF3B3;SKIV2L2;LSM5;FUS;PAN3;LSM4;USP49;CNOT10;AGO1;DAZAP1;NUFIP1;AGO2;RBMX;PRPF19;UTP20;TSEN54;DCPS;RBM15B;CPSF1…
GO:2000113	4.9004e-11	1.61856	202.51	287	1141	negative regulation of cellular macromolecule biosynthetic process	HDAC5;TRIM28;ZNF256;CDKN1C;ABCA7;HMG20A;GNB2L1;PRMT5;MAD2L2;CDX4;NCOA2;CENPF;LEFTY1;IGF2BP1;IGF2BP3;IGF2BP2;KHDRBS1;CTCF;CERS1;STAG2;KDM5B;TCERG1;CBX1;PRDM5;CHEK1;FOXN3;BAZ2A;CHEK2;DDX20;NACC1;PHB2;AEBP2;TRIM71;CREBBP;PARP1;CRYM;PRICKLE1;SIX5;CTBP2;NFXL1;ZNF746;DAPK1;DEDD2;EID2;RNF168;ZNF431;ZNF675;DNMT1;DNMT3A;DNMT3B;E2F1;EDNRB;EIF4EBP2;ELF2;ELF3;ENO1;EP300;NR2F6;ETS2;EZH2;BPTF;FGFR1;FGFR3;FGFR2…
GO:1901361	6.01554e-11	2.01138	84.1276	141	474	organic cyclic compound catabolic process	LRPPRC;GNB2L1;RNASEH2A;DNPH1;RNPS1;LSM6;RPL35;EXOSC8;DIS3L;EXOSC6;COMT;CRMP1;DEDD2;DCP2;DFFB;DNA2;DPYSL3;DUT;AHCY;EIF4B;EPHX2;FAU;FEN1;XRN2;EXOSC7;CNOT1;EXOSC2;DICER1;RPL13A;LSM5;GSPT2;PAN3;LSM4;CNOT10;SAMHD1;AGO1;AGO2;CECR2;GOT2;DCPS;GSTZ1;H1F0;NT5C;HMGB1;HMGB2;HMGA1;HNRNPD;APEX1;NANOS1;IDO1;EIF3E;LIN28B;RPSA;LIG1;MAGOH;ALDH6A1;MRE11A;NUDT1;MUTYH;RPL10A;CNOT3;NTHL1;PDE2A;PDE7A;LSM7;CECR1;EXOSC9;…
GO:0006338	6.07973e-11	3.08652	28.22	63	159	chromatin remodeling	HDAC5;HMGXB4;HMG20A;CENPA;RUVBL2;CHD1;CHEK1;BAZ2A;OIP5;CENPV;BPTF;SIRT1;ITGB3BP;BRD4;CENPI;TOX3;CECR2;HDAC1;HDAC2;HELLS;HMGB1;HMGB2;HMGB3;HMGA1;HNRNPC;CENPW;MEN1;MYB;NASP;NPM1;MIS18A;CENPQ;MIS18BP1;HJURP;CENPN;SMARCAD1;CASC5;ARID1B;CHD8;RBBP4;SATB1;CENPK;CENPH;SMARCA4;SMARCB1;SMARCC1;SMARCD1;SMARCD2;SSRP1;TFAM;TTF1;CENPM;CENPO;SUV39H2;ANP32E;ARID1A;SMARCA5;ACTL6A;RUVBL1;RNF8;MTA2;HDAC4;TOX
GO:0006312	7.57084e-11	8.98082	6.74441	25	38	mitotic recombination	POLD3;DNA2;FEN1;POLA2;RAD54B;APEX1;LIG1;MRE11A;PCNA;POLA1;POLD1;POLE;POLE2;PRIM1;PRIM2;RAD51;RFC2;RFC3;RFC4;RFC5;RPA1;RPA3;BLM;TOP2A;XRCC3
GO:0006397	9.19958e-11	2.02369	80.7554	136	455	mRNA processing	ALYREF;HNRNPR;SF3A1;PRMT5;PPIH;KHDRBS1;CELF2;USP39;RNPS1;SF3A3;HNRNPA0;NUDT21;CPSF6;HNRNPUL1;CLASRP;LSM6;PSIP1;DDX20;U2AF2;LSM11;SRSF12;RBFOX3;CSTF1;SNRNP48;DHX9;DHX15;DYRK1A;EIF4B;HNRNPA3;XRN2;PDCD11;CNOT1;SNRNP200;SF3B3;SKIV2L2;LSM5;FUS;PAN3;LSM4;USP49;CNOT10;DAZAP1;AGO2;RBMX;PRPF19;TSEN54;DCPS;RBM15B;CPSF1;HMX2;HNRNPA1;HNRNPC;HNRNPD;HNRNPF;HNRNPH1;HNRNPH3;HNRNPK;HNRNPL;HNRNPU;APLP1;APP;MAGOH;H…
GO:0045934	1.15438e-10	1.58643	214.224	299	1207	negative regulation of nucleobase-containing compound metabolic process	HDAC5;LRPPRC;TRIM28;ZNF256;TRIM13;CDKN1C;HMG20A;PRMT5;MAD2L2;CDX4;NCOA2;CENPF;LEFTY1;KHDRBS1;CTCF;CERS1;POLQ;STAG2;KDM5B;TCERG1;RNPS1;CBX1;PRDM5;CHEK1;FOXN3;BAZ2A;CHEK2;DDX20;NACC1;PHB2;U2AF2;AEBP2;SRSF12;CREBBP;PARP1;CRYM;PRICKLE1;SIX5;CTBP2;ADRA2A;NFXL1;ZNF746;DEDD2;EID2;RNF168;ZNF431;ZNF675;DNMT1;DNMT3A;DNMT3B;E2F1;EDNRB;ELF2;ELF3;ENO1;EP300;NR2F6;ETS2;EZH2;BPTF;FGFR1;FGFR3;FGFR2;MTF2;SPEN;CNO…
GO:0000184	1.44283e-10	3.51998	21.1206	51	119	nuclear-transcribed mRNA catabolic process, nonsense-mediated decay	RNPS1;RPL35;DCP2;FAU;RPL13A;GSPT2;EIF3E;RPSA;MAGOH;RPL10A;PNRC2;RPL3;RPL4;RPL5;RPL7;RPL7A;RPL8;RPL9;RPL10;RPL12;RPL13;RPL15;RPL17;RPL18;RPL18A;RPL24;RPL27A;RPL31;RPL36A;RPLP0;RPS2;RPS3;RPS3A;RPS4X;RPS5;RPS6;RPS7;RPS8;RPS9;RPS10;RPS11;RPS14;RPS15A;RPS16;RPS17;RPS23;RPS27;UPF3B;SECISBP2;WIBG;EIF4A3
GO:0006366	2.31508e-10	1.47235	316.632	415	1784	transcription from RNA polymerase II promoter	HDAC5;ZNF865;CEBPZ;TRIM28;ALYREF;CDKN1C;HMG20A;PRMT5;RBM14;MAD2L2;CDX4;NCOA2;ARID3B;LEFTY1;CTCF;TCFL5;RUVBL2;TCERG1;RNPS1;CHD1;NUDT21;WDR5;PRDM5;CHEK1;SOX21;PSIP1;SUPT16H;DDX20;EGLN3;PMF1;U2AF2;AEBP2;LSM11;CREBBP;PARP1;CRYM;CSTF1;CTBP2;NFXL1;ZNF746;DBP;RNF168;BHLHA15;ZNF431;ZNF675;DNMT1;DNMT3A;DNMT3B;ARID3A;E2F1;E2F3;E2F5;EDNRB;ZNF367;ELF2;ELF3;TET3;ENO1;EP300;NR2F6;ETS2;ETV1;ETV4;EZH2;F2RL1;BPTF…
GO:0010558	2.75285e-10	1.56973	215.821	299	1216	negative regulation of macromolecule biosynthetic process	HDAC5;TRIM28;ZNF256;TRIM13;CDKN1C;ABCA7;HMG20A;GNB2L1;PRMT5;MAD2L2;CDX4;NCOA2;CENPF;LEFTY1;IGF2BP1;IGF2BP3;IGF2BP2;KHDRBS1;CTCF;CERS1;STAG2;KDM5B;TCERG1;CBX1;PRDM5;CHEK1;FOXN3;BAZ2A;CHEK2;DDX20;NACC1;PHB2;AEBP2;TRIM71;CREBBP;PARP1;CRYM;PRICKLE1;SIX5;CTBP2;NFXL1;ZNF746;DAPK1;DEDD2;EID2;RNF168;ZNF431;ZNF675;DNMT1;DNMT3A;DNMT3B;E2F1;EDNRB;EIF4EBP2;ELF2;ELF3;ENO1;EP300;NR2F6;ETS2;EZH2;BPTF;FGFR1;FGFR…
GO:0008380	3.11034e-10	2.13034	64.6043	113	364	RNA splicing	ALYREF;HNRNPR;SF3A1;PRMT5;PPIH;IVNS1ABP;USP39;RNPS1;SF3A3;HNRNPA0;NUDT21;HNRNPUL1;CLASRP;LSM6;PSIP1;DDX20;U2AF2;CLK2;SRSF12;RBFOX3;CSTF1;SNRNP48;DHX9;DHX15;DYRK1A;HNRNPA3;SNRNP200;SF3B3;SKIV2L2;LSM5;FUS;LSM4;USP49;DAZAP1;RBMX;PRPF19;TSEN54;DCPS;RBM15B;CPSF1;HMX2;HNRNPA1;HNRNPC;HNRNPD;HNRNPF;HNRNPH1;HNRNPH3;HNRNPK;HNRNPL;HNRNPU;MAGOH;HNRNPM;NONO;GEMIN4;PCBP1;PCBP2;LSM7;CPSF3;WBP11;CPSF2;PNN;POLR2A…
GO:0000070	4.71903e-10	3.65524	18.6359	46	105	mitotic sister chromatid segregation	SMC4;NDC80;MAD2L2;SMC2;SPAG5;CENPF;KIF2C;PAPD7;UBE2C;CIT;ZWINT;CDCA5;KIF18B;PHF13;POGZ;NCAPD3;NCAPH;NIPBL;FBXO5;KIF22;MAD2L1;NEK2;NUSAP1;PLK1;PINX1;CDCA8;NCAPG;ANAPC1;STIL;BUB1;BUB1B;TERF1;TTK;UBE2D1;DSCC1;KIF18A;GSG2;PSRC1;CCNB1;SMC3;BUB3;ESPL1;DLGAP5;CDC20;NCAPD2;KIF14
GO:0000819	7.17756e-10	3.46296	20.0557	48	113	sister chromatid segregation	SMC4;NDC80;MAD2L2;SMC2;SPAG5;CENPF;KIF2C;PAPD7;UBE2C;CIT;ZWINT;CDCA5;KIF18B;PHF13;SGOL2;POGZ;NCAPD3;NCAPH;NIPBL;FBXO5;KIF22;MAD2L1;NEK2;NUSAP1;PLK1;PINX1;CDCA8;NCAPG;ANAPC1;STIL;BUB1;BUB1B;TERF1;TOP2A;TTK;UBE2D1;DSCC1;KIF18A;GSG2;PSRC1;CCNB1;SMC3;BUB3;ESPL1;DLGAP5;CDC20;NCAPD2;KIF14
GO:0034660	1.44731e-09	2.00243	72.2362	121	407	ncRNA metabolic process	POP7;NPM3;PRMT5;EMG1;TBL3;WDR4;TDRKH;LSM6;DDX20;EXOSC8;HENMT1;DIS3L;EXOSC6;PSTK;TARSL2;EARS2;PUSL1;TRIM71;TRMT44;AARS;DARS;DEDD2;DKC1;FBL;PDCD11;EXOSC7;RRP1B;BOP1;LARS2;EXOSC2;DICER1;SIRT1;SKIV2L2;NOL11;PARS2;NGDN;AGO1;AGO2;UTP20;TSEN54;GTF3C2;DDX51;KARS;LIN28B;RPSA;TYW1B;NCL;PA2G4;GEMIN4;UTP18;LARS;SRRT;NOP58;WBP11;EXOSC9;POLR2A;POLR2D;POLR2H;POLR2I;DGCR8;PUS7;RPP25;SARS2;TRMT61B;HEATR1;IMP3;H2A…
GO:0006302	1.89375e-09	2.89736	26.9776	58	152	double-strand break repair	MAD2L2;RAD51AP1;POLQ;PAPD7;CHEK1;CHEK2;CDCA5;PARP1;ESCO2;RNF168;DNA2;EYA3;FEN1;FOXM1;MMS22L;RAD54B;PRPF19;H2AFX;APEX1;LIG1;LIG3;MRE11A;MSH2;TONSL;UBR5;POLA1;PARPBP;FIGN;OTUB1;TDP1;PRKDC;SMARCAD1;RAD21;RAD51;RPA1;RPA3;BLM;SETMAR;BRCA1;TP53;WHSC1;WRN;XRCC2;XRCC3;XRCC4;XRCC5;DEK;PALB2;NHEJ1;ACTR5;CDC7;CDC45;BRIP1;MCM8;SMARCA5;RNF8;MTA1;TRIP13
GO:0043044	1.89687e-09	4.42508	12.7789	35	72	ATP-dependent chromatin remodeling	CENPA;OIP5;ITGB3BP;CENPI;CECR2;HDAC1;HDAC2;HNRNPC;CENPW;NASP;NPM1;MIS18A;CENPQ;MIS18BP1;HJURP;CENPN;SMARCAD1;CASC5;CHD8;RBBP4;CENPK;CENPH;SMARCA4;SMARCB1;SMARCC1;SMARCD2;CENPM;CENPO;ANP32E;ARID1A;SMARCA5;ACTL6A;RUVBL1;RNF8;MTA2
GO:0042254	1.92736e-09	2.62101	33.722	68	190	ribosome biogenesis	NPM3;EMG1;TBL3;LSM6;EXOSC8;DIS3L;EXOSC6;MRPL10;DKC1;FBL;PDCD11;EXOSC7;RRP1B;BOP1;EXOSC2;SIRT1;SKIV2L2;NOL11;NGDN;GNL3;UTP20;GNL2;DDX51;RPSA;NPM1;PA2G4;GEMIN4;UTP18;RSL24D1;NOP16;NOP58;WBP11;EXOSC9;NLE1;HEATR1;IMP3;BRIX1;CHD7;NSUN5;WDR12;EXOSC5;PWP2;RAN;RPL5;RPL7;RPL7A;RPLP0;RPS6;RPS7;RPS8;RPS14;RPS16;RPS17;PAPD5;SURF6;SUV39H1;C1QBP;XPO1;NOC4L;METTL16;EFTUD1;MRM1;LAS1L;RRP9;DDX21;NOLC1;NAF1;EIF4A3
GO:0071897	2.20149e-09	3.76464	16.3286	41	92	DNA biosynthetic process	CENPF;POLD3;CERS1;POLQ;PAPD7;CHEK1;POLI;POLG2;C1orf86;FGFR4;SIRT1;POLA2;PRKD2;GJA1;POLM;LIN9;LIG1;LIG3;ARRB2;MEN1;PCNA;DTL;PDGFB;POLA1;POLB;POLD1;POLE;POLE2;PINX1;WRAP53;RFC3;PAPD5;ACD;SRC;TERF1;TERT;TK1;WRN;GRHL2;PIF1;KIAA0101
GO:0051253	2.23809e-09	1.56193	195.765	271	1103	negative regulation of RNA metabolic process	HDAC5;LRPPRC;TRIM28;ZNF256;TRIM13;CDKN1C;HMG20A;PRMT5;MAD2L2;CDX4;NCOA2;CENPF;LEFTY1;KHDRBS1;CTCF;KDM5B;TCERG1;RNPS1;CBX1;PRDM5;FOXN3;BAZ2A;DDX20;NACC1;PHB2;U2AF2;AEBP2;SRSF12;CREBBP;PARP1;CRYM;PRICKLE1;SIX5;CTBP2;NFXL1;ZNF746;DEDD2;EID2;RNF168;ZNF431;ZNF675;DNMT1;DNMT3A;DNMT3B;E2F1;EDNRB;ELF2;ELF3;ENO1;EP300;NR2F6;ETS2;EZH2;BPTF;FGFR1;FGFR3;FGFR2;MTF2;SPEN;CNOT1;KDM1A;FOXM1;FOXO1;ZNF423;HIC2;PHF…
GO:0000722	2.64665e-09	11.0724	4.79208	19	27	telomere maintenance via recombination	POLD3;DNA2;FEN1;POLA2;APEX1;LIG1;PCNA;POLA1;POLD1;POLE;POLE2;PRIM1;PRIM2;RFC2;RFC3;RFC4;RFC5;RPA1;RPA3
GO:0009890	3.5952e-09	1.5095	229.487	309	1293	negative regulation of biosynthetic process	HDAC5;TRAP1;TRIM28;ZNF256;TRIM13;CDKN1C;ABCA7;HMG20A;GNB2L1;PRMT5;MAD2L2;CDX4;NCOA2;CENPF;LEFTY1;IGF2BP1;IGF2BP3;IGF2BP2;KHDRBS1;CTCF;CERS1;STAG2;KDM5B;TCERG1;CBX1;PRDM5;CHEK1;FOXN3;BAZ2A;CHEK2;DDX20;NACC1;PHB2;CLK2;AEBP2;TRIM71;CREBBP;PARP1;CRYM;PRICKLE1;SIX5;CTBP2;ADRA2A;NFXL1;ZNF746;DAPK1;DEDD2;EID2;RNF168;ZNF431;ZNF675;DNMT1;DNMT3A;DNMT3B;E2F1;EDNRB;EIF4EBP2;ELF2;ELF3;ENO1;EP300;NR2F6;ETS2;EZ…
GO:0031327	4.1228e-09	1.51083	226.293	305	1275	negative regulation of cellular biosynthetic process	HDAC5;TRIM28;ZNF256;TRIM13;CDKN1C;ABCA7;HMG20A;GNB2L1;PRMT5;MAD2L2;CDX4;NCOA2;CENPF;LEFTY1;IGF2BP1;IGF2BP3;IGF2BP2;KHDRBS1;CTCF;CERS1;STAG2;KDM5B;TCERG1;CBX1;PRDM5;CHEK1;FOXN3;BAZ2A;CHEK2;DDX20;NACC1;PHB2;CLK2;AEBP2;TRIM71;CREBBP;PARP1;CRYM;PRICKLE1;SIX5;CTBP2;ADRA2A;NFXL1;ZNF746;DAPK1;DEDD2;EID2;RNF168;ZNF431;ZNF675;DNMT1;DNMT3A;DNMT3B;E2F1;EDNRB;EIF4EBP2;ELF2;ELF3;ENO1;EP300;NR2F6;ETS2;EZH2;BPT…
GO:0019827	5.12252e-09	2.85668	26.2677	56	148	stem cell maintenance	STAG2;MMP24;CREBBP;DPPA2;ELAVL1;FGFR3;MTF2;CNOT1;FOXO1;DICER1;NIPBL;ASPM;FOXD3;RBPJ;KIT;SMAD4;NODAL;CNOT3;NOTCH1;PBX1;SRRT;POLR2A;POLR2D;POLR2H;POLR2I;POU5F1;RIF1;SALL4;VANGL2;SAV1;BCL9;SCT;PRDM14;BMP7;BMPR1A;SMARCA4;SMO;SOX4;BRAF;ZFP36L2;TCF7L2;VPS72;TDGF1;ZIC3;NANOG;MED28;TET1;FZD7;TCF7L1;ZSCAN10;MED30;LDB2;SMC3;MED14;SETD1A;MED24
GO:0051028	5.89865e-09	3.02737	23.073	51	130	mRNA transport	POM121C;LRPPRC;ALYREF;IGF2BP1;IGF2BP3;IGF2BP2;NUP50;RNPS1;DDX19B;U2AF2;NUP35;NUP205;NUP210;NUP160;NUP188;NUP62;AHCTF1;DDX25;CPSF1;HNRNPA1;NUP43;MAGOH;CPSF3;NUP54;CPSF2;POLR2D;NUP133;NUP107;SRSF1;SRSF2;SRSF3;SRSF7;UPF3B;U2AF1;XPO1;NUP37;THOC6;NUP85;AAAS;PABPN1;POLDIP3;THOC3;BUD13;KHSRP;TNKS;SRSF11;NUP155;NUP93;EIF4A3;G3BP2;NUP153
GO:0044085	7.5894e-09	1.38079	398.098	496	2243	cellular component biogenesis	CDH3;BCL2L11;CDH4;CHAF1A;OCLN;GJC1;TRIM28;AASS;INADL;RAMP2;SF3A1;CCL26;ABCA7;NPM3;TUBB4A;GNB2L1;PRMT5;TESK2;RBM14;EMG1;OLFM1;VAV3;PPIH;CLGN;UNC13B;NEBL;ARFGEF1;CCT2;CENPA;TBL3;CENPF;CTCF;USP39;POLQ;PLK4;IQGAP2;WASF3;SF3A3;TMSB15A;RCC1;NUDT21;CPSF6;UBE2C;CHGA;LSM6;PSIP1;BAZ2A;PKP3;CHEK2;DDX20;NACC1;OIP5;EXOSC8;HAUS1;KCTD12;DIS3L;RAB3IP;SSX2IP;TRIM6;EXOSC6;ADD2;FGD4;ISCA2;MRPL10;APOA1BP;M1AP;SRSF12…
GO:0048864	1.26545e-08	2.17994	48.8082	87	275	stem cell development	TRIM28;OLFM1;MAD2L2;STAG2;MMP24;CREBBP;DPPA2;CYP26A1;EDNRB;ELAVL1;EZH2;FGFR3;FGFR2;MTF2;CNOT1;FOXO1;DICER1;HEY2;NIPBL;ASPM;GBX2;GCNT2;FOXD3;CRB2;SOX8;HNRNPAB;HPN;RBPJ;KIT;LAMA5;LRP6;SMAD4;NFATC1;NODAL;CNOT3;NOTCH1;NRTN;PBX1;SRRT;POLR2A;POLR2D;WNT4;POLR2H;POLR2I;POU5F1;RIF1;SALL4;VANGL2;EPB41L5;OVOL2;RET;SAV1;BCL9;SCT;PRDM14;SEMA3F;SFRP2;BMP2;BMP7;BMPR1A;SMARCA4;SMO;SOX4;SOX10;SOX11;BRAF;ZFP36L2;T…
GO:0006364	1.2809e-08	2.85709	24.8478	53	140	rRNA processing	NPM3;EMG1;TBL3;LSM6;EXOSC8;DIS3L;EXOSC6;DKC1;FBL;PDCD11;EXOSC7;RRP1B;BOP1;EXOSC2;SIRT1;SKIV2L2;NOL11;NGDN;UTP20;DDX51;RPSA;PA2G4;GEMIN4;UTP18;NOP58;WBP11;EXOSC9;HEATR1;IMP3;CHD7;NSUN5;WDR12;EXOSC5;PWP2;RPL5;RPL7;RPS6;RPS7;RPS8;RPS14;RPS16;RPS17;PAPD5;SUV39H1;NOC4L;METTL16;MRM1;LAS1L;RRP9;DDX21;NOLC1;NAF1;EIF4A3
GO:0010629	1.54731e-08	1.48872	225.583	301	1271	negative regulation of gene expression	HDAC5;TRIM28;ZNF256;TRIM13;CDKN1C;HMG20A;GNB2L1;PRMT5;OLFM1;MAD2L2;CDX4;NCOA2;CENPF;LEFTY1;IGF2BP1;IGF2BP3;IGF2BP2;KHDRBS1;CTCF;KDM5B;TCERG1;RNPS1;CBX1;TDRKH;PRDM5;FOXN3;BAZ2A;DDX20;NACC1;PHB2;U2AF2;HENMT1;AEBP2;IQGAP3;TRIM71;SRSF12;CREBBP;PARP1;CRYM;PRICKLE1;SIX5;CTBP2;NFXL1;ZNF746;DAPK1;DEDD2;EID2;RNF168;ZNF431;ZNF675;DNMT1;DNMT3A;DNMT3B;E2F1;EDNRB;EIF4EBP2;ELF2;ELF3;ENO1;EP300;NR2F6;ETS2;EZH2;…
GO:1903507	1.77553e-08	1.53741	186.004	255	1048	negative regulation of nucleic acid-templated transcription	HDAC5;TRIM28;ZNF256;CDKN1C;HMG20A;PRMT5;MAD2L2;CDX4;NCOA2;CENPF;LEFTY1;KHDRBS1;CTCF;KDM5B;TCERG1;CBX1;PRDM5;FOXN3;BAZ2A;DDX20;NACC1;PHB2;AEBP2;CREBBP;PARP1;CRYM;PRICKLE1;SIX5;CTBP2;NFXL1;ZNF746;DEDD2;EID2;RNF168;ZNF431;ZNF675;DNMT1;DNMT3A;DNMT3B;E2F1;EDNRB;ELF2;ELF3;ENO1;EP300;NR2F6;ETS2;EZH2;BPTF;FGFR1;FGFR3;FGFR2;MTF2;SPEN;CNOT1;KDM1A;FOXM1;FOXO1;ZNF423;HIC2;PHF8;RCOR1;WWC1;DICER1;SIRT1;CBX5;HE…
GO:0016072	1.81853e-08	2.78318	25.7352	54	145	rRNA metabolic process	NPM3;EMG1;TBL3;LSM6;EXOSC8;DIS3L;EXOSC6;DEDD2;DKC1;FBL;PDCD11;EXOSC7;RRP1B;BOP1;EXOSC2;SIRT1;SKIV2L2;NOL11;NGDN;UTP20;DDX51;RPSA;PA2G4;GEMIN4;UTP18;NOP58;WBP11;EXOSC9;HEATR1;IMP3;CHD7;NSUN5;WDR12;EXOSC5;PWP2;RPL5;RPL7;RPS6;RPS7;RPS8;RPS14;RPS16;RPS17;PAPD5;SUV39H1;NOC4L;METTL16;MRM1;LAS1L;RRP9;DDX21;NOLC1;NAF1;EIF4A3
GO:0033044	2.12059e-08	2.40195	36.2068	69	204	regulation of chromosome organization	MAD2L2;CENPF;CTCF;RUVBL2;UBE2C;CHEK1;CIT;WDHD1;CDCA5;DPPA2;DNMT1;DNMT3B;CENPV;MTF2;PAXIP1;KDM1A;WAPAL;PHF8;SIRT1;NIPBL;PRKD2;SIN3A;FBXO5;BRD7;HMGA1;JARID2;MAD2L1;MEN1;MUC1;MYB;NAP1L2;UBR5;LCMT1;PLK1;ATAD2B;POU5F1;BCOR;MAP1S;OTUB1;KDM3A;SET;SETMAR;ANAPC1;STIL;ACD;BRCA1;BUB1;BUB1B;TERF1;TP53;TTK;UBE2D1;XRCC3;PIF1;TET1;TNKS2;AXIN2;CDC45;USP44;TNKS;CCNB1;PYGO2;BUB3;PAXBP1;ESPL1;SART3;DLGAP5;CDC6;CDC20
GO:0051726	2.77525e-08	1.58365	154.411	217	870	regulation of cell cycle	BCL2L11;TOM1L1;SAE1;FEM1B;CDKN1C;CDKN3;GNB2L1;PRMT5;RBM14;MAD2L2;TACC3;CENPF;PDPN;KHDRBS1;CTCF;CGREF1;PLK4;STAG2;USP19;RCC1;PIM2;UBE2C;CHEK1;CIT;FOXN3;ZWINT;WDR6;CHEK2;CDCA5;CKS1B;CKS2;LSM11;DAZL;E2F1;E2F5;ECT2;CENPV;EP300;EZH2;FGFR1;FGFR3;FGFR2;TPX2;FOXM1;WAPAL;BOP1;USP22;DICER1;SIRT1;BRD4;SCRIB;LEMD3;SIN3A;GAS1;FBXO5;PRPF19;SFN;GPR3;LIN9;GIT1;BRD7;HCFC1;HDAC1;HDAC2;APEX1;HSPA2;BIRC5;IGF1R;APP;I…
GO:0016571	2.84169e-08	3.1956	18.8133	43	106	histone methylation	PRMT3;PRMT5;CARM1;CTCF;WDR5;PRDM5;BAZ2A;DPPA2;DNMT1;DNMT3B;TET3;FBL;EZH2;MTF2;PAXIP1;KDM1A;SETD1B;SIRT1;PRMT1;JARID2;MEN1;MYB;SUV420H1;BCOR;PRMT6;KDM3A;SATB1;PRDM14;SETMAR;NSD1;BRCA1;SUV39H1;KDM6A;WHSC1;SUV39H2;EHMT1;DOT1L;DPY30;SUV420H2;PYGO2;PAXBP1;SETD1A;SETDB1
GO:0006270	3.76462e-08	8.05083	5.32453	19	30	DNA replication initiation	POLA2;MCM2;MCM3;MCM4;MCM5;MCM6;MCM7;ORC1;ORC2;POLA1;POLE;POLE2;PRIM1;PRIM2;CDT1;CDC7;CDC45;CCNE1;TICRR
GO:0006369	3.93496e-08	5.30329	8.34177	25	47	termination of RNA polymerase II transcription	ALYREF;RNPS1;NUDT21;U2AF2;LSM11;CSTF1;CPSF1;MAGOH;MAZ;CPSF3;CPSF2;SRSF1;SRSF2;SRSF3;SRSF7;UPF3B;SNRPB;SNRPE;SNRPF;SNRPG;U2AF1;CPSF7;PABPN1;TTF2;SRSF11
GO:0050657	4.27988e-08	2.65912	26.9776	55	152	nucleic acid transport	POM121C;LRPPRC;ALYREF;IGF2BP1;IGF2BP3;IGF2BP2;KHDRBS1;NUP50;RNPS1;DDX19B;U2AF2;NUP35;NUP205;NUP210;NUP160;NUP188;NUP62;AHCTF1;DDX25;CPSF1;HNRNPA1;NUP43;RPSA;MAGOH;CPSF3;NUP54;CPSF2;POLR2D;NUP133;NUP107;XPO5;SRSF1;SRSF2;SRSF3;SRSF7;UPF3B;U2AF1;XPO1;NUP37;THOC6;NUP85;AAAS;PABPN1;POLDIP3;THOC3;BUD13;KHSRP;TNKS;SRSF11;NUP155;NUP93;EIF4A3;CKAP5;G3BP2;NUP153
GO:0050658	4.27988e-08	2.65912	26.9776	55	152	RNA transport	POM121C;LRPPRC;ALYREF;IGF2BP1;IGF2BP3;IGF2BP2;KHDRBS1;NUP50;RNPS1;DDX19B;U2AF2;NUP35;NUP205;NUP210;NUP160;NUP188;NUP62;AHCTF1;DDX25;CPSF1;HNRNPA1;NUP43;RPSA;MAGOH;CPSF3;NUP54;CPSF2;POLR2D;NUP133;NUP107;XPO5;SRSF1;SRSF2;SRSF3;SRSF7;UPF3B;U2AF1;XPO1;NUP37;THOC6;NUP85;AAAS;PABPN1;POLDIP3;THOC3;BUD13;KHSRP;TNKS;SRSF11;NUP155;NUP93;EIF4A3;CKAP5;G3BP2;NUP153
GO:0051236	4.27988e-08	2.65912	26.9776	55	152	establishment of RNA localization	POM121C;LRPPRC;ALYREF;IGF2BP1;IGF2BP3;IGF2BP2;KHDRBS1;NUP50;RNPS1;DDX19B;U2AF2;NUP35;NUP205;NUP210;NUP160;NUP188;NUP62;AHCTF1;DDX25;CPSF1;HNRNPA1;NUP43;RPSA;MAGOH;CPSF3;NUP54;CPSF2;POLR2D;NUP133;NUP107;XPO5;SRSF1;SRSF2;SRSF3;SRSF7;UPF3B;U2AF1;XPO1;NUP37;THOC6;NUP85;AAAS;PABPN1;POLDIP3;THOC3;BUD13;KHSRP;TNKS;SRSF11;NUP155;NUP93;EIF4A3;CKAP5;G3BP2;NUP153
GO:1902679	4.39755e-08	1.51556	188.666	256	1063	negative regulation of RNA biosynthetic process	HDAC5;TRIM28;ZNF256;TRIM13;CDKN1C;HMG20A;PRMT5;MAD2L2;CDX4;NCOA2;CENPF;LEFTY1;KHDRBS1;CTCF;KDM5B;TCERG1;CBX1;PRDM5;FOXN3;BAZ2A;DDX20;NACC1;PHB2;AEBP2;CREBBP;PARP1;CRYM;PRICKLE1;SIX5;CTBP2;NFXL1;ZNF746;DEDD2;EID2;RNF168;ZNF431;ZNF675;DNMT1;DNMT3A;DNMT3B;E2F1;EDNRB;ELF2;ELF3;ENO1;EP300;NR2F6;ETS2;EZH2;BPTF;FGFR1;FGFR3;FGFR2;MTF2;SPEN;CNOT1;KDM1A;FOXM1;FOXO1;ZNF423;HIC2;PHF8;RCOR1;WWC1;DICER1;SIRT1;…
GO:0045892	4.63383e-08	1.52715	180.147	246	1015	negative regulation of transcription, DNA-templated	HDAC5;TRIM28;ZNF256;CDKN1C;HMG20A;PRMT5;MAD2L2;CDX4;NCOA2;CENPF;LEFTY1;KHDRBS1;CTCF;KDM5B;TCERG1;CBX1;PRDM5;FOXN3;BAZ2A;DDX20;NACC1;PHB2;AEBP2;CREBBP;PARP1;CRYM;PRICKLE1;SIX5;CTBP2;NFXL1;ZNF746;DEDD2;EID2;RNF168;ZNF431;ZNF675;DNMT1;DNMT3A;DNMT3B;E2F1;EDNRB;ELF2;ELF3;ENO1;EP300;NR2F6;ETS2;EZH2;BPTF;FGFR1;FGFR3;FGFR2;MTF2;SPEN;CNOT1;KDM1A;FOXM1;FOXO1;ZNF423;HIC2;PHF8;RCOR1;WWC1;DICER1;SIRT1;CBX5;HE…
GO:0032392	5.86063e-08	4.50832	10.1166	28	57	DNA geometric change	G3BP1;RUVBL2;CHD1;DHX9;DDX11;DNA2;RAD54B;HMGA1;MCM2;MCM3;MCM4;MCM5;MCM6;MCM7;MRE11A;C10orf2;CHD8;RAD51;BLM;TOP2A;WRN;XRCC5;PIF1;CDC45;BRIP1;ZRANB3;RUVBL1;RECQL4
GO:0006403	5.90704e-08	2.57078	28.575	57	161	RNA localization	POM121C;LRPPRC;ALYREF;IGF2BP1;IGF2BP3;IGF2BP2;KHDRBS1;NUP50;RNPS1;DDX19B;U2AF2;NUP35;NUP205;NUP210;NUP160;EXOSC2;NUP188;NUP62;AHCTF1;DDX25;CPSF1;HNRNPA1;NUP43;RPSA;MEX3D;MAGOH;CPSF3;NUP54;CPSF2;POLR2D;NUP133;NUP107;XPO5;SRSF1;SRSF2;SRSF3;SRSF7;UPF3B;U2AF1;XPO1;NUP37;THOC6;NUP85;AAAS;PABPN1;POLDIP3;THOC3;BUD13;KHSRP;TNKS;SRSF11;NUP155;NUP93;EIF4A3;CKAP5;G3BP2;NUP153
GO:0007077	6.71643e-08	5.64674	7.45435	23	42	mitotic nuclear envelope disassembly	NUP50;NUP35;NUP205;NUP210;NUP160;NUP188;NUP62;NUP43;NUP54;PLK1;NUP133;PRKCB;NUP107;VRK1;NUP37;NUP85;AAAS;CCNB1;CCNB2;NUP155;NUP93;CDK1;NUP153
GO:0051983	6.72114e-08	3.69589	13.6663	34	77	regulation of chromosome segregation	MAD2L2;SPAG5;CENPF;CTCF;KIF2C;UBE2C;CIT;CDCA5;ECT2;WAPAL;FBXO5;MAD2L1;NEK2;LCMT1;PLK1;RCC2;CHTF18;ANAPC1;STIL;BUB1;BUB1B;TERF1;TTK;UBE2D1;XRCC3;AXIN2;USP44;CCNB1;BUB3;AURKB;ESPL1;DLGAP5;CDC6;CDC20
GO:2001251	7.00409e-08	3.22674	17.3935	40	98	negative regulation of chromosome organization	MAD2L2;CENPF;UBE2C;DNMT1;DNMT3B;MTF2;KDM1A;WAPAL;PHF8;SIRT1;SIN3A;HMGA1;JARID2;MAD2L1;UBR5;LCMT1;PLK1;ATAD2B;BCOR;OTUB1;KDM3A;SET;SETMAR;ANAPC1;STIL;ACD;BRCA1;BUB1;BUB1B;TERF1;TTK;UBE2D1;XRCC3;PIF1;TET1;USP44;CCNB1;BUB3;ESPL1;CDC20
GO:0016032	9.40159e-08	1.60334	132.936	189	749	viral process	BCL2L11;AP1M2;TRIM28;ALYREF;TRIM13;GNB2L1;PPIH;CARM1;CENPA;IFITM2;IVNS1ABP;NUP50;RCC1;CHD1;PSIP1;SUPT16H;RPL35;NUP35;CREBBP;CTBP2;CXADR;VPS37D;ADRBK1;DDX11;EFNB3;EP300;FBLN1;FAU;HS3ST5;SPEN;WAPAL;NUP205;RCOR1;NUP210;NUP160;DICER1;SIRT1;CBX5;BRD4;NUP188;SCRIB;RPL13A;NUP62;FKBP8;NELFB;SLC25A4;SLC25A5;MSH6;GTF2E1;RBM15B;HCFC1;HDAC1;HMGA1;HNRNPA1;HNRNPK;HPN;HSP90AB1;HSPD1;NUP43;ILF3;INSR;KARS;KDR;KPN…
GO:0015931	1.01218e-07	2.40459	32.4796	62	183	nucleobase-containing compound transport	POM121C;LRPPRC;ALYREF;IGF2BP1;IGF2BP3;IGF2BP2;KHDRBS1;NUP50;RNPS1;DDX19B;U2AF2;NUP35;SLC29A1;NUP205;NUP210;NUP160;NUP188;NUP62;AHCTF1;GJA1;DDX25;CPSF1;SLC29A2;HNRNPA1;NUP43;RPSA;MAGOH;CPSF3;NUP54;CPSF2;POLR2D;SLC29A3;NUP133;NUP107;XPO5;SLC25A19;SRSF1;SRSF2;SRSF3;SRSF7;UPF3B;U2AF1;XPO1;NUP37;SLC25A23;THOC6;NUP85;AAAS;PABPN1;POLDIP3;THOC3;BUD13;SLC35B4;KHSRP;TNKS;SRSF11;NUP155;NUP93;EIF4A3;CKAP5;G3…
GO:0032508	1.02591e-07	4.50134	9.76164	27	55	DNA duplex unwinding	G3BP1;RUVBL2;CHD1;DHX9;DDX11;DNA2;RAD54B;HMGA1;MCM2;MCM3;MCM4;MCM5;MCM6;MCM7;MRE11A;C10orf2;CHD8;RAD51;BLM;TOP2A;WRN;XRCC5;PIF1;CDC45;BRIP1;RUVBL1;RECQL4
GO:0031124	1.10806e-07	3.09418	18.2809	41	103	mRNA 3'-end processing	ALYREF;RNPS1;NUDT21;CPSF6;U2AF2;LSM11;CSTF1;EIF4B;CNOT1;PAN3;CNOT10;AGO2;CPSF1;APLP1;APP;MAGOH;CNOT3;CPSF3;CPSF2;POLR2D;TNRC6C;BARD1;SRSF1;SRSF2;SRSF3;SRSF7;TUT1;PAPOLG;UPF3B;SNRPB;SNRPE;SNRPF;SNRPG;U2AF1;CPSF7;PABPN1;CCNB1;CCNT1;RQCD1;SRSF11;EIF4A3
GO:0048863	1.16832e-07	1.94382	60.1672	99	339	stem cell differentiation	TRIM28;OLFM1;MAD2L2;STAG2;MMP24;SOX21;CREBBP;AMER1;PRICKLE1;DPPA2;CYP26A1;EDNRB;ELAVL1;ETV4;EZH2;FGFR1;FGFR3;FGFR2;MTF2;CNOT1;FOXO1;DICER1;HEY2;ZNF281;NIPBL;ASPM;GBX2;GCNT2;FOXD3;CRB2;SOX8;HNRNPAB;HPN;RBPJ;JARID2;KIT;LAMA5;LRP6;EPCAM;SMAD4;NFATC1;NODAL;CNOT3;NOTCH1;NRTN;PBX1;SRRT;POLR2A;POLR2D;WNT4;POLR2H;POLR2I;POU5F1;RIF1;SALL4;VANGL2;EPB41L5;OVOL2;RET;SAV1;BCL9;SCT;PRDM14;SEMA3F;SFRP2;SIX3;BMP…
GO:0010564	1.41977e-07	1.75893	85.725	131	483	regulation of cell cycle process	TOM1L1;FEM1B;PRMT5;RBM14;MAD2L2;CENPF;PDPN;CTCF;PLK4;STAG2;USP19;RCC1;UBE2C;CHEK1;CIT;CHEK2;CDCA5;LSM11;DAZL;E2F1;ECT2;CENPV;EZH2;FGFR3;FGFR2;TPX2;FOXM1;WAPAL;BRD4;SIN3A;FBXO5;PRPF19;GPR3;GIT1;BRD7;APEX1;BIRC5;IGF1R;APP;INSR;KIF11;MAD2L1;MIF;MRE11A;MSH2;MUC1;TRIM37;NEK2;NPM1;PBX1;NUSAP1;CRLF3;LCMT1;GTSE1;PDGFB;PLK1;WNT4;ANLN;TIPIN;PHIP;RFWD3;RBM38;PKIA;TXLNG;PRKDC;RCC2;SUSD2;MEPCE;PSMA2;PDXP;PTPN…
GO:0044764	1.59884e-07	1.58581	134.711	190	759	multi-organism cellular process	BCL2L11;AP1M2;TRIM28;ALYREF;TRIM13;GNB2L1;PPIH;CARM1;CENPA;IFITM2;IVNS1ABP;NUP50;RCC1;CHD1;PSIP1;SUPT16H;RPL35;NUP35;CREBBP;CTBP2;CXADR;VPS37D;ADRBK1;DDX11;EFNB3;EP300;FBLN1;FAU;HS3ST5;SPEN;WAPAL;NUP205;RCOR1;NUP210;NUP160;DICER1;SIRT1;CBX5;BRD4;NUP188;SCRIB;RPL13A;NUP62;FKBP8;NELFB;LSM14A;SLC25A4;SLC25A5;MSH6;GTF2E1;RBM15B;HCFC1;HDAC1;HMGA1;HNRNPA1;HNRNPK;HPN;HSP90AB1;HSPD1;NUP43;ILF3;INSR;KARS;…
GO:0031123	1.74553e-07	2.79701	21.8306	46	123	RNA 3'-end processing	ALYREF;RNPS1;NUDT21;CPSF6;U2AF2;LSM11;CSTF1;DKC1;EIF4B;FBL;CNOT1;EXOSC2;PAN3;CNOT10;AGO2;CPSF1;APLP1;APP;LIN28B;RPSA;MAGOH;CNOT3;CPSF3;CPSF2;POLR2D;TNRC6C;BARD1;SRSF1;SRSF2;SRSF3;SRSF7;TUT1;PAPOLG;UPF3B;SNRPB;SNRPE;SNRPF;SNRPG;U2AF1;CPSF7;PABPN1;CCNB1;CCNT1;RQCD1;SRSF11;EIF4A3
GO:0051052	1.89149e-07	2.0546	48.4532	83	273	regulation of DNA metabolic process	TRIM28;ALYREF;RAD51AP1;CERS1;POLQ;STAG2;CHEK1;CHEK2;ESCO1;ESCO2;RNF168;DNA2;DNMT3A;EYA3;FGFR4;PAXIP1;FOXM1;WAPAL;SIRT1;PRKD2;GJA1;MSH6;H2AFX;APEX1;IGF1R;INSR;KPNA2;LIG3;ARRB2;MEN1;MGMT;MRE11A;MSH2;NPM1;GMNN;PCNA;UBR5;PDGFB;MIS18A;TIPIN;PINX1;PARPBP;WRAP53;FIGN;OTUB1;PRKCG;SMARCAD1;RAD51;RPS3;PRDM14;BLM;SETMAR;ACD;BMP4;SRC;BRCA1;TERF1;TOP2A;TP53;TTF1;USP1;WHSC1;DSCC1;DEK;E2F8;GRHL2;PIF1;DBF4B;TET1…
GO:0007346	1.89591e-07	1.82091	73.3011	115	413	regulation of mitotic cell cycle	TOM1L1;SAE1;CDKN1C;PRMT5;MAD2L2;CENPF;PDPN;RCC1;PIM2;UBE2C;CHEK1;CIT;FOXN3;ZWINT;CHEK2;LSM11;E2F1;EZH2;FGFR3;FGFR2;TPX2;USP22;SIRT1;BRD4;SCRIB;SIN3A;GAS1;FBXO5;BRD7;APEX1;BIRC5;IGF1R;APP;INSR;KIF11;MAD2L1;PIM3;MRE11A;ASNS;MSH2;MUC1;NEK2;PBX1;NUSAP1;LCMT1;GTSE1;PDGFB;PIM1;PLK1;ANLN;NLE1;TIPIN;PHIP;ZWILCH;RFWD3;RBM38;PKIA;CHFR;PRKDC;RCC2;MEPCE;RPRM;PSMA2;PDXP;PTCH1;PTPN6;RPA3;RPS6;CLSPN;BLM;SETMAR;…
GO:0006479	2.0551e-07	2.66863	23.9604	49	135	protein methylation	PRMT3;PRMT5;CARM1;CTCF;WDR5;PRDM5;BAZ2A;METTL21A;DPPA2;DNMT1;DNMT3B;TET3;FBL;EZH2;MTF2;PAXIP1;KDM1A;SETD1B;SIRT1;ICMT;PRMT1;JARID2;MEN1;MYB;SUV420H1;LCMT1;TRMT112;BCOR;PRMT6;KDM3A;SATB1;PRDM14;SETMAR;NSD1;BRCA1;SUV39H1;KDM6A;WHSC1;SUV39H2;EHMT1;CAMKMT;DOT1L;DPY30;SUV420H2;PYGO2;PAXBP1;RAB3D;SETD1A;SETDB1
GO:0008213	2.0551e-07	2.66863	23.9604	49	135	protein alkylation	PRMT3;PRMT5;CARM1;CTCF;WDR5;PRDM5;BAZ2A;METTL21A;DPPA2;DNMT1;DNMT3B;TET3;FBL;EZH2;MTF2;PAXIP1;KDM1A;SETD1B;SIRT1;ICMT;PRMT1;JARID2;MEN1;MYB;SUV420H1;LCMT1;TRMT112;BCOR;PRMT6;KDM3A;SATB1;PRDM14;SETMAR;NSD1;BRCA1;SUV39H1;KDM6A;WHSC1;SUV39H2;EHMT1;CAMKMT;DOT1L;DPY30;SUV420H2;PYGO2;PAXBP1;RAB3D;SETD1A;SETDB1
GO:0030397	2.09529e-07	5.1082	7.80931	23	44	membrane disassembly	NUP50;NUP35;NUP205;NUP210;NUP160;NUP188;NUP62;NUP43;NUP54;PLK1;NUP133;PRKCB;NUP107;VRK1;NUP37;NUP85;AAAS;CCNB1;CCNB2;NUP155;NUP93;CDK1;NUP153
GO:0051081	2.09529e-07	5.1082	7.80931	23	44	nuclear envelope disassembly	NUP50;NUP35;NUP205;NUP210;NUP160;NUP188;NUP62;NUP43;NUP54;PLK1;NUP133;PRKCB;NUP107;VRK1;NUP37;NUP85;AAAS;CCNB1;CCNB2;NUP155;NUP93;CDK1;NUP153
GO:0034470	2.45839e-07	2.0586	47.2109	81	266	ncRNA processing	POP7;NPM3;EMG1;TBL3;WDR4;LSM6;EXOSC8;DIS3L;EXOSC6;PUSL1;TRMT44;AARS;DKC1;FBL;PDCD11;EXOSC7;RRP1B;BOP1;EXOSC2;DICER1;SIRT1;SKIV2L2;NOL11;NGDN;AGO1;AGO2;UTP20;TSEN54;DDX51;KARS;LIN28B;RPSA;TYW1B;PA2G4;GEMIN4;UTP18;SRRT;NOP58;WBP11;EXOSC9;DGCR8;PUS7;RPP25;TRMT61B;HEATR1;IMP3;TRMT1;CHD7;INTS8;NSUN5;WDR12;EXOSC5;DUS3L;INTS2;PWP2;RPL5;RPL7;RPS6;RPS7;RPS8;RPS14;RPS16;RPS17;PAPD5;TUT1;SUV39H1;TARBP2;NOC4…
GO:0007051	2.79709e-07	2.95071	18.8133	41	106	spindle organization	NDC80;TACC3;SPAG5;RGS14;RCC1;CHEK2;HAUS1;TPX2;HAUS5;DICER1;KIF4A;ASPM;FBXO5;BIRC5;KIF11;STMN1;MYBL2;NEK2;PLK1;HAUS6;HAUS4;CEP192;PPP2R4;CEP72;SPC25;RAN;STIL;AURKA;AURKC;TTK;AUNIP;PSRC1;TNKS;HDAC3;CCNB1;SMC3;AURKB;HAUS8;KIF23;ESPL1;CKAP5
GO:0006613	3.05476e-07	2.88969	19.5233	42	110	cotranslational protein targeting to membrane	RPL35;FAU;ARL6IP1;RPL13A;RPSA;RPL10A;RPL3;RPL4;RPL5;RPL7;RPL7A;RPL8;RPL9;RPL10;RPL12;RPL13;RPL15;RPL17;RPL18;RPL18A;RPL24;RPL27A;RPL31;RPL36A;RPLP0;RPS2;RPS3;RPS3A;RPS4X;RPS5;RPS6;RPS7;RPS8;RPS9;RPS10;RPS11;RPS14;RPS15A;RPS16;RPS17;RPS23;RPS27
GO:0032200	3.51629e-07	3.27138	15.0862	35	85	telomere organization	POLD3;PTGES3;PARP1;DKC1;DNA2;FEN1;POLA2;APEX1;LIG1;MRE11A;PCNA;POLA1;POLD1;POLE;POLE2;PINX1;WRAP53;PRIM1;PRIM2;PRKDC;RFC2;RFC3;RFC4;RFC5;RPA1;RPA3;BLM;ACD;TERF1;TERT;WRN;XRCC5;PIF1;TNKS2;TNKS
GO:0061647	3.67399e-07	5.43878	6.92189	21	39	histone H3-K9 modification	HDAC5;PRDM5;CHEK1;BAZ2A;DNMT1;DNMT3B;KDM1A;SIRT1;HDAC1;HDAC2;JARID2;MYB;NAP1L2;KDM3A;BRCA1;SUV39H1;SUV39H2;EHMT1;HDAC3;HDAC4;SETDB1
GO:0006614	5.03507e-07	2.8622	19.1683	41	108	SRP-dependent cotranslational protein targeting to membrane	RPL35;FAU;RPL13A;RPSA;RPL10A;RPL3;RPL4;RPL5;RPL7;RPL7A;RPL8;RPL9;RPL10;RPL12;RPL13;RPL15;RPL17;RPL18;RPL18A;RPL24;RPL27A;RPL31;RPL36A;RPLP0;RPS2;RPS3;RPS3A;RPS4X;RPS5;RPS6;RPS7;RPS8;RPS9;RPS10;RPS11;RPS14;RPS15A;RPS16;RPS17;RPS23;RPS27
GO:0031324	5.46551e-07	1.33459	367.57	449	2071	negative regulation of cellular metabolic process	HDAC5;LRPPRC;TRAP1;TRIM28;ZNF256;PRMT3;TRIM13;TRIB1;SPRY1;CDKN1C;ABCA7;HMG20A;GNB2L1;WFDC2;PRMT5;OLFM1;MAD2L2;CDX4;NCOA2;CENPF;RGS14;LEFTY1;IGF2BP1;IGF2BP3;IGF2BP2;SPINT2;KHDRBS1;CTCF;CERS1;POLQ;STAG2;KDM5B;TCERG1;RNPS1;CBX1;UBE2C;PRDM5;CHEK1;FOXN3;BAZ2A;WDR6;CHEK2;DDX20;NACC1;PHB2;U2AF2;LMTK3;WFIKKN1;RFFL;CLK2;TMEM132D;AEBP2;COMT;TRIM71;SRSF12;COX11;CREBBP;PARP1;CRYM;PRICKLE1;CST1;SIX5;CTBP2;ADR…
GO:0009792	5.53837e-07	1.62225	109.153	157	615	embryo development ending in birth or egg hatching	BCL2L11;HCN4;TRIM28;CDKN1C;SPEG;CDX4;DLL3;PLK4;COL2A1;TAF8;TRIM71;ZFP42;PRICKLE1;ELF3;EP300;BPTF;FGFR1;FGFR2;KDM1A;MAPK8IP3;COBL;ICMT;BRD4;HEY2;SCRIB;SSBP3;FKBP8;FXN;IPMK;GAB1;NIPBL;SIN3A;HINFP;GAS1;PHGDH;GBX2;GJA1;FOXD3;FOXB1;PRPF19;GLI3;CECR2;CRB2;FLVCR1;EPN1;SOX8;HYAL1;RBPJ;INPP5B;JAG2;KRT8;KRT19;HES3;LFNG;LRP6;SMAD4;MEN1;NRARP;MSH2;MYB;MYCN;MYH10;NASP;NEK2;NODAL;CNOT3;NOTCH1;OTX2;PBX1;PDGFB;P…
GO:0006357	5.67269e-07	1.37156	293.027	367	1651	regulation of transcription from RNA polymerase II promoter	HDAC5;ZNF865;CEBPZ;TRIM28;CDKN1C;HMG20A;PRMT5;RBM14;MAD2L2;CDX4;NCOA2;ARID3B;LEFTY1;CTCF;RUVBL2;TCERG1;CHD1;WDR5;PRDM5;CHEK1;SOX21;PSIP1;DDX20;EGLN3;AEBP2;CREBBP;PARP1;CRYM;CTBP2;NFXL1;ZNF746;DBP;RNF168;BHLHA15;ZNF431;ZNF675;DNMT1;DNMT3A;DNMT3B;ARID3A;E2F1;E2F5;EDNRB;ZNF367;ELF2;ELF3;TET3;ENO1;EP300;NR2F6;ETS2;ETV1;ETV4;EZH2;F2RL1;BPTF;FGFR1;FGFR3;FGFR2;MTF2;SCAP;PAXIP1;SPEN;CNOT1;KDM1A;ZNF292;FO…
GO:0001701	6.18691e-07	1.84354	63.7169	101	359	in utero embryonic development	BCL2L11;HCN4;TRIM28;CDKN1C;SPEG;CDX4;PLK4;TAF8;ZFP42;ELF3;BPTF;FGFR1;FGFR2;KDM1A;MAPK8IP3;ICMT;BRD4;HEY2;GAB1;SIN3A;HINFP;GJA1;FOXD3;PRPF19;GLI3;FLVCR1;EPN1;SOX8;RBPJ;INPP5B;JAG2;KRT8;KRT19;HES3;SMAD4;MSH2;MYB;MYH10;NASP;NEK2;NODAL;CNOT3;NOTCH1;PDGFB;POLE;NLE1;POU5F1;WDR74;NCAPG2;ETNK2;G2E3;CHD7;SALL4;PTCH1;MIB1;EPB41L5;CHD8;CCNB1IP1;OVOL2;RARRES2;RBBP6;RPA1;RXRA;PRDM14;SRSF1;STIL;BMP2;BMPR1A;SMA…
GO:0071822	6.52297e-07	1.37008	291.607	365	1643	protein complex subunit organization	BCL2L11;CHAF1A;OCLN;SMC4;ABI2;TRIM28;AASS;CCL26;TRDN;TUBB4A;GNB2L1;NDC80;OLFM1;MAD2L2;TACC3;PPIH;CLGN;UNC13B;NEBL;ARFGEF1;CCT2;CENPA;SMC2;SPAG5;CENPF;RGS14;CTCF;POLQ;NES;IQGAP2;WASF3;KIF2C;TMSB15A;RCC1;NUDT21;CPSF6;UBE2C;CIT;KPTN;SUPT16H;CHEK2;RPL35;NACC1;OIP5;HAUS1;KCTD12;TRIM6;ADD2;MRPL10;COL2A1;APOA1BP;COX11;CREBBP;KIF18B;CYBA;ADSL;DARS;DBN1;EID2;KCNG3;DIAPH2;DPYSL3;ECT2;ARID2;KCTD6;F2RL1;FANC…
GO:0006323	6.86469e-07	2.2366	34.077	62	192	DNA packaging	CHAF1A;SMC4;CENPA;SMC2;CTCF;PAPD7;BAZ2A;CDCA5;OIP5;M1AP;PHF13;DFFB;CENPV;WAPAL;NCAPD3;NCAPH;ITGB3BP;CABIN1;CENPI;NCAPH2;H1F0;H2AFX;H3F3B;HELLS;HMGB2;HMGA1;CENPW;MCM2;NAP1L1;NAP1L2;NAP1L3;NASP;NPM1;NUSAP1;MIS18A;NCAPG2;CENPQ;MIS18BP1;HJURP;H2AFY2;ASF1B;CENPN;CASC5;RBBP4;CENPK;NCAPG;SET;CENPH;TOP2A;TP53;HIRA;CENPM;CENPO;IPO4;CHAF1B;SMARCA5;RUVBL1;CCNB1;H1FX;SART3;CDK1;NCAPD2
GO:0051782	7.17981e-07	3.27978	14.1988	33	80	negative regulation of cell division	TOM1L1;MAD2L2;CENPF;UBE2C;CHEK1;FGFR3;FGFR2;ASPM;FBXO5;MAD2L1;MSH2;LCMT1;PLK1;SUSD2;PTCH1;RAD1;BLM;ANAPC1;STIL;BMP4;BMP7;BUB1;BUB1B;TERF1;TTK;UBE2D1;XRCC3;E2F8;USP44;CCNB1;BUB3;AURKB;CDC20
GO:0000082	7.64097e-07	2.04783	43.8387	75	247	G1/S transition of mitotic cell cycle	CDKN3;PDPN;DBF4;RCC1;PIM2;CDCA5;CKS1B;IQGAP3;TRIM71;LSM11;E2F1;EZH2;PHF8;BRD4;ORC6;ORC3;POLA2;HINFP;FBXO5;BRD7;APEX1;MCM2;MCM3;MCM4;MCM5;MCM6;MCM7;MUC1;MYB;NFATC1;ORC1;ORC2;PCNA;CRLF3;GTSE1;PIM1;POLA1;POLE;POLE2;PPAT;RFWD3;MCM10;RBM38;PRIM1;PRIM2;PRKDC;MEPCE;PSMA2;USP37;PTPN6;RHOU;BCAT1;RPA1;RPA3;RPS6;RRM2;SKP2;SMARCA4;SOX4;TCF3;TP53;TYMS;WEE1;CDT1;CDC7;CDC45;GSG2;MCM8;CCNB1;CCNE1;PKMYT1;CDK1;CDC…
GO:0043009	7.93877e-07	1.61502	108.088	155	609	chordate embryonic development	BCL2L11;HCN4;TRIM28;CDKN1C;SPEG;CDX4;DLL3;PLK4;COL2A1;TAF8;TRIM71;ZFP42;PRICKLE1;ELF3;EP300;BPTF;FGFR1;FGFR2;KDM1A;MAPK8IP3;COBL;ICMT;BRD4;HEY2;SCRIB;SSBP3;FKBP8;IPMK;GAB1;NIPBL;SIN3A;HINFP;GAS1;PHGDH;GBX2;GJA1;FOXD3;FOXB1;PRPF19;GLI3;CECR2;CRB2;FLVCR1;EPN1;SOX8;HYAL1;RBPJ;INPP5B;JAG2;KRT8;KRT19;HES3;LFNG;LRP6;SMAD4;MEN1;NRARP;MSH2;MYB;MYCN;MYH10;NASP;NEK2;NODAL;CNOT3;NOTCH1;OTX2;PBX1;PDGFB;POLE;…
GO:0006336	7.9427e-07	4.16501	9.40667	25	53	DNA replication-independent nucleosome assembly	CENPA;OIP5;ITGB3BP;CABIN1;CENPI;H3F3B;CENPW;NASP;NPM1;MIS18A;CENPQ;MIS18BP1;HJURP;ASF1B;CENPN;CASC5;RBBP4;CENPK;CENPH;HIRA;CENPM;CENPO;IPO4;SMARCA5;RUVBL1
GO:0034724	7.9427e-07	4.16501	9.40667	25	53	DNA replication-independent nucleosome organization	CENPA;OIP5;ITGB3BP;CABIN1;CENPI;H3F3B;CENPW;NASP;NPM1;MIS18A;CENPQ;MIS18BP1;HJURP;ASF1B;CENPN;CASC5;RBBP4;CENPK;CENPH;HIRA;CENPM;CENPO;IPO4;SMARCA5;RUVBL1
GO:0071824	8.17775e-07	2.20495	34.9644	63	197	protein-DNA complex subunit organization	CHAF1A;CENPA;CENPF;CTCF;SUPT16H;OIP5;ARID2;CENPV;POGZ;ITGB3BP;HEY2;CABIN1;CENPI;H1F0;H2AFX;H3F3B;HELLS;HMGB1;HMGB2;HMGA1;CENPW;MCM2;NAP1L1;NAP1L2;NAP1L3;NASP;NPM1;MIS18A;CENPQ;MIS18BP1;HJURP;H2AFY2;ASF1B;CAND1;CENPN;CASC5;RAD51;RBBP4;RPA1;RPA3;CENPK;SET;CENPH;SMARCA4;SMARCB1;SMARCC1;SMARCD1;SMARCD2;SOX12;TCF4;HIRA;CENPM;CENPO;IPO4;ANP32E;CHAF1B;ARID1A;CDC45;SMARCA5;RUVBL1;H1FX;RNF8;SART3
GO:0000723	8.30751e-07	3.17681	14.9087	34	84	telomere maintenance	POLD3;PTGES3;PARP1;DKC1;DNA2;FEN1;POLA2;APEX1;LIG1;MRE11A;PCNA;POLA1;POLD1;POLE;POLE2;PINX1;PRIM1;PRIM2;PRKDC;RFC2;RFC3;RFC4;RFC5;RPA1;RPA3;BLM;ACD;TERF1;TERT;WRN;XRCC5;PIF1;TNKS2;TNKS
GO:0044843	8.6669e-07	2.02808	44.7261	76	252	cell cycle G1/S phase transition	CDKN3;PDPN;DBF4;RCC1;PIM2;CDCA5;CKS1B;IQGAP3;TRIM71;LSM11;E2F1;EZH2;PHF8;BRD4;ORC6;ORC3;POLA2;HINFP;FBXO5;BRD7;APEX1;MCM2;MCM3;MCM4;MCM5;MCM6;MCM7;MUC1;MYB;NFATC1;ORC1;ORC2;PCNA;CRLF3;GTSE1;PIM1;POLA1;POLE;POLE2;PPAT;RFWD3;MCM10;RBM38;PRIM1;PRIM2;PRKDC;SUSD2;MEPCE;PSMA2;USP37;PTPN6;RHOU;BCAT1;RPA1;RPA3;RPS6;RRM2;SKP2;SMARCA4;SOX4;TCF3;TP53;TYMS;WEE1;CDT1;CDC7;CDC45;GSG2;MCM8;CCNB1;CCNE1;PKMYT1;CD…
GO:0010639	8.93727e-07	1.96612	49.3407	82	278	negative regulation of organelle organization	TOM1L1;RBM14;MAD2L2;ARFGEF1;CENPF;TMSB15A;UBE2C;CHEK1;ADD2;DNMT1;DNMT3B;FGF13;FGFR3;FGFR2;MTF2;FKBP4;KDM1A;WAPAL;PHF8;SIRT1;FXN;SIN3A;FBXO5;CKAP2;INPP5J;PRELID1;EML4;SLC25A5;HMGA1;SHROOM2;JARID2;STMN1;LIG3;MAD2L1;ARRB2;MID1;MSH2;TRIM37;NEK2;NPM1;UBR5;LCMT1;PLK1;ATAD2B;BCOR;LRRC16A;OTUB1;KDM3A;TRIM54;RAD1;MID1IP1;SET;SETMAR;ANAPC1;STIL;ACD;BMP4;BMP7;SPTBN2;BRCA1;AURKA;TBCD;BUB1;BUB1B;TERF1;TP53;TT…
GO:0000086	9.20473e-07	2.30277	30.7048	57	173	G2/M transition of mitotic cell cycle	TUBB4A;CENPF;KHDRBS1;PLK4;NES;ARPP19;CHEK1;CIT;CHEK2;EP300;NINL;FOXM1;BRD4;SIN3A;LIN9;HSPA2;BIRC5;APP;MYBL2;NEK2;PBX1;PLK1;CEP192;PKIA;CEP72;RCC2;CSRP2BP;RBBP4;CLSPN;SKP2;AURKA;TERF1;TUBA4A;WEE1;YWHAE;ALMS1;RNASEH2B;KDM8;DBF4B;CEP70;CDC7;CEP78;MASTL;NAE1;CCNA2;CCNB1;BRSK2;TICRR;PKMYT1;CCNB2;CEP57;CKAP5;CDK1;MELK;KIF14;CDC25A;CDC25C
GO:0007088	1.1281e-06	2.52832	23.7829	47	134	regulation of mitotic nuclear division	TOM1L1;PRMT5;MAD2L2;CENPF;RCC1;UBE2C;CHEK1;CIT;FGFR3;FGFR2;FBXO5;BIRC5;IGF1R;INSR;KIF11;MAD2L1;NEK2;NUSAP1;LCMT1;PDGFB;PLK1;ANLN;PHIP;PDXP;ANAPC1;STIL;BMP4;BMP7;AURKA;BUB1;BUB1B;TERF1;TTK;UBE2D1;XRCC3;USP44;CDK13;CCNB1;PKMYT1;BUB3;KIF20B;ESPL1;KNTC1;DLGAP5;CDC6;CDC20;CDC25C
GO:0051302	1.29492e-06	1.98025	46.6784	78	263	regulation of cell division	TOM1L1;GNB2L1;PRMT5;MAD2L2;CENPF;RCC1;UBE2C;CHEK1;CIT;KIF18B;DAZL;ECT2;CENPV;FGFR3;FGFR2;ASPM;FBXO5;SFN;GPR3;GIT1;BIRC5;IGF1R;INSR;KIF11;MAD2L1;MDK;MEN1;MSH2;NAP1L2;NEK2;NUSAP1;LCMT1;PDGFB;PLK1;WNT4;ANLN;POU5F1;PHIP;SUSD2;PDXP;PTCH1;PTN;RAD1;BLM;SFRP2;ANAPC1;STIL;BMP4;BMP7;SPAST;AURKA;AURKC;BUB1;BUB1B;TERF1;THBS4;TTK;UBE2D1;XRCC3;ZNF16;E2F8;CALM3;USP44;PKP4;CDK13;CCNB1;PKMYT1;BUB3;AURKB;KIF23;KIF…
GO:0044839	1.39599e-06	2.2634	31.0598	57	175	cell cycle G2/M phase transition	TUBB4A;CENPF;KHDRBS1;PLK4;NES;ARPP19;CHEK1;CIT;CHEK2;EP300;NINL;FOXM1;BRD4;SIN3A;LIN9;HSPA2;BIRC5;APP;MYBL2;NEK2;PBX1;PLK1;CEP192;PKIA;CEP72;RCC2;CSRP2BP;RBBP4;CLSPN;SKP2;AURKA;TERF1;TUBA4A;WEE1;YWHAE;ALMS1;RNASEH2B;KDM8;DBF4B;CEP70;CDC7;CEP78;MASTL;NAE1;CCNA2;CCNB1;BRSK2;TICRR;PKMYT1;CCNB2;CEP57;CKAP5;CDK1;MELK;KIF14;CDC25A;CDC25C
GO:0001824	1.47445e-06	3.47069	12.0689	29	68	blastocyst development	TAF8;ELF3;BRD4;FOXD3;PRPF19;NASP;NEK2;NODAL;CNOT3;NLE1;POU5F1;WDR74;NCAPG2;G2E3;SALL4;CCNB1IP1;PRDM14;SMARCA4;SMARCB1;SP3;SRF;TGFBR1;ZP3;PALB2;TET1;GINS4;GINS1;SETDB1;CDH1
GO:0022618	1.47752e-06	2.36407	27.5101	52	155	ribonucleoprotein complex assembly	SF3A1;PRMT5;USP39;SF3A3;PSIP1;DDX20;SRSF12;CNOT1;SNRNP200;PUM2;DICER1;RPL13A;PAN3;LSM14A;AGO1;NUFIP1;AGO2;PRPF19;GRB7;EIF3E;RPSA;NPM1;GEMIN4;EIF3L;POLR2D;PIH1D1;BRIX1;LUC7L;PTBP2;PWP2;RPS6;RPS14;RPS17;SRSF1;SNRPB;SNRPC;SNRPD1;SNRPE;SNRPF;SNRPG;TARBP2;GCFC2;C1QBP;EFTUD1;SF3A2;GEMIN2;EIF3B;EIF3F;EIF3G;TICRR;TGS1;SART3
GO:0045047	1.5278e-06	2.70015	19.8783	41	112	protein targeting to ER	RPL35;FAU;RPL13A;RPSA;RPL10A;RPL3;RPL4;RPL5;RPL7;RPL7A;RPL8;RPL9;RPL10;RPL12;RPL13;RPL15;RPL17;RPL18;RPL18A;RPL24;RPL27A;RPL31;RPL36A;RPLP0;RPS2;RPS3;RPS3A;RPS4X;RPS5;RPS6;RPS7;RPS8;RPS9;RPS10;RPS11;RPS14;RPS15A;RPS16;RPS17;RPS23;RPS27
GO:0006297	1.57335e-06	10.0816	3.3722	13	19	nucleotide-excision repair, DNA gap filling	POLD3;APEX1;LIG1;PCNA;POLD1;POLE;POLE2;RFC2;RFC3;RFC4;RFC5;RPA1;RPA3
GO:0018205	1.58771e-06	1.92114	50.7605	83	286	peptidyl-lysine modification	UBA2;SAE1;TRIM28;MCRS1;NCOA2;CTCF;RUVBL2;WDR5;PRDM5;CHEK1;KAT7;BAZ2A;TADA1;CREBBP;METTL21A;DNMT1;DNMT3B;TET3;EP300;EZH2;MTF2;PAXIP1;KDM1A;SETD1B;USP22;SIRT1;BRD4;BRD1;SIN3A;KLF15;BRD7;SENP1;HCFC1;JARID2;MEN1;MUC1;MYB;NAP1L2;SUV420H1;PHF20;PER1;BCL11A;BCOR;MSL2;YEATS2;KDM3A;CSRP2BP;EP400;SET;SETMAR;NSD1;SMARCA4;SUMO2;SOX4;BRCA1;SUV39H1;TCF3;UBE2I;KDM6A;WHSC1;PCGF2;SAP130;SUV39H2;EHMT1;CAMKMT;YEATS…
GO:0010608	1.8773e-06	1.66867	86.2574	127	486	posttranscriptional regulation of gene expression	LRPPRC;TRAP1;GNB2L1;IFI30;IGF2BP1;IGF2BP3;IGF2BP2;KHDRBS1;USP19;HNRNPA0;PIM2;CHEK2;PSTK;TRIM71;LSM14B;CTSH;AARS;DAPK1;DAZL;DHX9;E2F1;EEF2;EIF4B;EIF4EBP2;ELAVL1;EP300;ERBB2;CNOT1;METAP1;PASK;FLOT2;PUM2;LARS2;DICER1;SIRT1;RPL13A;CARHSP1;CNOT10;NGDN;LSM14A;SERBP1;GCNT2;AGO1;AGO2;TNRC6A;GRB7;PYCARD;DDX25;HCFC1;HNRNPC;HNRNPD;HNRNPU;APEX1;HSPD1;APLP1;APOA1;NANOS1;APP;ILF3;EIF3E;IREB2;LIN28B;MEX3D;PAIP2…
GO:0007062	1.98593e-06	5.20703	6.38944	19	36	sister chromatid cohesion	CTCF;STAG2;PAPD7;CDCA5;ESCO1;SGOL2;DDX11;WAPAL;POGZ;NIPBL;KIF22;MRE11A;BUB1;DSCC1;MCMBP;AXIN2;GSG2;SMC3;ESPL1
GO:0019058	2.07598e-06	1.74938	70.1063	107	395	viral life cycle	TRIM28;ALYREF;TRIM13;PPIH;IFITM2;NUP50;CHD1;SUPT16H;RPL35;NUP35;CTBP2;CXADR;VPS37D;ADRBK1;EP300;FAU;HS3ST5;NUP205;NUP210;NUP160;DICER1;NUP188;RPL13A;NUP62;NELFB;HDAC1;HPN;HSP90AB1;NUP43;ILF3;BTBD17;RPSA;RPL10A;NUP54;POLR2A;POLR2D;POLR2H;POLR2I;NUP133;NUP107;PVRL1;PVRL2;RAN;RPL3;RPL4;RPL5;RPL7;RPL7A;RPL8;RPL9;RPL10;RPL12;RPL13;RPL15;RPL17;RPL18;RPL18A;RPL24;RPL27A;RPL31;RPL36A;RPLP0;RPS2;RPS3;RPS3…
GO:0043241	2.22361e-06	1.88396	52.7129	85	297	protein complex disassembly	NES;KIF2C;SUPT16H;RPL35;ADD2;MRPL10;KIF18B;ARID2;F2RL1;FAU;FGF13;RPL13A;GSPT2;CKAP2;EML4;MRPL42;HMGA1;SHROOM2;RPSA;STMN1;MID1;RPL10A;MRPL2;DDIT4;PTCD3;LRRC16A;PDXP;TRIM54;MID1IP1;RPL3;RPL4;RPL5;RPL7;RPL7A;RPL8;RPL9;RPL10;RPL12;RPL13;RPL15;RPL17;RPL18;RPL18A;RPL24;RPL27A;RPL31;RPL36A;RPLP0;MRPL12;RPS2;RPS3;RPS3A;RPS4X;RPS5;RPS6;RPS7;RPS8;RPS9;RPS10;RPS11;RPS14;RPS15A;RPS16;RPS17;RPS23;RPS27;SET;MR…
GO:0006303	2.2775e-06	8.14446	3.90466	14	22	double-strand break repair via nonhomologous end joining	POLQ;PRPF19;LIG1;LIG3;MRE11A;POLA1;PRKDC;SETMAR;WHSC1;XRCC4;XRCC5;DEK;NHEJ1;RNF8
GO:0051567	2.2775e-06	8.14446	3.90466	14	22	histone H3-K9 methylation	PRDM5;BAZ2A;DNMT1;DNMT3B;KDM1A;SIRT1;JARID2;MYB;KDM3A;BRCA1;SUV39H1;SUV39H2;EHMT1;SETDB1
GO:0051783	2.8192e-06	2.29665	28.0425	52	158	regulation of nuclear division	TOM1L1;PRMT5;MAD2L2;CENPF;RCC1;UBE2C;CHEK1;CIT;DAZL;FGFR3;FGFR2;FBXO5;GPR3;BIRC5;IGF1R;INSR;KIF11;MAD2L1;MSH2;NEK2;NUSAP1;LCMT1;PDGFB;PLK1;WNT4;ANLN;PHIP;PDXP;RAD1;ANAPC1;STIL;BMP4;BMP7;AURKA;BUB1;BUB1B;TERF1;TTK;UBE2D1;XRCC3;USP44;CDK13;CCNB1;PKMYT1;BUB3;KIF20B;ESPL1;KNTC1;DLGAP5;CDC6;CDC20;CDC25C
GO:0033554	3.02404e-06	1.35456	273.326	340	1540	cellular response to stress	BCL2L11;CHAF1A;PARP2;SH2D3A;FEM1B;TRAP1;TRIM28;ALYREF;TRIM13;TRIB1;GNB2L1;RBM14;MCRS1;VAV3;MAD2L2;HYOU1;RNASEH2A;RAD51AP1;RGS14;IGF2BP1;POLD3;POLQ;PTGES3;RUVBL2;USP19;PAPD7;CHEK1;FOXN3;MAP4K1;SUPT16H;CHEK2;POLI;KLK8;POLG2;EGLN3;PNKP;CDCA5;KLHDC3;ALKBH2;DUSP15;COMT;UBXN2B;CREBBP;CRKL;PARP1;CRYGD;ESCO2;AARS;SPRED1;RNF168;DHX9;DDX11;BHLHA15;ZNF675;DNA2;DPEP1;DSC2;DUSP9;DYRK1A;E2F1;ECT2;SCAMP5;C1orf8…
GO:0030261	3.44922e-06	5.65461	5.50202	17	31	chromosome condensation	SMC4;SMC2;PAPD7;CDCA5;PHF13;DFFB;WAPAL;NCAPD3;NCAPH;NCAPH2;NUSAP1;NCAPG2;NCAPG;TOP2A;CCNB1;CDK1;NCAPD2
GO:0044265	3.49959e-06	1.46324	158.849	211	895	cellular macromolecule catabolic process	TOM1L1;LRPPRC;TRIM13;TRIB1;UBE4B;GNB2L1;MAD2L2;RNASEH2A;CENPF;USP39;CTSC;USP19;RNPS1;UBE2C;CIT;LSM6;ADAMTS7;CHEK2;RPL35;EXOSC8;DIS3L;RFFL;EXOSC6;USP43;UBXN2B;PRICKLE1;FBXL14;USP54;DEDD2;RNF168;DCP2;DFFB;DNA2;EIF4B;FAU;FEN1;XRN2;FBXO21;EXOSC7;CNOT1;USP22;EXOSC2;DICER1;SIRT1;RPL13A;CBLC;HSPBP1;LSM5;GSPT2;PCSK9;PAN3;LSM4;USP49;RCHY1;CNOT10;FBXO2;KLHL3;FBXO5;AGO1;AGO2;GCLC;UBE2S;PRPF19;CECR2;RNF175;D…
GO:0044403	3.55562e-06	1.48734	144.117	194	812	symbiosis, encompassing mutualism through parasitism	BCL2L11;AP1M2;TRIM28;ALYREF;TRIM13;GNB2L1;PPIH;CARM1;CENPA;IFITM2;IVNS1ABP;NUP50;RCC1;CHD1;PSIP1;SUPT16H;RPL35;NUP35;CREBBP;CTBP2;CXADR;CYBA;ATP6V0E2;VPS37D;ADRBK1;DDX11;EFNB3;EP300;F2RL1;FBLN1;FAU;HS3ST5;SPEN;WAPAL;NUP205;RCOR1;NUP210;NUP160;DICER1;SIRT1;CBX5;BRD4;NUP188;SCRIB;RPL13A;ATP6V0A2;NUP62;FKBP8;NELFB;SLC25A4;SLC25A5;MSH6;GTF2E1;RBM15B;HCFC1;HDAC1;HMGA1;HNRNPA1;HNRNPK;HPN;HSP90AB1;HSPD1…
GO:0044419	3.55562e-06	1.48734	144.117	194	812	interspecies interaction between organisms	BCL2L11;AP1M2;TRIM28;ALYREF;TRIM13;GNB2L1;PPIH;CARM1;CENPA;IFITM2;IVNS1ABP;NUP50;RCC1;CHD1;PSIP1;SUPT16H;RPL35;NUP35;CREBBP;CTBP2;CXADR;CYBA;ATP6V0E2;VPS37D;ADRBK1;DDX11;EFNB3;EP300;F2RL1;FBLN1;FAU;HS3ST5;SPEN;WAPAL;NUP205;RCOR1;NUP210;NUP160;DICER1;SIRT1;CBX5;BRD4;NUP188;SCRIB;RPL13A;ATP6V0A2;NUP62;FKBP8;NELFB;SLC25A4;SLC25A5;MSH6;GTF2E1;RBM15B;HCFC1;HDAC1;HMGA1;HNRNPA1;HNRNPK;HPN;HSP90AB1;HSPD1…
GO:0000075	3.77625e-06	1.95723	44.0161	73	248	cell cycle checkpoint	FEM1B;MAD2L2;CENPF;UBE2C;CHEK1;FOXN3;ZWINT;CHEK2;DNA2;E2F1;FANCG;BRD4;HINFP;PRPF19;H2AFX;BIRC5;MAD2L1;MRE11A;MSH2;MUC1;LCMT1;GTSE1;DTL;PLK1;TIPIN;ZWILCH;RFWD3;RBM38;CHFR;PRKDC;PSMA2;CASC5;TAOK1;USP28;RAD1;RPA1;RPS6;CLSPN;BLM;SETMAR;ANAPC1;STIL;SOX4;SOX11;BRCA1;AURKA;BUB1;BUB1B;TERF1;TOP2A;TP53;TTK;UBE2D1;XRCC3;RNASEH2B;CDT1;TRRAP;CDC45;RHNO1;GSG2;BRIP1;USP44;CDC14B;NAE1;CCNA2;CCNB1;TICRR;BUB3;AUR…
GO:0051254	3.82718e-06	1.38143	229.842	291	1295	positive regulation of RNA metabolic process	HDAC5;CEBPZ;TRIM28;ALYREF;CDKN1C;RBM14;MAD2L2;CDX4;NCOA2;ARID3B;CTCF;RUVBL2;PIM2;CHD1;WDR5;CHEK1;PSIP1;SUPT16H;CHEK2;U2AF2;TAF8;CREBBP;PARP1;CTBP2;ZNF746;DBP;BHLHA15;ARID3A;E2F1;E2F3;E2F5;ELF2;ELF3;TET3;EP300;ERBB2;ETS2;ETV1;ETV4;F2RL1;BPTF;FGFR2;MTF2;SCAP;PAXIP1;SPEN;CNOT1;KDM1A;ZNF292;FOXM1;CAND2;FOXO1;PPRC1;ZNF423;PHF8;KDM6B;USP22;DICER1;SIRT1;BRD4;HEY2;ZNF281;PATZ1;NUP62;SSBP3;NIPBL;PRKD2;NEL…
GO:0048523	4.14224e-06	1.23452	688.817	783	3881	negative regulation of cellular process	HDAC5;TOM1L1;HMGXB4;PTPRU;LRPPRC;TRAP1;G3BP1;TRIM28;ZNF256;PRMT3;TRIM13;TRIB1;SPRY1;RAMP2;CDKN1C;SPEG;TRAIP;CDKN3;TRDN;ABCA7;HMG20A;GNB2L1;WFDC2;PRMT5;RBM14;LYPLA1;IFI30;OLFM1;MAD2L2;CDX4;TACC3;MERTK;NCOA2;CHERP;HYOU1;ARFGEF1;IFITM2;IVNS1ABP;CENPF;RGS14;LEFTY1;IGF2BP1;IGF2BP3;IGF2BP2;SPINT2;KHDRBS1;CTCF;CGREF1;DLL3;CERS1;POLQ;STAG2;NES;KDM5B;TOB2;MMP24;TCERG1;RNPS1;CBX1;TMSB15A;PIM2;LECT1;UBE2C;A…
GO:0072599	4.27506e-06	2.55538	20.5882	41	116	establishment of protein localization to endoplasmic reticulum	RPL35;FAU;RPL13A;RPSA;RPL10A;RPL3;RPL4;RPL5;RPL7;RPL7A;RPL8;RPL9;RPL10;RPL12;RPL13;RPL15;RPL17;RPL18;RPL18A;RPL24;RPL27A;RPL31;RPL36A;RPLP0;RPS2;RPS3;RPS3A;RPS4X;RPS5;RPS6;RPS7;RPS8;RPS9;RPS10;RPS11;RPS14;RPS15A;RPS16;RPS17;RPS23;RPS27
GO:0010628	4.28955e-06	1.35743	258.95	323	1459	positive regulation of gene expression	CDH3;HDAC5;CEBPZ;TRIM28;ALYREF;RAMP2;CDKN1C;RBM14;OLFM1;MAD2L2;CDX4;NCOA2;ARID3B;KHDRBS1;CTCF;RUVBL2;PIM2;CHD1;WDR5;CHEK1;PSIP1;SUPT16H;CHEK2;U2AF2;CNN2;IQGAP3;TAF8;CREBBP;PARP1;CTBP2;CTSH;ZNF746;DAZL;DBP;BHLHA15;DNMT1;DNMT3B;ARID3A;E2F1;E2F3;E2F5;EEF2;ELAVL1;ELF2;ELF3;TET3;EP300;EPHX2;ERBB2;ETS2;ETV1;ETV4;F2RL1;BPTF;FGFR2;FGFR4;MTF2;SCAP;PAXIP1;SPEN;CNOT1;KDM1A;ZNF292;FOXM1;CAND2;FOXO1;PPRC1;ZNF…
GO:0000226	4.65159e-06	1.75038	64.7818	99	365	microtubule cytoskeleton organization	KIF20A;SPRY1;TRDN;NDC80;RBM14;TACC3;CENPA;SPAG5;RGS14;PLK4;KIF2C;RCC1;CHEK1;CHEK2;HAUS1;SSX2IP;KIF18B;SGOL1;SASS6;ECT2;SKA1;SKA3;FES;FGF13;FKBP4;TPX2;HAUS5;DICER1;KIF4A;ASPM;FBXO5;CKAP2;INPP5J;EML4;BIRC5;KIF11;STMN1;ARL2;MID1;TRIM37;MYBL2;NEFL;NEK2;NPM1;PLA2G3;NUSAP1;PLK1;HAUS6;HAUS4;CEP192;FIGN;MAP1S;PPP2R4;CEP72;PRKCZ;RCC2;CASC5;TRIM54;SPC25;CGN;CAMSAP3;MID1IP1;RAN;STIL;SLC16A1;SPAST;BRCA1;AURK…
GO:0031055	4.75754e-06	4.25485	7.80931	21	44	chromatin remodeling at centromere	CENPA;OIP5;CENPV;ITGB3BP;CENPI;HELLS;CENPW;NPM1;MIS18A;CENPQ;MIS18BP1;HJURP;CENPN;CASC5;RBBP4;CENPK;CENPH;CENPM;CENPO;SMARCA5;RUVBL1
GO:0032984	4.9659e-06	1.82791	54.4877	86	307	macromolecular complex disassembly	NES;KIF2C;SUPT16H;RPL35;ADD2;MRPL10;KIF18B;ARID2;F2RL1;FAU;FGF13;RPL13A;GSPT2;CKAP2;EML4;MRPL42;HMGA1;SHROOM2;RPSA;STMN1;MID1;RPL10A;MRPL2;DDIT4;PTCD3;MAP1S;LRRC16A;PDXP;TRIM54;MID1IP1;RPL3;RPL4;RPL5;RPL7;RPL7A;RPL8;RPL9;RPL10;RPL12;RPL13;RPL15;RPL17;RPL18;RPL18A;RPL24;RPL27A;RPL31;RPL36A;RPLP0;MRPL12;RPS2;RPS3;RPS3A;RPS4X;RPS5;RPS6;RPS7;RPS8;RPS9;RPS10;RPS11;RPS14;RPS15A;RPS16;RPS17;RPS23;RPS27;…
GO:0007076	5.17926e-06	15.4976	2.3073	10	13	mitotic chromosome condensation	SMC4;SMC2;PAPD7;CDCA5;PHF13;NCAPD3;NCAPH;NUSAP1;NCAPG;NCAPD2
GO:0034508	5.67851e-06	3.82915	9.05171	23	51	centromere complex assembly	CENPA;CENPF;OIP5;CENPV;POGZ;ITGB3BP;CENPI;HELLS;CENPW;NPM1;MIS18A;CENPQ;MIS18BP1;HJURP;CENPN;CASC5;RBBP4;CENPK;CENPH;CENPM;CENPO;SMARCA5;RUVBL1
GO:0034502	5.99615e-06	4.93127	6.21195	18	35	protein localization to chromosome	CENPA;RUVBL2;CDCA5;ESCO2;EZH2;WAPAL;PLK1;H2AFY2;RCC2;CASC5;RAD21;ACD;BUB1B;TNKS2;GSG2;TNKS;AURKB;CDK1
GO:0006353	6.94969e-06	2.78522	16.1511	34	91	DNA-templated transcription, termination	ALYREF;POLR3G;RNPS1;NUDT21;U2AF2;LSM11;CSTF1;XRN2;CPSF1;MAGOH;MAZ;CPSF3;POLR3K;CPSF2;POLR2H;POLR3E;SRSF1;SRSF2;SRSF3;SRSF7;UPF3B;SNRPB;SNRPE;SNRPF;SNRPG;TTF1;U2AF1;CPSF7;PABPN1;POLR1B;TTF2;TAF1C;TAF1A;SRSF11
GO:0018022	6.94969e-06	2.78522	16.1511	34	91	peptidyl-lysine methylation	WDR5;PRDM5;BAZ2A;METTL21A;DNMT1;DNMT3B;TET3;EZH2;MTF2;PAXIP1;KDM1A;SETD1B;SIRT1;JARID2;MEN1;MYB;SUV420H1;BCOR;KDM3A;SETMAR;NSD1;BRCA1;SUV39H1;KDM6A;WHSC1;SUV39H2;EHMT1;CAMKMT;DOT1L;DPY30;SUV420H2;PYGO2;SETD1A;SETDB1
GO:0045839	7.22688e-06	3.60941	9.76164	24	55	negative regulation of mitotic nuclear division	TOM1L1;MAD2L2;CENPF;UBE2C;CHEK1;FGFR3;FGFR2;MAD2L1;LCMT1;PLK1;ANAPC1;STIL;BMP4;BMP7;BUB1;BUB1B;TERF1;TTK;UBE2D1;XRCC3;USP44;CCNB1;BUB3;CDC20
GO:0009892	7.83731e-06	1.27756	415.314	491	2340	negative regulation of metabolic process	HDAC5;LRPPRC;TRAP1;TRIM28;ZNF256;PRMT3;TRIM13;TRIB1;SPRY1;CDKN1C;ABCA7;HMG20A;GNB2L1;WFDC2;PRMT5;OLFM1;MAD2L2;CDX4;NCOA2;ARFGEF1;CENPF;RGS14;LEFTY1;IGF2BP1;IGF2BP3;IGF2BP2;SPINT2;KHDRBS1;CTCF;CERS1;POLQ;STAG2;NES;KDM5B;ARPP19;IQGAP2;TCERG1;RNPS1;CBX1;TDRKH;UBE2C;PRDM5;CHEK1;FOXN3;BAZ2A;WDR6;CHEK2;DDX20;NACC1;PHB2;U2AF2;HENMT1;LMTK3;WFIKKN1;RFFL;CLK2;TMEM132D;AEBP2;IQGAP3;COMT;TRIM71;SRSF12;COX11;…
GO:0034968	8.0069e-06	2.87251	14.9087	32	84	histone lysine methylation	WDR5;PRDM5;BAZ2A;DNMT1;DNMT3B;TET3;EZH2;MTF2;PAXIP1;KDM1A;SETD1B;SIRT1;JARID2;MEN1;MYB;SUV420H1;BCOR;KDM3A;SETMAR;NSD1;BRCA1;SUV39H1;KDM6A;WHSC1;SUV39H2;EHMT1;DOT1L;DPY30;SUV420H2;PYGO2;SETD1A;SETDB1
GO:0010605	8.10718e-06	1.29688	356.034	427	2006	negative regulation of macromolecule metabolic process	HDAC5;LRPPRC;TRIM28;ZNF256;PRMT3;TRIM13;TRIB1;SPRY1;CDKN1C;ABCA7;HMG20A;GNB2L1;WFDC2;PRMT5;OLFM1;MAD2L2;CDX4;NCOA2;CENPF;RGS14;LEFTY1;IGF2BP1;IGF2BP3;IGF2BP2;SPINT2;KHDRBS1;CTCF;CERS1;POLQ;STAG2;KDM5B;TCERG1;RNPS1;CBX1;TDRKH;UBE2C;PRDM5;CHEK1;FOXN3;BAZ2A;CHEK2;DDX20;NACC1;PHB2;U2AF2;HENMT1;WFIKKN1;RFFL;AEBP2;IQGAP3;TRIM71;SRSF12;CREBBP;PARP1;CRYM;PRICKLE1;CST1;SIX5;CTBP2;NFXL1;ZNF746;DAPK1;SPRED1…
GO:0006333	8.28762e-06	2.1144	31.9472	56	180	chromatin assembly or disassembly	CHAF1A;CENPA;CTCF;BAZ2A;SUPT16H;OIP5;M1AP;ARID2;CENPV;ITGB3BP;CABIN1;CENPI;H1F0;H2AFX;H3F3B;HELLS;HMGB2;HMGA1;CENPW;MCM2;NAP1L1;NAP1L2;NAP1L3;NASP;NPM1;MIS18A;CENPQ;MAP1S;MIS18BP1;HJURP;H2AFY2;ASF1B;CENPN;CASC5;RBBP4;CENPK;SET;CENPH;SMARCA4;SMARCB1;SMARCC1;SMARCD1;SMARCD2;TP53;HIRA;CENPM;CENPO;IPO4;SUV39H2;CHAF1B;ARID1A;SMARCA5;RUVBL1;H1FX;MTA2;SART3
GO:0051784	8.65836e-06	3.22908	11.714	27	66	negative regulation of nuclear division	TOM1L1;MAD2L2;CENPF;UBE2C;CHEK1;FGFR3;FGFR2;FBXO5;MAD2L1;MSH2;LCMT1;PLK1;RAD1;ANAPC1;STIL;BMP4;BMP7;BUB1;BUB1B;TERF1;TTK;UBE2D1;XRCC3;USP44;CCNB1;BUB3;CDC20
GO:0071826	9.46356e-06	2.17264	29.1074	52	164	ribonucleoprotein complex subunit organization	SF3A1;PRMT5;USP39;SF3A3;PSIP1;DDX20;SRSF12;CNOT1;SNRNP200;PUM2;DICER1;RPL13A;PAN3;LSM14A;AGO1;NUFIP1;AGO2;PRPF19;GRB7;EIF3E;RPSA;NPM1;GEMIN4;EIF3L;POLR2D;PIH1D1;BRIX1;LUC7L;PTBP2;PWP2;RPS6;RPS14;RPS17;SRSF1;SNRPB;SNRPC;SNRPD1;SNRPE;SNRPF;SNRPG;TARBP2;GCFC2;C1QBP;EFTUD1;SF3A2;GEMIN2;EIF3B;EIF3F;EIF3G;TICRR;TGS1;SART3
GO:0009952	1.03203e-05	1.99428	37.4492	63	211	anterior/posterior pattern specification	CDX4;DLL3;CRKL;CYP26A1;CELSR2;EP300;HIPK1;BPTF;ARC;COBL;HEY2;SSBP3;GBX2;FOXB1;GPC3;GLI3;CRB2;FEZF1;HES3;LFNG;LRP6;SMAD4;NRARP;NODAL;NOTCH1;OTX2;PBX1;PBX3;CDON;PRKDC;CTNNBIP1;VANGL2;MIB1;EPB41L5;RNF2;SFRP2;SIX3;BMP2;BMP4;BMPR1A;SMO;SRF;AURKA;TCF15;TDGF1;TGFBR1;TP53;KDM6A;XRCC2;ZIC3;PCGF2;FZD5;PALB2;FUZ;AXIN1;AXIN2;TCF7L1;KDM2B;FOXH1;ACVR2B;CER1;GDF3;CELSR1
GO:0006412	1.05239e-05	1.56415	98.3264	138	554	translation	LRPPRC;TRAP1;GNB2L1;IGF2BP1;IGF2BP3;IGF2BP2;KHDRBS1;RPL35;RPL39L;PSTK;TARSL2;EARS2;MRPL10;TRIM71;LSM14B;AARS;DAPK1;DARS;DAZL;EEF1A1;EEF1G;EEF2;EIF1AX;EIF4B;EIF4EBP2;ELAVL1;ERBB2;FAU;CNOT1;METAP1;PASK;PUM2;LARS2;RPL13A;GSPT2;CNOT10;PARS2;NGDN;LSM14A;AGO1;AGO2;TNRC6A;GRB7;MRPL42;DDX25;HNRNPD;APLP1;NANOS1;APP;ILF3;EIF3E;IREB2;KARS;RPSA;PAIP2B;MAGOH;RPL10A;CNOT3;NPM1;PA2G4;MRPL2;YBX2;EIF3L;LARS;PER1;…
GO:0006405	1.06747e-05	2.8181	15.0862	32	85	RNA export from nucleus	ALYREF;KHDRBS1;RNPS1;DDX19B;U2AF2;NUP160;DDX25;CPSF1;HNRNPA1;RPSA;MAGOH;CPSF3;CPSF2;POLR2D;NUP133;NUP107;XPO5;SRSF1;SRSF2;SRSF3;SRSF7;UPF3B;U2AF1;THOC6;PABPN1;POLDIP3;THOC3;BUD13;SRSF11;NUP155;NUP93;NUP153
GO:0031577	1.24782e-05	3.57334	9.40667	23	53	spindle checkpoint	MAD2L2;CENPF;UBE2C;BIRC5;MAD2L1;LCMT1;PLK1;CASC5;ANAPC1;STIL;AURKA;BUB1;BUB1B;TERF1;TTK;UBE2D1;XRCC3;GSG2;USP44;CCNB1;BUB3;AURKB;CDC20
GO:0040029	1.2537e-05	1.89131	43.8387	71	247	regulation of gene expression, epigenetic	HDAC5;TRIM28;CTCF;TDRKH;CHEK1;BAZ2A;AEBP2;ALKBH2;TRIM71;DNMT1;DNMT3A;DNMT3B;TET3;EZH2;MTF2;CNOT1;PHF8;DICER1;SIRT1;SIN3A;AGO1;AGO2;TNRC6A;UHRF1;H3F3B;HDAC1;HDAC2;HELLS;HMGA1;APEX1;JARID2;LIN28B;MGMT;SRRT;MIS18A;POLR2H;ATAD2B;DGCR8;POU5F1;H2AFY2;ARID1B;XPO5;TNRC6C;CREBZF;RBBP4;RBM4;PRDM14;SUDS3;SMARCA4;SMARCD1;BRCA1;SUV39H1;TARBP2;TDG;TERT;TTF1;SAP130;EHMT1;GRHL2;TET1;ARID1A;CDC45;POLR1B;DOT1L;SMA…
GO:0000122	1.2539e-05	1.50059	119.979	163	676	negative regulation of transcription from RNA polymerase II promoter	HDAC5;TRIM28;CDKN1C;HMG20A;PRMT5;MAD2L2;CDX4;NCOA2;LEFTY1;CTCF;TCERG1;PRDM5;DDX20;AEBP2;CREBBP;PARP1;CRYM;NFXL1;ZNF746;RNF168;ZNF431;ZNF675;DNMT1;DNMT3A;DNMT3B;E2F1;EDNRB;ENO1;EP300;NR2F6;ETS2;EZH2;BPTF;FGFR1;FGFR3;FGFR2;MTF2;SPEN;CNOT1;KDM1A;FOXM1;FOXO1;RCOR1;WWC1;DICER1;SIRT1;HEY2;ZNF281;ZMYND8;BCL6B;DNAJB5;NIPBL;SIN3A;NR6A1;FOXD3;GLI3;TAGLN3;UHRF1;HCFC1;HDAC1;HDAC2;HDGF;HMGB1;HNRNPAB;RBPJ;JARI…
GO:0006414	1.34591e-05	1.99783	36.2068	61	204	translational elongation	RPL35;PSTK;MRPL10;AARS;EEF1A1;EEF1G;EEF2;FAU;LARS2;RPL13A;MRPL42;RPSA;RPL10A;MRPL2;LARS;PTCD3;RPL3;RPL4;RPL5;RPL7;RPL7A;RPL8;RPL9;RPL10;RPL12;RPL13;RPL15;RPL17;RPL18;RPL18A;RPL24;RPL27A;RPL31;RPL36A;RPLP0;MRPL12;RPS2;RPS3;RPS3A;RPS4X;RPS5;RPS6;RPS7;RPS8;RPS9;RPS10;RPS11;RPS14;RPS15A;RPS16;RPS17;RPS23;RPS27;MRPS26;MRPS9;MRPL11;MRPL44;MRPS34;SECISBP2;EFTUD1;DTD1
GO:0048519	1.39383e-05	1.2131	750.049	841	4226	negative regulation of biological process	CDH3;CD24;HDAC5;TOM1L1;HMGXB4;PTPRU;LRPPRC;TRAP1;G3BP1;TRIM28;ZNF256;PRMT3;TRIM13;TRIB1;SPRY1;RAMP2;CDKN1C;SPEG;TRAIP;CDKN3;TRDN;ABCA7;HMG20A;GNB2L1;WFDC2;PRMT5;RBM14;LYPLA1;IFI30;OLFM1;MAD2L2;CDX4;TACC3;MERTK;NCOA2;CHERP;HYOU1;ARFGEF1;IFITM2;IVNS1ABP;CENPF;RGS14;LEFTY1;IGF2BP1;IGF2BP3;IGF2BP2;SPINT2;KHDRBS1;CTCF;CGREF1;DLL3;CERS1;POLQ;STAG2;NES;KDM5B;TOB2;ARPP19;IQGAP2;USP19;MMP24;TCERG1;RNPS1;C…
GO:0009405	1.52514e-05	1.84148	47.2109	75	266	pathogenesis	ABCC5;UST;SLC25A13;CARM1;B3GNT2;NUP50;NUP35;VCAN;SLC25A10;CHST13;EEF2;ENO1;ENO2;ENO3;GPC2;HS3ST5;GPC4;CHSY1;ALDOC;NUP205;NUP210;NUP160;NUP188;NUP62;SLC37A4;GALK1;B3GAT1;GPC3;GOT2;GUSB;HMMR;HYAL1;NUP43;AGRN;KHK;CHST6;PCK2;PFKFB2;PFKFB4;PGAM1;PGAM2;PHKA2;NUP54;PPP2R5D;NUP133;MAP2K6;NUP107;PYGM;SLC2A1;SLC2A3;VAMP1;SYT1;TKT;TPI1;UGP2;NUP37;B3GNT4;NUP85;CALM3;AAAS;CHST9;B4GALT4;GYG2;HS6ST2;PAPSS1;G6PC…
GO:0045935	1.54246e-05	1.32696	268.179	329	1511	positive regulation of nucleobase-containing compound metabolic process	HDAC5;CEBPZ;TRIM28;ALYREF;RAMP2;CDKN1C;GNB2L1;RBM14;MAD2L2;CDX4;NCOA2;HYOU1;ARID3B;CTCF;RUVBL2;PIM2;CHD1;WDR5;CHEK1;PSIP1;SUPT16H;CHEK2;MRAP2;U2AF2;KLHDC3;ADCYAP1R1;TAF8;ADORA2A;CREBBP;PARP1;CTBP2;ZNF746;DBP;RNF168;DDX11;BHLHA15;DNA2;ARID3A;E2F1;E2F3;E2F5;ELF2;ELF3;TET3;EP300;ERBB2;ETS2;ETV1;ETV4;EXTL3;EYA3;F2RL1;BPTF;FGFR2;FGFR4;MTF2;SCAP;PAXIP1;SPEN;CNOT1;KDM1A;ZNF292;FOXM1;CAND2;FOXO1;PPRC1;ZN…
GO:0043414	1.54575e-05	1.88572	43.3062	70	244	macromolecule methylation	TRIM28;PRMT3;PRMT5;EMG1;CARM1;CTCF;WDR4;TDRKH;WDR5;PRDM5;BAZ2A;HENMT1;METTL21A;DPPA2;DNMT1;DNMT3A;DNMT3B;TET3;FBL;EZH2;MTF2;PAXIP1;KDM1A;SETD1B;SIRT1;ICMT;UHRF1;H3F3B;PRMT1;JARID2;MEN1;MGMT;MYB;SUV420H1;LCMT1;TRMT112;MIS18A;BCOR;TRMT61B;PRMT6;TRMT1;KDM3A;MEPCE;SATB1;PRDM14;SETMAR;NSD1;SMARCA4;BRCA1;SUV39H1;KDM6A;WHSC1;METTL16;SUV39H2;EHMT1;CAMKMT;MRM1;GRHL2;TET1;DOT1L;DPY30;SUV420H2;RNMT;PYGO2;MT…
GO:0065003	1.5694e-05	1.34287	242.799	301	1368	macromolecular complex assembly	BCL2L11;CHAF1A;OCLN;TRIM28;AASS;SF3A1;CCL26;ABCA7;TUBB4A;GNB2L1;PRMT5;OLFM1;PPIH;CLGN;UNC13B;ARFGEF1;CCT2;CENPA;CENPF;CTCF;USP39;POLQ;IQGAP2;WASF3;SF3A3;TMSB15A;RCC1;NUDT21;CPSF6;UBE2C;PSIP1;BAZ2A;CHEK2;DDX20;NACC1;OIP5;HAUS1;KCTD12;TRIM6;ADD2;APOA1BP;M1AP;SRSF12;COX11;CREBBP;CYBA;ADSL;DARS;EID2;KCNG3;DIAPH2;DPYSL3;ECT2;KCTD6;CENPV;FANCA;TYSND1;LNX2;FES;FGF13;FKBP4;PAXIP1;ALDOC;CNOT1;SNRNP200;CAN…
GO:0032259	1.63305e-05	1.73206	59.2798	90	334	methylation	OCLN;TRIM28;PRMT3;SMYD5;PRMT5;EMG1;CARM1;CTCF;WDR4;TDRKH;WDR5;PRDM5;BAZ2A;HENMT1;COMTD1;COMT;METTL21A;DPPA2;TRMT44;DNMT1;DNMT3A;DNMT3B;AHCY;TET3;FBL;EZH2;MTF2;PAXIP1;KDM1A;SETD1B;SIRT1;ICMT;GART;GCSH;AMT;UHRF1;H3F3B;PRMT1;JARID2;MAT1A;MEN1;MGMT;MYB;SUV420H1;LCMT1;C9orf114;TRMT112;DPH5;MIS18A;BCOR;TRMT61B;PRMT6;NDUFAF7;TRMT1;NSUN5;KDM3A;MEPCE;PRDM10;SATB1;PRDM14;SETMAR;NSD1;FAM86C2P;METTL17;SMARCA…
GO:0051985	1.71763e-05	3.76307	8.34177	21	47	negative regulation of chromosome segregation	MAD2L2;CENPF;UBE2C;WAPAL;MAD2L1;LCMT1;PLK1;CHTF18;ANAPC1;STIL;BUB1;BUB1B;TERF1;TTK;UBE2D1;XRCC3;USP44;CCNB1;BUB3;ESPL1;CDC20
GO:0070507	1.72607e-05	2.46505	19.5233	38	110	regulation of microtubule cytoskeleton organization	RBM14;SPAG5;PLK4;CHEK1;ECT2;SKA1;SKA3;FES;FGF13;FKBP4;TPX2;CKAP2;INPP5J;EML4;KIF11;STMN1;ARL2;MID1;TRIM37;NEK2;NPM1;PLK1;RCC2;TRIM54;CAMSAP3;MID1IP1;SPAST;BRCA1;AURKA;TBCD;TERF1;XPO1;XRCC3;PSRC1;CDK5R1;CCNB1;CCNF;AURKB
GO:0006282	1.77964e-05	3.23752	10.8265	25	61	regulation of DNA repair	TRIM28;RAD51AP1;POLQ;CHEK1;RNF168;EYA3;FOXM1;SIRT1;H2AFX;APEX1;MGMT;UBR5;PARPBP;FIGN;OTUB1;PRKCG;RAD51;RPS3;SETMAR;BRCA1;USP1;WHSC1;DEK;AXIN2;RNF8
GO:0009790	2.05649e-05	1.39948	173.58	223	978	embryo development	BCL2L11;HCN4;TRIM28;CDKN1C;SPEG;GNB2L1;CDX4;DLL3;PLK4;NES;CCSAP;COL2A1;TAF8;TRIM71;ZFP42;CRABP2;CREBBP;PRICKLE1;IRX2;DNMT3A;ELF3;TET3;EP300;HIPK1;BPTF;SP8;FGFR1;FGFR2;KDM1A;KDM6B;MAPK8IP3;FLT1;COBL;USP22;DICER1;ICMT;BRD4;HEY2;SCRIB;ZNF281;SSBP3;FKBP8;FXN;IPMK;GAB1;NIPBL;SIN3A;HINFP;LRIG1;GAS1;PHGDH;GBX2;GJA1;GJA5;FOXD3;FOXB1;GPC3;PRPF19;GLI3;CECR2;LAMA1;CRB2;FLVCR1;EPN1;HDAC1;HDAC2;SOX8;HMX2;HPN;…
GO:0043486	2.1534e-05	3.53488	9.05171	22	51	histone exchange	CENPA;OIP5;ITGB3BP;CENPI;CENPW;NASP;NPM1;MIS18A;CENPQ;MIS18BP1;HJURP;CENPN;CASC5;RBBP4;CENPK;CENPH;CENPM;CENPO;ANP32E;SMARCA5;RUVBL1;RNF8
GO:0006913	2.27875e-05	1.65293	69.5739	102	392	nucleocytoplasmic transport	TRIM28;ALYREF;TACC3;CHERP;RGS14;KHDRBS1;RNPS1;RBPMS;DDX19B;U2AF2;PARP1;CSE1L;PRICKLE1;ECT2;EDA;NUP205;NUP160;SIRT1;TNPO3;NUP62;POLA2;GLI3;SFN;DDX25;CPSF1;HNRNPA1;HSP90AB1;JUP;KPNA2;IPO5;RPSA;SMAD4;MAGOH;NFKBIE;TONSL;NODAL;NPM1;PRDX1;IPO11;UBR5;PDE2A;NCKIPSD;NOP58;CPSF3;NUP54;CPSF2;POLR2D;POU5F1;PPM1B;PHIP;PKIA;IPO9;NUP133;NUP107;XPO5;BARD1;RAN;RBM4;SET;SFRP2;SRSF1;SRSF2;SRSF3;SRSF7;XPO4;SIX3;UPF3…
GO:0051169	2.37099e-05	1.64651	70.4613	103	397	nuclear transport	TRIM28;ALYREF;TACC3;CHERP;RGS14;KHDRBS1;RNPS1;RBPMS;DDX19B;U2AF2;PARP1;CSE1L;PRICKLE1;ECT2;EDA;NUP205;NUP160;SIRT1;TNPO3;NUP62;POLA2;GLI3;SFN;DDX25;CPSF1;HNRNPA1;HSP90AB1;JUP;KPNA2;IPO5;RPSA;SMAD4;MAGOH;NFKBIE;TONSL;NODAL;NPM1;PRDX1;IPO11;UBR5;PDE2A;NCKIPSD;NOP58;CPSF3;NUP54;CPSF2;POLR2D;POU5F1;PPM1B;PHIP;PKIA;IPO9;NUP133;NUP107;XPO5;BARD1;RAN;RBM4;SET;SFRP2;SRSF1;SRSF2;SRSF3;SRSF7;XPO4;SIX3;UPF3…
GO:0035282	2.60312e-05	2.55965	17.0385	34	96	segmentation	DLL3;IRX2;EP300;MTF2;COBL;FOXB1;CRB2;LFNG;LRP6;SMAD4;NRARP;NOTCH1;OTX2;PRKDC;MIB1;EPB41L5;SEMA3F;SFRP2;ACD;BMP4;BMPR1A;TCF15;TDGF1;TP53;KDM6A;XRCC2;FZD5;IRX3;IRX1;PALB2;AXIN1;AXIN2;TCF7L1;GDF3
GO:0010557	2.66317e-05	1.32552	252.56	310	1423	positive regulation of macromolecule biosynthetic process	HDAC5;CEBPZ;TRIM28;ALYREF;CDKN1C;RBM14;MAD2L2;CDX4;NCOA2;ARFGEF1;ARID3B;KHDRBS1;CTCF;RUVBL2;PIM2;CHD1;WDR5;CHEK1;PSIP1;SUPT16H;CHEK2;TAF8;CREBBP;PARP1;CTBP2;ZNF746;DAZL;DBP;BHLHA15;DNA2;ARID3A;E2F1;E2F3;E2F5;EEF2;ELAVL1;ELF2;ELF3;TET3;EP300;ERBB2;ETS2;ETV1;ETV4;F2RL1;BPTF;FGFR2;FGFR4;MTF2;SCAP;PAXIP1;SPEN;KDM1A;ZNF292;FOXM1;CAND2;FOXO1;PPRC1;ZNF423;PHF8;KDM6B;PASK;USP22;SIRT1;BRD4;HEY2;ZNF281;PAT…
GO:0048468	2.68295e-05	1.28221	340.77	406	1920	cell development	CD24;HDAC5;BCL2L11;CDH4;GJC1;TSPAN2;FEM1B;TRIM28;RAMP2;CDKN1C;SPEG;LAMC3;HMG20A;OLFM1;VAV3;MAD2L2;MERTK;SEMA6C;NEBL;RGS14;LEFTY1;B3GNT2;DLL3;ADCY1;STAG2;WASF3;MMP24;LECT1;CIT;KLK8;DDX20;CHRNB1;GPRIN1;WFIKKN1;SEZ6;COL2A1;COL9A1;COL9A2;COL9A3;ZFP42;CLDN3;UNC5D;CREBBP;CRMP1;SIX5;CTNNA2;ADRA2B;DPPA2;ADRA2C;CXADR;MARVELD2;CYP26A1;DAZL;DBN1;DACT2;BHLHA15;DIAPH2;DLG3;DNMT3B;DPYSL3;ECT2;EDNRB;EFNA2;EFNA3…
GO:0051173	2.77869e-05	1.31225	273.681	333	1542	positive regulation of nitrogen compound metabolic process	HDAC5;CEBPZ;TRIM28;ALYREF;RAMP2;CDKN1C;GNB2L1;RBM14;MAD2L2;CDX4;NCOA2;HYOU1;ARID3B;CTCF;RUVBL2;PIM2;CHD1;WDR5;CHEK1;PSIP1;SUPT16H;CHEK2;MRAP2;U2AF2;KLHDC3;ADCYAP1R1;TAF8;COMT;ADORA2A;CREBBP;PARP1;CTBP2;ZNF746;DBP;RNF168;DDX11;BHLHA15;DNA2;ARID3A;E2F1;E2F3;E2F5;PAOX;ELF2;ELF3;TET3;EP300;ERBB2;ETS2;ETV1;ETV4;EXTL3;EYA3;F2RL1;BPTF;FGFR2;FGFR4;MTF2;SCAP;PAXIP1;SPEN;CNOT1;KDM1A;ZNF292;FOXM1;CAND2;FOXO…
GO:0022607	3.00515e-05	1.27049	368.103	435	2074	cellular component assembly	CDH3;BCL2L11;CDH4;CHAF1A;OCLN;GJC1;TRIM28;AASS;INADL;RAMP2;SF3A1;CCL26;ABCA7;TUBB4A;GNB2L1;PRMT5;TESK2;RBM14;OLFM1;VAV3;PPIH;CLGN;UNC13B;NEBL;ARFGEF1;CCT2;CENPA;CENPF;CTCF;USP39;POLQ;PLK4;IQGAP2;WASF3;SF3A3;TMSB15A;RCC1;NUDT21;CPSF6;UBE2C;PSIP1;BAZ2A;PKP3;CHEK2;DDX20;NACC1;OIP5;HAUS1;KCTD12;RAB3IP;SSX2IP;TRIM6;ADD2;FGD4;ISCA2;APOA1BP;M1AP;SRSF12;COX11;UBXN2B;CREBBP;CLDN19;FGD5;CYBA;MARVELD2;ADSL;…
GO:0006189	3.11254e-05	Inf	1.06491	6	6	'de novo' IMP biosynthetic process	PAICS;ADSL;GART;ATIC;PFAS;PPAT
GO:1902680	3.11878e-05	1.34258	223.098	277	1257	positive regulation of RNA biosynthetic process	HDAC5;CEBPZ;TRIM28;ALYREF;CDKN1C;RBM14;MAD2L2;CDX4;NCOA2;ARID3B;CTCF;RUVBL2;PIM2;CHD1;WDR5;CHEK1;PSIP1;SUPT16H;CHEK2;TAF8;CREBBP;PARP1;CTBP2;ZNF746;DBP;BHLHA15;ARID3A;E2F1;E2F3;E2F5;ELF2;ELF3;TET3;EP300;ERBB2;ETS2;ETV1;ETV4;F2RL1;BPTF;FGFR2;MTF2;SCAP;PAXIP1;SPEN;KDM1A;ZNF292;FOXM1;CAND2;FOXO1;PPRC1;ZNF423;PHF8;KDM6B;USP22;SIRT1;BRD4;HEY2;ZNF281;PATZ1;NUP62;SSBP3;NIPBL;PRKD2;NELFB;NOL11;SIN3A;HINF…
GO:0006268	3.12225e-05	18.5856	1.77484	8	10	DNA unwinding involved in DNA replication	HMGA1;MCM2;MCM4;MCM6;MCM7;C10orf2;RAD51;TOP2A
GO:0035148	3.13838e-05	2.21092	24.3154	44	137	tube formation	BCL2L11;TRIM71;PRICKLE1;IRX2;EDA;COBL;SCRIB;IPMK;CECR2;SOX8;LRP6;NODAL;NOTCH1;PODXL;WNT4;SEMA4C;SALL4;VANGL2;PTCH1;MIB1;SHROOM3;OVOL2;RET;SALL1;SFRP2;STIL;BMP4;SOX4;SOX11;TGIF1;KDM6A;ZIC2;IRX3;IRX1;FZD3;GRHL2;FUZ;ARID1A;TEAD2;KDM2B;ZIC5;KIF20B;CELSR1;CDH1
GO:0006417	3.27772e-05	1.78149	48.9857	76	276	regulation of translation	LRPPRC;TRAP1;GNB2L1;IGF2BP1;IGF2BP3;IGF2BP2;KHDRBS1;PSTK;TRIM71;LSM14B;AARS;DAPK1;DAZL;EEF2;EIF4B;EIF4EBP2;ELAVL1;ERBB2;CNOT1;METAP1;PASK;PUM2;LARS2;RPL13A;CNOT10;NGDN;LSM14A;AGO1;AGO2;TNRC6A;GRB7;DDX25;HNRNPD;APLP1;NANOS1;APP;ILF3;EIF3E;IREB2;PAIP2B;MAGOH;CNOT3;NPM1;PA2G4;YBX2;EIF3L;LARS;PER1;POLR2D;PTCD3;MIF4GD;TNRC6C;RBM4;RPS3;RPS4X;RPS5;RPS6KA1;RPS9;RPS14;RXRA;SRSF1;UPF3B;SOX4;TARBP2;C1QBP;SE…
GO:0034080	3.47458e-05	3.84696	7.45435	19	42	CENP-A containing nucleosome assembly	CENPA;OIP5;ITGB3BP;CENPI;CENPW;NPM1;MIS18A;CENPQ;MIS18BP1;HJURP;CENPN;CASC5;RBBP4;CENPK;CENPH;CENPM;CENPO;SMARCA5;RUVBL1
GO:0061641	3.47458e-05	3.84696	7.45435	19	42	CENP-A containing chromatin organization	CENPA;OIP5;ITGB3BP;CENPI;CENPW;NPM1;MIS18A;CENPQ;MIS18BP1;HJURP;CENPN;CASC5;RBBP4;CENPK;CENPH;CENPM;CENPO;SMARCA5;RUVBL1
GO:0010604	4.06412e-05	1.2476	430.045	500	2423	positive regulation of macromolecule metabolic process	CDH3;CD24;HDAC5;BCL2L11;TOM1L1;CEBPZ;TRIM28;ALYREF;TRIB1;RAMP2;CDKN1C;GNB2L1;RBM14;OLFM1;MAD2L2;CDX4;NCOA2;HYOU1;ARFGEF1;ARID3B;LEFTY1;KHDRBS1;CTCF;ADCY1;CTSC;ADCY2;RUVBL2;RBPMS;PIM2;CHD1;UBE2C;WDR5;CHEK1;PSIP1;MAP4K1;SUPT16H;CHEK2;EGLN3;U2AF2;ADCY8;KLHDC3;CNN2;IQGAP3;TAF8;CREBBP;CRKL;PARP1;PRICKLE1;CTBP2;ADRA2A;ADRA2B;CTSH;ADRA2C;ZNF746;CDCA2;DAPK1;DAZL;DBP;RNF168;DDX11;BHLHA15;DNA2;DNMT1;DNMT3B…
GO:0034622	4.38655e-05	1.43848	132.226	174	745	cellular macromolecular complex assembly	CHAF1A;SF3A1;CCL26;TUBB4A;PRMT5;UNC13B;ARFGEF1;CCT2;CENPA;CENPF;USP39;IQGAP2;WASF3;SF3A3;TMSB15A;UBE2C;PSIP1;DDX20;OIP5;ADD2;SRSF12;COX11;CYBA;EID2;DIAPH2;CENPV;FES;FGF13;FKBP4;CNOT1;SNRNP200;CAND2;POGZ;FCHO1;NUP205;COBL;PUM2;DICER1;ITGB3BP;HEY2;RPL13A;CABIN1;ATP6V0A2;CENPI;PAN3;AHCTF1;LSM14A;FBXO5;AGO1;NUFIP1;NSG1;INPP5J;AGO2;UBE2S;PRPF19;GRB7;STXBP6;PYCARD;H1F0;H2AFX;H3F3B;HELLS;HIP1;HLA-DRB1;H…
GO:0034728	4.45964e-05	2.05068	29.1074	50	164	nucleosome organization	CHAF1A;CENPA;CTCF;SUPT16H;OIP5;ARID2;ITGB3BP;CABIN1;CENPI;H1F0;H2AFX;H3F3B;HMGB2;HMGA1;CENPW;MCM2;NAP1L1;NAP1L2;NAP1L3;NASP;NPM1;MIS18A;CENPQ;MIS18BP1;HJURP;H2AFY2;ASF1B;CENPN;CASC5;RBBP4;CENPK;SET;CENPH;SMARCA4;SMARCB1;SMARCC1;SMARCD1;SMARCD2;HIRA;CENPM;CENPO;IPO4;ANP32E;CHAF1B;ARID1A;SMARCA5;RUVBL1;H1FX;RNF8;SART3
GO:0022411	4.57299e-05	1.44657	127.079	168	716	cellular component disassembly	OCLN;NUP50;NES;KIF2C;ADAMTS7;SUPT16H;RPL35;ADD2;MRPL10;COL2A1;COL4A6;NUP35;COL9A1;COL9A2;COL9A3;COL26A1;KIF18B;DEDD2;DFFB;DSG2;ARID2;F2RL1;FANCF;FAU;FGF13;FGFR4;NUP205;NUP210;NUP160;DICER1;NUP188;RPL13A;NUP62;GSPT2;SLC37A4;LSM4;PRKD2;CKAP2;EML4;CECR2;SH3PXD2B;MRPL42;H1F0;HMGB1;HMGB2;HMGA1;HPN;HSPA2;NUP43;SHROOM2;KLKB1;LAMA5;RPSA;STMN1;LMNB1;MID1;MMP9;MMP15;RPL10A;ATP1B1;NTHL1;MRPL2;MEX3C;PDK1;NUP…
GO:0007010	4.68806e-05	1.37722	174.822	222	985	cytoskeleton organization	KIF20A;ABI2;SPRY1;PAK4;CCL26;TRDN;NDC80;TESK2;RBM14;MAD2L2;TACC3;NEBL;ARFGEF1;CENPA;SH2B2;SPAG5;RGS14;PLK4;NES;IQGAP2;WASF3;KIF2C;TMSB15A;RCC1;CHEK1;CIT;KPTN;CHEK2;HAUS1;SSX2IP;ADD2;FGD4;CNN2;ARHGEF19;KIF18B;ADRA2A;SGOL1;FGD5;CXADR;DBN1;SASS6;DIAPH2;DPYSL3;ECT2;EPB41;EPB41L2;F2RL1;SKA1;SKA3;FES;FGF13;FKBP4;TPX2;TNIK;ARHGAP26;SYNE2;ARC;COBL;HAUS5;DICER1;CD2AP;KIF4A;BRWD3;ASPM;SIPA1L1;FBXO5;CKAP2;I…
GO:0044710	4.99669e-05	1.18659	894.166	983	5038	single-organism metabolic process	CDH3;CD24;HDAC5;CHAF1A;PARP2;SH2D3A;OCLN;SMC4;ABCC5;UST;LRPPRC;TRAP1;TRIM28;AASS;SLC25A13;SLC25A15;ALYREF;PRMT3;TRIM13;TRIB1;SPRY1;RAMP2;PAK4;B3GALT5;ABCA7;GNB2L1;CDS1;PRMT5;RBM14;LYPLA1;IFI30;MCRS1;VAV3;MAD2L2;CARM1;NCOA2;RNASEH2A;SLC19A2;ARFGEF1;MTHFS;DNPH1;SMC2;PAICS;CENPF;PDPN;RAD51AP1;RGS14;LEFTY1;CTCF;B3GNT2;ADCY1;POLD3;CERS1;POLQ;PTGES3;STAG2;NUP50;KDM5B;ARPP19;ADCY2;RUVBL2;NPFFR2;PNPLA6;S…
GO:0010965	5.12067e-05	3.15201	10.1166	23	57	regulation of mitotic sister chromatid separation	MAD2L2;CENPF;UBE2C;CIT;FBXO5;MAD2L1;LCMT1;PLK1;ANAPC1;STIL;BUB1;BUB1B;TERF1;TTK;UBE2D1;XRCC3;USP44;CCNB1;BUB3;ESPL1;DLGAP5;CDC6;CDC20
GO:0072175	5.14233e-05	2.25062	21.8306	40	123	epithelial tube formation	TRIM71;PRICKLE1;IRX2;COBL;SCRIB;IPMK;CECR2;SOX8;LRP6;NODAL;PODXL;WNT4;SEMA4C;SALL4;VANGL2;PTCH1;MIB1;SHROOM3;OVOL2;RET;SALL1;SFRP2;STIL;BMP4;SOX4;SOX11;TGIF1;KDM6A;ZIC2;IRX3;IRX1;FZD3;GRHL2;FUZ;ARID1A;TEAD2;KDM2B;ZIC5;KIF20B;CELSR1
GO:0006298	5.52455e-05	4.65317	5.32453	15	30	mismatch repair	RNASEH2A;POLD3;MSH6;APEX1;LIG1;MSH2;MUTYH;PCNA;POLD1;PRKCG;RPA1;RPA3;TDG;AXIN2;EXO1
GO:0007052	5.76049e-05	3.02275	10.8265	24	61	mitotic spindle organization	NDC80;RCC1;CHEK2;TPX2;KIF4A;BIRC5;KIF11;STMN1;MYBL2;NEK2;PLK1;PPP2R4;SPC25;RAN;STIL;AURKA;AURKC;TTK;PSRC1;TNKS;CCNB1;SMC3;AURKB;KIF23
GO:0000083	5.85201e-05	5.01011	4.79208	14	27	regulation of transcription involved in G1/S transition of mitotic cell cycle	E2F1;BRD4;HINFP;FBXO5;ORC1;PCNA;POLA1;RRM2;TYMS;CDT1;CDC45;CCNE1;CDK1;CDC6
GO:0000726	5.85201e-05	5.01011	4.79208	14	27	non-recombinational repair	POLQ;PRPF19;LIG1;LIG3;MRE11A;POLA1;PRKDC;SETMAR;WHSC1;XRCC4;XRCC5;DEK;NHEJ1;RNF8
GO:0033045	7.07163e-05	3.06172	10.2941	23	58	regulation of sister chromatid segregation	MAD2L2;CENPF;UBE2C;CIT;FBXO5;MAD2L1;LCMT1;PLK1;ANAPC1;STIL;BUB1;BUB1B;TERF1;TTK;UBE2D1;XRCC3;USP44;CCNB1;BUB3;ESPL1;DLGAP5;CDC6;CDC20
GO:0033047	7.07163e-05	3.06172	10.2941	23	58	regulation of mitotic sister chromatid segregation	MAD2L2;CENPF;UBE2C;CIT;FBXO5;MAD2L1;LCMT1;PLK1;ANAPC1;STIL;BUB1;BUB1B;TERF1;TTK;UBE2D1;XRCC3;USP44;CCNB1;BUB3;ESPL1;DLGAP5;CDC6;CDC20
GO:0043624	7.22698e-05	1.74222	48.4532	74	273	cellular protein complex disassembly	NES;KIF2C;RPL35;ADD2;MRPL10;KIF18B;F2RL1;FAU;FGF13;RPL13A;GSPT2;CKAP2;EML4;MRPL42;SHROOM2;RPSA;STMN1;MID1;RPL10A;MRPL2;PTCD3;LRRC16A;PDXP;TRIM54;MID1IP1;RPL3;RPL4;RPL5;RPL7;RPL7A;RPL8;RPL9;RPL10;RPL12;RPL13;RPL15;RPL17;RPL18;RPL18A;RPL24;RPL27A;RPL31;RPL36A;RPLP0;MRPL12;RPS2;RPS3;RPS3A;RPS4X;RPS5;RPS6;RPS7;RPS8;RPS9;RPS10;RPS11;RPS14;RPS15A;RPS16;RPS17;RPS23;RPS27;MRPS26;MRPS9;MRPL11;MRPL44;MRPS3…
GO:0008156	7.63051e-05	3.53868	7.80931	19	44	negative regulation of DNA replication	CERS1;STAG2;CHEK2;WAPAL;LIG3;MEN1;MRE11A;GMNN;TIPIN;PINX1;BLM;ACD;TERF1;TP53;TTF1;PIF1;ZRANB3;SMC3;CDC6
GO:0065004	8.39194e-05	1.97034	30.5273	51	172	protein-DNA complex assembly	CHAF1A;CENPA;CENPF;OIP5;CENPV;POGZ;ITGB3BP;HEY2;CABIN1;CENPI;H1F0;H2AFX;H3F3B;HELLS;HMGB1;HMGB2;CENPW;MCM2;NAP1L1;NAP1L2;NAP1L3;NASP;NPM1;MIS18A;CENPQ;MIS18BP1;HJURP;H2AFY2;ASF1B;CAND1;CENPN;CASC5;RAD51;RBBP4;RPA1;RPA3;CENPK;SET;CENPH;SOX12;TCF4;HIRA;CENPM;CENPO;IPO4;CHAF1B;CDC45;SMARCA5;RUVBL1;H1FX;SART3
GO:0016573	8.49007e-05	2.11413	24.4928	43	138	histone acetylation	MCRS1;NCOA2;CTCF;RUVBL2;WDR5;CHEK1;KAT7;TADA1;CREBBP;EP300;PAXIP1;USP22;SIRT1;BRD4;BRD1;SIN3A;BRD7;HCFC1;MUC1;NAP1L2;PHF20;PER1;MSL2;YEATS2;CSRP2BP;EP400;SET;SMARCA4;BRCA1;TCF3;PCGF2;SAP130;YEATS4;TRRAP;KAT8;ING5;SUPT3H;ACTL6A;RUVBL1;PYGO2;GTF3C4;CDYL;MED24
GO:0010803	8.59979e-05	7.74706	2.83975	10	16	regulation of tumor necrosis factor-mediated signaling pathway	TRAIP;RFFL;ZNF675;HIPK1;F2RL1;PYCARD;GSTP1;APOA1;PTPN2;SYK
GO:0006283	9.15501e-05	3.32623	8.51925	20	48	transcription-coupled nucleotide-excision repair	POLD3;HMGN1;APEX1;LIG1;PCNA;POLD1;POLE;POLE2;POLR2A;POLR2D;POLR2H;POLR2I;RFC2;RFC3;RFC4;RFC5;RPA1;RPA3;TCEA1;USP7
GO:0006415	9.36062e-05	1.94479	31.4147	52	177	translational termination	RPL35;MRPL10;FAU;RPL13A;GSPT2;MRPL42;RPSA;RPL10A;MRPL2;PTCD3;RPL3;RPL4;RPL5;RPL7;RPL7A;RPL8;RPL9;RPL10;RPL12;RPL13;RPL15;RPL17;RPL18;RPL18A;RPL24;RPL27A;RPL31;RPL36A;RPLP0;MRPL12;RPS2;RPS3;RPS3A;RPS4X;RPS5;RPS6;RPS7;RPS8;RPS9;RPS10;RPS11;RPS14;RPS15A;RPS16;RPS17;RPS23;RPS27;MRPS26;MRPS9;MRPL11;MRPL44;MRPS34
GO:0018394	9.4096e-05	2.06098	26.0902	45	147	peptidyl-lysine acetylation	MCRS1;NCOA2;CTCF;RUVBL2;WDR5;CHEK1;KAT7;TADA1;CREBBP;EP300;PAXIP1;USP22;SIRT1;BRD4;BRD1;SIN3A;KLF15;BRD7;HCFC1;MUC1;NAP1L2;PHF20;PER1;MSL2;YEATS2;CSRP2BP;EP400;SET;SMARCA4;SOX4;BRCA1;TCF3;PCGF2;SAP130;YEATS4;TRRAP;KAT8;ING5;SUPT3H;ACTL6A;RUVBL1;PYGO2;GTF3C4;CDYL;MED24
GO:0006406	9.55748e-05	2.67786	13.1338	27	74	mRNA export from nucleus	ALYREF;RNPS1;DDX19B;U2AF2;NUP160;DDX25;CPSF1;MAGOH;CPSF3;CPSF2;POLR2D;NUP133;NUP107;SRSF1;SRSF2;SRSF3;SRSF7;UPF3B;U2AF1;THOC6;PABPN1;POLDIP3;THOC3;BUD13;SRSF11;NUP155;NUP93
GO:0035019	9.55748e-05	2.67786	13.1338	27	74	somatic stem cell maintenance	FGFR3;FOXD3;RBPJ;KIT;SMAD4;PBX1;POLR2A;POLR2D;POLR2H;POLR2I;POU5F1;SALL4;VANGL2;BCL9;PRDM14;BMP7;SOX4;BRAF;ZFP36L2;TCF7L2;VPS72;TDGF1;ZIC3;NANOG;TCF7L1;ZSCAN10;LDB2
GO:0051129	9.6091e-05	1.50068	93.1793	127	525	negative regulation of cellular component organization	TOM1L1;GNB2L1;RBM14;LYPLA1;MAD2L2;ARFGEF1;CENPF;TMSB15A;UBE2C;CHEK1;CIT;KLK8;ADD2;SEZ6;CNN2;DNMT1;DNMT3B;DPYSL3;SCAMP5;EPHA4;FGF13;FGFR3;FGFR2;MTF2;FKBP4;RUFY3;KDM1A;WAPAL;RAP1GAP2;PHF8;SIRT1;HEY2;RPL13A;FXN;SIN3A;FBXO5;CKAP2;INPP5J;PRELID1;EML4;SLC25A5;PACSIN1;HDAC2;HMGB1;HMGA1;HPN;HSPA2;APOA1;SHROOM2;JARID2;DRAXIN;STMN1;ARHGAP4;LIG3;MAD2L1;ARRB2;MBP;MID1;MSH2;TRIM37;NEK2;NGFR;NPM1;UBR5;LCMT1;EV…
GO:0001838	9.6486e-05	2.19359	21.6531	39	122	embryonic epithelial tube formation	TRIM71;PRICKLE1;IRX2;COBL;SCRIB;IPMK;CECR2;SOX8;LRP6;NODAL;WNT4;SEMA4C;SALL4;VANGL2;PTCH1;MIB1;SHROOM3;OVOL2;RET;SALL1;SFRP2;STIL;BMP4;SOX4;SOX11;TGIF1;KDM6A;ZIC2;IRX3;IRX1;FZD3;GRHL2;FUZ;ARID1A;TEAD2;KDM2B;ZIC5;KIF20B;CELSR1
GO:0051570	9.65458e-05	12.3895	1.95233	8	11	regulation of histone H3-K9 methylation	DNMT1;DNMT3B;KDM1A;SIRT1;JARID2;MYB;KDM3A;BRCA1
GO:0060391	9.65458e-05	12.3895	1.95233	8	11	positive regulation of SMAD protein import into nucleus	RBPMS;PARP1;SMAD4;NODAL;POU5F1;BMP4;BMPR1A;TGFBR1
GO:0031498	0.000100185	6.39259	3.3722	11	19	chromatin disassembly	SUPT16H;ARID2;HMGA1;MAP1S;SET;SMARCA4;SMARCB1;SMARCC1;SMARCD1;SMARCD2;ARID1A
GO:0061053	0.00010239	2.55124	14.5537	29	82	somite development	DLL3;EP300;COBL;FOXB1;CRB2;LFNG;LRP6;SMAD4;NRARP;NOTCH1;OTX2;WNT4;PRKDC;PTCH1;MIB1;EPB41L5;RBBP6;SFRP2;BMPR1A;SMO;SOX11;TCF15;TP53;KDM6A;XRCC2;PALB2;AXIN1;AXIN2;GDF3
GO:0051297	0.000104494	2.49814	15.2637	30	86	centrosome organization	RBM14;PLK4;CHEK1;HAUS1;SSX2IP;SGOL1;SASS6;HAUS5;KIF11;ARL2;TRIM37;NEK2;NPM1;PLK1;HAUS6;HAUS4;CEP192;STIL;SLC16A1;BRCA1;AURKA;XPO1;XRCC2;XRCC3;CCNF;HAUS8;CROCC;KIAA0101;CKAP5;CDK1
GO:0070972	0.000106078	2.10895	23.9604	42	135	protein localization to endoplasmic reticulum	RPL35;FAU;RPL13A;GRIK5;RPSA;RPL10A;RPL3;RPL4;RPL5;RPL7;RPL7A;RPL8;RPL9;RPL10;RPL12;RPL13;RPL15;RPL17;RPL18;RPL18A;RPL24;RPL27A;RPL31;RPL36A;RPLP0;RPS2;RPS3;RPS3A;RPS4X;RPS5;RPS6;RPS7;RPS8;RPS9;RPS10;RPS11;RPS14;RPS15A;RPS16;RPS17;RPS23;RPS27
GO:0033043	0.000107353	1.34962	180.679	226	1018	regulation of organelle organization	BCL2L11;TOM1L1;SAE1;LRPPRC;ABI2;CCL26;PRMT5;RBM14;MAD2L2;ARFGEF1;SPAG5;CENPF;CTCF;PLK4;NES;IQGAP2;RUVBL2;TMSB15A;RCC1;UBE2C;CHEK1;CIT;WDHD1;ADAMTS7;CDCA5;ADD2;ARHGEF19;DPPA2;DAZL;DNMT1;DNMT3B;E2F1;ECT2;CENPV;F2RL1;FANCF;SKA1;SKA3;FES;FGF13;FGFR3;FGFR2;MTF2;FKBP4;TPX2;PAXIP1;CNOT1;KDM1A;WAPAL;PHF8;SIRT1;CD2AP;FXN;SLC37A4;PAN3;LSM4;NIPBL;PRKD2;SIN3A;FBXO5;FAM162A;CKAP2;BBC3;INPP5J;PRELID1;EML4;SFN;…
GO:0045893	0.000114095	1.31669	217.951	267	1228	positive regulation of transcription, DNA-templated	HDAC5;CEBPZ;TRIM28;ALYREF;CDKN1C;RBM14;MAD2L2;CDX4;NCOA2;ARID3B;CTCF;RUVBL2;PIM2;WDR5;CHEK1;PSIP1;SUPT16H;CHEK2;TAF8;CREBBP;PARP1;CTBP2;ZNF746;DBP;BHLHA15;ARID3A;E2F1;E2F3;E2F5;ELF2;ELF3;TET3;EP300;ERBB2;ETS2;ETV1;ETV4;F2RL1;BPTF;FGFR2;MTF2;SCAP;PAXIP1;SPEN;KDM1A;ZNF292;FOXM1;CAND2;FOXO1;PPRC1;ZNF423;PHF8;KDM6B;USP22;SIRT1;BRD4;HEY2;ZNF281;PATZ1;NUP62;SSBP3;NIPBL;PRKD2;NOL11;SIN3A;HINFP;GNL3;NR6A…
GO:1903508	0.000114095	1.31669	217.951	267	1228	positive regulation of nucleic acid-templated transcription	HDAC5;CEBPZ;TRIM28;ALYREF;CDKN1C;RBM14;MAD2L2;CDX4;NCOA2;ARID3B;CTCF;RUVBL2;PIM2;WDR5;CHEK1;PSIP1;SUPT16H;CHEK2;TAF8;CREBBP;PARP1;CTBP2;ZNF746;DBP;BHLHA15;ARID3A;E2F1;E2F3;E2F5;ELF2;ELF3;TET3;EP300;ERBB2;ETS2;ETV1;ETV4;F2RL1;BPTF;FGFR2;MTF2;SCAP;PAXIP1;SPEN;KDM1A;ZNF292;FOXM1;CAND2;FOXO1;PPRC1;ZNF423;PHF8;KDM6B;USP22;SIRT1;BRD4;HEY2;ZNF281;PATZ1;NUP62;SSBP3;NIPBL;PRKD2;NOL11;SIN3A;HINFP;GNL3;NR6A…
GO:0006998	0.000119277	2.69275	12.6014	26	71	nuclear envelope organization	NUP50;NUP35;UBXN2B;NUP205;SYNE2;NUP210;NUP160;NUP188;NUP62;NUP43;NUP54;PLK1;NUP133;PRKCB;NUP107;VRK1;NUP37;NUP85;REEP4;AAAS;CCNB1;CCNB2;NUP155;NUP93;CDK1;NUP153
GO:0071173	0.000132022	3.49116	7.45435	18	42	spindle assembly checkpoint	MAD2L2;CENPF;UBE2C;MAD2L1;LCMT1;PLK1;CASC5;ANAPC1;BUB1;BUB1B;TERF1;TTK;UBE2D1;XRCC3;USP44;CCNB1;BUB3;CDC20
GO:0051053	0.000132721	2.45413	15.4411	30	87	negative regulation of DNA metabolic process	TRIM28;CERS1;POLQ;STAG2;CHEK1;CHEK2;WAPAL;GJA1;MSH6;LIG3;MEN1;MRE11A;MSH2;GMNN;UBR5;TIPIN;PINX1;PARPBP;OTUB1;RPS3;BLM;ACD;TERF1;TP53;TTF1;PIF1;ZNF93;ZRANB3;SMC3;CDC6
GO:0010948	0.000133478	1.78652	40.4664	63	228	negative regulation of cell cycle process	TOM1L1;RBM14;MAD2L2;CENPF;STAG2;UBE2C;CHEK1;CHEK2;EZH2;FGFR3;FGFR2;WAPAL;BRD4;FBXO5;PRPF19;BRD7;MAD2L1;MIF;MRE11A;MSH2;MUC1;TRIM37;NPM1;LCMT1;GTSE1;PLK1;RFWD3;RBM38;PRKDC;SUSD2;PSMA2;RAD1;CLSPN;SETMAR;ANAPC1;STIL;BMP4;BMP7;SMARCA4;SOX4;SOX11;BRCA1;AURKA;BUB1;BUB1B;TERF1;TFAP4;TP53;TTK;UBE2D1;XRCC3;E2F8;GSG2;USP44;NAE1;CCNB1;CCNF;TICRR;SMC3;BUB3;AURKB;ESPL1;CDC20
GO:0006473	0.000143716	1.93103	30.3498	50	171	protein acetylation	MCRS1;NCOA2;CTCF;RUVBL2;WDR5;CHEK1;KAT7;ESCO1;TADA1;CREBBP;ESCO2;EP300;PAXIP1;FOXO1;USP22;SIRT1;BRD4;BRD1;SIN3A;KLF15;BRD7;HCFC1;MUC1;NAP1L2;PHF20;PER1;MSL2;YEATS2;CSRP2BP;EP400;SET;SMARCA4;SOX4;BRCA1;TCF3;PCGF2;DSCC1;SAP130;NAA16;YEATS4;TRRAP;KAT8;ING5;SUPT3H;ACTL6A;RUVBL1;PYGO2;GTF3C4;CDYL;MED24
GO:0006275	0.000146985	2.16282	21.2981	38	120	regulation of DNA replication	CERS1;STAG2;CHEK2;ESCO1;ESCO2;DNA2;WAPAL;IGF1R;INSR;LIG3;MEN1;MRE11A;GMNN;PCNA;PDGFB;TIPIN;PINX1;WRAP53;BLM;ACD;BMP4;TERF1;TP53;TTF1;DSCC1;E2F8;GRHL2;PIF1;DBF4B;TNKS2;CDT1;CDC7;ZRANB3;TNKS;TICRR;SMC3;CDK1;CDC6
GO:0043543	0.000148913	1.83821	35.8519	57	202	protein acylation	MCRS1;NCOA2;CTCF;RUVBL2;WDR5;CHEK1;KAT7;ESCO1;TADA1;CREBBP;ESCO2;EP300;PAXIP1;FOXO1;USP22;SIRT1;BRD4;BRD1;ZDHHC20;SIN3A;ZDHHC22;KLF15;BRD7;HCFC1;MUC1;NAP1L2;PHF20;PER1;WNT4;PPM1B;MSL2;YEATS2;CSRP2BP;EP400;SET;SMARCA4;SOX4;BRCA1;TCF3;PCGF2;DSCC1;SAP130;NAA16;YEATS4;TRRAP;KAT8;ZDHHC18;ING5;SUPT3H;ZDHHC12;ACTL6A;RUVBL1;PYGO2;CD4;GTF3C4;CDYL;MED24
GO:0046777	0.000152364	1.79463	39.0466	61	220	protein autophosphorylation	TOM1L1;TRIM28;PIM2;MAP4K1;CHEK2;CLK2;CSNK1G2;DAPK1;DYRK1A;EPHA4;EPHA7;EPHA8;EPHB4;ERBB2;FES;FGFR1;FGFR3;FGFR2;FGFR4;LMTK2;TNIK;PASK;FLT1;FLT4;PRKD2;IGF1R;INSR;KDR;KIT;LCK;MATK;PIM3;MAP3K9;MRE11A;NEK2;PAK1;PDGFB;NLK;PIM1;PRKCG;PRKX;BCR;WNK3;WNK2;SRC;AURKA;SYK;TEK;TYRO3;VRK1;MAPKAPK3;CAD;CALM3;MEX3B;STK24;KIAA1804;MAPKAPK5;TRIM24;PKDCC;AURKB;MELK
GO:0007017	0.000167164	1.46922	96.9065	130	546	microtubule-based process	KIF20A;LRPPRC;SPRY1;TRDN;TUBB4A;NDC80;RBM14;TACC3;CENPA;SPAG5;RGS14;PLK4;KIF2C;RCC1;CHEK1;CHEK2;HAUS1;SSX2IP;CCSAP;DNAH14;KIF18B;SGOL1;SASS6;ECT2;CELSR2;ERBB2;SKA1;SKA3;FES;FGF13;FKBP4;TPX2;KIF21B;KIF1B;KIF13B;HAUS5;DICER1;KIF4A;ASPM;KIF26A;FBXO5;CKAP2;INPP5J;EML4;BIRC5;TUBB2B;APP;KIF3C;KIF5A;KIF11;KIF22;STMN1;ARL2;MID1;TRIM37;MYBL2;NEFL;NEK2;NPM1;PLA2G3;TUBD1;NUSAP1;GTSE1;PEX1;PLK1;KIF1A;HAUS6;H…
GO:0035239	0.000173551	1.58605	64.6043	92	364	tube morphogenesis	BCL2L11;SPRY1;PDPN;PHB2;TRIM71;PRICKLE1;CTSH;IRX2;ADAMTS16;EDA;ETV4;FGFR3;FGFR2;FLT1;COBL;DICER1;SCRIB;IPMK;NIPBL;PRKD2;KLHL3;GBX2;GJA1;GPC3;GLI3;CECR2;LAMA1;SOX8;RBPJ;KDR;KRAS;LAMA5;LRP6;SMAD4;NRARP;MYCN;NODAL;NOTCH1;PAK1;PBX1;PODXL;WNT4;MKS1;SEMA4C;RASIP1;CHD7;PRKX;CTNNBIP1;SALL4;VANGL2;PTCH1;MIB1;SHROOM3;EPB41L5;OVOL2;RET;ROBO1;SALL1;SFRP2;RBM15;STIL;BMP2;BMP4;BMP7;SMO;SOX4;SOX10;SOX11;SRC;SRF…
GO:0006337	0.000175583	6.63985	3.01724	10	17	nucleosome disassembly	SUPT16H;ARID2;HMGA1;SET;SMARCA4;SMARCB1;SMARCC1;SMARCD1;SMARCD2;ARID1A
GO:0032986	0.000175583	6.63985	3.01724	10	17	protein-DNA complex disassembly	SUPT16H;ARID2;HMGA1;SET;SMARCA4;SMARCB1;SMARCC1;SMARCD1;SMARCD2;ARID1A
GO:0010216	0.000175619	Inf	0.887422	5	5	maintenance of DNA methylation	CTCF;DNMT1;UHRF1;HELLS;USP7
GO:0031110	0.000179529	3.10402	8.87422	20	50	regulation of microtubule polymerization or depolymerization	SKA1;SKA3;FES;FGF13;FKBP4;CKAP2;INPP5J;EML4;STMN1;ARL2;MID1;TRIM54;MID1IP1;SPAST;AURKA;TBCD;TERF1;PSRC1;CCNB1;AURKB
GO:0043488	0.000179529	3.10402	8.87422	20	50	regulation of mRNA stability	IGF2BP1;HNRNPA0;TRIM71;DHX9;E2F1;ELAVL1;DICER1;CARHSP1;SERBP1;HNRNPC;HNRNPD;HNRNPU;APEX1;MEX3D;YBX2;YTHDF2;RBM38;SRSF1;ZFP36L2;AXIN2
GO:0070830	0.000179529	3.10402	8.87422	20	50	tight junction assembly	OCLN;INADL;RAMP2;MARVELD2;ECT2;GJA1;ARL2;F11R;PARD6A;PKP2;PRKCI;CGN;SRF;TBCD;FZD5;GRHL2;PARD6G;MARVELD3;CRB3;CDH1
GO:0035405	0.000184788	27.8613	1.24239	6	7	histone-threonine phosphorylation	CHEK1;PRKCB;PKN1;VRK1;GSG2;VPRBP
GO:0000288	0.00018568	2.72703	11.5365	24	65	nuclear-transcribed mRNA catabolic process, deadenylation-dependent decay	LSM6;EXOSC8;EXOSC6;DCP2;EIF4B;EXOSC7;CNOT1;EXOSC2;LSM5;PAN3;LSM4;CNOT10;AGO2;DCPS;NANOS1;CNOT3;LSM7;EXOSC9;POLR2D;EXOSC5;TNRC6C;ZFP36L2;RQCD1;EIF4A3
GO:0032886	0.000190623	2.05801	23.7829	41	134	regulation of microtubule-based process	RBM14;TACC3;SPAG5;PLK4;CHEK1;CCSAP;ECT2;ERBB2;SKA1;SKA3;FES;FGF13;FKBP4;TPX2;CKAP2;INPP5J;EML4;KIF11;STMN1;ARL2;MID1;TRIM37;NEK2;NPM1;PLK1;RCC2;TRIM54;CAMSAP3;MID1IP1;SPAST;BRCA1;AURKA;TBCD;TERF1;XPO1;XRCC3;PSRC1;CDK5R1;CCNB1;CCNF;AURKB
GO:2001020	0.000198822	2.07449	23.073	40	130	regulation of response to DNA damage stimulus	FEM1B;TRIM28;RAD51AP1;POLQ;CHEK1;SPRED1;RNF168;DYRK1A;EYA3;KDM1A;FOXM1;SIRT1;BRD4;PGAP2;H2AFX;APEX1;MGMT;MIF;MUC1;UBR5;NSMCE4A;PARPBP;FIGN;RFWD3;OTUB1;PRKCG;RAD51;RPS3;SETMAR;SFRP2;BRCA1;USP1;WHSC1;DEK;RNASEH2B;AXIN2;BCL2L12;CASP9;RNF8;CD74
GO:0030071	0.000199727	2.9633	9.58416	21	54	regulation of mitotic metaphase/anaphase transition	MAD2L2;CENPF;UBE2C;MAD2L1;LCMT1;PLK1;ANAPC1;STIL;BUB1;BUB1B;TERF1;TTK;UBE2D1;XRCC3;USP44;CCNB1;BUB3;ESPL1;DLGAP5;CDC6;CDC20
GO:0018393	0.000207133	2.00767	25.3803	43	143	internal peptidyl-lysine acetylation	MCRS1;NCOA2;CTCF;RUVBL2;WDR5;CHEK1;KAT7;TADA1;CREBBP;EP300;PAXIP1;USP22;SIRT1;BRD4;BRD1;SIN3A;BRD7;HCFC1;MUC1;NAP1L2;PHF20;PER1;MSL2;YEATS2;CSRP2BP;EP400;SET;SMARCA4;BRCA1;TCF3;PCGF2;SAP130;YEATS4;TRRAP;KAT8;ING5;SUPT3H;ACTL6A;RUVBL1;PYGO2;GTF3C4;CDYL;MED24
GO:0009893	0.000210848	1.19646	564.578	634	3181	positive regulation of metabolic process	CDH3;CD24;HDAC5;BCL2L11;TOM1L1;SH2D3A;UBA2;SAE1;CEBPZ;TRIM28;ALYREF;TRIM13;TRIB1;RASGRP2;RAMP2;CDKN1C;CCL26;ABCA7;GNB2L1;RBM14;OLFM1;VAV3;MAD2L2;CDX4;NCOA2;HYOU1;ARFGEF1;ARID3B;RGS14;LEFTY1;KHDRBS1;CTCF;ADCY1;CTSC;ARPP19;ADCY2;RUVBL2;MMP24;DBF4;RBPMS;ADAP1;RCC1;PIM2;CHD1;UBE2C;WDR5;CHEK1;PSIP1;MAP4K1;SUPT16H;CHEK2;CHML;EGLN3;MRAP2;U2AF2;ADCY8;ARHGAP33;KLHDC3;ADCYAP1R1;RAB3IP;FGD4;RINL;CNN2;IQGAP3…
GO:0007091	0.00021975	3.15883	8.34177	19	47	metaphase/anaphase transition of mitotic cell cycle	MAD2L2;CENPF;UBE2C;CIT;FBXO5;MAD2L1;PLK1;ANAPC1;STIL;BUB1;BUB1B;TERF1;TTK;UBE2D1;BUB3;ESPL1;DLGAP5;CDC6;CDC20
GO:0006612	0.000235362	1.85488	32.4796	52	183	protein targeting to membrane	RPL35;RAB3IP;FAU;ARL6IP1;ICMT;RPL13A;ANK3;RPSA;RPL10A;TESC;PRKCI;PTCH1;RPL3;RPL4;RPL5;RPL7;RPL7A;RPL8;RPL9;RPL10;RPL12;RPL13;RPL15;RPL17;RPL18;RPL18A;RPL24;RPL27A;RPL31;RPL36A;RPLP0;RPS2;RPS3;RPS3A;RPS4X;RPS5;RPS6;RPS7;RPS8;RPS9;RPS10;RPS11;RPS14;RPS15A;RPS16;RPS17;RPS23;RPS27;ATG4D;NKD2;CDK5R1;C2CD5
GO:0031328	0.000238253	1.26753	273.681	325	1542	positive regulation of cellular biosynthetic process	CDH3;HDAC5;CEBPZ;TRIM28;ALYREF;RAMP2;CDKN1C;RBM14;MAD2L2;CDX4;NCOA2;ARFGEF1;ARID3B;KHDRBS1;CTCF;ARPP19;RUVBL2;PIM2;CHD1;WDR5;CHEK1;PSIP1;SUPT16H;CHEK2;MRAP2;ADCYAP1R1;TAF8;ADORA2A;CREBBP;PARP1;CTBP2;ZNF746;DAZL;DBP;BHLHA15;DNA2;ARID3A;E2F1;E2F3;E2F5;EEF2;PAOX;ELAVL1;ELF2;ELF3;TET3;EP300;ERBB2;ETS2;ETV1;ETV4;F2RL1;BPTF;FGFR2;FGFR4;MTF2;SCAP;PAXIP1;SPEN;KDM1A;ZNF292;FOXM1;CAND2;FOXO1;PPRC1;ZNF423;P…
GO:0001841	0.000250331	2.23038	18.1034	33	102	neural tube formation	TRIM71;PRICKLE1;COBL;SCRIB;IPMK;CECR2;LRP6;NODAL;SEMA4C;SALL4;VANGL2;PTCH1;MIB1;SHROOM3;OVOL2;SALL1;SFRP2;STIL;BMP4;SOX4;SOX11;TGIF1;KDM6A;ZIC2;FZD3;GRHL2;FUZ;ARID1A;TEAD2;KDM2B;ZIC5;KIF20B;CELSR1
GO:0007399	0.000259536	1.2339	359.761	417	2027	nervous system development	CD24;C17orf96;BCL2L11;CDH4;TSPAN2;CDKN1C;LAMC3;HMG20A;OLFM1;VAV3;TACC3;UNC13B;SEMA6C;SEMA6B;SEMA4B;CHERP;SH2B2;PDPN;RGS14;B3GNT2;DLL3;ADCY1;NES;WASF3;MMP24;CIT;KLK8;CHRM3;GPRIN1;CKB;NRN1L;SEZ6;COL2A1;COL9A1;COL9A2;COL9A3;TRIM71;ADORA2A;UNC5D;CRMP1;PRICKLE1;HAPLN3;VCAN;CTNNA2;ADRA2B;ADRA2C;CYP11A1;CYP26A1;AARS;DBN1;DLG3;DNMT3B;DPYSL3;DYRK1A;E2F1;ECT2;EDNRB;EFNA2;EFNA3;EFNA4;EFNB3;CELSR3;CELSR2;EP3…
GO:0033046	0.000268163	3.22213	7.80931	18	44	negative regulation of sister chromatid segregation	MAD2L2;CENPF;UBE2C;MAD2L1;LCMT1;PLK1;ANAPC1;STIL;BUB1;BUB1B;TERF1;TTK;UBE2D1;XRCC3;USP44;CCNB1;BUB3;CDC20
GO:0033048	0.000268163	3.22213	7.80931	18	44	negative regulation of mitotic sister chromatid segregation	MAD2L2;CENPF;UBE2C;MAD2L1;LCMT1;PLK1;ANAPC1;STIL;BUB1;BUB1B;TERF1;TTK;UBE2D1;XRCC3;USP44;CCNB1;BUB3;CDC20
GO:0045841	0.000268163	3.22213	7.80931	18	44	negative regulation of mitotic metaphase/anaphase transition	MAD2L2;CENPF;UBE2C;MAD2L1;LCMT1;PLK1;ANAPC1;STIL;BUB1;BUB1B;TERF1;TTK;UBE2D1;XRCC3;USP44;CCNB1;BUB3;CDC20
GO:0071174	0.000268163	3.22213	7.80931	18	44	mitotic spindle checkpoint	MAD2L2;CENPF;UBE2C;MAD2L1;LCMT1;PLK1;ANAPC1;STIL;BUB1;BUB1B;TERF1;TTK;UBE2D1;XRCC3;USP44;CCNB1;BUB3;CDC20
GO:2000816	0.000268163	3.22213	7.80931	18	44	negative regulation of mitotic sister chromatid separation	MAD2L2;CENPF;UBE2C;MAD2L1;LCMT1;PLK1;ANAPC1;STIL;BUB1;BUB1B;TERF1;TTK;UBE2D1;XRCC3;USP44;CCNB1;BUB3;CDC20
GO:1902099	0.000269575	2.87593	9.76164	21	55	regulation of metaphase/anaphase transition of cell cycle	MAD2L2;CENPF;UBE2C;MAD2L1;LCMT1;PLK1;ANAPC1;STIL;BUB1;BUB1B;TERF1;TTK;UBE2D1;XRCC3;USP44;CCNB1;BUB3;ESPL1;DLGAP5;CDC6;CDC20
GO:0009057	0.000271943	1.31157	196.12	240	1105	macromolecule catabolic process	TOM1L1;LRPPRC;TRIM13;TRIB1;UBE4B;PRSS16;GNB2L1;LYPLA1;MAD2L2;RNASEH2A;CENPF;USP39;CTSC;USP19;RNPS1;UBE2C;CIT;LSM6;ADAMTS7;CHEK2;RPL35;EXOSC8;DIS3L;RFFL;EXOSC6;USP43;UBXN2B;PRICKLE1;FBXL14;VCAN;ADRA2A;USP54;DEDD2;RNF168;DCP2;DFFB;DNA2;EIF4B;FAU;GPC2;FEN1;GPC4;XRN2;FBXO21;EXOSC7;CNOT1;FOXO1;USP22;EXOSC2;DICER1;SIRT1;SF3B3;RPL13A;CBLC;HSPBP1;LSM5;GSPT2;PCSK9;PAN3;LSM4;RHBDD3;USP49;RCHY1;CNOT10;FBXO2…
GO:0010389	0.000273036	3.54491	6.56692	16	37	regulation of G2/M transition of mitotic cell cycle	CENPF;CHEK1;BRD4;SIN3A;APP;PBX1;PKIA;RCC2;CLSPN;RNASEH2B;DBF4B;CDC7;NAE1;CCNA2;TICRR;KIF14
GO:0016331	0.000274903	1.95648	26.4452	44	149	morphogenesis of embryonic epithelium	TRIM71;PRICKLE1;IRX2;FGFR2;COBL;SCRIB;IPMK;CECR2;SOX8;JAG2;LAMA5;LRP6;NODAL;WNT4;SEMA4C;SALL4;VANGL2;PTCH1;MIB1;SHROOM3;EPB41L5;OVOL2;RET;SALL1;SFRP2;STIL;BMP4;BMP7;SOX4;SOX11;TGIF1;KDM6A;ZIC2;IRX3;IRX1;FZD3;GRHL2;FUZ;ARID1A;TEAD2;KDM2B;ZIC5;KIF20B;CELSR1
GO:0021915	0.000288971	1.91791	28.0425	46	158	neural tube development	TRIM71;PRICKLE1;COBL;SCRIB;SSBP3;FKBP8;IPMK;GAS1;PHGDH;GBX2;FOXB1;GLI3;CECR2;HES3;LRP6;NODAL;NOTCH1;SEMA4C;SALL4;VANGL2;PTCH1;MIB1;SHROOM3;OVOL2;SALL2;SALL1;SFRP2;STIL;BMP4;SMO;SOX4;SOX11;TCF7;TCF7L2;TGIF1;KDM6A;ZIC2;FZD3;GRHL2;FUZ;ARID1A;TEAD2;KDM2B;ZIC5;KIF20B;CELSR1
GO:0044784	0.000303743	3.04967	8.51925	19	48	metaphase/anaphase transition of cell cycle	MAD2L2;CENPF;UBE2C;CIT;FBXO5;MAD2L1;PLK1;ANAPC1;STIL;BUB1;BUB1B;TERF1;TTK;UBE2D1;BUB3;ESPL1;DLGAP5;CDC6;CDC20
GO:0051225	0.000304155	2.67801	11.1815	23	63	spindle assembly	RCC1;CHEK2;HAUS1;HAUS5;DICER1;KIF4A;ASPM;FBXO5;BIRC5;KIF11;MYBL2;NEK2;PLK1;HAUS6;HAUS4;CEP192;AURKA;AURKC;TNKS;HDAC3;AURKB;HAUS8;KIF23
GO:1902580	0.000304214	1.30833	196.475	240	1107	single-organism cellular localization	CDH3;CD24;BCL2L11;SAE1;LRPPRC;TRIM28;TIMM17B;SPRY1;RAMP2;GNB2L1;NDC80;LYPLA1;TOMM40;TACC3;TIMM44;UNC13B;CHERP;CENPA;KIF2C;RBPMS;CACFD1;CHGA;PKP3;RPL35;CDCA5;RAB3C;RAB3IP;DNAJC19;RIMS4;PARP1;PRICKLE1;SYT6;BHLHA15;DLG3;E2F1;ECT2;EDA;UNC13D;FAU;FES;FGF13;FGFR2;UNC13A;TNIK;WAPAL;KIF1B;NUP205;FLOT2;ARL6IP1;SYNE2;SIRT1;ICMT;SCRIB;RPL13A;TNPO3;POLA2;RAB38;ASPM;GFER;BBC3;ARHGEF16;AMPH;GLI3;SFN;ZDHHC22;SH…
GO:0001833	0.000307294	6.96995	2.66227	9	15	inner cell mass cell proliferation	TAF8;BRD4;PRPF19;NCAPG2;SALL4;PALB2;GINS4;GINS1;SETDB1
GO:2000104	0.000307294	6.96995	2.66227	9	15	negative regulation of DNA-dependent DNA replication	STAG2;CHEK2;LIG3;MRE11A;TIPIN;BLM;TERF1;ZRANB3;SMC3
GO:0090329	0.000323924	3.67246	6.03447	15	34	regulation of DNA-dependent DNA replication	STAG2;CHEK2;LIG3;MRE11A;TIPIN;BLM;BMP4;TERF1;E2F8;DBF4B;CDT1;CDC7;ZRANB3;TICRR;SMC3
GO:0007094	0.000326017	3.29607	7.27686	17	41	mitotic spindle assembly checkpoint	MAD2L2;CENPF;UBE2C;MAD2L1;LCMT1;PLK1;ANAPC1;BUB1;BUB1B;TERF1;TTK;UBE2D1;XRCC3;USP44;CCNB1;BUB3;CDC20
GO:0043412	0.000330624	1.1866	586.054	654	3302	macromolecule modification	CD24;HDAC5;PARP2;TOM1L1;UBA2;SAE1;PTPRU;UST;FEM1B;ABI2;TRIM28;CHST4;PRMT3;TRIM13;TRIB1;SPRY1;UBE4B;CDKN1C;SPEG;TRAIP;PAK4;B3GALT5;CDKN3;ABCA7;GNB2L1;PRMT5;TESK2;RBM14;LYPLA1;EMG1;MCRS1;MAD2L2;MERTK;PPIH;CARM1;NCOA2;HYOU1;ARFGEF1;RGS14;LEFTY1;CTCF;B3GNT2;ADCY1;PLK4;KDM5B;WDR4;ADCY2;RUVBL2;USP19;NPFFR2;TDRKH;RBPMS;PIM2;UBE2C;WDR5;PRDM5;CHEK1;CIT;KAT7;PTP4A3;ADAMTS7;BAZ2A;MAP4K1;CHEK2;CHML;EGLN3;CHR…
GO:0051098	0.000331964	1.71291	41.7088	63	235	regulation of binding	HDAC5;MAD2L2;CARM1;NES;RUVBL2;WFIKKN1;ADD2;CCM2L;PARP1;CTBP2;ZNF675;E2F1;EP300;EPB41;KDM1A;WAPAL;PLCL2;BRD4;HEY2;SIN3A;HMGB1;HMGB2;HSP90AB1;APP;LFNG;SMAD4;ARRB2;MEN1;MFNG;MMP9;NEK2;P2RY1;CDON;YBX2;PLK1;HJURP;MEPCE;CTNNBIP1;EPB41L5;PTPRF;ZNF462;RAN;BLM;ACD;BMP4;SMARCA4;SMO;SORL1;SOX11;SRC;AURKA;TCF7L2;TDG;TFAP4;TGFBR1;TRAF2;MED25;DOT1L;TNKS;PYGO2;AURKB;TRAF4;HDAC4
GO:0009264	0.000332244	5.80943	3.19472	10	18	deoxyribonucleotide catabolic process	DUT;SAMHD1;NT5C;NUDT1;MUTYH;NTHL1;NUDT15;NT5M;TDG;UNG
GO:0031497	0.000357916	1.90995	27.5101	45	155	chromatin assembly	CHAF1A;CENPA;CTCF;BAZ2A;OIP5;M1AP;CENPV;ITGB3BP;CABIN1;CENPI;H1F0;H2AFX;H3F3B;HELLS;HMGB2;HMGA1;CENPW;MCM2;NAP1L1;NAP1L2;NAP1L3;NASP;NPM1;MIS18A;CENPQ;MIS18BP1;HJURP;H2AFY2;ASF1B;CENPN;CASC5;RBBP4;CENPK;SET;CENPH;TP53;HIRA;CENPM;CENPO;IPO4;CHAF1B;SMARCA5;RUVBL1;H1FX;SART3
GO:0051306	0.000373448	3.10256	7.9868	18	45	mitotic sister chromatid separation	MAD2L2;CENPF;UBE2C;CIT;FBXO5;MAD2L1;PLK1;ANAPC1;STIL;BUB1;BUB1B;TERF1;TTK;UBE2D1;BUB3;ESPL1;DLGAP5;CDC20
GO:1902100	0.000373448	3.10256	7.9868	18	45	negative regulation of metaphase/anaphase transition of cell cycle	MAD2L2;CENPF;UBE2C;MAD2L1;LCMT1;PLK1;ANAPC1;STIL;BUB1;BUB1B;TERF1;TTK;UBE2D1;XRCC3;USP44;CCNB1;BUB3;CDC20
GO:0031325	0.000375915	1.20505	452.053	513	2547	positive regulation of cellular metabolic process	CDH3;CD24;HDAC5;BCL2L11;TOM1L1;CEBPZ;TRIM28;ALYREF;TRIM13;TRIB1;RAMP2;CDKN1C;ABCA7;GNB2L1;RBM14;VAV3;MAD2L2;CDX4;NCOA2;HYOU1;ARFGEF1;ARID3B;LEFTY1;KHDRBS1;CTCF;ADCY1;CTSC;ARPP19;ADCY2;RUVBL2;RBPMS;PIM2;CHD1;UBE2C;WDR5;CHEK1;PSIP1;MAP4K1;SUPT16H;CHEK2;EGLN3;MRAP2;U2AF2;ADCY8;KLHDC3;ADCYAP1R1;IQGAP3;DUSP15;TAF8;COMT;ADORA2A;CREBBP;CRKL;PARP1;PRICKLE1;CTBP2;ADRA2A;ADRA2B;CTSH;ADRA2C;ZNF746;CDCA2;DAP…
GO:0006346	0.000399937	10.8371	1.77484	7	10	methylation-dependent chromatin silencing	DNMT3A;DNMT3B;SIRT1;HELLS;POU5F1;SMARCA4;TET1
GO:0010804	0.000399937	10.8371	1.77484	7	10	negative regulation of tumor necrosis factor-mediated signaling pathway	TRAIP;RFFL;ZNF675;F2RL1;GSTP1;APOA1;PTPN2
GO:0090150	0.000402812	1.58022	57.6824	82	325	establishment of protein localization to membrane	CD24;BCL2L11;GNB2L1;LYPLA1;PKP3;RPL35;RAB3IP;E2F1;FAU;FLOT2;ARL6IP1;ICMT;RPL13A;BBC3;ARHGEF16;SFN;ANK3;PACSIN1;TSPAN33;JUP;KRT18;LAMA5;RPSA;RPL10A;ATP1B1;F11R;REEP2;GET4;PKP2;WNT4;TESC;PPP2R5A;PRKCI;PTCH1;DPP10;RPL3;RPL4;RPL5;RPL7;RPL7A;RPL8;RPL9;RPL10;RPL12;RPL13;RPL15;RPL17;RPL18;RPL18A;RPL24;RPL27A;RPL31;RPL36A;RPLP0;RPS2;RPS3;RPS3A;RPS4X;RPS5;RPS6;RPS7;RPS8;RPS9;RPS10;RPS11;RPS14;RPS15A;RPS16…
GO:0031023	0.000402996	2.25537	16.3286	30	92	microtubule organizing center organization	RBM14;PLK4;CHEK1;HAUS1;SSX2IP;SGOL1;SASS6;HAUS5;KIF11;ARL2;TRIM37;NEK2;NPM1;PLK1;HAUS6;HAUS4;CEP192;STIL;SLC16A1;BRCA1;AURKA;XPO1;XRCC2;XRCC3;CCNF;HAUS8;CROCC;KIAA0101;CKAP5;CDK1
GO:0001756	0.000407024	2.54053	12.0689	24	68	somitogenesis	DLL3;EP300;COBL;FOXB1;CRB2;LFNG;LRP6;SMAD4;NRARP;NOTCH1;OTX2;PRKDC;MIB1;EPB41L5;SFRP2;BMPR1A;TCF15;TP53;KDM6A;XRCC2;PALB2;AXIN1;AXIN2;GDF3
GO:0009112	0.000407024	2.54053	12.0689	24	68	nucleobase metabolic process	PAICS;ADSSL1;CRMP1;ADSL;ADSS;DPYSL3;DUT;GART;NT5C;APRT;IMPDH2;ALDH6A1;ATIC;GMPR2;CECR1;PFAS;PPAT;NT5M;RRM1;TK1;TYMS;UCK2;CAD;GMPS
GO:0043484	0.000409948	2.29076	15.6186	29	88	regulation of RNA splicing	SF3A1;RNPS1;U2AF2;CLK2;SRSF12;RBFOX3;DYRK1A;DAZAP1;RBMX;PRPF19;RBM15B;HMX2;HNRNPF;HNRNPH1;MAGOH;POLR2A;ESRP1;RBM38;ZFP64;PTBP1;PTBP2;RBM4;SRSF1;SRSF7;TRA2B;SNRNP70;C1QBP;ESRP2;PTBP3
GO:0006289	0.000414916	2.32997	14.9087	28	84	nucleotide-excision repair	POLD3;PNKP;SIRT1;HMGN1;APEX1;LIG1;MRE11A;NTHL1;PCNA;POLD1;POLE;POLE2;POLR2A;POLR2D;POLR2H;POLR2I;NEIL3;RFC2;RFC3;RFC4;RFC5;RPA1;RPA3;MMS19;TCEA1;TP53;USP7;DCLRE1A
GO:0043487	0.00044841	2.82121	9.40667	20	53	regulation of RNA stability	IGF2BP1;HNRNPA0;TRIM71;DHX9;E2F1;ELAVL1;DICER1;CARHSP1;SERBP1;HNRNPC;HNRNPD;HNRNPU;APEX1;MEX3D;YBX2;YTHDF2;RBM38;SRSF1;ZFP36L2;AXIN2
GO:0044767	0.000450384	1.15549	941.2	1018	5303	single-organism developmental process	CDH3;CD24;HDAC5;C17orf96;BCL2L11;CDH4;HCN4;GJC1;PTPRU;TSPAN2;FEM1B;ARL4A;TRIM28;ZNF256;ALYREF;SPRY1;RAMP2;CDKN1C;SPEG;ZNF267;LAMC3;HMG20A;GNB2L1;OLFM1;VAV3;MAD2L2;CDX4;TACC3;MERTK;UNC13B;CARM1;SEMA6C;SEMA6B;SEMA4B;CHERP;NEBL;DNPH1;SH2B2;CENPF;PDPN;RGS14;LEFTY1;B3GNT2;DLL3;ADCY1;POLQ;TCFL5;PLK4;STAG2;CTSC;NES;TOB2;WASF3;USP19;MMP24;PNPLA6;TDRKH;LECT1;WDR5;CHEK1;CIT;SOX21;ADAMTS7;CHEK2;KLK8;DDX20;C…
GO:1903309	0.000457934	3.16399	7.45435	17	42	negative regulation of chromatin modification	DNMT1;DNMT3B;MTF2;KDM1A;PHF8;SIRT1;SIN3A;HMGA1;JARID2;UBR5;ATAD2B;BCOR;OTUB1;KDM3A;SET;BRCA1;TET1
GO:0009891	0.000494258	1.24918	278.296	327	1568	positive regulation of biosynthetic process	CDH3;HDAC5;CEBPZ;TRIM28;ALYREF;RAMP2;CDKN1C;RBM14;MAD2L2;CDX4;NCOA2;ARFGEF1;ARID3B;KHDRBS1;CTCF;ARPP19;RUVBL2;PIM2;CHD1;WDR5;CHEK1;PSIP1;SUPT16H;CHEK2;MRAP2;ADCYAP1R1;TAF8;ADORA2A;CREBBP;PARP1;CTBP2;ZNF746;DAZL;DBP;BHLHA15;DNA2;ARID3A;E2F1;E2F3;E2F5;EEF2;PAOX;ELAVL1;ELF2;ELF3;TET3;EP300;ERBB2;ETS2;ETV1;ETV4;F2RL1;BPTF;FGFR2;FGFR4;MTF2;SCAP;PAXIP1;SPEN;KDM1A;ZNF292;FOXM1;CAND2;FOXO1;PPRC1;ZNF423;P…
GO:0000904	0.000497919	1.3407	148.199	185	835	cell morphogenesis involved in differentiation	CD24;CDH4;TRIM28;LAMC3;OLFM1;VAV3;MAD2L2;MERTK;SEMA6C;B3GNT2;ADCY1;LECT1;CIT;COL2A1;COL9A1;COL9A2;COL9A3;CLDN3;UNC5D;CRMP1;CTNNA2;DACT2;DLG3;DPYSL3;EFNA2;EFNA3;EFNA4;EFNB3;CELSR2;EPHA4;EPHA7;EPHA8;EPHB4;EPHB6;ERBB2;ETV1;ETV4;EZH2;UNC5B;FES;FGF13;FGFR1;FGFR3;FGFR2;RUFY3;BTBD3;TNIK;MAPK8IP3;NBEAL2;COBL;KIF13B;HEY2;SCRIB;LPAR3;KIF4A;NSMF;SIPA1L1;ARHGEF26;GAS1;GBX2;GCNT2;FOXB1;RND1;GLI3;LAMA1;CRB2;AN…
GO:0010212	0.000523296	1.99167	22.5405	38	127	response to ionizing radiation	TRIM13;RAD51AP1;CHEK2;CLK2;CYBA;CYP11A1;RNF168;DNMT3B;ECT2;EYA3;FANCD2;PAXIP1;SIRT1;NIPBL;H2AFX;MEN1;MGMT;MSH2;RFWD3;PRKDC;USP28;RAD1;RAD51;RRM1;BLM;SFRP2;AEN;BRCA1;TP53;WRN;XRCC2;XRCC4;XRCC5;NHEJ1;RHNO1;RNF8;TICRR;MTA1
GO:0000076	0.000536302	7.4326	2.3073	8	13	DNA replication checkpoint	DNA2;TIPIN;CLSPN;CDT1;CDC45;NAE1;TICRR;CDC6
GO:0031061	0.000536302	7.4326	2.3073	8	13	negative regulation of histone methylation	DNMT1;DNMT3B;MTF2;KDM1A;JARID2;BCOR;KDM3A;BRCA1
GO:0046040	0.000536302	7.4326	2.3073	8	13	IMP metabolic process	PAICS;ADSSL1;ADSL;ADSS;GART;ATIC;PFAS;PPAT
GO:1901987	0.000540157	1.67348	42.4188	63	239	regulation of cell cycle phase transition	MAD2L2;CENPF;PDPN;UBE2C;CHEK1;CHEK2;LSM11;E2F1;EZH2;BRD4;SIN3A;FBXO5;PRPF19;BRD7;APEX1;APP;MAD2L1;MUC1;PBX1;LCMT1;GTSE1;PLK1;RFWD3;RBM38;PKIA;PRKDC;RCC2;SUSD2;MEPCE;PSMA2;PTPN6;CLSPN;ANAPC1;STIL;SIX3;SMARCA4;SOX4;SOX11;TCF3;BUB1;BUB1B;TERF1;TP53;TTK;UBE2D1;XRCC3;ZNF16;RNASEH2B;DBF4B;CDC7;CDC45;GSG2;USP44;NAE1;CCNA2;CCNB1;TICRR;BUB3;ESPL1;DLGAP5;CDC6;CDC20;KIF14
GO:1903311	0.000547654	2.10754	18.8133	33	106	regulation of mRNA metabolic process	SF3A1;RNPS1;U2AF2;SRSF12;RBFOX3;DYRK1A;CNOT1;DAZAP1;AGO2;RBMX;PRPF19;RBM15B;HMX2;NANOS1;MAGOH;ZFP64;PTBP1;TNRC6C;BARD1;RBM4;SRSF1;SRSF7;TRA2B;SNRNP70;ZFP36L2;C1QBP;SECISBP2;PABPN1;CCNB1;CCNT1;BAG4;GTPBP1;PTBP3
GO:0006475	0.000548631	1.89318	26.4452	43	149	internal protein amino acid acetylation	MCRS1;NCOA2;CTCF;RUVBL2;WDR5;CHEK1;KAT7;TADA1;CREBBP;EP300;PAXIP1;USP22;SIRT1;BRD4;BRD1;SIN3A;BRD7;HCFC1;MUC1;NAP1L2;PHF20;PER1;MSL2;YEATS2;CSRP2BP;EP400;SET;SMARCA4;BRCA1;TCF3;PCGF2;SAP130;YEATS4;TRRAP;KAT8;ING5;SUPT3H;ACTL6A;RUVBL1;PYGO2;GTF3C4;CDYL;MED24
GO:1902749	0.000559673	3.23618	6.92189	16	39	regulation of cell cycle G2/M phase transition	CENPF;CHEK1;BRD4;SIN3A;APP;PBX1;PKIA;RCC2;CLSPN;RNASEH2B;DBF4B;CDC7;NAE1;CCNA2;TICRR;KIF14
GO:1903308	0.000576898	2.02274	21.1206	36	119	regulation of chromatin modification	CTCF;RUVBL2;CHEK1;DPPA2;DNMT1;DNMT3B;MTF2;PAXIP1;KDM1A;PHF8;SIRT1;NIPBL;PRKD2;SIN3A;BRD7;HMGA1;JARID2;MEN1;MUC1;MYB;NAP1L2;UBR5;ATAD2B;POU5F1;BCOR;OTUB1;KDM3A;SET;BRCA1;TP53;TET1;CDC45;CCNB1;PYGO2;PAXBP1;SART3
GO:0046386	0.000590087	5.16356	3.3722	10	19	deoxyribose phosphate catabolic process	DUT;SAMHD1;NT5C;NUDT1;MUTYH;NTHL1;NUDT15;NT5M;TDG;UNG
GO:0007043	0.000622253	2.21533	15.9736	29	90	cell-cell junction assembly	OCLN;GJC1;INADL;RAMP2;PKP3;CLDN19;MARVELD2;ECT2;GJA1;GJA4;GJA5;JUP;ARL2;F11R;PARD6A;PKP2;PRKCI;CGN;SRF;TBCD;UGT8;FZD5;GRHL2;PARD6G;PKP4;MARVELD3;CRB3;CD9;CDH1
GO:0014020	0.000622253	2.21533	15.9736	29	90	primary neural tube formation	TRIM71;PRICKLE1;COBL;SCRIB;CECR2;LRP6;NODAL;SEMA4C;SALL4;VANGL2;PTCH1;SHROOM3;OVOL2;SALL1;SFRP2;STIL;BMP4;TGIF1;KDM6A;ZIC2;FZD3;GRHL2;FUZ;ARID1A;TEAD2;KDM2B;ZIC5;KIF20B;CELSR1
GO:0043297	0.000622364	2.64215	10.2941	21	58	apical junction assembly	OCLN;INADL;RAMP2;CLDN19;MARVELD2;ECT2;GJA1;ARL2;F11R;PARD6A;PKP2;PRKCI;CGN;SRF;TBCD;FZD5;GRHL2;PARD6G;MARVELD3;CRB3;CDH1
GO:0043967	0.000622364	2.64215	10.2941	21	58	histone H4 acetylation	MCRS1;RUVBL2;WDR5;KAT7;EP300;USP22;SIRT1;BRD4;HCFC1;MUC1;PHF20;PER1;MSL2;EP400;BRCA1;TCF3;YEATS4;TRRAP;KAT8;ACTL6A;RUVBL1
GO:0048024	0.000622364	2.64215	10.2941	21	58	regulation of mRNA splicing, via spliceosome	SF3A1;RNPS1;U2AF2;SRSF12;RBFOX3;DYRK1A;DAZAP1;RBMX;PRPF19;RBM15B;HMX2;MAGOH;ZFP64;PTBP1;RBM4;SRSF1;SRSF7;TRA2B;SNRNP70;C1QBP;PTBP3
GO:0051304	0.000622364	2.64215	10.2941	21	58	chromosome separation	MAD2L2;CENPF;UBE2C;CIT;M1AP;FBXO5;MAD2L1;PLK1;SMARCAD1;ANAPC1;STIL;BUB1;BUB1B;TERF1;TOP2A;TTK;UBE2D1;BUB3;ESPL1;DLGAP5;CDC20
GO:0009223	0.000627311	13.9296	1.41988	6	8	pyrimidine deoxyribonucleotide catabolic process	DUT;NT5C;NTHL1;NT5M;TDG;UNG
GO:0034770	0.000627311	13.9296	1.41988	6	8	histone H4-K20 methylation	BAZ2A;SUV420H1;NSD1;BRCA1;WHSC1;SUV420H2
GO:0006413	0.000640301	1.63175	45.9685	67	259	translational initiation	KHDRBS1;RPL35;MRPL10;DAZL;EIF1AX;EIF4B;EIF4EBP2;FAU;RPL13A;AGO2;MRPL42;EIF3E;RPSA;PAIP2B;RPL10A;MRPL2;EIF3L;POLR2D;PTCD3;RBM4;RPL3;RPL4;RPL5;RPL7;RPL7A;RPL8;RPL9;RPL10;RPL12;RPL13;RPL15;RPL17;RPL18;RPL18A;RPL24;RPL27A;RPL31;RPL36A;RPLP0;MRPL12;RPS2;RPS3;RPS3A;RPS4X;RPS5;RPS6;RPS7;RPS8;RPS9;RPS10;RPS11;RPS14;RPS15A;RPS16;RPS17;RPS23;RPS27;RXRA;MRPS26;MRPS9;MRPL11;MRPL44;MRPS34;EIF3B;EIF3F;EIF3G;TI…
GO:0061351	0.000651837	1.98344	22.0081	37	124	neural precursor cell proliferation	TACC3;NES;TRIM71;DBN1;FABP7;FGF13;FGFR1;FGFR2;KDM1A;FOXO1;ORC3;ASPM;GBX2;GLI3;LRP6;NOTCH1;CDON;CEND1;KIAA1524;PTPRZ1;PTBP2;RRM1;SALL1;LHX5;SIX3;SMO;SOX10;TP53;DAGLA;CXCR4;FZD3;FZD9;KDM2B;ARTN;SETD1A;MELK;KIF14
GO:0032502	0.000665732	1.14941	956.464	1031	5389	developmental process	CDH3;CD24;HDAC5;C17orf96;BCL2L11;CDH4;HCN4;GJC1;PTPRU;TSPAN2;FEM1B;ARL4A;TRIM28;ZNF256;ALYREF;TRIM13;SPRY1;RAMP2;CDKN1C;SPEG;ZNF267;LAMC3;HMG20A;SCML2;GNB2L1;OLFM1;VAV3;MAD2L2;CDX4;TACC3;MERTK;UNC13B;CARM1;SEMA6C;SEMA6B;SEMA4B;CHERP;NEBL;DNPH1;SH2B2;CENPF;PDPN;RGS14;LEFTY1;IGF2BP3;IGF2BP2;B3GNT2;DLL3;ADCY1;POLQ;TCFL5;PLK4;STAG2;CTSC;NES;TOB2;WASF3;USP19;MMP24;PNPLA6;TDRKH;LECT1;WDR5;CHEK1;CIT;SOX…
GO:0016458	0.00072065	1.89387	25.2028	41	142	gene silencing	HDAC5;TDRKH;BAZ2A;HENMT1;TRIM71;DNMT1;DNMT3A;DNMT3B;CNOT1;PHF8;DICER1;SIRT1;CNOT10;SIN3A;AGO1;AGO2;TNRC6A;H3F3B;HDAC2;HELLS;HMGA1;LIN28B;CNOT3;SRRT;ATAD2B;DGCR8;POU5F1;XPO5;TNRC6C;RBM4;SMARCA4;SUV39H1;TARBP2;TERT;TET1;CDC45;DOT1L;SMARCA5;TAF1C;TAF1A;RQCD1
GO:1902275	0.000770155	1.96075	22.1856	37	125	regulation of chromatin organization	CTCF;RUVBL2;CHEK1;DPPA2;DNMT1;DNMT3B;MTF2;PAXIP1;KDM1A;PHF8;SIRT1;NIPBL;PRKD2;SIN3A;BRD7;HMGA1;JARID2;MEN1;MUC1;MYB;NAP1L2;UBR5;ATAD2B;POU5F1;BCOR;MAP1S;OTUB1;KDM3A;SET;BRCA1;TP53;TET1;CDC45;CCNB1;PYGO2;PAXBP1;SART3
GO:0072657	0.000793978	1.45947	77.7382	104	438	protein localization to membrane	CD24;BCL2L11;RAMP2;GNB2L1;LYPLA1;PKP3;RPL35;RAB3IP;DLG3;E2F1;FAU;FGF13;TNIK;FLOT2;ARL6IP1;ICMT;RPL13A;RAB38;BBC3;ARHGEF16;SFN;ZDHHC22;SH3PXD2B;ANK3;GRIK5;PACSIN1;TSPAN33;JUP;AGRN;RAB15;KRT18;LAMA5;RPSA;RPL10A;ATP1B1;P2RY1;PAK1;F11R;REEP2;GET4;RAPGEF6;PKP2;WNT4;TESC;PPP2R5A;PRKCI;PRKCZ;PTCH1;DPP10;RAB40C;RPL3;RPL4;RPL5;RPL7;RPL7A;RPL8;RPL9;RPL10;RPL12;RPL13;RPL15;RPL17;RPL18;RPL18A;RPL24;RPL27A;RP…
GO:0051168	0.000839979	1.87516	25.3803	41	143	nuclear export	ALYREF;KHDRBS1;RNPS1;DDX19B;U2AF2;CSE1L;NUP160;SFN;DDX25;CPSF1;HNRNPA1;RPSA;MAGOH;CPSF3;CPSF2;POLR2D;NUP133;NUP107;XPO5;BARD1;RAN;SRSF1;SRSF2;SRSF3;SRSF7;XPO4;UPF3B;SOX4;TCF7L2;U2AF1;XPO1;THOC6;DUSP16;PABPN1;POLDIP3;THOC3;BUD13;SRSF11;NUP155;NUP93;NUP153
GO:0044802	0.000852295	1.33327	139.858	174	788	single-organism membrane organization	CD24;BCL2L11;STX6;RAMP2;TRDN;ABCA7;GNB2L1;LYPLA1;VAV3;NUP50;PKP3;RPL35;CHRNB1;RAB3IP;NUP35;UBXN2B;SYT6;DLG3;E2F1;TSNARE1;FAU;FGF13;TNIK;ARHGAP26;NUP205;FLOT2;ARL6IP1;SYNE2;NUP210;ATP11A;NUP160;ICMT;NUP188;RPL13A;NUP62;RAB38;CNTNAP2;BBC3;PRELID1;ARHGEF16;SFN;ZDHHC22;TMEM102;SH3PXD2B;ATP11C;ANK3;GRIK5;STXBP6;SLC25A5;PACSIN1;TSPAN33;NUP43;JUP;AGRN;RAB15;KRT18;LAMA5;RPSA;MYH10;RPL10A;ATP1B1;P2RY1;PAK…
GO:0086065	0.000863255	2.92918	7.80931	17	44	cell communication involved in cardiac conduction	HCN4;GJC1;TRDN;CXADR;DSC2;DSG2;FKBP1B;GJA1;GJA5;JUP;ATP1A1;ATP1A3;ATP1B1;ATP1B2;PKP2;CALM3;NUP155
GO:0008283	0.000868564	1.21947	325.506	375	1834	cell proliferation	CDH3;CD24;PTPRU;TRIB1;SPRY1;CDKN1C;SPEG;TRAIP;PAK4;CDKN3;CCL26;PRMT5;IFI30;VAV3;TACC3;CARM1;CHERP;DNPH1;POLR3G;CENPF;PDPN;KHDRBS1;CGREF1;TCFL5;NES;TOB2;KIF2C;PIM2;LECT1;ADAMTS8;CHEK1;WDR6;MAP4K1;KLK8;EGLN3;NACC1;CHRM3;PHB2;CKS1B;CKS2;CNN2;IQGAP3;DUSP15;TAF8;COMT;TRIM71;CSE1L;RLTPR;SIX5;CTBP2;ADRA2A;CTPS1;CTSH;DPPA2;CYBA;DBN1;EID2;IFNLR1;DKC1;DLG3;DNMT1;E2F1;E2F3;EDNRB;HIPK1;ERBB2;ERBB3;ETV4;EZH2;…
GO:0008608	0.000892522	4.26046	4.08214	11	23	attachment of spindle microtubules to kinetochore	NDC80;SPAG5;SGOL1;ECT2;NEK2;RCC2;CASC5;AURKC;CCNB1;BUB3;AURKB
GO:0051573	0.000898084	23.2097	1.06491	5	6	negative regulation of histone H3-K9 methylation	DNMT1;DNMT3B;KDM1A;KDM3A;BRCA1
GO:0009948	0.000929074	2.79168	8.51925	18	48	anterior/posterior axis specification	HEY2;GPC3;LRP6;SMAD4;NRARP;NODAL;OTX2;EPB41L5;RNF2;BMP4;SRF;AURKA;TDGF1;KDM6A;FZD5;TCF7L1;CER1;GDF3
GO:0045814	0.000958255	1.95174	21.6531	36	122	negative regulation of gene expression, epigenetic	HDAC5;BAZ2A;AEBP2;DNMT1;DNMT3A;DNMT3B;EZH2;MTF2;PHF8;SIRT1;SIN3A;H3F3B;HDAC1;HDAC2;HELLS;HMGA1;JARID2;POLR2H;ATAD2B;POU5F1;H2AFY2;CREBZF;RBBP4;SUDS3;SMARCA4;SUV39H1;TTF1;SAP130;TET1;CDC45;POLR1B;DOT1L;SMARCA5;SAP30;TAF1C;TAF1A
GO:0000395	0.00099061	Inf	0.709938	4	4	mRNA 5'-splice site recognition	PSIP1;SRSF12;SRSF1;SNRPC
GO:0006273	0.00099061	Inf	0.709938	4	4	lagging strand elongation	DNA2;FEN1;LIG1;POLA1
GO:0043504	0.00099061	Inf	0.709938	4	4	mitochondrial DNA repair	DNA2;LIG3;TP53;MGME1
GO:0046498	0.00099061	Inf	0.709938	4	4	S-adenosylhomocysteine metabolic process	OCLN;DNMT3A;DNMT3B;AHCY
GO:0060564	0.00099061	Inf	0.709938	4	4	negative regulation of APC-Cdc20 complex activity	MAD2L2;FBXO5;MAD2L1;USP44
GO:0001832	0.000993238	4.64686	3.54969	10	20	blastocyst growth	TAF8;BRD4;PRPF19;NCAPG2;SALL4;SMARCA4;PALB2;GINS4;GINS1;SETDB1
GO:0060562	0.00103161	1.52778	57.6824	80	325	epithelial tube morphogenesis	SPRY1;PHB2;TRIM71;PRICKLE1;CTSH;IRX2;ADAMTS16;ETV4;FGFR2;FLT1;COBL;DICER1;SCRIB;IPMK;PRKD2;KLHL3;GBX2;GJA1;GPC3;GLI3;CECR2;LAMA1;SOX8;RBPJ;KDR;KRAS;LAMA5;LRP6;SMAD4;NRARP;MYCN;NODAL;NOTCH1;PAK1;PBX1;PODXL;WNT4;MKS1;SEMA4C;RASIP1;PRKX;CTNNBIP1;SALL4;VANGL2;PTCH1;MIB1;SHROOM3;OVOL2;RET;ROBO1;SALL1;SFRP2;RBM15;STIL;BMP2;BMP4;BMP7;SMO;SOX4;SOX11;SRC;SRF;TGIF1;KDM6A;ZIC2;ZIC3;CXCR4;IRX3;IRX1;FZD3;GRHL…
GO:0006266	0.00105678	6.19337	2.48478	8	14	DNA ligation	HMGB1;HMGB2;LIG1;LIG3;MGMT;RAD51;TOP2A;XRCC4
GO:0031935	0.00105678	6.19337	2.48478	8	14	regulation of chromatin silencing	PHF8;SIRT1;SIN3A;HMGA1;ATAD2B;POU5F1;TET1;CDC45
GO:0051972	0.00105678	6.19337	2.48478	8	14	regulation of telomerase activity	CERS1;MEN1;PINX1;WRAP53;ACD;TERF1;GRHL2;PIF1
GO:0060390	0.00105678	6.19337	2.48478	8	14	regulation of SMAD protein import into nucleus	RBPMS;PARP1;SMAD4;NODAL;POU5F1;BMP4;BMPR1A;TGFBR1
GO:0071168	0.00105678	6.19337	2.48478	8	14	protein localization to chromatin	RUVBL2;CDCA5;ESCO2;EZH2;WAPAL;PLK1;H2AFY2;RAD21
GO:0007004	0.00106008	5.22668	3.01724	9	17	telomere maintenance via telomerase	DKC1;MRE11A;PINX1;ACD;TERF1;TERT;PIF1;TNKS2;TNKS
GO:0045596	0.0011302	1.36062	113.768	144	641	negative regulation of cell differentiation	HDAC5;HMG20A;OLFM1;MAD2L2;DLL3;STAG2;TOB2;MMP24;CIT;ADAMTS7;KLK8;SEZ6;CREBBP;ZBTB46;PRICKLE1;DPPA2;BHLHA15;ZNF675;DPYSL3;E2F1;EDNRB;ELAVL1;EPHA4;ERBB2;EZH2;FGF13;FGFR3;MTF2;FKBP4;RUFY3;CNOT1;FOXO1;RAP1GAP2;DICER1;SIRT1;HEY2;NIPBL;ASPM;FOXD3;INPP5J;NMRK2;PRPF19;GLI3;FUOM;HDAC2;SOX8;HMGB3;HPN;PRMT1;APP;RBPJ;DRAXIN;KIT;KRAS;ARHGAP4;LRP6;SMAD4;MBP;MEN1;NRARP;MYCN;NGFR;NODAL;CNOT3;NOTCH1;NOTCH3;PBX1;G…
GO:2000779	0.00117942	3.71867	4.79208	12	27	regulation of double-strand break repair	RAD51AP1;POLQ;CHEK1;FOXM1;UBR5;PARPBP;FIGN;OTUB1;RAD51;SETMAR;WHSC1;DEK
GO:0001843	0.00120116	2.16821	15.0862	27	85	neural tube closure	TRIM71;PRICKLE1;COBL;SCRIB;CECR2;LRP6;SEMA4C;SALL4;VANGL2;PTCH1;SHROOM3;SALL1;SFRP2;STIL;BMP4;TGIF1;KDM6A;ZIC2;FZD3;GRHL2;FUZ;ARID1A;TEAD2;KDM2B;ZIC5;KIF20B;CELSR1
GO:0007126	0.00130884	1.82118	25.9127	41	146	meiotic nuclear division	SMC4;SMC2;TDRKH;PIM2;KLHDC3;CKS2;M1AP;ZFP42;SGOL2;SGOL1;DAZL;FANCA;FANCD2;RAD54B;ASPM;FBXO5;GPR3;MSH6;SLC2A8;HSPA2;LFNG;MKI67;MRE11A;MSH2;DUSP13;PLK1;WNT4;CCNB1IP1;RAD1;RAD21;RAD51;RPA1;CHTF18;AURKA;TOP2A;XRCC2;SUV39H2;SMC3;TRIP13;ESPL1;CDC20
GO:2000278	0.0013278	3.03287	6.74441	15	38	regulation of DNA biosynthetic process	CERS1;CHEK1;FGFR4;PRKD2;GJA1;ARRB2;MEN1;PDGFB;PINX1;WRAP53;ACD;SRC;TERF1;GRHL2;PIF1
GO:0080135	0.00133105	1.41888	83.2402	109	469	regulation of cellular response to stress	BCL2L11;FEM1B;TRAP1;TRIM28;TRIM13;GNB2L1;HYOU1;RAD51AP1;POLQ;PTGES3;USP19;CHEK1;MAP4K1;KLK8;DUSP15;CREBBP;SPRED1;RNF168;ZNF675;DYRK1A;EP300;EPHA4;EYA3;F2RL1;FKBP1B;FKBP4;KDM1A;TNIK;FOXM1;FOXO1;MAPK8IP3;FLT4;SIRT1;BRD4;GAB1;BBC3;PGAP2;GPR37;PYCARD;GSTP1;H2AFX;HMGA1;APEX1;HSP90AB1;IGF1R;MAP3K4;MEN1;MGMT;MID1;MIF;MAP3K9;MUC1;NONO;NPM1;PAFAH1B2;PRDX1;PAK1;UBR5;PER1;SERPINF2;NSMCE4A;SEMA4C;PARPBP;FIGN…
GO:0018193	0.00136789	1.27291	187.779	225	1058	peptidyl-amino acid modification	CD24;UBA2;SAE1;ABI2;TRIM28;PRMT3;GNB2L1;PRMT5;TESK2;MCRS1;MAD2L2;MERTK;PPIH;CARM1;NCOA2;CTCF;RUVBL2;WDR5;PRDM5;CHEK1;KAT7;BAZ2A;MAP4K1;EGLN3;TADA1;CLK2;CREBBP;CSNK1G2;DPY19L3;ADRA2A;ADRA2B;METTL21A;ADRA2C;ADRBK1;SPRED1;DNMT1;DNMT3B;DPH2;DYRK1A;EEF2;TET3;EP300;EPHA4;EPHA7;EPHA8;EPHB4;ERBB2;ERBB3;EZH2;F10;FES;FGFR1;FGFR3;FGFR2;FGFR4;FKBP1B;MTF2;LMTK2;FKBP4;FKBP5;PAXIP1;KDM1A;SETD1B;METAP1;FLT1;PLCL…
GO:0007275	0.00139164	1.14553	806.667	873	4545	multicellular organismal development	CDH3;CD24;HDAC5;C17orf96;BCL2L11;CDH4;HCN4;GJC1;PTPRU;TSPAN2;FEM1B;TRIM28;ZNF256;SPRY1;RAMP2;CDKN1C;SPEG;ZNF267;LAMC3;HMG20A;GNB2L1;OLFM1;VAV3;MAD2L2;CDX4;TACC3;MERTK;UNC13B;CARM1;SEMA6C;SEMA6B;SEMA4B;CHERP;NEBL;SH2B2;CENPF;PDPN;RGS14;LEFTY1;B3GNT2;DLL3;ADCY1;POLQ;TCFL5;PLK4;NES;TOB2;WASF3;USP19;MMP24;PNPLA6;LECT1;WDR5;CIT;SOX21;ADAMTS7;KLK8;CHRM3;PHB2;GPRIN1;CKB;ZNF689;ADCYAP1R1;WFIKKN1;CLCN2;EX…
GO:0010827	0.00140567	2.10355	15.9736	28	90	regulation of glucose transport	NUP50;ARPP19;NUP35;NUP205;NUP210;NUP160;NUP188;NUP62;GPC3;GRB10;NUP43;INSR;NGFR;NUP54;NUP133;PRKCB;PRKCI;PRKCZ;NUP107;RARRES2;NUP37;NUP85;AAAS;NUP155;NUP93;C2CD5;FGF19;NUP153
GO:0031111	0.00143181	3.35755	5.50202	13	31	negative regulation of microtubule polymerization or depolymerization	FGF13;FKBP4;CKAP2;INPP5J;EML4;STMN1;MID1;TRIM54;MID1IP1;AURKA;TBCD;CCNB1;AURKB
GO:0015758	0.00145366	1.87494	22.8955	37	129	glucose transport	NUP50;ARPP19;NUP35;SLC2A14;SLC2A12;NUP205;NUP210;NUP160;NUP188;NUP62;SLC37A4;GPC3;GRB10;KLF15;SLC2A8;NUP43;INSR;NGFR;NUP54;NUP133;PRKCB;PRKCI;PRKCZ;NUP107;RARRES2;SLC2A1;SLC2A3;BRAF;NUP37;NUP85;AAAS;G6PC3;NUP155;NUP93;C2CD5;FGF19;NUP153
GO:0060606	0.00145952	2.1313	15.2637	27	86	tube closure	TRIM71;PRICKLE1;COBL;SCRIB;CECR2;LRP6;SEMA4C;SALL4;VANGL2;PTCH1;SHROOM3;SALL1;SFRP2;STIL;BMP4;TGIF1;KDM6A;ZIC2;FZD3;GRHL2;FUZ;ARID1A;TEAD2;KDM2B;ZIC5;KIF20B;CELSR1
GO:0006464	0.00149975	1.1643	559.786	618	3154	cellular protein modification process	CD24;HDAC5;PARP2;TOM1L1;UBA2;SAE1;PTPRU;UST;FEM1B;ABI2;TRIM28;CHST4;PRMT3;TRIM13;TRIB1;SPRY1;UBE4B;CDKN1C;SPEG;TRAIP;PAK4;B3GALT5;CDKN3;ABCA7;GNB2L1;PRMT5;TESK2;RBM14;LYPLA1;MCRS1;MAD2L2;MERTK;PPIH;CARM1;NCOA2;HYOU1;ARFGEF1;RGS14;LEFTY1;CTCF;B3GNT2;ADCY1;PLK4;KDM5B;ADCY2;RUVBL2;USP19;NPFFR2;RBPMS;PIM2;UBE2C;WDR5;PRDM5;CHEK1;CIT;KAT7;PTP4A3;ADAMTS7;BAZ2A;MAP4K1;CHEK2;CHML;EGLN3;CHRM3;ADCY8;LMTK3;E…
GO:0036211	0.00149975	1.1643	559.786	618	3154	protein modification process	CD24;HDAC5;PARP2;TOM1L1;UBA2;SAE1;PTPRU;UST;FEM1B;ABI2;TRIM28;CHST4;PRMT3;TRIM13;TRIB1;SPRY1;UBE4B;CDKN1C;SPEG;TRAIP;PAK4;B3GALT5;CDKN3;ABCA7;GNB2L1;PRMT5;TESK2;RBM14;LYPLA1;MCRS1;MAD2L2;MERTK;PPIH;CARM1;NCOA2;HYOU1;ARFGEF1;RGS14;LEFTY1;CTCF;B3GNT2;ADCY1;PLK4;KDM5B;ADCY2;RUVBL2;USP19;NPFFR2;RBPMS;PIM2;UBE2C;WDR5;PRDM5;CHEK1;CIT;KAT7;PTP4A3;ADAMTS7;BAZ2A;MAP4K1;CHEK2;CHML;EGLN3;CHRM3;ADCY8;LMTK3;E…
GO:0031109	0.00159764	2.23467	13.1338	24	74	microtubule polymerization or depolymerization	KIF2C;KIF18B;SKA1;SKA3;FES;FGF13;FKBP4;FBXO5;CKAP2;INPP5J;EML4;STMN1;ARL2;MID1;TRIM54;MID1IP1;SPAST;AURKA;TBCD;TERF1;KIF18A;PSRC1;CCNB1;AURKB
GO:0006244	0.00159826	9.28571	1.59736	6	9	pyrimidine nucleotide catabolic process	DUT;NT5C;NTHL1;NT5M;TDG;UNG
GO:0035278	0.00159826	9.28571	1.59736	6	9	negative regulation of translation involved in gene silencing by miRNA	TRIM71;AGO1;AGO2;TNRC6A;TNRC6C;RBM4
GO:0035561	0.00159826	9.28571	1.59736	6	9	regulation of chromatin binding	CTBP2;WAPAL;MEPCE;TDG;MED25;PYGO2
GO:0040033	0.00159826	9.28571	1.59736	6	9	negative regulation of translation, ncRNA-mediated	TRIM71;AGO1;AGO2;TNRC6A;TNRC6C;RBM4
GO:0045974	0.00159826	9.28571	1.59736	6	9	regulation of translation, ncRNA-mediated	TRIM71;AGO1;AGO2;TNRC6A;TNRC6C;RBM4
GO:0045930	0.00161148	1.61139	40.8214	59	230	negative regulation of mitotic cell cycle	TOM1L1;MAD2L2;CENPF;UBE2C;CHEK1;FOXN3;ZWINT;CHEK2;EZH2;FGFR3;FGFR2;SCRIB;GAS1;BRD7;MAD2L1;MRE11A;MSH2;MUC1;LCMT1;GTSE1;PLK1;NLE1;TIPIN;ZWILCH;RFWD3;RBM38;CHFR;PRKDC;PSMA2;RPS6;CLSPN;BLM;SETMAR;ANAPC1;STIL;BMP4;BMP7;SMARCA4;SOX4;BUB1;BUB1B;TERF1;TOP2A;TP53;TTK;UBE2D1;XRCC3;FZD3;TRRAP;GSG2;USP44;NAE1;CCNA2;CCNB1;TICRR;BUB3;KNTC1;CDK1;CDC20
GO:0048856	0.00168568	1.14048	846.068	912	4767	anatomical structure development	CDH3;CD24;HDAC5;C17orf96;BCL2L11;CDH4;HCN4;GJC1;PTPRU;TSPAN2;FEM1B;TRIM28;TRIM13;SPRY1;RAMP2;CDKN1C;SPEG;LAMC3;HMG20A;SCML2;GNB2L1;OLFM1;VAV3;MAD2L2;CDX4;TACC3;MERTK;UNC13B;CARM1;SEMA6C;SEMA6B;SEMA4B;CHERP;NEBL;DNPH1;SH2B2;CENPF;PDPN;RGS14;LEFTY1;IGF2BP3;IGF2BP2;B3GNT2;DLL3;ADCY1;POLQ;PLK4;STAG2;NES;TOB2;WASF3;USP19;MMP24;PNPLA6;LECT1;WDR5;CIT;SOX21;ADAMTS7;KLK8;DDX20;CHRM3;PHB2;CHRNB1;GPRIN1;CKB…
GO:0008645	0.00169083	1.85464	23.073	37	130	hexose transport	NUP50;ARPP19;NUP35;SLC2A14;SLC2A12;NUP205;NUP210;NUP160;NUP188;NUP62;SLC37A4;GPC3;GRB10;KLF15;SLC2A8;NUP43;INSR;NGFR;NUP54;NUP133;PRKCB;PRKCI;PRKCZ;NUP107;RARRES2;SLC2A1;SLC2A3;BRAF;NUP37;NUP85;AAAS;G6PC3;NUP155;NUP93;C2CD5;FGF19;NUP153
GO:0010644	0.00173369	3.486	4.96956	12	28	cell communication by electrical coupling	TRDN;DBN1;FKBP1B;GJA1;GJA5;ANK3;ATP1A1;ATP1A3;ATP1B1;ATP1B2;PKP2;CALM3
GO:0045005	0.00178792	4.6456	3.19472	9	18	DNA-dependent DNA replication maintenance of fidelity	ALYREF;MMS22L;TONSL;POLD1;TIPIN;BLM;SETMAR;WRN;ZRANB3
GO:0007420	0.00179699	1.3462	111.46	140	628	brain development	BCL2L11;TSPAN2;TACC3;NES;CKB;SEZ6;CTNNA2;CYP11A1;AARS;E2F1;EFNA2;CELSR2;EPHA7;AK4;EPOR;EZH2;FABP7;BPTF;FGF13;FGFR1;FGFR3;FGFR2;BTBD3;KDM1A;PHF8;MAPK8IP3;AGTPBP1;DICER1;SCRIB;SSBP3;NIPBL;ASPM;CNTNAP2;GART;GAS1;PHGDH;GBX2;FOXB1;SALL3;GLI3;GNAO1;WDR62;GRID2;HDAC2;HMX2;CCDC85C;APLP1;IGF1R;APP;RBPJ;SHROOM2;DRAXIN;FEZF1;HES3;STMN1;LRP6;ARRB2;MBP;MDK;MEN1;MYH10;ATIC;NDUFS3;NODAL;NOTCH1;NOTCH3;OTX2;PAFAH…
GO:1901575	0.00182323	1.21016	301.546	346	1699	organic substance catabolic process	GNPDA1;TOM1L1;LRPPRC;AASS;TRIM13;TRIB1;UBE4B;PRSS16;GNB2L1;LYPLA1;MAD2L2;RNASEH2A;DNPH1;CENPF;USP39;CTSC;USP19;PNPLA6;RNPS1;SLC27A2;UBE2C;CIT;LSM6;ADAMTS7;CHEK2;RPL35;ACOT7;EXOSC8;DIS3L;RFFL;EXOSC6;USP43;CPT1C;COMT;UBXN2B;CRMP1;PRICKLE1;FBXL14;VCAN;SLC25A10;ADRA2A;PNPLA5;CTSH;USP54;CYP26A1;DEDD2;ECI1;RNF168;DCP2;DFFB;DNA2;ABAT;DPYSL3;DUT;AHCY;PAOX;EIF4B;ENO1;ENO2;ENO3;EPHX2;FAAH;ALDH1B1;FAU;TYSND…
GO:0071459	0.00189198	6.50128	2.12981	7	12	protein localization to chromosome, centromeric region	CENPA;RCC2;CASC5;BUB1B;GSG2;AURKB;CDK1
GO:0009219	0.00191334	5.30821	2.66227	8	15	pyrimidine deoxyribonucleotide metabolic process	DUT;NT5C;NTHL1;NT5M;TDG;TYMS;UNG;TBPL1
GO:0045786	0.00193018	1.40136	83.2402	108	469	negative regulation of cell cycle	TOM1L1;CDKN1C;CDKN3;RBM14;MAD2L2;CENPF;KHDRBS1;CGREF1;STAG2;UBE2C;CHEK1;FOXN3;ZWINT;WDR6;CHEK2;EZH2;FGFR3;FGFR2;FOXM1;WAPAL;BRD4;SCRIB;GAS1;FBXO5;PRPF19;BRD7;HDAC1;HDAC2;IRF6;MAD2L1;MEN1;MIF;MLF1;MRE11A;MSH2;MUC1;TRIM37;NGFR;NPM1;PA2G4;GMNN;CRLF3;LCMT1;GTSE1;PLK1;NLE1;PPM1G;TIPIN;ZWILCH;RFWD3;RBM38;CHFR;PRKDC;MAP2K6;SUSD2;RPRM;PSMA2;BARD1;RAD1;RPS6;CLSPN;BLM;SETMAR;ANAPC1;STIL;BMP2;BMP4;BMP7;SMAR…
GO:0018210	0.00196054	2.19069	13.3113	24	75	peptidyl-threonine modification	CHEK1;ADRBK1;SPRED1;DYRK1A;LMTK2;GALNT3;NLK;PLK1;DDIT4;PHIP;PRKCB;PKN1;WNK3;BMP7;TGFBR1;VRK1;CAD;CALM3;AXIN1;GSG2;TNKS;CDK5R1;VPRBP;CDK1
GO:0035601	0.00196054	2.19069	13.3113	24	75	protein deacylation	HDAC5;RBM14;LYPLA1;PRDM5;BAZ2A;SPRED1;DYRK1A;EP300;RCOR1;SIRT1;NIPBL;PRKD2;SIN3A;HDAC1;HDAC2;PER1;PPT1;SMARCAD1;SALL1;SUDS3;TP53;HDAC3;MTA2;HDAC4
GO:0018107	0.0020138	2.23035	12.6014	23	71	peptidyl-threonine phosphorylation	CHEK1;ADRBK1;SPRED1;DYRK1A;LMTK2;NLK;PLK1;DDIT4;PHIP;PRKCB;PKN1;WNK3;BMP7;TGFBR1;VRK1;CAD;CALM3;AXIN1;GSG2;TNKS;CDK5R1;VPRBP;CDK1
GO:0042274	0.00201977	2.63568	8.34177	17	47	ribosomal small subunit biogenesis	EMG1;TBL3;LSM6;NOL11;NGDN;UTP20;RPSA;UTP18;HEATR1;PWP2;RPS6;RPS7;RPS8;RPS14;RPS16;RPS17;NOC4L
GO:1901990	0.0020859	1.60313	39.579	57	223	regulation of mitotic cell cycle phase transition	MAD2L2;CENPF;PDPN;UBE2C;CHEK1;LSM11;E2F1;EZH2;BRD4;SIN3A;FBXO5;BRD7;APEX1;APP;MAD2L1;MUC1;PBX1;LCMT1;GTSE1;PLK1;RFWD3;RBM38;PKIA;PRKDC;RCC2;MEPCE;PSMA2;PTPN6;CLSPN;ANAPC1;STIL;SMARCA4;SOX4;TCF3;BUB1;BUB1B;TERF1;TP53;TTK;UBE2D1;XRCC3;RNASEH2B;DBF4B;CDC7;CDC45;GSG2;USP44;NAE1;CCNA2;CCNB1;TICRR;BUB3;ESPL1;DLGAP5;CDC6;CDC20;KIF14
GO:0060284	0.00208784	1.32596	120.867	150	681	regulation of cell development	HDAC5;CDH4;HMG20A;OLFM1;MAD2L2;RGS14;DLL3;CIT;KLK8;SEZ6;UNC5D;ADRA2B;ADRA2C;DBN1;DNMT3B;DPYSL3;ECT2;EDNRB;ELAVL1;EPHA4;EZH2;FES;FGF13;FGFR1;FGFR3;FKBP1B;FKBP4;RUFY3;SPEN;CNOT1;TNIK;RAP1GAP2;MAPK8IP3;COBL;KIF13B;DICER1;HEY2;LPAR3;ASPM;NSMF;SIPA1L1;GCNT2;INPP5J;PRPF19;GLI3;FUOM;CRB2;GRID2;PACSIN1;HDAC2;SOX8;HPN;APOA1;APP;DRAXIN;KIT;FEZF1;HES3;ARHGAP4;LIMK1;IGLON5;LRP6;SMAD4;MBP;MYCN;NAP1L2;NEFL;NGF…
GO:0044267	0.00211787	1.14208	750.937	813	4231	cellular protein metabolic process	CD24;HDAC5;BCL2L11;PARP2;TOM1L1;UBA2;SAE1;PTPRU;UST;FEM1B;LRPPRC;TRAP1;ABI2;TRIM28;CHST4;PRMT3;TRIM13;TRIB1;TIMM17B;SPRY1;UBE4B;CDKN1C;SPEG;TRAIP;PAK4;B3GALT5;CDKN3;ABCA7;TUBB4A;GNB2L1;WFDC2;PRMT5;TESK2;RBM14;LYPLA1;MCRS1;TOMM40;MAD2L2;MERTK;PPIH;TIMM44;CLGN;CARM1;NCOA2;HYOU1;ARFGEF1;CCT4;CCT2;CENPF;RGS14;LEFTY1;IGF2BP1;IGF2BP3;IGF2BP2;SPINT2;KHDRBS1;CTCF;B3GNT2;ADCY1;USP39;PTGES3;PLK4;CTSC;KDM5B…
GO:0007019	0.00225302	2.95854	6.38944	14	36	microtubule depolymerization	KIF2C;KIF18B;FGF13;CKAP2;EML4;STMN1;MID1;TRIM54;MID1IP1;SPAST;AURKA;KIF18A;CCNB1;AURKB
GO:0009262	0.00225302	2.95854	6.38944	14	36	deoxyribonucleotide metabolic process	DUT;SAMHD1;NT5C;NUDT1;MUTYH;NTHL1;NUDT15;NT5M;RRM1;RRM2;TDG;TYMS;UNG;TBPL1
GO:0015749	0.00226752	1.81533	23.4279	37	132	monosaccharide transport	NUP50;ARPP19;NUP35;SLC2A14;SLC2A12;NUP205;NUP210;NUP160;NUP188;NUP62;SLC37A4;GPC3;GRB10;KLF15;SLC2A8;NUP43;INSR;NGFR;NUP54;NUP133;PRKCB;PRKCI;PRKCZ;NUP107;RARRES2;SLC2A1;SLC2A3;BRAF;NUP37;NUP85;AAAS;G6PC3;NUP155;NUP93;C2CD5;FGF19;NUP153
GO:0045931	0.00229368	1.91129	19.5233	32	110	positive regulation of mitotic cell cycle	UBE2C;LSM11;USP22;BRD4;SIN3A;APEX1;BIRC5;IGF1R;APP;INSR;MAD2L1;ASNS;PBX1;NUSAP1;PDGFB;PLK1;PHIP;RCC2;MEPCE;AURKA;TERF1;XRCC3;NANOG;DBF4B;CDC7;CDC45;CCNB1;USP2;ESPL1;DLGAP5;CDK1;CDC6
GO:0098732	0.0023914	2.1484	13.4888	24	76	macromolecule deacylation	HDAC5;RBM14;LYPLA1;PRDM5;BAZ2A;SPRED1;DYRK1A;EP300;RCOR1;SIRT1;NIPBL;PRKD2;SIN3A;HDAC1;HDAC2;PER1;PPT1;SMARCAD1;SALL1;SUDS3;TP53;HDAC3;MTA2;HDAC4
GO:0035194	0.00242425	2.78982	7.09938	15	40	posttranscriptional gene silencing by RNA	TRIM71;CNOT1;DICER1;AGO1;AGO2;TNRC6A;LIN28B;SRRT;DGCR8;POU5F1;XPO5;TNRC6C;RBM4;TARBP2;TERT
GO:0048103	0.00246508	3.8718	3.90466	10	22	somatic stem cell division	FGF13;FGFR1;FGFR2;ASPM;KIT;LRP6;NOTCH1;VANGL2;ZFP36L2;FZD7
GO:0086064	0.00246508	3.8718	3.90466	10	22	cell communication by electrical coupling involved in cardiac conduction	TRDN;FKBP1B;GJA1;GJA5;ATP1A1;ATP1A3;ATP1B1;ATP1B2;PKP2;CALM3
GO:0001825	0.00248496	3.28069	5.14705	12	29	blastocyst formation	FOXD3;NODAL;CNOT3;NLE1;WDR74;CCNB1IP1;PRDM14;SP3;SRF;ZP3;TET1;CDH1
GO:0043928	0.00248496	3.28069	5.14705	12	29	exonucleolytic nuclear-transcribed mRNA catabolic process involved in deadenylation-dependent decay	LSM6;EXOSC8;EXOSC6;DCP2;EXOSC7;EXOSC2;LSM5;LSM4;DCPS;LSM7;EXOSC9;EXOSC5
GO:0045739	0.00248496	3.28069	5.14705	12	29	positive regulation of DNA repair	TRIM28;RNF168;EYA3;FOXM1;SIRT1;H2AFX;APEX1;MGMT;PRKCG;SETMAR;BRCA1;RNF8
GO:0033209	0.00254355	2.6573	7.80931	16	44	tumor necrosis factor-mediated signaling pathway	TRAIP;RFFL;ZNF675;HIPK1;F2RL1;PYDC1;PYCARD;GSTP1;APOA1;KRT8;KRT18;PTPN2;SYK;TRAF2;TNFSF11;TNFRSF18
GO:0051128	0.0025664	1.18799	352.307	398	1985	regulation of cellular component organization	BCL2L11;CDH4;TOM1L1;SAE1;LRPPRC;ABI2;RASGRP2;CCL26;ABCA7;GNB2L1;PRMT5;RBM14;LYPLA1;OLFM1;MAD2L2;MERTK;UNC13B;ARFGEF1;DNPH1;SPAG5;CENPF;PDPN;CTCF;CGREF1;PLK4;NES;IQGAP2;WASF3;RUVBL2;TMSB15A;RCC1;UBE2C;CHEK1;CIT;WDHD1;ADAMTS7;KLK8;CDCA5;ADD2;FGD4;SEZ6;CNN2;ARHGEF19;CSNK1G2;CTNNA2;DPPA2;FGD5;CYBA;DAZL;DBN1;COCH;DNMT1;DNMT3B;DPYSL3;E2F1;ECT2;SCAMP5;CENPV;ENO1;EPHA4;ERBB2;EXTL3;EZH2;F2RL1;FANCF;SKA1;S…
GO:0007417	0.00257335	1.28543	148.732	180	838	central nervous system development	BCL2L11;TSPAN2;LAMC3;TACC3;NES;WASF3;CKB;SEZ6;COL2A1;ADORA2A;UNC5D;HAPLN3;VCAN;CTNNA2;CYP11A1;CYP26A1;AARS;E2F1;EFNA2;CELSR2;EPHA4;EPHA7;AK4;EPOR;ERBB2;EZH2;FABP7;BPTF;FGF13;FGFR1;FGFR3;FGFR2;BTBD3;KDM1A;PHF8;MAPK8IP3;AGTPBP1;DICER1;SCRIB;SSBP3;NIPBL;ASPM;CNTNAP2;GART;GAS1;PHGDH;GBX2;FOXB1;SALL3;PRPF19;GLI3;GNAO1;WDR62;GRID2;TAGLN3;GSTP1;HDAC2;SOX8;HMX2;CCDC85C;APLP1;IGF1R;APP;RBPJ;SHROOM2;JARID2…
GO:0006997	0.00258448	1.83251	22.0081	35	124	nucleus organization	NUP50;NUP35;UBXN2B;NUP205;SYNE2;NUP210;NUP160;NUP188;LEMD3;NUP62;AHCTF1;HMGB2;NUP43;NUP54;PLK1;NUP133;PRKCB;KDM3A;NUP107;PVRL2;VRK1;NUP37;NUP85;REEP4;AAAS;POLR1B;CCNB1;PYGO2;CCNB2;NOLC1;TBPL1;NUP155;NUP93;CDK1;NUP153
GO:0045216	0.00260928	1.60522	37.4492	54	211	cell-cell junction organization	CDH3;CDH4;OCLN;GJC1;INADL;RAMP2;TESK2;PKP3;CLDN19;CXADR;MARVELD2;DSG2;ECT2;PVRL3;GJA1;GJA4;GJA5;GPM6B;RHOD;SHROOM2;JUP;KDR;LAMA5;ARL2;MLLT4;F11R;PARD6A;PKP2;WNT4;PRKCI;RCC2;NLGN4X;CGN;CAMSAP3;EPB41L5;PVRL1;PVRL2;CDH24;SRC;SRF;TBCD;TEK;THY1;TRIP6;UGT8;FZD5;GRHL2;PARD6G;PKP4;ACTN3;MARVELD3;CRB3;CD9;CDH1
GO:0002200	0.00263857	2.32628	10.6491	20	60	somatic diversification of immune receptors	POLQ;EXOSC6;RNF168;PAXIP1;POLM;MSH6;HMGB1;HMGB2;HSPD1;MSH2;PRKDC;TCF3;TCF7;UNG;WHSC1;XRCC4;RNF8;EXO1;IL27RA;VPRBP
GO:0051488	0.00268132	11.604	1.24239	5	7	activation of anaphase-promoting complex activity	UBE2C;UBE2S;PLK1;CDC14B;CDC20
GO:0031057	0.00280351	3.02134	5.85699	13	33	negative regulation of histone modification	DNMT1;DNMT3B;MTF2;KDM1A;SIRT1;SIN3A;JARID2;UBR5;BCOR;OTUB1;KDM3A;SET;BRCA1
GO:0050684	0.00287232	1.97547	16.6835	28	94	regulation of mRNA processing	SF3A1;RNPS1;U2AF2;SRSF12;RBFOX3;DYRK1A;CNOT1;DAZAP1;AGO2;RBMX;PRPF19;RBM15B;HMX2;MAGOH;ZFP64;PTBP1;TNRC6C;BARD1;RBM4;SRSF1;SRSF7;TRA2B;SNRNP70;C1QBP;PABPN1;CCNB1;CCNT1;PTBP3
GO:0035195	0.00304045	2.8297	6.56692	14	37	gene silencing by miRNA	TRIM71;CNOT1;DICER1;AGO1;AGO2;TNRC6A;LIN28B;SRRT;DGCR8;POU5F1;XPO5;TNRC6C;RBM4;TARBP2
GO:0002009	0.00318065	1.38062	81.8203	105	461	morphogenesis of an epithelium	FEM1B;TRIM28;SPRY1;PHB2;TRIM71;PRICKLE1;CTSH;IRX2;SYNE4;ADAMTS16;DLG3;ETV4;FGFR1;FGFR3;FGFR2;FLT1;COBL;DICER1;SCRIB;IPMK;PRKD2;KLHL3;GBX2;GJA1;GPC3;GLI3;CECR2;LAMA1;SOX8;FREM2;IGF1R;RBPJ;JAG2;KDR;KRAS;LAMA5;LRP6;SMAD4;MATK;NRARP;MYCN;NGFR;NODAL;NOTCH1;PAK1;PBX1;PDGFB;PODXL;WNT4;POU2F1;MKS1;SEMA4C;RASIP1;PRKX;CTNNBIP1;SALL4;VANGL2;PTCH1;MIB1;SHROOM3;EPB41L5;OVOL2;RET;ROBO1;RXRA;SALL1;SFRP2;RBM15;S…
GO:0016441	0.00320467	2.68232	7.27686	15	41	posttranscriptional gene silencing	TRIM71;CNOT1;DICER1;AGO1;AGO2;TNRC6A;LIN28B;SRRT;DGCR8;POU5F1;XPO5;TNRC6C;RBM4;TARBP2;TERT
GO:0006334	0.00321519	1.75346	24.6703	38	139	nucleosome assembly	CHAF1A;CENPA;OIP5;ITGB3BP;CABIN1;CENPI;H1F0;H2AFX;H3F3B;HMGB2;CENPW;MCM2;NAP1L1;NAP1L2;NAP1L3;NASP;NPM1;MIS18A;CENPQ;MIS18BP1;HJURP;H2AFY2;ASF1B;CENPN;CASC5;RBBP4;CENPK;SET;CENPH;HIRA;CENPM;CENPO;IPO4;CHAF1B;SMARCA5;RUVBL1;H1FX;SART3
GO:0000738	0.00323486	4.64434	2.83975	8	16	DNA catabolic process, exonucleolytic	FEN1;XRN2;APEX1;POLD1;RAD1;EXO1;MGME1;DCLRE1A
GO:0051321	0.00326308	1.63418	32.8346	48	185	meiotic cell cycle	SMC4;SMC2;STAG2;TDRKH;PIM2;KLHDC3;CKS2;M1AP;ZFP42;SGOL2;SGOL1;DAZL;FANCA;FANCD2;RAD54B;ASPM;FBXO5;GPR3;MSH6;SLC2A8;H2AFX;HSPA2;LFNG;MKI67;MRE11A;MSH2;NEK2;DUSP13;PLK1;WNT4;CCNB1IP1;RAD1;RAD21;RAD51;RPA1;CHTF18;AURKA;AURKC;TOP2A;XRCC2;SUV39H2;MND1;SMC3;EXO1;BUB3;TRIP13;ESPL1;CDC20
GO:0031060	0.00330654	2.56548	7.9868	16	45	regulation of histone methylation	CTCF;DPPA2;DNMT1;DNMT3B;MTF2;PAXIP1;KDM1A;SIRT1;JARID2;MEN1;MYB;BCOR;KDM3A;BRCA1;PYGO2;PAXBP1
GO:2001252	0.00334089	2.04155	14.5537	25	82	positive regulation of chromosome organization	RUVBL2;DNMT1;DNMT3B;MTF2;PAXIP1;SIRT1;NIPBL;PRKD2;SIN3A;BRD7;JARID2;MEN1;MUC1;MYB;NAP1L2;PLK1;BRCA1;TP53;TNKS2;TNKS;CCNB1;PAXBP1;ESPL1;SART3;DLGAP5
GO:0000245	0.00335632	2.47058	8.69674	17	49	spliceosomal complex assembly	SF3A1;USP39;SF3A3;PSIP1;SRSF12;SNRNP200;PRPF19;LUC7L;PTBP2;SRSF1;SNRPC;SNRPD1;SNRPE;SNRPG;GCFC2;SF3A2;GEMIN2
GO:0006188	0.00339574	6.96377	1.77484	6	10	IMP biosynthetic process	PAICS;ADSL;GART;ATIC;PFAS;PPAT
GO:0009113	0.00339574	6.96377	1.77484	6	10	purine nucleobase biosynthetic process	PAICS;GART;APRT;CECR1;PPAT;GMPS
GO:0034501	0.00339574	6.96377	1.77484	6	10	protein localization to kinetochore	RCC2;CASC5;BUB1B;GSG2;AURKB;CDK1
GO:0034969	0.00339574	6.96377	1.77484	6	10	histone arginine methylation	PRMT3;PRMT5;CARM1;PRMT1;PRMT6;PRDM14
GO:0060896	0.00339574	6.96377	1.77484	6	10	neural plate pattern specification	CELSR2;SSBP3;PTCH1;BMPR1A;FUZ;AXIN1
GO:0051054	0.00344602	1.79197	22.363	35	126	positive regulation of DNA metabolic process	TRIM28;RNF168;DNA2;EYA3;FGFR4;PAXIP1;FOXM1;SIRT1;PRKD2;H2AFX;APEX1;IGF1R;INSR;ARRB2;MGMT;PCNA;PDGFB;WRAP53;PRKCG;RAD51;SETMAR;ACD;BMP4;SRC;BRCA1;TOP2A;WHSC1;E2F8;GRHL2;DBF4B;TNKS2;CDC7;TNKS;RNF8;CDK1
GO:0035295	0.00347021	1.32889	105.248	131	593	tube development	CD24;BCL2L11;SPRY1;PDPN;PHB2;TRIM71;PRICKLE1;CTSH;DPPA2;IRX2;DACT2;ADAMTS16;EDA;EDNRB;EP300;ETV4;FGFR1;FGFR3;FGFR2;FGFR4;MAPK8IP3;FLT1;COBL;DICER1;SCRIB;SSBP3;FKBP8;IPMK;NIPBL;PRKD2;GAS1;PHGDH;KLHL3;GBX2;GJA1;GJA5;FOXB1;GPC3;GLI3;CECR2;LAMA1;SOX8;RBPJ;KDR;KIT;ARG2;KRAS;HES3;LAMA5;LRP6;EPCAM;SMAD4;NRARP;MYB;MYCN;NODAL;NOTCH1;PAK1;PBX1;PODXL;WNT4;MKS1;SEMA4C;RASIP1;DPPA4;CHD7;PRKX;C1GALT1;CTNNBIP1;…
GO:0016311	0.00355705	1.40619	70.6388	92	398	dephosphorylation	PTPRU;CDKN3;PTP4A3;PNKP;LMTK3;NT5C3B;TMEM132D;DUSP15;PPM1N;PPM1L;CDCA2;SPRED1;DLG3;DUSP9;PGAM5;EPHX2;EYA3;NT5DC1;PPP1R35;FKBP1B;RRP1B;PHLPP1;ALPL;NSMF;INPP5J;PCDH11X;PGP;NT5C;HPN;PPM1J;IMPA2;INPP5B;LCK;MYO1D;ATP1A1;DUSP13;CTDSPL2;PFKFB2;PFKFB4;PGAM1;PGAM2;DUSP23;PPM1B;PPM1G;SSH3;PPP1CC;CEP192;RPRD1A;PPP2R4;PPP2R5A;PPP2R5D;PPP6R3;SMEK1;NT5M;PDXP;CASC5;PPM1H;CAMSAP3;PTPN2;PPP4R4;PTPN6;PTPRD;PTPRF;P…
GO:0009798	0.00358994	1.96406	16.1511	27	91	axis specification	COBL;HEY2;GPC3;LRP6;SMAD4;NRARP;NODAL;NOTCH1;OTX2;BCOR;PTCH1;EPB41L5;RNF2;STIL;SIX3;BMP4;BMPR1A;SRF;AURKA;TDGF1;KDM6A;FZD5;AXIN1;AXIN2;TCF7L1;CER1;GDF3
GO:1902475	0.00367474	3.57371	4.08214	10	23	L-alpha-amino acid transmembrane transport	SLC25A13;SLC25A15;SLC15A4;SLC43A2;SLC7A8;SLC1A1;SLC1A6;SLC7A2;SLC7A5;SLC7A3
GO:0048762	0.00382368	1.69123	27.3326	41	154	mesenchymal cell differentiation	TRIM28;OLFM1;MAD2L2;AMER1;CYP26A1;EDNRB;EZH2;FGFR1;FGFR2;DICER1;HEY2;GBX2;GCNT2;CRB2;SOX8;HNRNPAB;HPN;RBPJ;LAMA5;LRP6;SMAD4;NFATC1;NOTCH1;NRTN;WNT4;EPB41L5;OVOL2;RET;SEMA3F;SFRP2;BMP2;BMP4;BMP7;BMPR1A;SMO;SOX10;SOX11;TGFBR1;FUZ;AXIN2;FGF19
GO:0000387	0.00403949	2.71159	6.74441	14	38	spliceosomal snRNP assembly	PRMT5;DDX20;SRSF12;PRPF19;GEMIN4;SNRPB;SNRPC;SNRPD1;SNRPE;SNRPF;SNRPG;GEMIN2;TGS1;SART3
GO:0061337	0.00415068	2.26602	10.2941	19	58	cardiac conduction	HCN4;GJC1;TRDN;CXADR;DSC2;DSG2;FKBP1B;GJA1;GJA5;JUP;KCNH2;ATP1A1;ATP1A3;ATP1B1;ATP1B2;PKP2;YWHAE;CALM3;NUP155
GO:0048812	0.00416674	1.30526	115.72	142	652	neuron projection morphogenesis	CD24;CDH4;VAV3;SEMA6C;B3GNT2;ADCY1;CIT;KLK8;COL2A1;COL9A1;COL9A2;COL9A3;UNC5D;CRMP1;CTNNA2;DLG3;DPYSL3;EFNA2;EFNA3;EFNA4;EFNB3;CELSR2;EPHA4;EPHA7;EPHA8;EPHB4;EPHB6;ERBB2;ETV1;ETV4;UNC5B;FES;FGF13;FGFR1;FGFR3;FGFR2;RUFY3;BTBD3;TNIK;MAPK8IP3;COBL;KIF13B;DICER1;LPAR3;KIF4A;NSMF;SIPA1L1;GAS1;GBX2;GJA1;FOXB1;RND1;GLI3;LAMA1;ANK3;GIT1;PACSIN1;HSP90AB1;IGF1R;APP;KAL1;DRAXIN;AGRN;KCNQ2;KIF5A;KRAS;FEZF1;L…
GO:0051568	0.00417998	2.58279	7.45435	15	42	histone H3-K4 methylation	WDR5;DNMT1;DNMT3B;TET3;PAXIP1;KDM1A;SETD1B;MYB;BCOR;SETMAR;BRCA1;KDM6A;DPY30;PYGO2;SETD1A
GO:0014031	0.00418575	1.71915	25.0253	38	141	mesenchymal cell development	TRIM28;OLFM1;MAD2L2;CYP26A1;EDNRB;EZH2;FGFR2;DICER1;HEY2;GBX2;GCNT2;CRB2;SOX8;HNRNPAB;HPN;RBPJ;LAMA5;LRP6;SMAD4;NFATC1;NOTCH1;NRTN;WNT4;EPB41L5;OVOL2;RET;SEMA3F;SFRP2;BMP2;BMP7;BMPR1A;SMO;SOX10;SOX11;TGFBR1;FUZ;AXIN2;FGF19
GO:0003002	0.00421921	1.42847	61.4096	81	346	regionalization	SPRY1;CDX4;DLL3;CRKL;IRX2;CYP26A1;CELSR2;EP300;HIPK1;BPTF;SP8;FGFR1;FGFR2;FGFR4;MTF2;CHSY1;ARC;COBL;HEY2;SSBP3;FKBP8;GAS1;GBX2;FOXB1;GPC3;GLI3;CRB2;RBPJ;FEZF1;HES3;LFNG;LRP6;SMAD4;NRARP;NODAL;NOTCH1;OTX2;PBX1;PBX3;CDON;PRKDC;CTNNBIP1;VANGL2;PTCH1;MIB1;EPB41L5;OVOL2;RNF2;SEMA3F;SFRP2;SIX3;BMP2;ACD;BMP4;BMPR1A;SMO;SRF;AURKA;TCF15;TDGF1;TGFBR1;TGIF1;TP53;KDM6A;XRCC2;ZIC3;PCGF2;FZD5;IRX3;IRX1;PALB2;F…
GO:0000018	0.00422275	2.32536	9.58416	18	54	regulation of DNA recombination	ALYREF;RAD51AP1;POLQ;CHEK1;PAXIP1;MSH6;KPNA2;LIG3;MRE11A;MSH2;PARPBP;FIGN;SMARCAD1;RAD51;BLM;WHSC1;ZRANB3;IL27RA
GO:0002562	0.00422275	2.32536	9.58416	18	54	somatic diversification of immune receptors via germline recombination within a single locus	EXOSC6;RNF168;PAXIP1;MSH6;HMGB1;HMGB2;HSPD1;MSH2;PRKDC;TCF3;TCF7;UNG;WHSC1;XRCC4;RNF8;EXO1;IL27RA;VPRBP
GO:0016444	0.00422275	2.32536	9.58416	18	54	somatic cell DNA recombination	EXOSC6;RNF168;PAXIP1;MSH6;HMGB1;HMGB2;HSPD1;MSH2;PRKDC;TCF3;TCF7;UNG;WHSC1;XRCC4;RNF8;EXO1;IL27RA;VPRBP
GO:0007221	0.00425057	18.5614	0.887422	4	5	positive regulation of transcription of Notch receptor target	RBPJ;NOTCH1;RBM15;MAML1
GO:0007386	0.00425057	18.5614	0.887422	4	5	compartment pattern specification	DLL3;LFNG;NOTCH1;PBX3
GO:0048319	0.00425057	18.5614	0.887422	4	5	axial mesoderm morphogenesis	NODAL;EPB41L5;AXIN1;TCF7L1
GO:0060717	0.00425057	18.5614	0.887422	4	5	chorion development	PAXIP1;MAP3K4;FZD5;E2F8
GO:0070535	0.00425057	18.5614	0.887422	4	5	histone H2A K63-linked ubiquitination	RNF168;UBR5;OTUB1;RNF8
GO:1903867	0.00425057	18.5614	0.887422	4	5	extraembryonic membrane development	PAXIP1;MAP3K4;FZD5;E2F8
GO:0050794	0.00432181	1.11795	1759.94	1823	9916	regulation of cellular process	CDH3;CD24;HDAC5;BCL2L11;CDH4;HCN4;ZNF587B;SAP25;PARP2;TOM1L1;HMGXB4;SH2D3A;ZNF865;GJC1;SAE1;PTPRU;FEM1B;ARL4A;LRPPRC;TRAP1;G3BP1;ABI2;CEBPZ;TRIM28;ZNF256;ALYREF;PRMT3;TRIM13;INADL;TRIB1;RCAN2;RASGRP2;SPRY1;CNKSR1;RAMP2;UBE4B;CDKN1C;SPEG;SF3A1;TRAIP;PAK4;ZNF267;CDKN3;CCL26;TRDN;ABCA7;HMG20A;SCML2;GNB2L1;CDS1;WFDC2;PRMT5;RBM14;LYPLA1;IFI30;OLFM1;MCRS1;VAV3;MAD2L2;CDX4;TACC3;MERTK;PPIH;UNC13B;CARM1;…
GO:0045787	0.00448397	1.46594	52.0029	70	293	positive regulation of cell cycle	BCL2L11;PLK4;USP19;UBE2C;CIT;LSM11;DAZL;ECT2;CENPV;FGFR1;FGFR2;USP22;BRD4;SIN3A;HCFC1;APEX1;HSPA2;BIRC5;IGF1R;APP;INSR;LRP6;MAD2L1;ASNS;MUC1;PBX1;NUSAP1;CRLF3;GTSE1;PDGFB;PIM1;PLK1;WNT4;PHIP;RBM38;RCC2;MEPCE;PSMA2;RPS15A;STIL;SOX4;SPAST;SRC;BRCA1;AURKA;AURKC;TCF3;TERF1;TP53;XRCC3;ZNF16;E2F8;NANOG;DBF4B;MED25;CDC7;CDC45;RHNO1;PSRC1;PKP4;CDK5R1;CCNB1;USP2;AURKB;KIF23;ESPL1;DLGAP5;CDK1;CDC6;KIF14
GO:1901799	0.0045949	2.08895	12.6014	22	71	negative regulation of proteasomal protein catabolic process	MAD2L2;CENPF;UBE2C;FBXO5;SENP1;HSP90AB1;MAD2L1;LCMT1;PLK1;PRKCG;ANAPC1;STIL;BUB1;BUB1B;TERF1;TTK;UBE2D1;XRCC3;USP44;CCNB1;BUB3;CDC20
GO:0000725	0.00474251	1.97205	14.9087	25	84	recombinational repair	RAD51AP1;POLQ;CHEK1;MMS22L;RAD54B;H2AFX;APEX1;LIG1;MRE11A;TONSL;PARPBP;FIGN;PRKDC;RAD51;RPA1;RPA3;BLM;BRCA1;XRCC2;XRCC3;PALB2;CDC7;CDC45;RHNO1;MCM8
GO:0055123	0.00475788	1.70249	25.2028	38	142	digestive system development	CDKN1C;EDNRB;FGFR3;FGFR2;COBL;DICER1;NIPBL;GLI3;IGF1R;INSR;KIT;MYB;NODAL;NOTCH1;C1GALT1;VANGL2;EPB41L5;CHD8;OVOL2;RARRES2;RET;SAV1;SALL1;SFRP2;BMP4;SMO;SOX10;SOX11;TCF7;TCF7L2;TK1;TYMS;ZIC3;CCKBR;CCNB1;PKDCC;ACVR2B;CDH1
GO:0000291	0.00477527	2.93492	5.50202	12	31	nuclear-transcribed mRNA catabolic process, exonucleolytic	LSM6;EXOSC8;EXOSC6;DCP2;EXOSC7;EXOSC2;LSM5;LSM4;DCPS;LSM7;EXOSC9;EXOSC5
GO:0009394	0.00477527	2.93492	5.50202	12	31	2'-deoxyribonucleotide metabolic process	DUT;SAMHD1;NT5C;NUDT1;MUTYH;NTHL1;NUDT15;NT5M;TDG;TYMS;UNG;TBPL1
GO:0016572	0.00477527	2.93492	5.50202	12	31	histone phosphorylation	CHEK1;PIM3;PRKCB;PKN1;AURKA;AURKC;VRK1;GSG2;CCNB1;AURKB;VPRBP;CDK1
GO:0032435	0.00478565	2.12378	11.8915	21	67	negative regulation of proteasomal ubiquitin-dependent protein catabolic process	MAD2L2;CENPF;UBE2C;FBXO5;SENP1;HSP90AB1;MAD2L1;LCMT1;PLK1;ANAPC1;STIL;BUB1;BUB1B;TERF1;TTK;UBE2D1;XRCC3;USP44;CCNB1;BUB3;CDC20
GO:0031056	0.0048111	1.83798	18.8133	30	106	regulation of histone modification	CTCF;RUVBL2;CHEK1;DPPA2;DNMT1;DNMT3B;MTF2;PAXIP1;KDM1A;SIRT1;NIPBL;PRKD2;SIN3A;BRD7;JARID2;MEN1;MUC1;MYB;NAP1L2;UBR5;BCOR;OTUB1;KDM3A;SET;BRCA1;TP53;CCNB1;PYGO2;PAXBP1;SART3
GO:0051170	0.00495514	1.51274	42.7737	59	241	nuclear import	TRIM28;TACC3;CHERP;RBPMS;PARP1;PRICKLE1;ECT2;EDA;NUP205;SIRT1;TNPO3;POLA2;GLI3;HNRNPA1;HSP90AB1;JUP;KPNA2;IPO5;SMAD4;NFKBIE;TONSL;NODAL;PRDX1;IPO11;UBR5;PDE2A;NCKIPSD;NOP58;POU5F1;PPM1B;PHIP;PKIA;IPO9;RAN;SFRP2;SIX3;BMP4;BMP7;BMPR1A;SMO;SYK;TCF7L2;TEK;TGFBR1;TP53;TRIP6;AXIN1;AXIN2;FZD7;CBLB;HDAC3;NUP155;TGS1;NUP93;CEP57;CDK1;G3BP2;NUP153;CDH1
GO:0017145	0.00509399	2.74627	6.21195	13	35	stem cell division	FGF13;FGFR1;FGFR2;ASPM;KIT;LRP6;NAP1L2;NOTCH1;VANGL2;SFRP2;ZFP36L2;NANOG;FZD7
GO:0042219	0.005168	4.12799	3.01724	8	17	cellular modified amino acid catabolic process	AHCY;GGT1;GOT2;PRODH;PCYOX1L;ALDH4A1;CBS;CCBL1
GO:0043984	0.005168	4.12799	3.01724	8	17	histone H4-K16 acetylation	MCRS1;WDR5;SIRT1;HCFC1;PHF20;MSL2;BRCA1;KAT8
GO:0070933	0.005168	4.12799	3.01724	8	17	histone H4 deacetylation	HDAC5;BAZ2A;RCOR1;HDAC1;HDAC2;SMARCAD1;HDAC3;HDAC4
GO:2000036	0.005168	4.12799	3.01724	8	17	regulation of stem cell maintenance	ELAVL1;CNOT1;NODAL;CNOT3;SAV1;BMP7;SMO;TCF7L1
GO:0050768	0.00524998	1.57579	34.432	49	194	negative regulation of neurogenesis	HMG20A;OLFM1;DLL3;CIT;KLK8;SEZ6;DPYSL3;EDNRB;EPHA4;FGF13;FGFR3;FKBP4;RUFY3;RAP1GAP2;DICER1;ASPM;INPP5J;PRPF19;GLI3;FUOM;HDAC2;SOX8;APP;DRAXIN;ARHGAP4;MBP;MYCN;NGFR;NOTCH1;NOTCH3;PBX1;BCL11A;GPR173;MIB1;PTPRG;SEMA3F;SIX3;RTN4R;BMP7;BMPR1A;SORL1;SOX3;SOX11;THY1;TP53;IRX3;ITM2C;LINGO1;CDK5R1
GO:0006144	0.0052892	2.60293	6.92189	14	39	purine nucleobase metabolic process	PAICS;ADSSL1;ADSL;ADSS;GART;NT5C;APRT;IMPDH2;ATIC;GMPR2;CECR1;PFAS;PPAT;GMPS
GO:0006278	0.00531004	3.3182	4.25963	10	24	RNA-dependent DNA replication	PTGES3;DKC1;MRE11A;PINX1;ACD;TERF1;TERT;PIF1;TNKS2;TNKS
GO:0007219	0.00531904	1.62944	29.4624	43	166	Notch signaling pathway	HDAC5;DLL3;CREBBP;E2F1;E2F3;EP300;SPEN;ZNF423;HEY2;AGO1;AGO2;TNRC6A;GMDS;EPN1;HDAC1;APP;RBPJ;JAG2;KIT;LFNG;ARRB2;MDK;MFNG;NRARP;NOTCH1;NOTCH3;EGFL7;NLE1;WDR12;MIB1;TNRC6C;OVOL2;RBM15;BMP2;BMP7;TLE1;TLE3;TP53;DLK1;HDAC3;CCNC;MAML1;RBX1
GO:0065007	0.00533038	1.11882	1918.61	1978	10810	biological regulation	CDH3;CD24;HDAC5;BCL2L11;CDH4;HCN4;ZNF587B;SAP25;PARP2;TOM1L1;HMGXB4;SH2D3A;ZNF865;GJC1;AP1M2;UBA2;SAE1;PTPRU;FEM1B;ARL4A;LRPPRC;TRAP1;G3BP1;ABI2;CEBPZ;TRIM28;ZNF256;ALYREF;PRMT3;TRIM13;INADL;TRIB1;STX6;RCAN2;RASGRP2;SPRY1;CNKSR1;RAMP2;UBE4B;CDKN1C;SPEG;SF3A1;TRAIP;PAK4;ZNF267;CDKN3;CCL26;TRDN;ABCA7;HMG20A;SCML2;GNB2L1;CDS1;NDC80;WFDC2;PRMT5;RBM14;LYPLA1;IFI30;OLFM1;MCRS1;VAV3;MAD2L2;CDX4;TACC3;ME…
GO:0042771	0.00538396	2.49036	7.63183	15	43	intrinsic apoptotic signaling pathway in response to DNA damage by p53 class mediator	EP300;HIPK1;KDM1A;SIRT1;PGAP2;PYCARD;MIF;MSH2;MUC1;DDIT4;USP28;AEN;TP53;BCL2L12;CD74
GO:0006476	0.00552968	2.04702	12.7789	22	72	protein deacetylation	HDAC5;RBM14;PRDM5;BAZ2A;SPRED1;DYRK1A;EP300;RCOR1;SIRT1;NIPBL;PRKD2;SIN3A;HDAC1;HDAC2;PER1;SMARCAD1;SALL1;SUDS3;TP53;HDAC3;MTA2;HDAC4
GO:0090305	0.00553119	1.52716	39.579	55	223	nucleic acid phosphodiester bond hydrolysis	G3BP1;POP7;RNASEH2A;PNKP;DIS3L;CSTF1;DCP2;DFFB;DNA2;FEN1;XRN2;EXOSC7;CNOT1;BOP1;EXOSC2;DICER1;PAN3;AGO2;UTP20;CECR2;CPSF1;H1F0;HMGB1;HMGB2;HMGA1;APEX1;RPSA;MRE11A;NTHL1;CPSF3;EXOSC9;CPSF2;POLD1;DGCR8;RPP25;NEIL3;PNRC2;N4BP2;TDP1;EXOSC5;REXO1;RAD1;RNASE1;RPS3;SETMAR;AEN;TUT1;MRPL44;WRN;XRCC3;RNASEH2B;ZRANB3;EXO1;MGME1;DCLRE1A
GO:0071900	0.00553749	1.36395	77.0282	98	434	regulation of protein serine/threonine kinase activity	CD24;TRIB1;SPRY1;CDKN1C;CDKN3;RGS14;NPFFR2;UBE2C;MAP4K1;CKS1B;CKS2;IQGAP3;ADRA2A;ADRA2B;ADRA2C;SPRED1;ZNF675;DUSP9;EPHA4;ERBB2;EZH2;FGFR1;MAPK8IP3;FLT1;SIRT1;LPAR3;CBLC;NUP62;GAB1;SFN;PYCARD;GSTP1;CARD10;HSPA2;HSP90AB1;INSR;KIT;KRAS;LRP6;MAP3K4;MEN1;MIF;MAP3K9;PAK1;PDE6G;PDGFB;PIK3CB;PIM1;PLK1;PKIA;PRKAR1B;PKN1;MAP2K6;VANGL2;PTPN6;BLM;SFRP2;SBK2;STIL;BMP2;BMP4;BMP7;SORL1;SRC;SYK;TDGF1;TFAP4;TRAF2…
GO:0003130	0.00558614	Inf	0.532453	3	3	BMP signaling pathway involved in heart induction	POU5F1;BMP2;BMP4
GO:0003133	0.00558614	Inf	0.532453	3	3	endodermal-mesodermal cell signaling	POU5F1;BMP2;BMP4
GO:0003134	0.00558614	Inf	0.532453	3	3	endodermal-mesodermal cell signaling involved in heart induction	POU5F1;BMP2;BMP4
GO:0006203	0.00558614	Inf	0.532453	3	3	dGTP catabolic process	SAMHD1;NUDT1;NUDT15
GO:0006288	0.00558614	Inf	0.532453	3	3	base-excision repair, DNA ligation	HMGB1;HMGB2;LIG3
GO:0006313	0.00558614	Inf	0.532453	3	3	transposition, DNA-mediated	VRTN;SETMAR;THAP9
GO:0006546	0.00558614	Inf	0.532453	3	3	glycine catabolic process	GCSH;GLDC;AMT
GO:0009176	0.00558614	Inf	0.532453	3	3	pyrimidine deoxyribonucleoside monophosphate metabolic process	DUT;NT5M;TYMS
GO:0010424	0.00558614	Inf	0.532453	3	3	DNA methylation on cytosine within a CG sequence	DNMT3A;DNMT3B;SMARCA4
GO:0010643	0.00558614	Inf	0.532453	3	3	cell communication by chemical coupling	DBN1;GJA1;GJA5
GO:0033567	0.00558614	Inf	0.532453	3	3	DNA replication, Okazaki fragment processing	DNA2;FEN1;LIG1
GO:0034421	0.00558614	Inf	0.532453	3	3	post-translational protein acetylation	ESCO1;ESCO2;DSCC1
GO:0043137	0.00558614	Inf	0.532453	3	3	DNA replication, removal of RNA primer	DNA2;FEN1;LIG1
GO:0044208	0.00558614	Inf	0.532453	3	3	'de novo' AMP biosynthetic process	ADSSL1;ADSL;ADSS
GO:0046078	0.00558614	Inf	0.532453	3	3	dUMP metabolic process	DUT;NT5M;TYMS
GO:0046602	0.00558614	Inf	0.532453	3	3	regulation of mitotic centrosome separation	CHEK1;KIF11;NEK2
GO:0051799	0.00558614	Inf	0.532453	3	3	negative regulation of hair follicle development	CDH3;NGFR;SMO
GO:0060448	0.00558614	Inf	0.532453	3	3	dichotomous subdivision of terminal units involved in lung branching	CTSH;VANGL2;CELSR1
GO:0061614	0.00558614	Inf	0.532453	3	3	pri-miRNA transcription from RNA polymerase II promoter	GNL3;SMARCA4;TERT
GO:0071883	0.00558614	Inf	0.532453	3	3	activation of MAPK activity by adrenergic receptor signaling pathway	ADRA2A;ADRA2B;ADRA2C
GO:0072138	0.00558614	Inf	0.532453	3	3	mesenchymal cell proliferation involved in ureteric bud development	GPC3;BMP2;BMP4
GO:0090306	0.00558614	Inf	0.532453	3	3	spindle assembly involved in meiosis	ASPM;FBXO5;AURKA
GO:1902893	0.00558614	Inf	0.532453	3	3	regulation of pri-miRNA transcription from RNA polymerase II promoter	GNL3;SMARCA4;TERT
GO:1902895	0.00558614	Inf	0.532453	3	3	positive regulation of pri-miRNA transcription from RNA polymerase II promoter	GNL3;SMARCA4;TERT
GO:0045665	0.00566539	1.6671	26.2677	39	148	negative regulation of neuron differentiation	HMG20A;CIT;KLK8;SEZ6;DPYSL3;EDNRB;EPHA4;FGF13;FKBP4;RUFY3;RAP1GAP2;ASPM;INPP5J;PRPF19;GLI3;FUOM;HDAC2;SOX8;APP;DRAXIN;ARHGAP4;MBP;NGFR;NOTCH1;NOTCH3;PBX1;BCL11A;MIB1;PTPRG;SEMA3F;SIX3;RTN4R;BMP7;SOX3;THY1;IRX3;ITM2C;LINGO1;CDK5R1
GO:0007093	0.00572844	1.60125	31.2373	45	176	mitotic cell cycle checkpoint	MAD2L2;CENPF;UBE2C;FOXN3;ZWINT;CHEK2;MAD2L1;MRE11A;MSH2;MUC1;LCMT1;GTSE1;PLK1;TIPIN;ZWILCH;RFWD3;RBM38;CHFR;PRKDC;PSMA2;RPS6;CLSPN;BLM;SETMAR;ANAPC1;STIL;SOX4;BUB1;BUB1B;TERF1;TOP2A;TP53;TTK;UBE2D1;XRCC3;TRRAP;USP44;NAE1;CCNA2;CCNB1;TICRR;BUB3;KNTC1;CDK1;CDC20
GO:0090100	0.00583407	1.87569	16.6835	27	94	positive regulation of transmembrane receptor protein serine/threonine kinase signaling pathway	CDKN1C;LEFTY1;RBPMS;PARP1;ZNF423;FKBP8;GDF1;GPC3;CRB2;RBPJ;SMAD4;MEN1;NODAL;NOTCH1;POU5F1;UBE2O;BMP2;BMP4;BMP7;BMPR1A;SOX11;LEFTY2;TGFBR1;TTK;AXIN1;ACVR2B;GDF3
GO:0031297	0.00589041	4.64308	2.48478	7	14	replication fork processing	ALYREF;MMS22L;TONSL;BLM;SETMAR;WRN;ZRANB3
GO:0046112	0.00589041	4.64308	2.48478	7	14	nucleobase biosynthetic process	PAICS;GART;APRT;CECR1;PPAT;CAD;GMPS
GO:0051383	0.00589041	4.64308	2.48478	7	14	kinetochore organization	SMC4;CENPA;SMC2;CENPF;POGZ;CENPW;CENPH
GO:0048565	0.00591738	1.716	23.073	35	130	digestive tract development	EDNRB;FGFR3;FGFR2;COBL;DICER1;NIPBL;GLI3;KIT;MYB;NODAL;NOTCH1;C1GALT1;VANGL2;EPB41L5;CHD8;OVOL2;RARRES2;RET;SAV1;SALL1;SFRP2;BMP4;SMO;SOX10;SOX11;TCF7;TCF7L2;TK1;TYMS;ZIC3;CCKBR;CCNB1;PKDCC;ACVR2B;CDH1
GO:0050767	0.00598291	1.3213	95.1316	118	536	regulation of neurogenesis	CDH4;HMG20A;OLFM1;RGS14;DLL3;CIT;KLK8;SEZ6;UNC5D;ADRA2B;ADRA2C;DBN1;DNMT3B;DPYSL3;ECT2;EDNRB;EPHA4;EZH2;FES;FGF13;FGFR1;FGFR3;FKBP1B;FKBP4;RUFY3;SPEN;TNIK;RAP1GAP2;MAPK8IP3;COBL;KIF13B;DICER1;HEY2;LPAR3;ASPM;NSMF;SIPA1L1;INPP5J;PRPF19;GLI3;FUOM;GRID2;PACSIN1;HDAC2;SOX8;APP;DRAXIN;KIT;FEZF1;HES3;ARHGAP4;LIMK1;IGLON5;MBP;MYCN;NAP1L2;NEFL;NGFR;NOTCH1;NOTCH3;PBX1;CDON;ATP8A2;BCL11A;PLXNB1;GPR173;NLGN…
GO:0048729	0.00603478	1.30583	104.183	128	587	tissue morphogenesis	FEM1B;TRIM28;SPRY1;PHB2;TRIM71;CCM2L;PRICKLE1;CTSH;IRX2;SYNE4;ADAMTS16;DLG3;HIPK1;ETV4;FGFR1;FGFR3;FGFR2;KDM6B;FLT1;COBL;DICER1;HEY2;SCRIB;TSPAN12;FJX1;IPMK;PRKD2;PVRL3;KLHL3;GBX2;GCNT1;GJA1;GPC3;GLI3;CECR2;LAMA1;CRB2;SOX8;FREM2;IGF1R;RBPJ;JAG2;KDR;KRAS;LAMA5;LRP6;SMAD4;MATK;NRARP;MYCN;NGFR;NODAL;NOTCH1;PAK1;PBX1;CDON;PDGFB;ATP8A2;PKP2;PODXL;WNT4;POU2F1;MKS1;SEMA4C;RASIP1;PRKX;CTNNBIP1;SALL4;VANG…
GO:0031047	0.00603917	2.11417	11.359	20	64	gene silencing by RNA	TDRKH;HENMT1;TRIM71;CNOT1;DICER1;CNOT10;AGO1;AGO2;TNRC6A;LIN28B;CNOT3;SRRT;DGCR8;POU5F1;XPO5;TNRC6C;RBM4;TARBP2;TERT;RQCD1
GO:0032210	0.00610468	7.73543	1.41988	5	8	regulation of telomere maintenance via telomerase	ACD;TERF1;PIF1;TNKS2;TNKS
GO:0035089	0.00610468	7.73543	1.41988	5	8	establishment of apical/basal cell polarity	SYNE4;SCRIB;LAMA1;PRKCI;TCF15
GO:0035247	0.00610468	7.73543	1.41988	5	8	peptidyl-arginine omega-N-methylation	PRMT3;PRMT5;CARM1;PRMT1;PRMT6
GO:0048318	0.00610468	7.73543	1.41988	5	8	axial mesoderm development	NODAL;EPB41L5;AXIN1;TCF7L1;FOXH1
GO:0051292	0.00610468	7.73543	1.41988	5	8	nuclear pore complex assembly	NUP205;AHCTF1;NUP107;NUP93;NUP153
GO:0051974	0.00610468	7.73543	1.41988	5	8	negative regulation of telomerase activity	CERS1;MEN1;PINX1;TERF1;PIF1
GO:0060897	0.00610468	7.73543	1.41988	5	8	neural plate regionalization	CELSR2;SSBP3;BMPR1A;FUZ;AXIN1
GO:0006999	0.00635359	5.5706	1.95233	6	11	nuclear pore organization	NUP205;AHCTF1;NUP133;NUP107;NUP93;NUP153
GO:0007063	0.00635359	5.5706	1.95233	6	11	regulation of sister chromatid cohesion	CTCF;CDCA5;WAPAL;BUB1;AXIN2;ESPL1
GO:0016446	0.00635359	5.5706	1.95233	6	11	somatic hypermutation of immunoglobulin genes	POLQ;POLM;MSH6;MSH2;UNG;EXO1
GO:0018216	0.00635359	5.5706	1.95233	6	11	peptidyl-arginine methylation	PRMT3;PRMT5;CARM1;PRMT1;PRMT6;PRDM14
GO:0033262	0.00635359	5.5706	1.95233	6	11	regulation of nuclear cell cycle DNA replication	CHEK2;TIPIN;TERF1;DBF4B;CDT1;CDC7
GO:0051654	0.00635359	5.5706	1.95233	6	11	establishment of mitochondrion localization	LRPPRC;KIF1B;MAP1S;PVRL2;RHOT2;FEZ1
GO:0061564	0.00635649	1.30182	105.248	129	593	axon development	CD24;CDH4;TSPAN2;VAV3;SEMA6C;B3GNT2;ADCY1;KLK8;COL2A1;COL9A1;COL9A2;COL9A3;UNC5D;CRMP1;CTNNA2;DLG3;DPYSL3;EFNA2;EFNA3;EFNA4;EFNB3;CELSR3;EPHA4;EPHA7;EPHA8;EPHB4;EPHB6;ERBB2;ETV1;ETV4;UNC5B;FES;FGF13;FGFR1;FGFR3;FGFR2;FKBP1B;RUFY3;MAPK8IP3;COBL;KIF13B;LPAR3;KIF4A;SIPA1L1;GAS1;GBX2;FOXB1;RND1;GLI3;LAMA1;ANK3;GIT1;HSP90AB1;APOA1;IGF1R;RTN4RL2;APP;KAL1;DRAXIN;AGRN;KCNQ2;KIF5A;KRAS;FEZF1;L1CAM;STMN1;A…
GO:0043966	0.00648445	2.20265	9.93913	18	56	histone H3 acetylation	WDR5;CHEK1;KAT7;TADA1;SIRT1;BRD4;BRD1;SIN3A;NAP1L2;PER1;YEATS2;CSRP2BP;SMARCA4;BRCA1;TCF3;SAP130;ING5;SUPT3H
GO:0033119	0.00649955	3.48342	3.72717	9	21	negative regulation of RNA splicing	RNPS1;U2AF2;SRSF12;RBMX;PTBP1;PTBP2;SRSF7;C1QBP;PTBP3
GO:0006352	0.00654651	1.48788	43.3062	59	244	DNA-templated transcription, initiation	TRIM28;POLR3G;CREBBP;PARP1;E2F3;E2F5;NR2F6;PAXIP1;HEY2;NR6A1;GTF2E1;GTF2I;HDAC1;HMGB1;RBPJ;SMAD4;MAZ;MEN1;NOTCH1;NOTCH3;TRIM33;POLR2A;POLR2D;POLR2H;POLR2I;POLRMT;CAND1;CTNNBIP1;NAT14;TGIF2;RXRA;SRF;TAF4;TAF4B;TAF6;TCF4;TEAD4;TFAM;TGIF1;TTF1;UBE2D1;MED25;USP9X;POLR1B;TEAD2;SMARCA5;CCNC;TAF1C;TAF1A;MED30;CCNT1;CCNT2;MED14;GTF3C4;MED26;MED20;TBPL1;MAML1;MED24
GO:0072089	0.00657331	1.67333	24.8478	37	140	stem cell proliferation	NES;TRIM71;DPPA2;FGF13;FGFR1;FGFR2;KDM1A;ASPM;GAS1;GPC3;GLI3;KDR;LRP6;EPCAM;MYCN;NOTCH1;DGCR8;CTNNBIP1;SFRP2;FBXW4;SIX3;BMP2;BMP4;BMP7;BMPR1A;SMO;SOX10;SOX11;TP53;DAGLA;FZD3;FZD9;ZNRF3;ARTN;PHF14;SART3;SETD1A
GO:0031128	0.00669976	2.62667	6.38944	13	36	developmental induction	SPRY1;HIPK1;FGFR1;FGFR4;SOX8;WNT4;POU2F1;POU5F1;SALL1;SIX3;BMP2;BMP4;FZD5
GO:0016445	0.00678915	2.32445	8.51925	16	48	somatic diversification of immunoglobulins	POLQ;EXOSC6;RNF168;PAXIP1;POLM;MSH6;HSPD1;MSH2;PRKDC;TCF3;UNG;WHSC1;XRCC4;RNF8;EXO1;IL27RA
GO:1901989	0.00678915	2.32445	8.51925	16	48	positive regulation of cell cycle phase transition	LSM11;BRD4;SIN3A;APEX1;APP;PBX1;PLK1;RCC2;MEPCE;ZNF16;DBF4B;CDC7;CDC45;ESPL1;DLGAP5;CDC6
GO:2001021	0.00685314	2.4043	7.80931	15	44	negative regulation of response to DNA damage stimulus	POLQ;DYRK1A;KDM1A;SIRT1;BRD4;PGAP2;MIF;MUC1;UBR5;PARPBP;OTUB1;RPS3;SFRP2;BCL2L12;CD74
GO:0045995	0.0068944	1.79992	18.4584	29	104	regulation of embryonic development	GNB2L1;CCSAP;FGFR1;KDM1A;NIPBL;LAMA1;APOA1;INSR;LAMA5;LFNG;LRP6;NRARP;NODAL;NOTCH1;OTX2;PDGFB;WNT4;VANGL2;TGIF2;SFRP2;BMP4;BMP7;BMPR1A;TGIF1;FZD3;FUZ;FZD7;CELSR1;CDK1
GO:0006605	0.00723518	1.28756	111.105	135	626	protein targeting	AP1M2;SAE1;TRIM28;TIMM17B;TOMM40;TACC3;TIMM44;CHERP;RBPMS;RPL35;RAB3IP;DNAJC19;PARP1;PRICKLE1;ECT2;EDA;FAU;NUP205;ARL6IP1;KIF13B;SIRT1;ICMT;RPL13A;TNPO3;POLA2;PAN3;GFER;GLI3;ANK3;RHOD;PIK3R4;HSP90AB1;MTX3;JUP;KPNA2;IPO5;RPSA;SMAD4;RPL10A;NFKBIE;TONSL;NODAL;PRDX1;IPO11;UBR5;PDE2A;NCKIPSD;NOP58;PEX1;PLAGL2;NUP54;MIS18A;GDAP1;ZFAND6;POU5F1;PPM1B;TESC;PHIP;PKIA;IPO9;PRKCI;STARD7;PTCH1;RHOU;RAN;RPL3;R…
GO:1903310	0.00729815	2.06704	11.5365	20	65	positive regulation of chromatin modification	RUVBL2;DNMT1;DNMT3B;MTF2;PAXIP1;SIRT1;NIPBL;PRKD2;SIN3A;BRD7;JARID2;MEN1;MUC1;MYB;NAP1L2;BRCA1;TP53;CCNB1;PAXBP1;SART3
GO:0022037	0.00738161	1.81004	17.7484	28	100	metencephalon development	SEZ6;CYP11A1;AARS;EZH2;AGTPBP1;SCRIB;GART;GAS1;GBX2;GRID2;LRP6;MDK;MYH10;ATIC;OTX2;CEND1;SEMA4C;NLGN4X;PTPRS;LHX5;SMO;SPTBN2;TP53;USP9X;KNDC1;CDK5R1;SLC4A7;KIF14
GO:0006308	0.00743572	1.94547	13.8438	23	78	DNA catabolic process	DFFB;DNA2;FEN1;XRN2;DICER1;CECR2;H1F0;HMGB1;HMGB2;HMGA1;APEX1;MRE11A;NTHL1;POLD1;NEIL3;RAD1;RPS3;SETMAR;XRCC3;ZRANB3;EXO1;MGME1;DCLRE1A
GO:0009303	0.00746305	3.09675	4.43711	10	25	rRNA transcription	NPM3;NOL11;GTF3C2;NCL;H2AFY2;TCOF1;TP53;POLR1B;GTF3C5;GTF3C4
GO:0031114	0.00746305	3.09675	4.43711	10	25	regulation of microtubule depolymerization	FGF13;CKAP2;EML4;MID1;TRIM54;MID1IP1;SPAST;AURKA;CCNB1;AURKB
GO:0048731	0.0077438	1.12196	705.501	757	3975	system development	CDH3;CD24;HDAC5;C17orf96;BCL2L11;CDH4;GJC1;PTPRU;TSPAN2;FEM1B;TRIM28;SPRY1;RAMP2;CDKN1C;SPEG;LAMC3;HMG20A;OLFM1;VAV3;MAD2L2;CDX4;TACC3;MERTK;UNC13B;CARM1;SEMA6C;SEMA6B;SEMA4B;CHERP;NEBL;SH2B2;CENPF;PDPN;RGS14;LEFTY1;B3GNT2;DLL3;ADCY1;POLQ;PLK4;NES;TOB2;WASF3;USP19;MMP24;PNPLA6;LECT1;WDR5;CIT;SOX21;ADAMTS7;KLK8;CHRM3;PHB2;GPRIN1;CKB;ZNF689;WFIKKN1;CLCN2;EXOSC6;ADD2;NRN1L;SEZ6;CNN2;COL2A1;EDARADD;I…
GO:0048025	0.00787207	3.71492	3.19472	8	18	negative regulation of mRNA splicing, via spliceosome	RNPS1;U2AF2;SRSF12;RBMX;PTBP1;SRSF7;C1QBP;PTBP3
GO:2000573	0.00787207	3.71492	3.19472	8	18	positive regulation of DNA biosynthetic process	FGFR4;PRKD2;ARRB2;PDGFB;WRAP53;ACD;SRC;GRHL2
GO:0031570	0.00803109	1.59099	29.2849	42	165	DNA integrity checkpoint	FEM1B;CHEK1;FOXN3;CHEK2;DNA2;E2F1;BRD4;HINFP;PRPF19;H2AFX;MRE11A;MSH2;MUC1;GTSE1;DTL;PLK1;TIPIN;RFWD3;RBM38;PRKDC;PSMA2;TAOK1;USP28;RAD1;CLSPN;BLM;SETMAR;SOX4;BRCA1;TOP2A;TP53;RNASEH2B;CDT1;CDC45;RHNO1;BRIP1;CDC14B;NAE1;CCNA2;TICRR;CDK1;CDC6
GO:0040036	0.00810846	2.83904	5.14705	11	29	regulation of fibroblast growth factor receptor signaling pathway	SPRY1;FGFBP3;FGFR2;PRKD2;NGFR;OTX2;PDGFB;WNT4;PRDM14;TCF7L2;FUZ
GO:0043489	0.00810846	2.83904	5.14705	11	29	RNA stabilization	IGF2BP1;HNRNPA0;DHX9;E2F1;ELAVL1;DICER1;HNRNPC;HNRNPU;YBX2;RBM38;AXIN2
GO:0048255	0.00810846	2.83904	5.14705	11	29	mRNA stabilization	IGF2BP1;HNRNPA0;DHX9;E2F1;ELAVL1;DICER1;HNRNPC;HNRNPU;YBX2;RBM38;AXIN2
GO:0060412	0.00810846	2.83904	5.14705	11	29	ventricular septum morphogenesis	FGFR2;HEY2;GJA5;LRP6;NOTCH1;VANGL2;SAV1;RBM15;SOX4;SOX11;WHSC1
GO:0006461	0.00818307	1.20531	207.834	239	1171	protein complex assembly	BCL2L11;CHAF1A;OCLN;TRIM28;AASS;CCL26;TUBB4A;GNB2L1;OLFM1;PPIH;CLGN;UNC13B;ARFGEF1;CCT2;CENPA;CENPF;POLQ;IQGAP2;WASF3;TMSB15A;RCC1;NUDT21;CPSF6;UBE2C;CHEK2;NACC1;OIP5;HAUS1;KCTD12;TRIM6;ADD2;APOA1BP;COX11;CREBBP;CYBA;ADSL;DARS;EID2;KCNG3;DIAPH2;DPYSL3;ECT2;KCTD6;FANCA;TYSND1;LNX2;FES;FGF13;FKBP4;PAXIP1;ALDOC;CAND2;POGZ;FCHO1;NUP205;MDN1;COBL;HAUS5;DICER1;ITGB3BP;SF3B3;HEY2;CABIN1;ATP6V0A2;CD2AP;S…
GO:0000724	0.00824168	1.89251	14.7312	24	83	double-strand break repair via homologous recombination	RAD51AP1;POLQ;CHEK1;MMS22L;RAD54B;H2AFX;APEX1;LIG1;MRE11A;TONSL;PARPBP;FIGN;PRKDC;RAD51;RPA1;RPA3;BLM;BRCA1;XRCC2;XRCC3;PALB2;CDC7;CDC45;MCM8
GO:0048699	0.00830179	1.19404	232.327	265	1309	generation of neurons	CD24;C17orf96;CDH4;TSPAN2;CDKN1C;HMG20A;OLFM1;VAV3;SEMA6C;RGS14;B3GNT2;DLL3;ADCY1;CIT;KLK8;GPRIN1;SEZ6;COL2A1;COL9A1;COL9A2;COL9A3;UNC5D;CRMP1;CTNNA2;ADRA2B;ADRA2C;DBN1;DLG3;DNMT3B;DPYSL3;ECT2;EDNRB;EFNA2;EFNA3;EFNA4;EFNB3;CELSR3;CELSR2;EPHA4;EPHA7;EPHA8;HIPK1;EPHB4;EPHB6;NR2F6;ERBB2;ETV1;ETV4;EZH2;UNC5B;GPC2;FES;FGF13;FGFR1;FGFR3;FGFR2;FKBP1B;ADNP2;FKBP4;RUFY3;BTBD3;SPEN;TNIK;RAP1GAP2;MAPK8IP3;C…
GO:0019692	0.00849616	2.65501	5.85699	12	33	deoxyribose phosphate metabolic process	DUT;SAMHD1;NT5C;NUDT1;MUTYH;NTHL1;NUDT15;NT5M;TDG;TYMS;UNG;TBPL1
GO:0060322	0.00850397	1.27154	118.027	142	665	head development	BCL2L11;TSPAN2;TACC3;NES;CKB;SEZ6;CTNNA2;CYP11A1;AARS;E2F1;EFNA2;CELSR2;EPHA7;AK4;EPOR;EZH2;FABP7;BPTF;FGF13;FGFR1;FGFR3;FGFR2;BTBD3;KDM1A;PHF8;MAPK8IP3;AGTPBP1;DICER1;SCRIB;SSBP3;NIPBL;ASPM;CNTNAP2;GART;GAS1;PHGDH;GBX2;FOXB1;SALL3;GLI3;GNAO1;WDR62;GRID2;FLVCR1;HDAC2;HMX2;CCDC85C;APLP1;IGF1R;APP;RBPJ;SHROOM2;DRAXIN;FEZF1;HES3;STMN1;LRP6;ARRB2;MBP;MDK;MEN1;MYH10;ATIC;NDUFS3;NODAL;NOTCH1;NOTCH3;OTX…
GO:0086001	0.00862644	2.32399	7.9868	15	45	cardiac muscle cell action potential	HCN4;GJC1;DSC2;DSG2;FGF12;GJA1;GJA5;ANK3;JUP;KCNH2;ATP1A1;ATP1B1;PKP2;YWHAE;NUP155
GO:1901992	0.00862644	2.32399	7.9868	15	45	positive regulation of mitotic cell cycle phase transition	LSM11;BRD4;SIN3A;APEX1;APP;PBX1;PLK1;RCC2;MEPCE;DBF4B;CDC7;CDC45;ESPL1;DLGAP5;CDC6
GO:0072594	0.00865802	1.29132	102.586	125	578	establishment of protein localization to organelle	BCL2L11;SAE1;TRIM28;TIMM17B;TOMM40;TACC3;TIMM44;CHERP;RUVBL2;RBPMS;RPL35;DNAJC19;PARP1;PRICKLE1;E2F1;ECT2;EDA;FAU;NUP205;SIRT1;RPL13A;TNPO3;POLA2;GFER;BBC3;GLI3;SFN;PIK3R4;HSP90AB1;MTX3;JUP;KPNA2;IPO5;RPSA;SMAD4;RPL10A;NFKBIE;TONSL;NODAL;PRDX1;IPO11;UBR5;PDE2A;NCKIPSD;NOP58;PEX1;PLAGL2;MIS18A;GDAP1;ZFAND6;POU5F1;PPM1B;PHIP;H2AFY2;PKIA;IPO9;STARD7;RHOU;RAN;RPL3;RPL4;RPL5;RPL7;RPL7A;RPL8;RPL9;RPL10…
GO:0045168	0.00868189	2.51704	6.56692	13	37	cell-cell signaling involved in cell fate commitment	SPRY1;HIPK1;FGFR1;FGFR4;SOX8;WNT4;POU2F1;POU5F1;SALL1;SIX3;BMP2;BMP4;FZD5
GO:0009064	0.00876234	2.02195	11.714	20	66	glutamine family amino acid metabolic process	ADSSL1;CTPS1;NAGS;PHGDH;GGT1;GCLC;GOT2;ARG2;ASNS;PFAS;PPAT;PRODH;CTPS2;PYCR1;CAD;AGMAT;ASRGL1;ATCAY;ALDH4A1;GMPS
GO:0010923	0.00876234	2.02195	11.714	20	66	negative regulation of phosphatase activity	LMTK3;TMEM132D;SPRED1;DLG3;PPP1R35;FKBP1B;RRP1B;PCDH11X;HPN;MYO1D;CEP192;PPP2R4;CASC5;CAMSAP3;PPP4R4;PCIF1;MASTL;PKMYT1;BAG4;PPP1R26
GO:0070271	0.00885619	1.20253	208.189	239	1173	protein complex biogenesis	BCL2L11;CHAF1A;OCLN;TRIM28;AASS;CCL26;TUBB4A;GNB2L1;OLFM1;PPIH;CLGN;UNC13B;ARFGEF1;CCT2;CENPA;CENPF;POLQ;IQGAP2;WASF3;TMSB15A;RCC1;NUDT21;CPSF6;UBE2C;CHEK2;NACC1;OIP5;HAUS1;KCTD12;TRIM6;ADD2;APOA1BP;COX11;CREBBP;CYBA;ADSL;DARS;EID2;KCNG3;DIAPH2;DPYSL3;ECT2;KCTD6;FANCA;TYSND1;LNX2;FES;FGF13;FKBP4;PAXIP1;ALDOC;CAND2;POGZ;FCHO1;NUP205;MDN1;COBL;HAUS5;DICER1;ITGB3BP;SF3B3;HEY2;CABIN1;ATP6V0A2;CD2AP;S…
GO:0021549	0.00902853	1.84629	15.6186	25	88	cerebellum development	SEZ6;CYP11A1;AARS;EZH2;AGTPBP1;GART;GAS1;GBX2;GRID2;LRP6;MDK;MYH10;ATIC;CEND1;SEMA4C;NLGN4X;PTPRS;LHX5;SMO;SPTBN2;TP53;USP9X;KNDC1;CDK5R1;KIF14
GO:0048522	0.00904761	1.11697	741.885	793	4180	positive regulation of cellular process	CDH3;CD24;HDAC5;BCL2L11;CDH4;TOM1L1;SH2D3A;SAE1;ABI2;CEBPZ;TRIM28;ALYREF;TRIM13;TRIB1;RAMP2;CDKN1C;CCL26;TRDN;ABCA7;GNB2L1;RBM14;OLFM1;VAV3;MAD2L2;CDX4;MERTK;PPIH;UNC13B;CARM1;NCOA2;CHERP;HYOU1;ARFGEF1;DNPH1;SH2B2;ARID3B;PDPN;RGS14;LEFTY1;KHDRBS1;CTCF;ADCY1;PLK4;CTSC;NES;ARPP19;IQGAP2;ADCY2;STARD10;WASF3;RUVBL2;USP19;NMU;RNPS1;RBPMS;PIM2;CHD1;UBE2C;WDR5;CHEK1;CIT;PSIP1;MAP4K1;SUPT16H;CHEK2;DDX20;…
GO:0031058	0.00920744	2.05461	11.004	19	62	positive regulation of histone modification	RUVBL2;DNMT1;DNMT3B;MTF2;PAXIP1;SIRT1;NIPBL;PRKD2;BRD7;JARID2;MEN1;MUC1;MYB;NAP1L2;BRCA1;TP53;CCNB1;PAXBP1;SART3
GO:0051093	0.0093387	1.24127	144.117	170	812	negative regulation of developmental process	CDH3;HDAC5;HMG20A;OLFM1;MAD2L2;DLL3;STAG2;TOB2;USP19;MMP24;LECT1;CIT;ADAMTS7;KLK8;PHB2;SEZ6;CREBBP;ZBTB46;PRICKLE1;DPPA2;BHLHA15;ZNF675;DPYSL3;E2F1;EDNRB;ELAVL1;EPHA4;ERBB2;ETV4;EZH2;FGF13;FGFR3;MTF2;FKBP4;RUFY3;CNOT1;FOXM1;FOXO1;RAP1GAP2;WWC1;DICER1;SIRT1;HEY2;FXN;NIPBL;ASPM;GJA1;FOXD3;INPP5J;NMRK2;PRPF19;GLI3;FUOM;GTF2I;HDAC2;SOX8;HMGB3;HPN;PRMT1;APP;RBPJ;DRAXIN;KIT;KRAS;ARHGAP4;LRP6;SMAD4;MBP;…
GO:0010971	0.00937035	4.06239	2.66227	7	15	positive regulation of G2/M transition of mitotic cell cycle	BRD4;SIN3A;APP;PBX1;RCC2;DBF4B;CDC7
GO:0033151	0.00937035	4.06239	2.66227	7	15	V(D)J recombination	HMGB1;HMGB2;PRKDC;TCF3;TCF7;XRCC4;VPRBP
GO:0045683	0.00937035	4.06239	2.66227	7	15	negative regulation of epidermis development	CDH3;EZH2;NGFR;OVOL2;SMO;GRHL2;GDF3
GO:0045910	0.00937035	4.06239	2.66227	7	15	negative regulation of DNA recombination	POLQ;MSH6;LIG3;MSH2;PARPBP;BLM;ZRANB3
GO:1902751	0.00937035	4.06239	2.66227	7	15	positive regulation of cell cycle G2/M phase transition	BRD4;SIN3A;APP;PBX1;RCC2;DBF4B;CDC7
GO:0051960	0.00940035	1.28178	106.491	129	600	regulation of nervous system development	CDH4;HMG20A;OLFM1;RGS14;DLL3;WASF3;CIT;KLK8;SEZ6;UNC5D;ADRA2B;ADRA2C;DBN1;DNMT3B;DPYSL3;ECT2;EDNRB;EPHA4;EZH2;FES;FGF13;FGFR1;FGFR3;FKBP1B;FKBP4;RUFY3;SPEN;TNIK;RAP1GAP2;MAPK8IP3;COBL;KIF13B;DICER1;HEY2;LPAR3;ASPM;NSMF;SIPA1L1;INPP5J;PRPF19;GLI3;FUOM;GRID2;PACSIN1;HDAC2;SOX8;APP;DRAXIN;AGRN;KIT;FEZF1;HES3;ARHGAP4;LIMK1;IGLON5;LRP6;MBP;MYCN;NAP1L2;NEFL;NGFR;NOTCH1;NOTCH3;PBX1;CDON;CEND1;ATP8A2;BCL…
GO:0000902	0.00946907	1.19973	209.432	240	1180	cell morphogenesis	CD24;CDH4;TRIM28;LAMC3;OLFM1;VAV3;MAD2L2;MERTK;SEMA6C;PDPN;B3GNT2;ADCY1;NES;WASF3;LECT1;CIT;KLK8;RAB3IP;SSX2IP;FGD4;COL2A1;COL9A1;COL9A2;COL9A3;CLDN3;UNC5D;CRMP1;CSNK1G2;CTNNA2;FGD5;DACT2;COCH;DLG3;DPYSL3;ECT2;EFNA2;EFNA3;EFNA4;EFNB3;CELSR3;CELSR2;EPHA4;EPHA7;EPHA8;EPHB4;EPHB6;ERBB2;ETV1;ETV4;EZH2;UNC5B;FES;FGF13;FGFR1;FGFR3;FGFR2;RUFY3;BTBD3;TNIK;MAPK8IP3;NBEAL2;ARC;COBL;KIF13B;DICER1;HEY2;SCRIB…
GO:2000177	0.00987705	1.9533	12.6014	21	71	regulation of neural precursor cell proliferation	NES;TRIM71;KDM1A;FOXO1;ASPM;GLI3;NOTCH1;CDON;CEND1;KIAA1524;PTPRZ1;PTBP2;SALL1;LHX5;SIX3;SMO;SOX10;TP53;FZD3;KDM2B;SETD1A

## Sheet: MSC_GO_BP
Supplementary Table S9 GO terms for cell type-specific expressed genes.
GOBPID	Pvalue	OddsRatio	ExpCount	Count	Size	Term	Symbols
GO:0009653	6.44022e-36	2.28916	224.771	402	2460	anatomical structure morphogenesis	CDH2;CDH11;ARPC5;ACTR3;ACTR2;CDH13;TSHZ1;ADAM10;SPRY2;KLF2;CITED2;SEMA3A;TUBB3;BASP1;BAIAP2;FST;CAP2;CAP1;VAT1;SEMA4F;CEBPB;ATG7;MAB21L2;CDC42EP3;CDC42EP1;BVES;LZTS1;PLCD3;TWF2;VASN;EVI5L;CTHRC1;FOXP4;TWIST2;LRIG3;FRMD6;COL1A1;COL1A2;COL3A1;COL4A1;COL4A2;COL4A5;COL5A1;COL5A2;COL6A1;COL6A2;COL6A3;COL7A1;COL8A2;COL12A1;COL13A1;ADM;CD109;ZNF358;E2F7;CSPG4;DACT3;CDC42EP5;TTC30B;CNTN4;DAB2IP;CYP1B1;AM…
GO:0009888	1.80523e-29	2.33816	155.604	294	1703	tissue development	LRRC17;SPRY2;CDKN1A;KLF2;CITED2;SEMA3A;BASP1;FST;CEBPB;ATG7;TRIM16;POSTN;ARID5A;BVES;VASN;CTHRC1;FOXP4;TPP1;FRMD6;COL1A1;COL3A1;COL4A1;COL4A2;COL5A1;COL5A2;COL6A1;COL7A1;COL12A1;ADM;CD109;CPS1;CPT1A;ZNF358;E2F7;DACT3;CTSB;DAB2IP;CYP1B1;TMTC3;DAG1;DLX2;JAG1;DUSP1;DUSP4;ECM1;S1PR3;EDNRA;EFNB1;MEGF8;EGFR;EGR1;RILPL2;EPHA2;EMP1;ENG;STX2;C3orf58;CLN8;AKT1;ERF;ETV5;EXT1;EXT2;FBN2;FNDC3A;FOXF1;DKK1;FOXD…
GO:0030198	4.77074e-27	4.0905	34.9034	107	382	extracellular matrix organization	ADAM10;POSTN;EMILIN1;COL1A1;COL1A2;COL3A1;COL4A1;COL4A2;COL4A5;COL5A1;COL5A2;COL6A1;COL6A2;COL6A3;COL7A1;COL8A2;COL12A1;COL13A1;COL16A1;ADAMTS14;EXOC8;CTSB;CYP1B1;DAG1;OLFML2A;ELN;ENG;FAP;FBLN2;FBN1;FBN2;ITGA11;FOXF1;FOXC2;SULF1;FN1;ABL1;GREM1;B4GALT1;ABL2;GSN;ERO1L;EFEMP2;HAS2;TNC;CYR61;ITGA2;ITGA4;ITGA5;ITGAE;ITGB1;LAMB1;LAMB2;LAMC1;LOX;LOXL1;LOXL2;LRP4;LTBP1;LTBP3;SMAD3;MFAP3;MMP1;MMP2;MMP11;M…
GO:0009966	4.84471e-27	2.03485	237.106	391	2595	regulation of signal transduction	CDH2;TSPAN5;CDH13;RASA4;SPRY2;CDKN2D;RRAGB;CITED2;FST;TRIM16;POSTN;RRAGA;MAP3K2;SPIN1;SERINC3;MLLT11;YWHAQ;BVES;AKAP11;SNX18;VASN;ARHGEF25;EVI5L;CTHRC1;CMTM3;CANT1;COL1A1;COL3A1;ANKRD54;ADM;CD109;ADORA2B;NACC2;CSPG4;DACT3;TICAM1;CNIH3;CTNND1;DUSP18;DAB2IP;PLEKHG4B;CNKSR3;CYP1B1;AMOT;DAG1;DFNA5;ASXL1;DLX1;DLX2;JAG1;DUSP1;DUSP4;ECM1;ABCA1;EDNRA;EFNA5;EGFR;EGR1;EPHA2;ELF1;SPRED2;ENG;C3orf58;AKT1;ERC…
GO:0043062	6.05234e-27	4.0754	34.9948	107	383	extracellular structure organization	ADAM10;POSTN;EMILIN1;COL1A1;COL1A2;COL3A1;COL4A1;COL4A2;COL4A5;COL5A1;COL5A2;COL6A1;COL6A2;COL6A3;COL7A1;COL8A2;COL12A1;COL13A1;COL16A1;ADAMTS14;EXOC8;CTSB;CYP1B1;DAG1;OLFML2A;ELN;ENG;FAP;FBLN2;FBN1;FBN2;ITGA11;FOXF1;FOXC2;SULF1;FN1;ABL1;GREM1;B4GALT1;ABL2;GSN;ERO1L;EFEMP2;HAS2;TNC;CYR61;ITGA2;ITGA4;ITGA5;ITGAE;ITGB1;LAMB1;LAMB2;LAMC1;LOX;LOXL1;LOXL2;LRP4;LTBP1;LTBP3;SMAD3;MFAP3;MMP1;MMP2;MMP11;M…
GO:0007167	6.76413e-27	2.59125	99.7763	210	1092	enzyme linked receptor protein signaling pathway	ARPC5;ACTR3;ACTR2;CDH13;ADAM10;SPRY2;CDKN1A;TCIRG1;CITED2;BAIAP2;FST;ADCY3;PRDM4;FSTL1;ADCY6;VASN;ADCY9;COL1A2;COL3A1;CD109;SOGA1;CSPG4;CTNND1;DAB2IP;DNM1;DUSP4;EFNA5;EFNB1;MEGF8;EGFR;EGR1;EPHA2;ENG;EPHB2;AKT1;FBN1;FBN2;FGD1;FGF5;DKK1;FOXD1;FOXC2;FOXO3;SULF1;ARHGEF12;FOS;FAM89B;PPP1R15A;ABL1;FUT8;RICTOR;DSTYK;TIPARP;MYOF;GREM1;GDF10;ABL2;GLG1;GPC1;BCL9L;RGMB;ABR;SH3KBP1;HFE;HHEX;NR4A1;HRAS;HES1;N…
GO:0010646	1.6826e-25	1.94861	265.248	420	2903	regulation of cell communication	CDH2;TSPAN5;CDH13;RASA4;SPRY2;CDKN2D;RRAGB;CITED2;BAIAP2;FST;ATG7;TRIM16;POSTN;RRAGA;MAP3K2;SPIN1;SERINC3;MLLT11;YWHAQ;BVES;LZTS1;AKAP11;SNX18;BTBD9;VASN;ARHGEF25;EVI5L;CTHRC1;CMTM3;CANT1;COL1A1;COL3A1;ANKRD54;ADM;CD109;ADORA2B;CPT1A;NACC2;CSPG4;DACT3;TICAM1;CNIH3;CTNND1;DUSP18;CNTN4;DAB2IP;PLEKHG4B;CNKSR3;CYP1B1;AMOT;DAG1;DFNA5;ASXL1;DLX1;DLX2;JAG1;DUSP1;DUSP4;ECM1;ABCA1;EDNRA;EFNA5;EGFR;EGR1;EP…
GO:0044767	9.97457e-25	1.76704	484.536	665	5303	single-organism developmental process	CDH2;SH2B3;EDIL3;CDH11;ARPC5;ACTR3;ACTR2;CDH13;CDK4;TSHZ1;ADAM10;LRRC17;SPRY2;CDKN1A;CDKN2C;KLF2;CITED2;SEMA3A;TUBB3;BASP1;BAIAP2;FST;CAP2;CAP1;SEMA4F;CEBPB;ATG7;MAB21L2;CDC42EP3;TRIM3;TRIM16;POSTN;GAS2L1;RAI1;ARID5A;MAN1A2;SPIN1;YWHAQ;TMED10;RAB32;SLC27A4;CDC42EP1;BVES;LZTS1;ADCY6;PLCD3;TWF2;VASN;UHRF2;EVI5L;CTHRC1;FOXP4;TWIST2;TPP1;CLN5;LRIG3;FRMD6;SLC38A10;COL1A1;COL1A2;COL3A1;COL4A1;COL4A2;CO…
GO:0023051	1.01038e-24	1.93036	264.151	416	2891	regulation of signaling	CDH2;TSPAN5;CDH13;RASA4;SPRY2;CDKN2D;RRAGB;CITED2;BAIAP2;FST;TRIM16;POSTN;RRAGA;MAP3K2;SPIN1;SERINC3;MLLT11;YWHAQ;BVES;AKAP11;SNX18;BTBD9;VASN;ARHGEF25;EVI5L;CTHRC1;CMTM3;CANT1;COL1A1;COL3A1;ANKRD54;ADM;CD109;ADORA2B;CPT1A;NACC2;CSPG4;DACT3;TICAM1;CNIH3;CTNND1;DUSP18;CNTN4;DAB2IP;PLEKHG4B;CNKSR3;CYP1B1;AMOT;DAG1;DFNA5;ASXL1;DLX1;DLX2;JAG1;DUSP1;DUSP4;ECE1;ECM1;ABCA1;EDNRA;EFNA5;EGFR;EGR1;EPHA2;EL…
GO:0007275	1.29376e-24	1.79306	415.278	589	4545	multicellular organismal development	CDH2;SH2B3;EDIL3;CDH11;ARPC5;ACTR3;ACTR2;CDH13;CDK4;TSHZ1;ADAM10;LRRC17;SPRY2;CDKN1A;CDKN2C;KLF2;CITED2;SEMA3A;TUBB3;BASP1;BAIAP2;FST;CAP2;CAP1;SEMA4F;CEBPB;ATG7;MAB21L2;TRIM3;TRIM16;POSTN;GAS2L1;RAI1;ARID5A;MAN1A2;SPIN1;YWHAQ;TMED10;SLC27A4;BVES;LZTS1;ADCY6;PLCD3;TWF2;VASN;CTHRC1;FOXP4;TWIST2;TPP1;CLN5;LRIG3;SLC38A10;COL1A1;COL1A2;COL3A1;COL4A1;COL4A2;COL4A5;COL5A1;COL5A2;COL6A1;ANKRD54;COL6A2;C…
GO:0048583	2.09328e-24	1.87016	306.639	465	3356	regulation of response to stimulus	CDH2;ARPC5;ACTR3;ACTR2;TSPAN5;CDH13;RASA4;ADAM10;SPRY2;CDKN1A;CDKN2D;RRAGB;CITED2;SEMA3A;BAIAP2;FST;ATG7;TRIM16;POSTN;RRAGA;MAP3K2;SPIN1;SERINC3;MLLT11;YWHAQ;BVES;LZTS1;AKAP11;SNX18;FBXO32;VASN;ARHGEF25;EVI5L;CTHRC1;CMTM3;CANT1;COL1A1;COL3A1;ANKRD54;ADK;ADM;STXBP5;CD109;ADORA2B;NACC2;CSPG4;DACT3;TICAM1;CNIH3;CTNND1;DUSP18;CTSB;DAB2IP;PLEKHG4B;CNKSR3;CYP1B1;AMOT;DAG1;DFNA5;ASXL1;DLX1;DLX2;JAG1;DUS…
GO:0032502	2.26933e-24	1.75699	492.394	672	5389	developmental process	CDH2;SH2B3;EDIL3;CDH11;ARPC5;ACTR3;ACTR2;CDH13;CDK4;TSHZ1;ADAM10;LRRC17;SPRY2;CDKN1A;CDKN2C;KLF2;CITED2;SEMA3A;TUBB3;BASP1;BAIAP2;FST;CAP2;CAP1;VAT1;SEMA4F;CEBPB;ATG7;MAB21L2;CDC42EP3;TRIM3;TRIM16;POSTN;GAS2L1;RAI1;ARID5A;MAN1A2;SPIN1;YWHAQ;TMED10;RAB32;SLC27A4;CDC42EP1;BVES;LZTS1;ADCY6;PLCD3;TWF2;VASN;UHRF2;EVI5L;CTHRC1;FOXP4;TWIST2;TPP1;CLN5;LRIG3;FRMD6;SLC38A10;COL1A1;COL1A2;COL3A1;COL4A1;COL4…
GO:0048856	2.8245e-24	1.77581	435.562	610	4767	anatomical structure development	CDH2;SH2B3;CDH11;ARPC5;ACTR3;ACTR2;CDH13;CDK4;TSHZ1;ADAM10;LRRC17;SPRY2;CDKN1A;CDKN2C;KLF2;CITED2;SEMA3A;TUBB3;BASP1;BAIAP2;FST;CAP2;CAP1;VAT1;SEMA4F;CEBPB;ATG7;MAB21L2;CDC42EP3;TRIM3;TRIM16;POSTN;GAS2L1;RAI1;ARID5A;MAN1A2;YWHAQ;TMED10;SLC27A4;CDC42EP1;BVES;LZTS1;ADCY6;PLCD3;TWF2;VASN;EVI5L;CTHRC1;FOXP4;TWIST2;TPP1;CLN5;LRIG3;FRMD6;SLC38A10;COL1A1;COL1A2;COL3A1;COL4A1;COL4A2;COL4A5;COL5A1;COL5A2;…
GO:0048731	3.64549e-24	1.81496	363.197	529	3975	system development	CDH2;SH2B3;CDH11;ARPC5;ACTR3;ACTR2;CDH13;CDK4;TSHZ1;ADAM10;LRRC17;SPRY2;CDKN1A;CDKN2C;KLF2;CITED2;SEMA3A;TUBB3;BASP1;BAIAP2;FST;CAP2;CAP1;SEMA4F;CEBPB;ATG7;MAB21L2;TRIM3;TRIM16;POSTN;GAS2L1;RAI1;ARID5A;MAN1A2;YWHAQ;TMED10;SLC27A4;BVES;LZTS1;ADCY6;PLCD3;TWF2;VASN;CTHRC1;FOXP4;TWIST2;TPP1;CLN5;LRIG3;SLC38A10;COL1A1;COL1A2;COL3A1;COL4A1;COL4A2;COL4A5;COL5A1;COL5A2;COL6A1;ANKRD54;COL6A2;COL6A3;COL8A2…
GO:0072358	6.54749e-24	2.66846	79.3094	173	868	cardiovascular system development	CDH2;CDH13;CITED2;BASP1;ATG7;BVES;PLCD3;FOXP4;COL1A1;COL1A2;COL3A1;COL4A1;COL4A2;COL5A1;COL8A2;ADM;E2F7;CSPG4;DAB2IP;CYP1B1;AMOT;JAG1;ECE1;ECM1;EDNRA;MEGF8;EGR1;AHR;EPHA2;ELK3;ENG;EPHB2;C3orf58;AKT1;FAP;FBN1;FOXF1;DKK1;FOXL1;FOXC2;SULF1;RPGRIP1L;FN1;HEY1;POFUT1;FZD2;CLIC4;TIPARP;SLITRK5;IFT172;GREM1;B4GALT1;NPHP3;GLI2;GNA11;ANPEP;HAS2;HHEX;NR4A1;HES1;ID1;ID2;ID3;CYR61;ITGA4;ITGA5;ITGB1;JUNB;LIF;L…
GO:0072359	6.54749e-24	2.66846	79.3094	173	868	circulatory system development	CDH2;CDH13;CITED2;BASP1;ATG7;BVES;PLCD3;FOXP4;COL1A1;COL1A2;COL3A1;COL4A1;COL4A2;COL5A1;COL8A2;ADM;E2F7;CSPG4;DAB2IP;CYP1B1;AMOT;JAG1;ECE1;ECM1;EDNRA;MEGF8;EGR1;AHR;EPHA2;ELK3;ENG;EPHB2;C3orf58;AKT1;FAP;FBN1;FOXF1;DKK1;FOXL1;FOXC2;SULF1;RPGRIP1L;FN1;HEY1;POFUT1;FZD2;CLIC4;TIPARP;SLITRK5;IFT172;GREM1;B4GALT1;NPHP3;GLI2;GNA11;ANPEP;HAS2;HHEX;NR4A1;HES1;ID1;ID2;ID3;CYR61;ITGA4;ITGA5;ITGB1;JUNB;LIF;L…
GO:0009100	2.54371e-23	3.57287	38.4669	107	421	glycoprotein metabolic process	SEC23A;MAN1A2;TMEM115;GALNT5;MAN1B1;CHST14;CANT1;B3GALT6;B3GALTL;CSPG4;DAD1;FUT11;EXT1;EXT2;FKTN;PHLDA1;DOLK;SEC31A;FOXL1;SLC35D1;GANAB;SULF1;POFUT2;DPY19L1;POFUT1;FUT8;BACE2;B4GALNT1;GALNT1;GALNT2;TIPARP;GLCE;SLC17A5;B4GALT1;GPC1;DPY19L4;GMPPA;DSE;POMT2;HEXB;NDST1;CHSY3;IDS;IDUA;STT3A;ARF4;LMAN1;ARSB;MAN2A2;MAN2A1;MANBA;MGAT2;MGAT5;CHST11;NAGPA;UBE2J1;PGM3;ATP7A;CYTL1;CHPF2;IMPAD1;CSGALNACT2;CHS…
GO:0009887	3.23469e-23	2.60493	81.7764	175	895	organ morphogenesis	TSHZ1;SPRY2;CITED2;SEMA3A;BASP1;FST;CEBPB;CTHRC1;TWIST2;LRIG3;COL1A1;COL1A2;COL3A1;COL5A1;COL5A2;COL8A2;COL13A1;ADM;TMTC3;DAG1;DLX1;DLX2;JAG1;EDNRA;MEGF8;EGFR;EPHA2;ELN;ENG;EPHB2;STX2;ETV5;FBN2;FGD1;FOXF1;DKK1;FOXD1;FOXL1;FOXC2;FLI1;SULF1;HEY1;FZD2;TIPARP;TSKU;IFT172;GBA;GREM1;B4GALT1;NPHP3;GLG1;GLI2;ABR;NR3C1;HAS2;HHEX;HOXB2;HRAS;HES1;NDST1;TNC;ID1;ID2;ID3;IDUA;IGFBP5;CYR61;INHBA;ITGA2;LAMB1;LIF…
GO:0071310	1.48708e-22	2.0528	174.152	298	1906	cellular response to organic substance	CTDSP2;CDH13;SPRY2;CDKN1A;TCIRG1;RRAGB;KLF2;CITED2;BAIAP2;CEBPB;GAS2L1;RRAGA;YIF1A;ADCY3;KDELR3;RAB31;PRDM4;ADCY6;TWF2;FBXO32;VASN;ADCY9;TPP1;COL1A1;COL1A2;COL3A1;COL4A1;COL4A2;COL5A2;COL6A1;COL16A1;KLF6;CD109;CPS1;CPT1A;SOGA1;TICAM1;COMMD7;CTSB;DAB2IP;CYP1B1;CYP24A1;PAQR7;DUSP1;DUSP4;ECM1;ABCA1;EFNA5;EGFR;EGR1;ENG;AKT1;FBN1;FBN2;FGD1;FGF5;SEC31A;FOXF1;FOXC2;WDTC1;FOXO3;SULF1;ARHGEF12;HEY1;CLCF1;…
GO:0070887	1.86346e-22	1.94966	216.091	350	2365	cellular response to chemical stimulus	CTDSP2;CDH13;RASA4;CDK2;ADAM10;SPRY2;CDKN1A;TCIRG1;RRAGB;KLF2;CITED2;BAIAP2;CEBPB;ATG7;GAS2L1;RRAGA;YIF1A;ADCY3;KDELR3;RAB31;PRDM4;ADCY6;TWF2;CYP2U1;FBXO32;VASN;ADCY9;TPP1;PLK3;COL1A1;COL1A2;COL3A1;COL4A1;COL4A2;COL5A2;COL6A1;COL16A1;KLF6;CD109;CPS1;CPT1A;SOGA1;TICAM1;COMMD7;CTSB;DAB2IP;CYP1B1;CYP24A1;PAQR7;NQO1;SLC26A2;DUSP1;DUSP4;ECM1;ABCA1;EDNRA;EFNA5;EGFR;EGR1;AHR;EPHA2;ENG;AKT1;ETV5;FANCC;FB…
GO:0009790	2.09432e-22	2.4876	89.3601	184	978	embryo development	SH2B3;TSHZ1;ADAM10;SPRY2;KLF2;CITED2;SEMA3A;BASP1;CEBPB;MAB21L2;PLCD3;CTHRC1;FOXP4;TWIST2;LRIG3;COL1A1;COL4A2;COL5A1;COL5A2;COL6A1;COL7A1;COL12A1;ADM;ZNF358;E2F7;AMOT;DAD1;DLX1;DLX2;DUSP1;DUSP4;ECE1;EDNRA;EFNB1;MEGF8;EGFR;EPHA2;ENG;EPHB2;AKT1;ERF;EXT1;EXT2;FBN2;FOXF1;DKK1;FOXC2;WDTC1;SLC35D1;SULF1;POFUT2;RPGRIP1L;FN1;GPR161;HEY1;POFUT1;PLXNB2;FUT8;RICTOR;FZD2;TANC2;IFT172;GREM1;NPHP3;GLI2;GNA12;G…
GO:0048518	2.355e-22	1.72624	452.831	621	4956	positive regulation of biological process	CDH2;EDIL3;ARPC5;ACTR3;ACTR2;TSPAN5;CTDSP2;CDH13;RASA4;CDK2;CDK4;ADAM10;SPRY2;ABCC4;CDKN1A;TCIRG1;RRAGB;KLF2;CITED2;SEMA3A;BASP1;BAIAP2;FST;CAP2;CAP1;CEBPB;ATG7;MAB21L2;CDC42EP3;TRIM16;RRAGA;RAI1;MAP3K2;ARID5A;YIF1A;ADCY3;SPIN1;SERINC3;MLLT11;YWHAQ;KDELR3;DSTN;EMILIN1;CDC42EP1;BVES;ADCY6;RNF139;SNX18;KLF12;TWF2;ADCY9;UHRF2;ARHGEF25;EVI5L;CTHRC1;FAM129A;TWIST2;TPP1;CMTM3;CANT1;PLK3;COL1A1;OSCP1;CO…
GO:0048522	1.23703e-21	1.74403	381.928	540	4180	positive regulation of cellular process	CDH2;EDIL3;ARPC5;ACTR3;ACTR2;TSPAN5;CTDSP2;CDH13;CDK2;CDK4;ADAM10;SPRY2;ABCC4;CDKN1A;TCIRG1;RRAGB;KLF2;CITED2;SEMA3A;CAP2;CAP1;CEBPB;ATG7;MAB21L2;CDC42EP3;TRIM16;RRAGA;RAI1;MAP3K2;ARID5A;YIF1A;ADCY3;SPIN1;SERINC3;MLLT11;YWHAQ;KDELR3;DSTN;EMILIN1;CDC42EP1;BVES;ADCY6;RNF139;KLF12;TWF2;ADCY9;UHRF2;CTHRC1;FAM129A;TWIST2;TPP1;CMTM3;CANT1;PLK3;COL1A1;OSCP1;COL3A1;ANKRD54;COL16A1;LRRC15;KLF6;ADK;ADM;STX…
GO:0048869	1.37957e-21	1.77338	337.704	490	3696	cellular developmental process	CDH2;SH2B3;CDH11;ARPC5;ACTR3;ACTR2;ADAM10;LRRC17;SPRY2;CDKN1A;CDKN2C;KLF2;CITED2;SEMA3A;TUBB3;BASP1;BAIAP2;FST;CAP2;CAP1;SEMA4F;CEBPB;ATG7;CDC42EP3;TRIM16;GAS2L1;ARID5A;RAB32;CDC42EP1;BVES;LZTS1;ADCY6;TWF2;VASN;UHRF2;EVI5L;CTHRC1;FOXP4;TWIST2;TPP1;CLN5;FRMD6;COL1A1;COL3A1;COL4A1;COL4A2;COL4A5;COL5A1;COL5A2;COL6A1;ANKRD54;COL6A2;COL6A3;COL7A1;COL12A1;COL13A1;KLF6;ADM;CD109;CPS1;CPT1A;ZNF358;E2F7;C…
GO:0001501	2.3965e-21	3.19481	44.2232	113	484	skeletal system development	CDH11;LRRC17;FST;POSTN;RAI1;ARID5A;TWIST2;SLC38A10;COL1A1;COL1A2;COL3A1;COL5A2;COL12A1;COL13A1;AEBP1;ASXL1;DLX1;DLX2;MEGF8;EPHA2;ENG;EXT1;FBN1;FBN2;FOXC2;FLI1;SLC35D1;SULF1;CADM1;TIPARP;IFT172;GREM1;GDF10;FOXP1;GLG1;GLI2;GNA11;HAS2;HEXB;HOXB2;NDST1;IDUA;CYR61;LOXL2;LTBP3;SMAD1;SMAD3;MEF2D;MMP2;MMP14;MMP16;MSX1;MSX2;NAB2;NPR2;CHST11;PRRX2;PDGFRA;PDGFRB;SUFU;RAB23;SIX4;PITX1;ATP6AP1;ATP7A;FGFRL1;PR…
GO:0040011	3.11706e-21	2.11283	143.177	254	1567	locomotion	CDH2;ARPC5;ACTR3;ACTR2;CDH13;ADAM10;CITED2;SEMA3A;TUBB3;CAP2;CAP1;SEMA4F;PROCR;ABHD2;BVES;CTHRC1;CMTM3;COL1A1;COL1A2;COL3A1;COL4A1;COL4A2;COL4A5;COL5A1;COL5A2;COL6A1;COL6A2;COL6A3;LRRC15;CSPG4;CNTN4;DAB2IP;CYP1B1;AMOT;AMOTL1;DAG1;DNM1;JAG1;ECM1;EDNRA;EFNA5;EFNB1;MEGF8;EGFR;EPHA2;ENG;EPHB2;AKT1;EXT1;ALCAM;F2R;FAP;FAT1;ITGA11;FOXF1;TRIM32;FOXD1;FOXC2;SULF1;FN1;ARHGEF12;PIP5K1C;RBFOX2;PLXNB2;SLC7A11…
GO:0001944	4.31143e-21	2.96389	51.9897	125	569	vasculature development	CDH2;CDH13;PLCD3;COL1A1;COL1A2;COL3A1;COL4A1;COL4A2;COL5A1;COL8A2;ADM;E2F7;CSPG4;DAB2IP;CYP1B1;AMOT;JAG1;ECM1;EDNRA;EGR1;AHR;EPHA2;ELK3;ENG;EPHB2;AKT1;FAP;FOXF1;FOXC2;SULF1;FN1;HEY1;POFUT1;CLIC4;TIPARP;GREM1;B4GALT1;ANPEP;HAS2;HHEX;NR4A1;HES1;ID1;CYR61;ITGA5;ITGB1;JUNB;LIF;LOX;LOXL1;LOXL2;LRP1;SMAD7;MAP3K3;MMP2;MMP14;MYH9;MYLK;NF1;NFATC3;NFATC4;NOTCH2;PRRX2;PDGFRA;PDGFRB;PGF;PKD2;ATP7A;PRRX1;ERRF…
GO:0016477	6.09817e-21	2.33335	99.8677	195	1093	cell migration	CDH2;ARPC5;CDH13;ADAM10;CITED2;SEMA3A;CAP1;PROCR;ABHD2;CTHRC1;COL1A1;COL1A2;COL3A1;COL5A1;LRRC15;CSPG4;DAB2IP;CYP1B1;AMOT;AMOTL1;DAG1;JAG1;ECM1;EDNRA;EFNB1;MEGF8;EGFR;EPHA2;ENG;AKT1;F2R;FAP;FAT1;ITGA11;FOXF1;TRIM32;FOXC2;SULF1;FN1;PIP5K1C;RBFOX2;PLXNB2;SLC7A11;ABL1;FUT8;SUN2;PTPN23;CLIC4;GREM1;B4GALT1;ABL2;FOXP1;GLG1;GNA12;ABR;CXCL1;GSN;SH3KBP1;HAS2;HEXB;NR4A1;HRAS;HRH1;HES1;ID1;IGFBP3;IGFBP5;CYR…
GO:0060429	7.86028e-21	2.35388	96.487	190	1056	epithelium development	SPRY2;CDKN1A;KLF2;CITED2;SEMA3A;BASP1;FST;CEBPB;TRIM16;CTHRC1;FOXP4;TPP1;FRMD6;COL4A1;COL5A1;COL7A1;ADM;CD109;CPS1;CPT1A;ZNF358;E2F7;CTSB;TMTC3;DAG1;JAG1;S1PR3;EDNRA;MEGF8;EGFR;RILPL2;EPHA2;EMP1;ENG;AKT1;ETV5;FNDC3A;FOXF1;DKK1;FOXD1;FOXC2;SULF1;RPGRIP1L;GPR161;HEY1;POFUT1;PLXNB2;SLC7A11;FZD2;CLIC4;IFT172;BLOC1S6;GREM1;B4GALT1;NPHP3;FOXP1;GLI2;GNA11;NR3C1;ARHGAP35;GSN;GSTM3;GPSM2;ANXA4;HHEX;APAF1;…
GO:0010033	1.03073e-20	1.88274	225.228	355	2465	response to organic substance	SCAMP3;ACTR3;CTDSP2;CDH13;CDK4;ADAM10;SPRY2;ABCC4;CDKN1A;TCIRG1;CDKN2D;RRAGB;KLF2;CITED2;BAIAP2;CEBPB;TRIM16;GAS2L1;RRAGA;YIF1A;ADCY3;TMED10;KDELR3;RAB31;PRDM4;ADCY6;TWF2;FBXO32;VASN;ADCY9;TPP1;COL1A1;COL1A2;COL3A1;COL4A1;COL4A2;COL5A2;COL6A1;COL6A2;COL16A1;KLF6;ADM;CD109;CPS1;CPT1A;SOGA1;TICAM1;COMMD7;CTSB;DAB2IP;CYP1B1;CYP24A1;DAG1;DGKQ;PAQR7;ASXL1;NQO1;JAG1;DUSP1;DUSP4;ECM1;ABCA1;EDNRA;EFNA5;E…
GO:0071495	1.41573e-20	2.36087	94.1114	186	1030	cellular response to endogenous stimulus	CDH13;SPRY2;CDKN1A;TCIRG1;RRAGB;KLF2;CITED2;BAIAP2;CEBPB;GAS2L1;RRAGA;ADCY3;RAB31;ADCY6;FBXO32;VASN;ADCY9;COL1A1;COL1A2;COL3A1;COL4A1;COL4A2;COL5A2;COL6A1;COL16A1;CD109;CPS1;SOGA1;CTSB;DAB2IP;PAQR7;DUSP1;EGFR;EGR1;ENG;AKT1;FBN1;FBN2;FGF5;FOXC2;WDTC1;FOXO3;SULF1;HEY1;FOS;FOSB;FOSL2;FAM89B;PPP1R15A;SH3BP4;ABL1;FUT8;RICTOR;GABRB1;DSTYK;GDF10;GLG1;GNG10;GNG11;GPC1;BCL9L;NR3C1;GSTM2;HAS2;NR4A1;APAF1;H…
GO:0070848	1.84014e-20	2.71516	62.5886	140	685	response to growth factor	SPRY2;CDKN1A;CITED2;ADCY3;PRDM4;ADCY6;TWF2;VASN;ADCY9;COL1A1;COL1A2;COL3A1;COL4A2;CD109;CPS1;DAB2IP;DUSP4;EGFR;EGR1;EPHA2;ENG;AKT1;FBN1;FBN2;FGD1;FGF5;FOXO3;SULF1;ARHGEF12;FOS;FAM89B;PPP1R15A;FUT8;RICTOR;DSTYK;MYOF;GDF10;GLG1;GPC1;BCL9L;ABR;HAS2;HHEX;NR4A1;HRAS;NDST1;TNC;ID1;IRS1;ITGA5;JUNB;ARHGDIA;LIMS1;LTBP1;LTBP2;LTBP3;SMAD1;SMAD3;SMAD6;SMAD7;MEIS2;KITLG;MSX2;NFKB1;NFKBIA;NRAS;FURIN;NOX4;CHST1…
GO:0009101	2.64096e-20	3.53288	33.5329	93	367	glycoprotein biosynthetic process	SEC23A;MAN1A2;TMEM115;GALNT5;MAN1B1;CHST14;CANT1;B3GALT6;B3GALTL;CSPG4;DAD1;FUT11;EXT1;EXT2;FKTN;PHLDA1;DOLK;SEC31A;FOXL1;SLC35D1;GANAB;POFUT2;DPY19L1;POFUT1;FUT8;BACE2;B4GALNT1;GALNT1;GALNT2;TIPARP;GLCE;SLC17A5;B4GALT1;DPY19L4;GMPPA;DSE;POMT2;NDST1;CHSY3;STT3A;ARF4;LMAN1;MAN2A2;MAN2A1;MGAT2;MGAT5;CHST11;NAGPA;UBE2J1;PGM3;ATP7A;CYTL1;CHPF2;CSGALNACT2;CHST12;GALNT10;UGGT2;CSGALNACT1;PRKCSH;UGGT1;M…
GO:0006928	2.96516e-20	2.03864	154.05	265	1686	movement of cell or subcellular component	CDH2;ARPC5;ACTR3;ACTR2;CDH13;ADAM10;CITED2;SEMA3A;TUBB3;CAP2;CAP1;SEMA4F;PROCR;ABHD2;CTHRC1;FRMD6;COL1A1;COL1A2;COL3A1;COL4A1;COL4A2;COL4A5;COL5A1;COL5A2;COL6A1;COL6A2;COL6A3;LRRC15;CSPG4;TTC30B;CNTN4;DAB2IP;CYP1B1;AMOT;AMOTL1;DAG1;BBS12;DNM1;JAG1;ECM1;EDNRA;EFNA5;EFNB1;MEGF8;EGFR;EPHA2;ENG;EPHB2;AKT1;EXT1;ALCAM;F2R;FAP;FAT1;ITGA11;COPG1;KIFAP3;FOXF1;TRIM32;FOXD1;FOXC2;SULF1;FN1;ARHGEF12;PIP5K1C;…
GO:0071363	3.53501e-20	2.72367	61.0353	137	668	cellular response to growth factor stimulus	SPRY2;CDKN1A;CITED2;ADCY3;PRDM4;ADCY6;TWF2;VASN;ADCY9;COL1A1;COL1A2;COL3A1;COL4A2;CD109;CPS1;DAB2IP;DUSP4;EGFR;EGR1;ENG;AKT1;FBN1;FBN2;FGD1;FGF5;FOXO3;SULF1;ARHGEF12;FOS;FAM89B;PPP1R15A;FUT8;RICTOR;DSTYK;MYOF;GDF10;GLG1;GPC1;BCL9L;ABR;HAS2;HHEX;NR4A1;HRAS;NDST1;ID1;IRS1;ITGA5;JUNB;ARHGDIA;LIMS1;LTBP1;LTBP2;LTBP3;SMAD1;SMAD3;SMAD6;SMAD7;KITLG;MSX2;NFKB1;NFKBIA;NRAS;FURIN;NOX4;CHST11;APH1A;RAB14;PD…
GO:0048513	3.5657e-20	1.81214	262.964	398	2878	organ development	SH2B3;CDK4;TSHZ1;LRRC17;SPRY2;CDKN1A;KLF2;CITED2;SEMA3A;BASP1;FST;CEBPB;ATG7;MAB21L2;TRIM16;GAS2L1;ARID5A;MAN1A2;YWHAQ;TMED10;SLC27A4;BVES;PLCD3;VASN;CTHRC1;FOXP4;TWIST2;CLN5;LRIG3;SLC38A10;COL1A1;COL1A2;COL3A1;COL4A1;COL5A1;COL5A2;ANKRD54;COL6A3;COL8A2;COL13A1;KLF6;ADM;CD109;CPS1;CRIP2;E2F7;DACT3;CTNND1;CTSB;CNTN4;DAB2IP;CYP1B1;TMTC3;DAG1;AEBP1;DFNA5;ASXL1;DLX1;DLX2;JAG1;ECE1;ECM1;EDNRA;CYS1;EFN…
GO:0048729	6.87421e-20	2.84486	53.6343	125	587	tissue morphogenesis	SPRY2;SEMA3A;FST;CTHRC1;COL3A1;COL4A1;COL5A1;ADM;TMTC3;DAG1;JAG1;EDNRA;MEGF8;EGFR;EPHA2;ENG;ETV5;EXT2;FOXF1;DKK1;FOXD1;FOXL1;FOXC2;SULF1;POFUT2;RPGRIP1L;HEY1;PLXNB2;FZD2;CLIC4;IFT172;GREM1;B4GALT1;NPHP3;FOXP1;GLI2;NR3C1;ARHGAP35;GSN;HHEX;APAF1;HOXB2;HRAS;HES1;TNC;IGFBP5;CYR61;INHBA;ITGA2;ITGA5;ITGB1;LIF;SMAD1;SMAD3;SMAD7;MAN2A1;MET;MMP14;MSX1;MSX2;MYLK;NFATC3;NFATC4;NOTCH2;NRAS;SUFU;SIX4;PGF;PKD2…
GO:0001568	1.26935e-19	2.9036	50.1623	119	549	blood vessel development	CDH2;CDH13;PLCD3;COL1A1;COL1A2;COL3A1;COL4A1;COL4A2;COL5A1;COL8A2;ADM;E2F7;CSPG4;DAB2IP;CYP1B1;AMOT;JAG1;ECM1;EDNRA;EGR1;AHR;EPHA2;ELK3;ENG;EPHB2;AKT1;FAP;FOXF1;FOXC2;SULF1;FN1;HEY1;POFUT1;CLIC4;TIPARP;GREM1;B4GALT1;ANPEP;HAS2;HHEX;NR4A1;HES1;ID1;CYR61;ITGA5;ITGB1;JUNB;LOX;LOXL1;LOXL2;LRP1;SMAD7;MAP3K3;MMP2;MMP14;MYH9;MYLK;NF1;NFATC3;NFATC4;NOTCH2;PRRX2;PDGFRA;PDGFRB;PGF;PKD2;ATP7A;PRRX1;PRKCA;PR…
GO:0030154	1.36934e-19	1.74019	317.603	459	3476	cell differentiation	CDH2;SH2B3;CDH11;ARPC5;ACTR3;ACTR2;ADAM10;LRRC17;SPRY2;CDKN1A;CDKN2C;KLF2;CITED2;SEMA3A;TUBB3;BASP1;BAIAP2;FST;CAP2;CAP1;SEMA4F;CEBPB;ATG7;TRIM16;GAS2L1;ARID5A;RAB32;BVES;LZTS1;ADCY6;TWF2;VASN;UHRF2;CTHRC1;FOXP4;TWIST2;TPP1;CLN5;FRMD6;COL1A1;COL3A1;COL4A1;COL4A2;COL4A5;COL5A1;COL5A2;COL6A1;ANKRD54;COL6A2;COL6A3;COL7A1;COL12A1;COL13A1;KLF6;ADM;CD109;CPS1;CPT1A;ZNF358;E2F7;CSPG4;DACT3;CTSB;CNTN4;DA…
GO:0035295	1.67237e-19	2.80722	54.1826	125	593	tube development	SPRY2;CDKN1A;KLF2;CITED2;BASP1;MAN1A2;CTHRC1;FOXP4;COL3A1;COL4A1;ADM;CPS1;ZNF358;DAB2IP;TMTC3;DAG1;JAG1;EDNRA;MEGF8;EGFR;EPHA2;ENG;ETV5;FOXF1;FOXD1;FOXL1;FOXC2;CIC;RPGRIP1L;GPR161;PLXNB2;FZD2;CLIC4;IFT172;GREM1;B4GALT1;NPHP3;FOXP1;GLI2;NR3C1;ARHGAP35;GPSM2;HHEX;APAF1;HRAS;HES1;TNC;ID1;ID2;LIF;LOX;LTBP3;SMAD1;SMAD3;SMAD6;SMAD7;MAN2A1;MET;MMP14;MSX2;NF1;NFATC3;NFATC4;NRAS;DACT1;PDGFRA;SUFU;SIX4;PGF…
GO:0048598	2.3184e-19	2.83378	52.4465	122	574	embryonic morphogenesis	TSHZ1;SPRY2;MAB21L2;CTHRC1;FOXP4;TWIST2;LRIG3;COL4A2;COL5A1;COL5A2;COL6A1;COL7A1;COL12A1;ADM;ZNF358;AMOT;DLX2;DUSP1;DUSP4;ECE1;MEGF8;EPHA2;ENG;EPHB2;ERF;EXT1;EXT2;FBN2;FOXF1;DKK1;FOXC2;SULF1;POFUT2;RPGRIP1L;FN1;PLXNB2;FZD2;IFT172;GREM1;NPHP3;GLI2;GNA12;ABR;ARHGAP35;HHEX;APAF1;HOXB2;HES1;NDST1;ID2;CYR61;INHBA;ITGA2;ITGA4;ITGA5;ITGB1;AFF3;LAMB1;LRP4;SMAD1;SMAD3;MBNL1;MMP2;MMP14;MMP16;MSX1;MSX2;NOTC…
GO:1901137	4.88122e-19	2.55667	67.5226	144	739	carbohydrate derivative biosynthetic process	PIGK;TCIRG1;SEC23A;CAP2;CAP1;ADCY3;MAN1A2;TMEM115;ADCY6;GALNT5;MAN1B1;CHST14;ADCY9;CANT1;B3GALT6;ADK;ADM;ADORA2B;B3GALTL;CSPG4;DAD1;DCK;FUT11;SLC26A2;ABCA1;EDNRA;EXT1;EXT2;FKTN;PHLDA1;DOLK;SEC31A;FOXL1;SLC35D1;GANAB;POFUT2;DPY19L1;GPR161;POFUT1;PIGN;FUT8;G6PD;BACE2;B4GALNT1;GALNT1;GALNT2;TIPARP;GLCE;AK5;SLC17A5;B4GALT1;AMPD2;AMPD3;GPC1;DPY19L4;GMPPA;DSE;POMT2;HAS2;NDST1;CHSY3;SLC35B2;STT3A;ARF4;L…
GO:0007399	5.23889e-19	1.9101	185.207	300	2027	nervous system development	CDH2;CDH11;ARPC5;ACTR3;ACTR2;ADAM10;CDKN2C;SEMA3A;TUBB3;BASP1;BAIAP2;CAP2;CAP1;SEMA4F;CEBPB;ATG7;MAB21L2;TRIM3;YWHAQ;LZTS1;ADCY6;TWF2;CTHRC1;TPP1;CLN5;COL3A1;COL4A1;COL4A2;COL4A5;COL5A1;COL5A2;COL6A1;COL6A2;COL6A3;ADM;ZNF358;CSPG4;CTNND1;CNTN4;DAB2IP;DAG1;PRICKLE2;DFNA5;DLX1;DLX2;DNM1;JAG1;EDNRA;EFNA5;EFNB1;MEGF8;EGFR;EGR1;EPHA2;EML1;ENG;EPHB2;CLN8;AKT1;ETV5;EXT1;ALCAM;BEND6;FKTN;SEMA3D;FGF5;PHLD…
GO:0048646	8.83629e-19	2.27722	94.02	181	1029	anatomical structure formation involved in morphogenesis	ACTR2;CDH13;CITED2;PLCD3;EVI5L;CTHRC1;COL1A1;COL4A1;COL4A2;COL5A1;COL5A2;COL6A1;COL7A1;COL8A2;COL12A1;ADM;CD109;E2F7;CSPG4;TTC30B;DAB2IP;CYP1B1;AMOT;JAG1;DUSP1;DUSP4;ECM1;EDNRA;EPHA2;ELK3;TMEM17;ENG;EPHB2;EXT2;FAP;FBN2;FOXF1;DKK1;FOXD1;FAIM2;FOXC2;CLUAP1;EPB41L3;SULF1;POFUT2;RPGRIP1L;FN1;HEY1;POFUT1;PLXNB2;FZD2;TTLL1;CLIC4;IFT172;MYOF;GREM1;B4GALT1;GLI2;GPC1;IFT81;ANPEP;ARHGAP35;EHD2;HHEX;NR4A1;A…
GO:0009719	1.87729e-18	2.07212	127.553	225	1396	response to endogenous stimulus	CDH13;CDK4;SPRY2;ABCC4;CDKN1A;TCIRG1;RRAGB;KLF2;CITED2;BAIAP2;CEBPB;TRIM16;GAS2L1;RRAGA;ADCY3;TMED10;RAB31;ADCY6;FBXO32;VASN;ADCY9;COL1A1;COL1A2;COL3A1;COL4A1;COL4A2;COL5A2;COL6A1;COL16A1;ADM;CD109;CPS1;SOGA1;CTSB;DAB2IP;DAG1;DGKQ;PAQR7;NQO1;JAG1;DUSP1;ABCA1;EDNRA;EGFR;EGR1;ABCA2;ENG;AKT1;FBN1;FBN2;FGF5;FOXC2;WDTC1;FOXO3;SULF1;HEY1;FOS;FOSB;FOSL2;FAM89B;PPP1R15A;SLC7A11;SH3BP4;ABL1;FUT8;RICTOR;GA…
GO:0002009	4.34601e-18	2.99883	42.1217	103	461	morphogenesis of an epithelium	SPRY2;SEMA3A;FST;CTHRC1;COL4A1;COL5A1;ADM;TMTC3;DAG1;JAG1;EDNRA;MEGF8;EGFR;EPHA2;ENG;ETV5;FOXF1;FOXD1;FOXC2;SULF1;RPGRIP1L;PLXNB2;FZD2;CLIC4;IFT172;GREM1;B4GALT1;NPHP3;FOXP1;GLI2;NR3C1;ARHGAP35;GSN;HHEX;APAF1;HOXB2;HRAS;HES1;TNC;IGFBP5;CYR61;ITGA5;LIF;SMAD3;MET;MMP14;MSX2;NFATC3;NFATC4;NOTCH2;NRAS;SUFU;SIX4;PGF;PKD2;ATP7A;AHI1;IFT57;KIF26B;LGR4;PRKACA;BTBD7;PTK7;PXN;RARA;RARG;NTN4;CXCL12;SFRP1;SI…
GO:0007165	5.79323e-18	1.61542	486.821	638	5328	signal transduction	CDH2;AKT3;ZBTB33;SH2B3;ARPC5;ACTR3;ACTR2;TSPAN5;CTDSP2;CDH13;ARL4C;RASA4;CDK2;CDK4;ADAM10;SPRY2;CDKN1A;TCIRG1;CDKN2D;RRAGB;CITED2;SEMA3A;BAIAP2;FST;CAP2;CAP1;CDC42EP3;TRIM16;POSTN;RRAGA;MAP3K2;YIF1A;ADCY3;SPIN1;SERINC3;MLLT11;RAB40B;YWHAQ;RAB32;KDELR3;RAB31;PRDM4;CDC42EP1;PKIG;FSTL1;ADCY6;AKAP11;RASSF8;PLCD3;GABARAP;VASN;ADCY9;CTHRC1;MRGPRF;TPP1;CMTM3;CANT1;PLK3;COL1A1;COL1A2;COL3A1;ANKRD54;COL16…
GO:0048468	6.61099e-18	1.89663	175.431	284	1920	cell development	CDH2;CDH11;ARPC5;ACTR3;ACTR2;ADAM10;CDKN1A;KLF2;SEMA3A;TUBB3;BASP1;BAIAP2;CAP2;CAP1;SEMA4F;ATG7;BVES;LZTS1;ADCY6;TWF2;VASN;CTHRC1;CLN5;FRMD6;COL1A1;COL3A1;COL4A1;COL4A2;COL4A5;COL5A1;COL5A2;COL6A1;COL6A2;COL6A3;ADM;ZNF358;DACT3;CNTN4;DAB2IP;TMTC3;DAG1;PAQR7;PRICKLE2;DLX1;DLX2;DNM1;JAG1;S1PR3;EDNRA;EFNA5;EFNB1;MEGF8;EGFR;RILPL2;EPHA2;ENG;EPHB2;AKT1;ETV5;EXT1;ALCAM;FANCC;BEND6;FNDC3A;DKK1;TRIM32;FO…
GO:0000902	7.89529e-18	2.14364	107.817	197	1180	cell morphogenesis	CDH11;ARPC5;ACTR3;ACTR2;ADAM10;KLF2;SEMA3A;TUBB3;BASP1;BAIAP2;CAP2;CAP1;SEMA4F;ATG7;CDC42EP3;CDC42EP1;BVES;LZTS1;TWF2;VASN;EVI5L;FRMD6;COL1A1;COL3A1;COL4A1;COL4A2;COL4A5;COL5A1;COL5A2;COL6A1;COL6A2;COL6A3;DACT3;CDC42EP5;TTC30B;CNTN4;DAB2IP;DAG1;SYNE3;DNM1;EFNA5;EFNB1;MEGF8;EGFR;RILPL2;EPHA2;TMEM17;EPHB2;EXT1;ALCAM;FGD1;DKK1;FOXD1;CLUAP1;EPB41L3;POFUT2;RPGRIP1L;FN1;ARHGEF12;PIP5K1C;HEY1;RBFOX2;PLX…
GO:0044700	8.07952e-18	1.60225	530.953	684	5811	single organism signaling	CDH2;AKT3;ZBTB33;SH2B3;ARPC5;ACTR3;ACTR2;TSPAN5;CTDSP2;CDH13;ARL4C;RASA4;CDK2;CDK4;ADAM10;SPRY2;CDKN1A;TCIRG1;CDKN2D;RRAGB;CITED2;SEMA3A;BAIAP2;FST;CAP2;CAP1;SEMA4F;CDC42EP3;TRIM16;POSTN;RRAGA;MAP3K2;YIF1A;ADCY3;SPIN1;SERINC3;MLLT11;RAB40B;YWHAQ;RAB32;KDELR3;RAB31;PRDM4;CDC42EP1;PKIG;BVES;FSTL1;ADCY6;AKAP11;RASSF8;PLCD3;GABARAP;BTBD9;VASN;ADCY9;CTHRC1;MRGPRF;TPP1;CMTM3;CANT1;PLK3;COL1A1;COL1A2;CO…
GO:0023052	8.8527e-18	1.6013	531.135	684	5813	signaling	CDH2;AKT3;ZBTB33;SH2B3;ARPC5;ACTR3;ACTR2;TSPAN5;CTDSP2;CDH13;ARL4C;RASA4;CDK2;CDK4;ADAM10;SPRY2;CDKN1A;TCIRG1;CDKN2D;RRAGB;CITED2;SEMA3A;BAIAP2;FST;CAP2;CAP1;SEMA4F;CDC42EP3;TRIM16;POSTN;RRAGA;MAP3K2;YIF1A;ADCY3;SPIN1;SERINC3;MLLT11;RAB40B;YWHAQ;RAB32;KDELR3;RAB31;PRDM4;CDC42EP1;PKIG;BVES;FSTL1;ADCY6;AKAP11;RASSF8;PLCD3;GABARAP;BTBD9;VASN;ADCY9;CTHRC1;MRGPRF;TPP1;CMTM3;CANT1;PLK3;COL1A1;COL1A2;CO…
GO:0042325	1.16349e-17	2.10193	114.213	205	1250	regulation of phosphorylation	CDH2;CTDSP2;CDK4;SPRY2;CDKN1A;CDKN2C;CDKN2D;MAP3K2;YIF1A;ADCY3;KDELR3;PKIG;ADCY6;ADCY9;FAM129A;TPP1;ANKRD54;CD109;ADORA2B;CSPG4;DUSP18;DAB2IP;CNKSR3;DAG1;DUSP1;DUSP4;EDNRA;EFNA5;EGFR;EPHA2;SPRED2;ENG;AKT1;ERCC6;F2R;CCNY;FKTN;SEC31A;DKK1;CLCF1;PPP1R15A;PLXNB2;ABL1;RICTOR;DSTYK;CLIP3;GBA;GREM1;GDF10;ABL2;RNF149;TRIB2;DBNL;GTF2H1;SERTAD1;HFE;HHEX;HRAS;HES1;ID1;IGFBP3;CYR61;IL6ST;IL11;INHBA;IRS1;ITGA…
GO:0048870	1.16963e-17	2.13811	107.451	196	1176	cell motility	CDH2;ARPC5;CDH13;ADAM10;CITED2;SEMA3A;CAP1;PROCR;ABHD2;CTHRC1;COL1A1;COL1A2;COL3A1;COL5A1;LRRC15;CSPG4;DAB2IP;CYP1B1;AMOT;AMOTL1;DAG1;JAG1;ECM1;EDNRA;EFNB1;MEGF8;EGFR;EPHA2;ENG;AKT1;F2R;FAP;FAT1;ITGA11;FOXF1;TRIM32;FOXC2;SULF1;FN1;PIP5K1C;RBFOX2;PLXNB2;SLC7A11;ABL1;FUT8;SUN2;PTPN23;CLIC4;GREM1;B4GALT1;ABL2;FOXP1;GLG1;GNA12;ABR;CXCL1;GSN;SH3KBP1;HAS2;HEXB;NR4A1;HRAS;HRH1;HES1;ID1;IGFBP3;IGFBP5;CYR…
GO:0051674	1.16963e-17	2.13811	107.451	196	1176	localization of cell	CDH2;ARPC5;CDH13;ADAM10;CITED2;SEMA3A;CAP1;PROCR;ABHD2;CTHRC1;COL1A1;COL1A2;COL3A1;COL5A1;LRRC15;CSPG4;DAB2IP;CYP1B1;AMOT;AMOTL1;DAG1;JAG1;ECM1;EDNRA;EFNB1;MEGF8;EGFR;EPHA2;ENG;AKT1;F2R;FAP;FAT1;ITGA11;FOXF1;TRIM32;FOXC2;SULF1;FN1;PIP5K1C;RBFOX2;PLXNB2;SLC7A11;ABL1;FUT8;SUN2;PTPN23;CLIC4;GREM1;B4GALT1;ABL2;FOXP1;GLG1;GNA12;ABR;CXCL1;GSN;SH3KBP1;HAS2;HEXB;NR4A1;HRAS;HRH1;HES1;ID1;IGFBP3;IGFBP5;CYR…
GO:0030203	1.17442e-17	4.94283	15.4416	55	169	glycosaminoglycan metabolic process	GALNT5;CHST14;B3GALT6;HGSNAT;CSPG4;SLC26A2;AKT1;EXT1;EXT2;SLC35D1;GALNS;GLCE;B4GALT1;GNS;GPC1;DSE;HAS2;HEXB;NDST1;CHSY3;IDS;IDUA;SLC35B2;ARSB;NFKB1;CHST11;SLC35B3;PDGFRB;CYTL1;CHPF2;IMPAD1;CSGALNACT2;CHST12;CSGALNACT1;BGN;SDC1;XYLT1;SGSH;ST3GAL1;ST3GAL2;ST3GAL3;SLC9A1;TGFB1;UGDH;CHPF;CHST1;PAPSS2;DSEL;CHST3;CD44;HS2ST1;SDC3;HS3ST3B1;HS3ST3A1;HS3ST1
GO:2000026	2.3498e-17	2.02003	129.472	224	1417	regulation of multicellular organismal development	ACTR3;LRRC17;CITED2;SEMA3A;BASP1;FST;SEMA4F;CEBPB;TRIM16;GAS2L1;LZTS1;ADCY6;TWF2;VASN;CTHRC1;FOXP4;TWIST2;COL1A1;COL3A1;COL4A2;COL5A1;COL5A2;ANKRD54;ADM;CD109;DACT3;CNTN4;DAB2IP;CYP1B1;AMOT;DLX1;DLX2;JAG1;ECM1;S1PR3;EDNRA;MEGF8;EGR1;EPHA2;EPHB2;AKT1;ETV5;FBN2;BEND6;ZBTB1;DKK1;TRIM32;FOXD1;FOXC2;FOXO3;SULF1;POFUT2;FN1;NCS1;GPR161;HEY1;CLCF1;FOS;RBFOX2;PLXNB2;ABL1;FZD2;GREM1;GDI1;B4GALT1;ABL2;NPHP3…
GO:0001503	2.6389e-17	3.27509	32.7105	86	358	ossification	CDH11;CEBPB;CTHRC1;TWIST2;COL1A1;COL5A2;COL6A1;COL13A1;CYP24A1;JAG1;SLC26A2;ECM1;EGFR;EPHA2;AKT1;EXT1;EXT2;FBN2;ITGA11;FOXC2;UFL1;HEY1;GREM1;GLI2;TNC;TMEM119;ID1;ID2;ID3;IGFBP3;IGFBP5;CYR61;IL6ST;JUNB;LRP4;LTBP3;SMAD1;SMAD3;MEF2D;MMP2;MMP14;MMP16;MN1;MSX2;NAB2;NF1;NPR2;SUFU;ATP6AP1;IMPAD1;LGR4;SRGN;PRKACA;CSGALNACT1;PRKD1;ANKH;FAM20C;TWSG1;PTGER4;PTGS2;RRBP1;SFRP1;SKI;BMPR2;SNAI2;SNAI1;SOX9;SPARC…
GO:0007154	3.33755e-17	1.58641	539.541	690	5905	cell communication	CDH2;AKT3;ZBTB33;SH2B3;ARPC5;ACTR3;ACTR2;TSPAN5;CTDSP2;CDH13;ARL4C;RASA4;CDK2;CDK4;ADAM10;SPRY2;CDKN1A;TCIRG1;CDKN2D;RRAGB;CITED2;SEMA3A;BAIAP2;FST;CAP2;CAP1;SEMA4F;ATG7;CDC42EP3;TRIM16;POSTN;GAS2L1;RRAGA;MAP3K2;YIF1A;ADCY3;SPIN1;SERINC3;MLLT11;RAB40B;YWHAQ;RAB32;KDELR3;RAB31;PRDM4;CDC42EP1;PKIG;FSTL1;LZTS1;ADCY6;AKAP11;RASSF8;PLCD3;GABARAP;BTBD9;VASN;ADCY9;CTHRC1;MRGPRF;TPP1;CMTM3;CANT1;PLK3;COL…
GO:0001932	7.57775e-17	2.18135	94.3855	176	1033	regulation of protein phosphorylation	CTDSP2;CDK4;SPRY2;CDKN1A;CDKN2C;CDKN2D;MAP3K2;YIF1A;ADCY3;KDELR3;PKIG;ADCY6;ADCY9;FAM129A;TPP1;ANKRD54;CD109;ADORA2B;CSPG4;DUSP18;DAB2IP;CNKSR3;DUSP1;DUSP4;EDNRA;EFNA5;EGFR;SPRED2;ENG;AKT1;ERCC6;F2R;CCNY;SEC31A;DKK1;CLCF1;PPP1R15A;PLXNB2;ABL1;RICTOR;CLIP3;GBA;GREM1;GDF10;TRIB2;DBNL;GTF2H1;SERTAD1;HFE;HHEX;HRAS;HES1;IGFBP3;CYR61;IL6ST;IL11;INHBA;ITGA5;ITGB1;GDF6;LIF;SPRED3;LMNA;LRP4;SMAD3;SMAD6;SM…
GO:0000904	7.63746e-17	2.32964	76.2942	151	835	cell morphogenesis involved in differentiation	CDH11;ARPC5;ACTR3;ACTR2;ADAM10;SEMA3A;TUBB3;BASP1;BAIAP2;CAP2;CAP1;SEMA4F;ATG7;BVES;LZTS1;TWF2;VASN;FRMD6;COL1A1;COL3A1;COL4A1;COL4A2;COL4A5;COL5A1;COL5A2;COL6A1;COL6A2;COL6A3;DACT3;CNTN4;DAB2IP;DAG1;DNM1;EFNA5;EFNB1;MEGF8;EGFR;RILPL2;EPHA2;EPHB2;EXT1;ALCAM;DKK1;FOXD1;POFUT2;FN1;ARHGEF12;PIP5K1C;HEY1;RBFOX2;PLXNB2;ABL1;CLIC4;GAP43;TSKU;SLITRK5;GREM1;GDI1;ABL2;GLI2;GPC1;BCL9L;RGMB;ARHGAP35;HAS2;HR…
GO:0006022	9.04986e-17	4.65467	16.0812	55	176	aminoglycan metabolic process	GALNT5;CHST14;B3GALT6;HGSNAT;CSPG4;SLC26A2;AKT1;EXT1;EXT2;SLC35D1;GALNS;GLCE;B4GALT1;GNS;GPC1;DSE;HAS2;HEXB;NDST1;CHSY3;IDS;IDUA;SLC35B2;ARSB;NFKB1;CHST11;SLC35B3;PDGFRB;CYTL1;CHPF2;IMPAD1;CSGALNACT2;CHST12;CSGALNACT1;BGN;SDC1;XYLT1;SGSH;ST3GAL1;ST3GAL2;ST3GAL3;SLC9A1;TGFB1;UGDH;CHPF;CHST1;PAPSS2;DSEL;CHST3;CD44;HS2ST1;SDC3;HS3ST3B1;HS3ST3A1;HS3ST1
GO:1902531	1.05731e-16	1.92505	149.208	247	1633	regulation of intracellular signal transduction	CDH2;CDH13;RASA4;SPRY2;CDKN2D;RRAGB;RRAGA;MAP3K2;SERINC3;BVES;AKAP11;SNX18;ARHGEF25;EVI5L;CANT1;COL3A1;ANKRD54;ADORA2B;NACC2;CSPG4;TICAM1;DUSP18;DAB2IP;PLEKHG4B;CNKSR3;CYP1B1;AMOT;DAG1;DFNA5;DUSP1;DUSP4;ECM1;ABCA1;EDNRA;EFNA5;EGFR;EPHA2;SPRED2;C3orf58;AKT1;ERCC6;F2R;FKTN;FGD1;RASA3;TRIM32;MON2;TBC1D2B;RGL1;PSD3;ARHGEF12;CLCF1;PLXNB2;SH3BP4;ABL1;RICTOR;DSTYK;FBXL2;ARFGAP3;GBA;RGS17;GREM1;GDF10;GDI…
GO:0048514	1.14966e-16	2.82857	44.0405	103	482	blood vessel morphogenesis	CDH2;CDH13;PLCD3;COL3A1;COL4A1;COL4A2;COL8A2;ADM;E2F7;CSPG4;DAB2IP;CYP1B1;AMOT;JAG1;ECM1;EDNRA;EPHA2;ELK3;ENG;EPHB2;FAP;FOXF1;FOXC2;SULF1;FN1;HEY1;POFUT1;CLIC4;TIPARP;GREM1;B4GALT1;ANPEP;HAS2;HHEX;NR4A1;HES1;ID1;CYR61;ITGA5;ITGB1;JUNB;LOXL2;LRP1;SMAD7;MMP2;MMP14;MYH9;MYLK;NF1;NFATC3;NFATC4;PRRX2;PDGFRA;PDGFRB;PGF;PKD2;PRRX1;PRKCA;PRKD1;ZMIZ1;PTEN;PTGS2;HEG1;RNH1;CXCL12;ECSCR;SFRP1;STRA6;SHB;SHC1;…
GO:0030334	1.45046e-16	2.65686	51.3501	114	562	regulation of cell migration	CDH13;ADAM10;CITED2;SEMA3A;ABHD2;COL1A1;COL3A1;LRRC15;DAB2IP;CYP1B1;AMOT;AMOTL1;DAG1;JAG1;ECM1;EDNRA;EGFR;EPHA2;ENG;AKT1;F2R;FOXF1;TRIM32;FOXC2;SULF1;PLXNB2;SUN2;PTPN23;CLIC4;GREM1;FOXP1;GNA12;ABR;CXCL1;GSN;HAS2;HRAS;IGFBP3;IGFBP5;CYR61;IRS1;ITGA2;ITGA5;ITGB1;LAMB1;ARHGDIA;LMNA;LRP1;SMAD3;SMAD7;ARSB;MET;MMP14;MYLK;NBL1;NF1;NOX4;ABI3;PDGFRA;PDGFRB;PFN2;SERPINE2;PLAU;DOCK10;PRKCA;PRKCE;PRKD1;PTEN;P…
GO:0022008	2.26871e-16	1.99148	126.548	217	1385	neurogenesis	CDH2;CDH11;ARPC5;ACTR3;ACTR2;ADAM10;CDKN2C;SEMA3A;TUBB3;BAIAP2;CAP2;CAP1;SEMA4F;CEBPB;ATG7;LZTS1;ADCY6;TWF2;CTHRC1;CLN5;COL3A1;COL4A1;COL4A2;COL4A5;COL5A1;COL5A2;COL6A1;COL6A2;COL6A3;ADM;CSPG4;CNTN4;DAB2IP;DAG1;PRICKLE2;DFNA5;DLX1;DLX2;DNM1;JAG1;EFNA5;EFNB1;MEGF8;EGFR;EGR1;EPHA2;EML1;EPHB2;CLN8;AKT1;ETV5;EXT1;ALCAM;BEND6;FGF5;PHLDA1;TRIM32;FOXD1;FAIM2;EPB41L3;FN1;PSD3;ARHGEF12;PIP5K1C;NCS1;CLCF1;…
GO:0035239	2.51246e-16	3.15204	33.2588	85	364	tube morphogenesis	SPRY2;CTHRC1;FOXP4;COL4A1;ADM;DAB2IP;TMTC3;DAG1;EDNRA;MEGF8;EGFR;EPHA2;ENG;ETV5;FOXF1;FOXD1;FOXC2;PLXNB2;FZD2;CLIC4;IFT172;GREM1;B4GALT1;NPHP3;FOXP1;GLI2;NR3C1;ARHGAP35;HHEX;APAF1;HRAS;HES1;TNC;ID2;SMAD3;MET;MMP14;MSX2;NFATC3;NFATC4;NRAS;DACT1;PDGFRA;SUFU;SIX4;PGF;PKD2;AHI1;IFT57;KIF26B;LGR4;PRKACA;PTK7;PXN;RARA;RARG;CXCL12;SFRP1;STRA6;SIX1;SKI;NDRG4;SOX9;TBX2;TBX3;TCF21;TFAP2C;TGFB1;TGM2;TRAF6;V…
GO:2000145	4.86354e-16	2.56697	54.1826	117	593	regulation of cell motility	CDH13;ADAM10;CITED2;SEMA3A;ABHD2;COL1A1;COL3A1;LRRC15;DAB2IP;CYP1B1;AMOT;AMOTL1;DAG1;JAG1;ECM1;EDNRA;EGFR;EPHA2;ENG;AKT1;F2R;FOXF1;TRIM32;FOXC2;SULF1;PLXNB2;ABL1;SUN2;PTPN23;CLIC4;GREM1;ABL2;FOXP1;GNA12;ABR;CXCL1;GSN;HAS2;HRAS;IGFBP3;IGFBP5;CYR61;IRS1;ITGA2;ITGA5;ITGB1;LAMB1;ARHGDIA;LMNA;LRP1;SMAD3;SMAD7;ARSB;MET;MMP14;MYLK;NBL1;NF1;NOX4;ABI3;PDGFRA;PDGFRB;PFN2;SERPINE2;PLAU;DOCK10;PRKCA;PRKCE;PK…
GO:0042127	5.97986e-16	1.96362	129.198	219	1414	regulation of cell proliferation	CDH13;CDK2;CDK4;ADAM10;SPRY2;ABCC4;CDKN1A;CDKN2C;TCIRG1;CDKN2D;CEBPB;MAB21L2;MXD4;RBBP9;TMEM115;RNF139;PLCD3;CTHRC1;TWIST2;ADK;ADM;CD109;NACC2;CRIP2;E2F7;TICAM1;RNF187;DAB2IP;CYP1B1;DFNA5;JAG1;ECM1;S1PR3;EDNRA;EFNB1;EGFR;EGR1;AHR;EMP3;ENG;AKT1;ETV5;F2R;FAP;FKTN;FGF5;KIFAP3;FOXF1;TRIM32;FOXO3;SULF1;UFL1;CLCF1;RBFOX2;FOSL2;LDOC1;SH3BP4;ABL1;RICTOR;IFT172;GREM1;B4GALT1;ABL2;FOXP1;GLI2;GRK5;GRN;MCTS1…
GO:0032989	6.75692e-16	2.01917	115.401	201	1263	cellular component morphogenesis	CDH11;ARPC5;ACTR3;ACTR2;ADAM10;KLF2;SEMA3A;TUBB3;BASP1;BAIAP2;CAP2;CAP1;SEMA4F;ATG7;CDC42EP3;CDC42EP1;BVES;LZTS1;TWF2;VASN;EVI5L;FRMD6;COL1A1;COL3A1;COL4A1;COL4A2;COL4A5;COL5A1;COL5A2;COL6A1;COL6A2;COL6A3;DACT3;CDC42EP5;TTC30B;CNTN4;DAB2IP;DAG1;SYNE3;DNM1;EFNA5;EFNB1;MEGF8;EGFR;RILPL2;EPHA2;TMEM17;EPHB2;EXT1;ALCAM;FGD1;DKK1;FOXD1;CLUAP1;EPB41L3;POFUT2;RPGRIP1L;FN1;ARHGEF12;PIP5K1C;HEY1;RBFOX2;PLX…
GO:0050793	9.41932e-16	1.81146	180.273	282	1973	regulation of developmental process	CDH2;ACTR3;LRRC17;CITED2;SEMA3A;BASP1;BAIAP2;FST;VAT1;SEMA4F;CEBPB;CDC42EP3;TRIM16;GAS2L1;RAI1;CDC42EP1;BVES;LZTS1;ADCY6;TWF2;VASN;EVI5L;CTHRC1;FOXP4;TWIST2;COL1A1;COL3A1;COL4A2;COL5A1;COL5A2;ANKRD54;ADM;CD109;ZNF358;DACT3;CDC42EP5;CNTN4;DAB2IP;CYP1B1;AMOT;SYNE3;BBS12;ASXL1;DLX1;DLX2;JAG1;ECM1;ABCA1;S1PR3;EDNRA;MEGF8;EGR1;EPHA2;EPHB2;AKT1;ETV5;FBN2;BEND6;FGD1;ZBTB1;FOXF1;DKK1;TRIM32;FOXD1;FOXC2;F…
GO:0007169	9.65026e-16	2.3023	72.7307	143	796	transmembrane receptor protein tyrosine kinase signaling pathway	ARPC5;ACTR3;ACTR2;CDH13;ADAM10;SPRY2;CDKN1A;TCIRG1;BAIAP2;ADCY3;PRDM4;ADCY6;ADCY9;SOGA1;CSPG4;CTNND1;DAB2IP;DNM1;DUSP4;EFNA5;EFNB1;EGFR;EPHA2;EPHB2;AKT1;FGD1;FGF5;FOXC2;FOXO3;SULF1;ARHGEF12;ABL1;RICTOR;DSTYK;TIPARP;MYOF;GREM1;ABL2;GPC1;ABR;SH3KBP1;HHEX;NR4A1;HRAS;NDST1;IGF2R;IGFBP3;IGFBP5;IGFBP6;IRS1;ITGA5;JAK1;ARF4;ARHGDIA;LRP1;MET;KITLG;MMP2;MYH9;NFKB1;NFKBIA;NRAS;FURIN;APH1A;CRIM1;RAB14;PDGFRA…
GO:1901135	9.85015e-16	2.07115	103.614	185	1134	carbohydrate derivative metabolic process	PIGK;TCIRG1;SEC23A;CAP2;CAP1;ADCY3;MAN1A2;SERINC3;TMEM115;ADCY6;GALNT5;MAN1B1;CHST14;ADCY9;CANT1;B3GALT6;ADK;ADM;ADORA2B;HGSNAT;B3GALTL;CSPG4;DAD1;DCK;FUT11;SLC26A2;ABCA1;EDNRA;AKT1;EXT1;EXT2;FKTN;PHLDA1;DOLK;SEC31A;FOXL1;SLC35D1;GANAB;SULF1;POFUT2;DPY19L1;GPR161;POFUT1;PIGN;FUT8;FZD2;G6PD;BACE2;B4GALNT1;GALNS;GALNT1;GALNT2;TIPARP;GLCE;AK5;GBA;SLC17A5;B4GALT1;AMPD2;AMPD3;GNS;GPC1;SUMF1;DPY19L4;GM…
GO:0005975	1.11792e-15	2.23035	80.0403	153	876	carbohydrate metabolic process	SEC23A;MAN1A2;TMEM115;GALNT5;MAN1B1;CHST14;CLN5;B3GALT6;CPS1;CPT1A;HGSNAT;SOGA1;B3GALTL;CSPG4;DAD1;FUT11;SLC26A2;CRTC2;AKT1;EXT1;EXT2;FKTN;DOLK;SEC31A;WDTC1;SLC35D1;GANAB;POFUT2;DPY19L1;POFUT1;FUT8;G6PD;B4GALNT1;GALK2;GALNS;GALNT1;GALNT2;TIPARP;GLCE;GBA;SLC17A5;B4GALT1;GNS;GPC1;DPY19L4;NR3C1;GMPPA;DSE;POMT2;HAS2;HEXB;HRH1;NDST1;CHSY3;IDS;IDUA;SLC35B2;IGFBP3;IGFBP5;IL6ST;IRS1;STT3A;ARF4;LMAN1;ARSB…
GO:0045595	1.34529e-15	1.9573	127.005	215	1390	regulation of cell differentiation	CDH2;ACTR3;LRRC17;SEMA3A;FST;SEMA4F;CEBPB;TRIM16;GAS2L1;LZTS1;ADCY6;TWF2;VASN;CTHRC1;FOXP4;TWIST2;COL1A1;COL3A1;COL5A1;COL5A2;ANKRD54;ADM;CD109;ZNF358;DACT3;CNTN4;DAB2IP;BBS12;ASXL1;DLX1;DLX2;JAG1;ABCA1;S1PR3;MEGF8;EPHB2;AKT1;ETV5;FBN2;BEND6;ZBTB1;FOXF1;DKK1;TRIM32;FOXC2;FOXO3;POFUT2;FN1;NCS1;HEY1;CLCF1;FOS;RBFOX2;PLXNB2;ABL1;BLOC1S6;GREM1;GDI1;B4GALT1;ABL2;NPHP3;FOXP1;GLG1;GLI2;GNA11;GPC1;BCL9L;…
GO:0006468	1.98268e-15	1.92835	132.944	222	1455	protein phosphorylation	AKT3;CTDSP2;CDK2;CDK4;ADAM10;SPRY2;CDKN1A;CDKN2C;CDKN2D;MAP3K2;YIF1A;ADCY3;KDELR3;PKIG;ADCY6;ADCY9;ALPK2;FAM129A;TPP1;PLK3;ANKRD54;CD109;ADORA2B;CSPG4;DUSP18;DAB2IP;CNKSR3;DUSP1;DUSP4;EDNRA;EFNA5;EGFR;EPHA2;SPRED2;ENG;EPHB2;AKT1;ERCC6;F2R;CCNY;AAK1;SEC31A;DKK1;CDK19;CLCF1;CDK20;PPP1R15A;PLXNB2;ABL1;RICTOR;DSTYK;CLIP3;GBA;GREM1;GDF10;ABL2;GRK5;TRIB2;DBNL;GTF2H1;SERTAD1;HFE;HHEX;HRAS;HES1;NRBP2;IGF…
GO:0022617	2.21319e-15	5.33665	11.6954	44	128	extracellular matrix disassembly	ADAM10;COL1A1;COL1A2;COL3A1;COL4A1;COL4A2;COL4A5;COL5A1;COL5A2;COL6A1;COL6A2;COL6A3;COL7A1;COL8A2;COL12A1;COL13A1;COL16A1;EXOC8;CTSB;ELN;ENG;FAP;FBN1;FBN2;FN1;LAMB1;LAMC1;MMP1;MMP2;MMP11;MMP14;MMP16;NID1;FURIN;COL5A3;SPP1;TGFB1;TIMP1;TIMP2;CAPN1;CAPNS1;ADAM15;ADAM9;CD44
GO:0009968	2.56067e-15	2.12212	91.8271	168	1005	negative regulation of signal transduction	CDH2;RASA4;SPRY2;CDKN2D;FST;VASN;CTHRC1;ADM;CD109;DACT3;CTNND1;DUSP18;DAB2IP;CNKSR3;DAG1;ASXL1;DLX1;DLX2;DUSP1;DUSP4;ECM1;EGFR;EGR1;EPHA2;ELF1;SPRED2;ENG;AKT1;FBN1;FBN2;BEND6;FKTN;RASA3;DKK1;TRIM32;FAIM2;FOXO3;SULF1;RPGRIP1L;ARHGEF12;GPR161;HEY1;FAM89B;PPP1R15A;SH3BP4;ABL1;TSKU;GBA;RGS17;GREM1;ABL2;NPHP3;FOXP1;DKK3;GLG1;GPC1;BCL9L;RNF149;GRK5;NR3C1;ARHGAP35;SH3KBP1;HHEX;HIC1;IGFBP3;IGFBP5;IL6ST;I…
GO:0035556	2.84667e-15	1.74482	207.593	313	2272	intracellular signal transduction	CDH2;ZBTB33;SH2B3;CDH13;ARL4C;RASA4;CDK2;SPRY2;CDKN1A;CDKN2D;RRAGB;CDC42EP3;RRAGA;MAP3K2;ADCY3;SERINC3;MLLT11;RAB40B;YWHAQ;RAB32;RAB31;CDC42EP1;ADCY6;AKAP11;PLCD3;ADCY9;CANT1;PLK3;COL1A2;COL3A1;ANKRD54;ADM;ADORA2B;NACC2;E2F7;CSPG4;TICAM1;CDC42EP5;CNIH3;DUSP18;DAB2IP;CNKSR3;CYP1B1;AMOT;AMOTL1;DAG1;DGKQ;DFNA5;DUSP1;DUSP4;ECM1;ABCA1;EDNRA;EGFR;EPHA2;SPRED2;RAB12;ENG;C3orf58;AKT1;ERCC6;F2R;FKTN;FGD1;…
GO:0048585	3.94418e-15	1.99368	113.482	196	1242	negative regulation of response to stimulus	CDH2;RASA4;SPRY2;CDKN2D;SEMA3A;FST;LZTS1;VASN;CTHRC1;COL3A1;ADM;CD109;DACT3;CTNND1;DUSP18;DAB2IP;CNKSR3;DAG1;ASXL1;DLX1;DLX2;DUSP1;DUSP4;ECM1;EGFR;EGR1;EPHA2;ELF1;SPRED2;ENG;AKT1;FAP;FBN1;FBN2;BEND6;FKTN;RASA3;FOXF1;DKK1;TRIM32;FAIM2;FOXO3;SULF1;RPGRIP1L;ARHGEF12;GPR161;HEY1;FAM89B;PPP1R15A;SH3BP4;ABL1;TSKU;GBA;RGS17;GREM1;ABL2;NPHP3;FOXP1;DKK3;GLG1;GPC1;BCL9L;RNF149;GRK5;ABR;NR3C1;ARHGAP35;SH3KB…
GO:0051270	4.2612e-15	2.40426	60.5785	124	663	regulation of cellular component movement	CDH13;ADAM10;CITED2;SEMA3A;ABHD2;COL1A1;COL3A1;LRRC15;DAB2IP;CYP1B1;AMOT;AMOTL1;DAG1;JAG1;ECM1;EDNRA;MEGF8;EGFR;EPHA2;ENG;AKT1;F2R;FOXF1;TRIM32;FOXC2;SULF1;PLXNB2;ABL1;SUN2;PTPN23;CLIC4;GREM1;B4GALT1;ABL2;FOXP1;GNA12;ABR;CXCL1;GSN;HAS2;HRAS;IGFBP3;IGFBP5;CYR61;IRS1;ITGA2;ITGA5;ITGB1;LAMB1;LAMP1;ARHGDIA;LMNA;LRP1;SMAD3;SMAD7;ARSB;MET;MMP14;MYLK;NBL1;NF1;ATP2A2;NOX4;ABI3;PDE4B;PDGFRA;PDGFRB;PFN2;SE…
GO:0040012	4.88592e-15	2.41784	59.2993	122	649	regulation of locomotion	CDH13;ADAM10;CITED2;SEMA3A;ABHD2;BVES;COL1A1;COL3A1;LRRC15;DAB2IP;CYP1B1;AMOT;AMOTL1;DAG1;JAG1;ECM1;EDNRA;MEGF8;EGFR;EPHA2;ENG;AKT1;F2R;FOXF1;TRIM32;FOXC2;SULF1;PLXNB2;ABL1;SUN2;PTPN23;CLIC4;GREM1;ABL2;FOXP1;GNA12;ABR;CXCL1;GSN;HAS2;HRAS;IGFBP3;IGFBP5;CYR61;IRS1;ITGA2;ITGA5;ITGB1;LAMB1;ARHGDIA;LMNA;LRP1;SMAD3;SMAD7;ARSB;MET;MMP14;MYLK;NBL1;NF1;NOX4;ABI3;PDGFRA;PDGFRB;PFN2;SERPINE2;PLAU;TRIM62;DOC…
GO:0006464	6.971e-15	1.63789	288.182	405	3154	cellular protein modification process	AKT3;PIGK;CTDSP2;CDK2;CDK4;ADAM10;SPRY2;CDKN1A;CDKN2C;CDKN2D;UBE2E3;SEC23A;ATG7;TRIM3;TRIM16;MAP3K2;ARID5A;YIF1A;ADCY3;MAN1A2;RAB40B;KDELR3;TMEM115;PKIG;ADCY6;GALNT5;RNF139;MAN1B1;FKBP9;FBXO32;ADCY9;UHRF2;ALPK2;FAM129A;TPP1;JOSD2;PLK3;B3GALT6;COL3A1;ANKRD54;PPM1M;CD109;ADORA2B;NACC2;B3GALTL;CSPG4;TICAM1;RNF187;DUSP18;DAB2IP;CNKSR3;RNF217;DAD1;FUT11;ASXL1;AGA;DPH1;DUSP1;DUSP4;ABCA1;EDNRA;EFNA5;EGF…
GO:0036211	6.971e-15	1.63789	288.182	405	3154	protein modification process	AKT3;PIGK;CTDSP2;CDK2;CDK4;ADAM10;SPRY2;CDKN1A;CDKN2C;CDKN2D;UBE2E3;SEC23A;ATG7;TRIM3;TRIM16;MAP3K2;ARID5A;YIF1A;ADCY3;MAN1A2;RAB40B;KDELR3;TMEM115;PKIG;ADCY6;GALNT5;RNF139;MAN1B1;FKBP9;FBXO32;ADCY9;UHRF2;ALPK2;FAM129A;TPP1;JOSD2;PLK3;B3GALT6;COL3A1;ANKRD54;PPM1M;CD109;ADORA2B;NACC2;B3GALTL;CSPG4;TICAM1;RNF187;DUSP18;DAB2IP;CNKSR3;RNF217;DAD1;FUT11;ASXL1;AGA;DPH1;DUSP1;DUSP4;ABCA1;EDNRA;EFNA5;EGF…
GO:0008283	7.66075e-15	1.80672	167.573	263	1834	cell proliferation	CDH13;CDK2;CDK4;ADAM10;SPRY2;ABCC4;CDKN1A;CDKN2C;TCIRG1;CDKN2D;CITED2;FST;CEBPB;MAB21L2;MXD4;RBBP9;TMEM115;PRDM4;RNF139;PLCD3;UHRF2;CTHRC1;TWIST2;COL8A2;ADK;ADM;CD109;NACC2;CRIP2;E2F7;CSPG4;TICAM1;RNF187;DAB2IP;CYP1B1;DFNA5;DPH1;JAG1;ECM1;S1PR3;EDNRA;EFNB1;EGFR;EGR1;AHR;EPHA2;ELF4;ELN;EML1;EMP1;EMP3;ENG;C3orf58;AKT1;ETV5;F2R;FAP;C6orf89;FKTN;FGF5;KIFAP3;FOXF1;TRIM32;FOXC2;FOXO3;FBXL7;SULF1;UFL1;C…
GO:0060562	9.19635e-15	3.14427	29.6953	76	325	epithelial tube morphogenesis	SPRY2;CTHRC1;COL4A1;ADM;TMTC3;DAG1;EDNRA;MEGF8;EPHA2;ENG;ETV5;FOXF1;FOXD1;FOXC2;PLXNB2;FZD2;CLIC4;IFT172;GREM1;B4GALT1;NPHP3;FOXP1;GLI2;NR3C1;ARHGAP35;HHEX;APAF1;HRAS;HES1;TNC;SMAD3;MET;MMP14;MSX2;NFATC3;NFATC4;NRAS;SUFU;SIX4;PGF;PKD2;AHI1;IFT57;KIF26B;LGR4;PRKACA;PTK7;PXN;RARA;RARG;CXCL12;SFRP1;SIX1;SKI;NDRG4;SOX9;TBX2;TBX3;TCF21;TFAP2C;TGFB1;TRAF6;VDR;WNT5A;ALX1;ADAMTS12;FZD1;FZD6;DCHS1;NRP1;AC…
GO:0051179	1.23244e-14	1.53503	487.46	622	5335	localization	CDH2;SCAMP3;ATP9A;ARPC5;ACTR3;ACTR2;TSPAN5;CDH13;ARL4C;CDK2;ADAM10;SPRY2;ABCC4;CDKN1A;TCIRG1;RRAGB;CITED2;SEMA3A;TUBB3;BAIAP2;SEC23A;CAP1;APPBP2;ATG7;PROCR;NPC2;TRIM3;TRIM16;RRAGA;YIF1A;ADCY3;KDELR1;SERINC3;RAB40B;YWHAQ;TMED10;RAB32;SLC27A4;KDELR2;KDELR3;RAB31;ABHD2;TMEM115;PKIG;BVES;ADCY6;PRAF2;RNF139;SNX18;VPS26B;SCAMP4;SLC46A1;GABARAP;TEX261;TWF2;BTBD9;OSBPL5;ADCY9;CTHRC1;CLCN5;ANTXR2;CLCN7;FR…
GO:0006029	1.23998e-14	6.15959	8.95428	37	98	proteoglycan metabolic process	CHST14;CANT1;B3GALT6;CSPG4;EXT1;EXT2;FOXL1;SLC35D1;SULF1;GLCE;GPC1;DSE;HEXB;NDST1;CHSY3;IDS;IDUA;ARSB;CHST11;CYTL1;CHPF2;IMPAD1;CSGALNACT2;CHST12;CSGALNACT1;SULF2;BGN;SDC1;XYLT1;SGSH;BMPR2;CHPF;ADAMTS12;DSEL;CHST3;SDC3;HS3ST3B1
GO:0010648	1.37163e-14	2.0301	101.055	178	1106	negative regulation of cell communication	CDH2;RASA4;SPRY2;CDKN2D;FST;LZTS1;VASN;CTHRC1;ADM;CD109;DACT3;CTNND1;DUSP18;DAB2IP;CNKSR3;DAG1;ASXL1;DLX1;DLX2;DUSP1;DUSP4;ECM1;EGFR;EGR1;EPHA2;ELF1;SPRED2;ENG;AKT1;FBN1;FBN2;BEND6;FKTN;RASA3;DKK1;TRIM32;FAIM2;FOXO3;SULF1;RPGRIP1L;ARHGEF12;GPR161;HEY1;FAM89B;PPP1R15A;SH3BP4;ABL1;TSKU;RAB11FIP5;GBA;RGS17;GREM1;ABL2;NPHP3;FOXP1;DKK3;GLG1;GPC1;BCL9L;RNF149;GRK5;NR3C1;ARHGAP35;SH3KBP1;HHEX;HIC1;NRBP2…
GO:0048523	1.41764e-14	1.58337	354.608	478	3881	negative regulation of cellular process	CDH2;ZBTB33;CTDSP2;CDH13;RASA4;CDK2;CDK4;ADAM10;LRRC17;SPRY2;CDKN1A;CDKN2C;CDKN2D;CITED2;SEMA3A;BASP1;FST;VAT1;SEMA4F;CEBPB;ATG7;MXD4;GAS2L1;ARID5A;YWHAQ;ABHD2;TMEM115;PRDM4;PKIG;LZTS1;ADCY6;RNF139;KLF12;TWF2;VASN;UHRF2;EVI5L;CTHRC1;FOXP4;FAM129A;TWIST2;WDR81;PLK3;COL1A1;COL3A1;COL5A1;COL5A2;COL6A3;COL7A1;DCBLD2;LRRC15;ADM;CD109;NACC2;ZNF358;SOGA1;E2F7;DACT3;GLIS1;COMMD7;CTNND1;DUSP18;CNTN4;DAB2I…
GO:0048699	1.44727e-14	1.94189	119.604	202	1309	generation of neurons	CDH11;ARPC5;ACTR3;ACTR2;ADAM10;SEMA3A;TUBB3;BAIAP2;CAP2;CAP1;SEMA4F;CEBPB;ATG7;LZTS1;ADCY6;TWF2;CTHRC1;CLN5;COL3A1;COL4A1;COL4A2;COL4A5;COL5A1;COL5A2;COL6A1;COL6A2;COL6A3;ADM;CNTN4;DAB2IP;DAG1;PRICKLE2;DFNA5;DLX1;DLX2;DNM1;JAG1;EFNA5;EFNB1;MEGF8;EGFR;EPHA2;EML1;EPHB2;CLN8;AKT1;ETV5;EXT1;ALCAM;BEND6;PHLDA1;TRIM32;FOXD1;FAIM2;EPB41L3;FN1;PSD3;ARHGEF12;PIP5K1C;NCS1;CLCF1;RBFOX2;PLXNB2;ABL1;FZD2;DFNB…
GO:0006024	1.90613e-14	5.66212	9.95936	39	109	glycosaminoglycan biosynthetic process	GALNT5;CHST14;B3GALT6;CSPG4;EXT1;EXT2;SLC35D1;GLCE;B4GALT1;GPC1;DSE;HAS2;NDST1;CHSY3;NFKB1;CHST11;PDGFRB;CYTL1;CHPF2;CSGALNACT2;CHST12;CSGALNACT1;BGN;SDC1;XYLT1;ST3GAL1;ST3GAL2;ST3GAL3;TGFB1;UGDH;CHPF;CHST1;DSEL;CHST3;HS2ST1;SDC3;HS3ST3B1;HS3ST3A1;HS3ST1
GO:0044763	2.60935e-14	1.63363	1080.09	1201	11821	single-organism cellular process	CDH2;AKT3;ZBTB33;SH2B3;PIGK;CDH6;ATP9A;CDH11;ARPC5;ACTR3;ACTR2;TSPAN5;CTDSP2;CDH13;ARL4C;RASA4;CDK2;RBM7;CDK4;ADAM10;LRRC17;SPRY2;ABCC4;CDKN1A;ZMPSTE24;STAG1;CDKN2C;TCIRG1;CDKN2D;RRAGB;KLF2;CITED2;SEMA3A;TUBB3;CORO2B;BASP1;BAIAP2;FST;SEC23A;CAP2;CAP1;VAT1;SEMA4F;CEBPB;ATG7;PROCR;NPC2;CDC42EP3;TRIM16;POSTN;GAS2L1;RRAGA;MAP3K2;ARID5A;YIF1A;ADCY3;MAN1A2;SMPDL3A;SPIN1;KDELR1;SERINC3;MLLT11;RAB40B;YWH…
GO:0022603	2.61341e-14	2.21709	72.7307	139	796	regulation of anatomical structure morphogenesis	ACTR3;CITED2;SEMA3A;BASP1;BAIAP2;VAT1;SEMA4F;CDC42EP3;CDC42EP1;BVES;LZTS1;TWF2;VASN;EVI5L;CTHRC1;COL1A1;COL4A2;COL5A1;COL5A2;ADM;DACT3;CDC42EP5;DAB2IP;CYP1B1;AMOT;SYNE3;ECM1;EDNRA;MEGF8;EPHA2;EPHB2;ETV5;FGD1;DKK1;FOXC2;EPB41L3;SULF1;POFUT2;FN1;HEY1;PLXNB2;ABL1;FZD2;GREM1;GDI1;B4GALT1;ABL2;NPHP3;FOXP1;GNA12;BCL9L;ARHGAP35;GSN;SH3KBP1;HEXB;EHD2;HHEX;HES1;ID1;ARHGDIA;LIF;LIMS1;LRP4;SMAD1;SMAD3;SMAD7…
GO:0006023	2.69653e-14	5.58199	10.0507	39	110	aminoglycan biosynthetic process	GALNT5;CHST14;B3GALT6;CSPG4;EXT1;EXT2;SLC35D1;GLCE;B4GALT1;GPC1;DSE;HAS2;NDST1;CHSY3;NFKB1;CHST11;PDGFRB;CYTL1;CHPF2;CSGALNACT2;CHST12;CSGALNACT1;BGN;SDC1;XYLT1;ST3GAL1;ST3GAL2;ST3GAL3;TGFB1;UGDH;CHPF;CHST1;DSEL;CHST3;HS2ST1;SDC3;HS3ST3B1;HS3ST3A1;HS3ST1
GO:0051174	2.81685e-14	1.87477	134.588	220	1473	regulation of phosphorus metabolic process	CDH2;CTDSP2;CDK4;SPRY2;CDKN1A;CDKN2C;CDKN2D;CAP2;CAP1;MAP3K2;YIF1A;ADCY3;KDELR3;PKIG;ADCY6;ADCY9;FAM129A;TPP1;WDR81;ANKRD54;ADM;CD109;ADORA2B;CSPG4;DUSP18;DAB2IP;CNKSR3;DAG1;DUSP1;DUSP4;ABCA1;EDNRA;EFNA5;EGFR;EPHA2;SPRED2;ENG;AKT1;ERCC6;F2R;CCNY;FKTN;SEC31A;DKK1;GPR161;CLCF1;PPP1R15A;PLXNB2;ABL1;RICTOR;FZD2;CNEP1R1;DSTYK;CLIP3;GBA;GREM1;GDF10;ABL2;RNF149;TRIB2;DBNL;GTF2H1;SERTAD1;HFE;HHEX;HRAS;HR…
GO:0023057	3.13752e-14	2.01583	100.416	176	1099	negative regulation of signaling	CDH2;RASA4;SPRY2;CDKN2D;FST;VASN;CTHRC1;ADM;CD109;DACT3;CTNND1;DUSP18;DAB2IP;CNKSR3;DAG1;ASXL1;DLX1;DLX2;DUSP1;DUSP4;ECM1;EGFR;EGR1;EPHA2;ELF1;SPRED2;ENG;AKT1;FBN1;FBN2;BEND6;FKTN;RASA3;DKK1;TRIM32;FAIM2;FOXO3;SULF1;RPGRIP1L;ARHGEF12;GPR161;HEY1;FAM89B;PPP1R15A;SH3BP4;ABL1;TSKU;RAB11FIP5;GBA;RGS17;GREM1;ABL2;NPHP3;FOXP1;DKK3;GLG1;GPC1;BCL9L;RNF149;GRK5;NR3C1;ARHGAP35;SH3KBP1;HHEX;HIC1;IGFBP3;IGFB…
GO:0007507	3.23462e-14	2.71188	40.477	92	443	heart development	CITED2;BASP1;ATG7;BVES;FOXP4;COL3A1;COL5A1;ADM;JAG1;ECE1;EDNRA;MEGF8;ENG;C3orf58;FBN1;FOXF1;DKK1;FOXL1;FOXC2;RPGRIP1L;HEY1;POFUT1;FZD2;IFT172;GREM1;NPHP3;GLI2;GNA11;HAS2;HHEX;HES1;ID1;ID2;ID3;CYR61;ITGA4;ITGB1;LMNA;SMAD1;SMAD3;SMAD7;MEF2D;MSX1;MSX2;NF1;NFATC3;NFATC4;NOTCH2;OXCT1;NOX4;PDGFRA;PDGFRB;SUFU;PKD2;FGFRL1;AHI1;IFT57;ZMIZ1;PTEN;HEG1;RARA;RARB;RPS6KA2;STRA6;SGCB;MOSPD3;SHC1;SIX1;NDRG4;SLC8…
GO:0019220	3.88855e-14	1.87275	133.401	218	1460	regulation of phosphate metabolic process	CDH2;CTDSP2;CDK4;SPRY2;CDKN1A;CDKN2C;CDKN2D;CAP2;CAP1;MAP3K2;YIF1A;ADCY3;KDELR3;PKIG;ADCY6;ADCY9;FAM129A;TPP1;WDR81;ANKRD54;ADM;CD109;ADORA2B;CSPG4;DUSP18;DAB2IP;CNKSR3;DAG1;DUSP1;DUSP4;ABCA1;EDNRA;EFNA5;EGFR;EPHA2;SPRED2;ENG;AKT1;ERCC6;F2R;CCNY;FKTN;SEC31A;DKK1;GPR161;CLCF1;PPP1R15A;PLXNB2;ABL1;RICTOR;FZD2;CNEP1R1;DSTYK;CLIP3;GBA;GREM1;GDF10;ABL2;RNF149;TRIB2;DBNL;GTF2H1;SERTAD1;HFE;HHEX;HRAS;HR…
GO:0007178	4.57598e-14	3.08239	29.3298	74	321	transmembrane receptor protein serine/threonine kinase signaling pathway	CITED2;FST;FSTL1;VASN;COL1A2;COL3A1;CD109;MEGF8;EGR1;ENG;FBN1;FBN2;DKK1;FOXD1;SULF1;FOS;FAM89B;PPP1R15A;ABL1;FUT8;GREM1;GDF10;GLG1;BCL9L;RGMB;HFE;HES1;ID1;CYR61;INHBA;JUNB;GDF6;LTBP1;LTBP2;LTBP3;SMAD1;SMAD3;SMAD6;SMAD7;MSX1;MSX2;NBL1;NOTCH2;FURIN;CHST11;HTRA1;TWSG1;PTPRK;PXN;RBL1;SFRP1;GREM2;SKI;SKIL;BMPR2;TGFB1;TGFB1I1;TGFB2;THBS1;KLF10;VIM;WNT5A;ZNF703;GDF5;FZD1;LTBP4;ITGA8;CAV1;RUNX2;ADAM9;ACV…
GO:0061448	4.84916e-14	3.63862	20.5583	59	225	connective tissue development	ARID5A;COL1A1;COL5A1;DLX2;EGR1;FOXD1;FOXC2;SULF1;GREM1;GLG1;GLI2;ID2;CYR61;LOXL2;LTBP3;SMAD1;SMAD3;MEF2D;MSX1;MSX2;OXCT1;CHST11;PRRX2;PDGFRB;PITX1;ATP7A;PRRX1;CYTL1;IMPAD1;PRKCA;CSGALNACT1;SULF2;ARRDC3;RARA;RARB;RARG;RELA;CREB3L2;BMPR2;SNAI2;SNAI1;SOX9;STC1;TGFB1;TGFB2;TGFBI;THBS1;THBS3;WNT5A;HMGA2;ALX1;WNT5B;ADAMTS12;GDF5;ARID5B;RUNX2;DYRK1B;CD44;ZNF516
GO:0016310	5.75632e-14	1.75756	175.34	269	1919	phosphorylation	CDH2;AKT3;CTDSP2;CDK2;CDK4;ADAM10;SPRY2;CDKN1A;CDKN2C;CDKN2D;MAP3K2;YIF1A;ADCY3;KDELR3;PKIG;ADCY6;ADCY9;ALPK2;FAM129A;TPP1;PLK3;ANKRD54;ADK;CD109;ADORA2B;PIP5KL1;CSPG4;CDC42EP5;DUSP18;DAB2IP;CNKSR3;DAG1;DGKQ;DCK;SGMS2;DUSP1;DUSP4;EDNRA;EFNA5;EGFR;EPHA2;SPRED2;ENG;EPHB2;AKT1;ERCC6;F2R;CCNY;FKTN;DOLK;AAK1;SEC31A;DKK1;HMGXB3;CDK19;PIP5K1C;CLCF1;FOS;CDK20;PPP1R15A;PLXNB2;ABL1;RICTOR;DSTYK;GALK2;CLIP3…
GO:0051716	6.64421e-14	1.50111	586.049	721	6414	cellular response to stimulus	CDH2;AKT3;ZBTB33;SH2B3;ARPC5;ACTR3;ACTR2;TSPAN5;CTDSP2;CDH13;ARL4C;RASA4;CDK2;CDK4;ADAM10;SPRY2;CDKN1A;TCIRG1;CDKN2D;RRAGB;KLF2;CITED2;SEMA3A;BAIAP2;FST;CAP2;CAP1;CEBPB;ATG7;CDC42EP3;TRIM16;POSTN;GAS2L1;RRAGA;MAP3K2;YIF1A;ADCY3;SPIN1;SERINC3;MLLT11;RAB40B;YWHAQ;RAB32;KDELR3;RAB31;PRDM4;CDC42EP1;PKIG;FSTL1;LZTS1;ADCY6;AKAP11;RASSF8;TP53TG1;PLCD3;GABARAP;TWF2;CYP2U1;FBXO32;VASN;ADCY9;CTHRC1;FAM129A…
GO:0044699	7.97492e-14	1.74246	1194.3	1299	13071	single-organism process	CDH2;AKT3;ZBTB33;SH2B3;PIGK;CDH6;SCAMP3;ATP9A;EDIL3;CDH11;ARPC5;ACTR3;ACTR2;TSPAN5;CTDSP2;CDH13;ARL4C;RASA4;CDK2;RBM7;CDK4;TSHZ1;ADAM10;LRRC17;SPRY2;ABCC4;CDKN1A;ZMPSTE24;STAG1;CDKN2C;TCIRG1;CDKN2D;RRAGB;KLF2;CITED2;SEMA3A;TUBB3;CORO2B;BASP1;BAIAP2;FST;SEC23A;CAP2;CAP1;VAT1;SEMA4F;CEBPB;ATG7;PROCR;NPC2;MAB21L2;CDC42EP3;MXD4;TRIM3;TRIM16;POSTN;GAS2L1;RRAGA;RBBP9;RAI1;MAP3K2;ARID5A;YIF1A;ADCY3;MAN1…
GO:0044707	9.72555e-14	1.49717	584.039	718	6392	single-multicellular organism process	CDH2;SH2B3;EDIL3;CDH11;ARPC5;ACTR3;ACTR2;CDH13;CDK2;CDK4;TSHZ1;ADAM10;LRRC17;SPRY2;ABCC4;CDKN1A;CDKN2C;CDKN2D;KLF2;CITED2;SEMA3A;TUBB3;BASP1;BAIAP2;FST;CAP2;CAP1;SEMA4F;CEBPB;ATG7;PROCR;MAB21L2;TRIM3;TRIM16;POSTN;GAS2L1;RAI1;ARID5A;ADCY3;MAN1A2;SPIN1;YWHAQ;TMED10;SLC27A4;BVES;LZTS1;ADCY6;PLCD3;TWF2;BTBD9;VASN;ADCY9;CTHRC1;FOXP4;TWIST2;CLCN5;TPP1;CLN5;LRIG3;SLC38A10;COL1A1;COL1A2;COL3A1;COL4A1;COL…
GO:0070085	1.07237e-13	3.10445	27.9593	71	306	glycosylation	SEC23A;MAN1A2;TMEM115;GALNT5;MAN1B1;CLN5;B3GALT6;B3GALTL;DAD1;FUT11;EXT1;EXT2;FKTN;DOLK;SEC31A;GANAB;POFUT2;DPY19L1;POFUT1;FUT8;B4GALNT1;GALNT1;GALNT2;TIPARP;SLC17A5;B4GALT1;DPY19L4;GMPPA;POMT2;STT3A;ARF4;LMAN1;MAN2A2;MAN2A1;MGAT2;MGAT5;NAGPA;UBE2J1;PGM3;SLC35C1;GALNT10;UGGT2;PRKCSH;UGGT1;MAN1C1;OSTC;SEC13;LMF1;ST3GAL1;ST3GAL2;ST3GAL3;THBS1;VEGFB;FKRP;MANEA;TUSC3;EDEM3;B3GNT5;ST6GAL2;FUT10;B3GNT9…
GO:0051239	1.22841e-13	1.6938	204.943	303	2243	regulation of multicellular organismal process	ACTR3;LRRC17;KLF2;CITED2;SEMA3A;BASP1;FST;SEMA4F;CEBPB;ATG7;PROCR;TRIM16;GAS2L1;RAI1;BVES;LZTS1;ADCY6;TWF2;FBXO32;VASN;CTHRC1;FOXP4;TWIST2;COL1A1;COL3A1;COL4A2;COL5A1;COL5A2;ANKRD54;ADK;ADM;STXBP5;CD109;ADORA2B;CPS1;DACT3;TICAM1;CNTN4;DAB2IP;CYP1B1;AMOT;AMOTL1;DLX1;DLX2;JAG1;ECE1;ECM1;S1PR3;EDNRA;MEGF8;EGFR;EGR1;EPHA2;ELF1;ENG;EPHB2;STX2;AKT1;ETV5;F2R;FAP;FBN2;BEND6;ZBTB1;DKK1;TRIM32;FOXD1;FOXC2;…
GO:0031399	1.42771e-13	1.89566	119.969	199	1313	regulation of protein modification process	CTDSP2;CDK2;CDK4;SPRY2;CDKN1A;CDKN2C;CDKN2D;ATG7;MAP3K2;ARID5A;YIF1A;ADCY3;KDELR3;PKIG;ADCY6;RNF139;ADCY9;FAM129A;TPP1;ANKRD54;CD109;ADORA2B;CSPG4;TICAM1;DUSP18;DAB2IP;CNKSR3;DUSP1;DUSP4;EDNRA;EFNA5;EGFR;EGR1;SPRED2;ENG;AKT1;ERCC6;F2R;CCNY;FKTN;SEC31A;DKK1;UFL1;CLCF1;PPP1R15A;PLXNB2;EID1;ABL1;RICTOR;G6PD;CNEP1R1;SVIP;CLIP3;PHF19;FBXO4;GBA;GREM1;GDF10;TRIB2;DBNL;GTF2H1;SERTAD1;HFE;HHEX;HRAS;HES1;I…
GO:0001763	1.53513e-13	3.66982	19.3705	56	212	morphogenesis of a branching structure	SPRY2;SEMA3A;COL4A1;COL13A1;ADM;TMTC3;DAG1;DLX2;EDNRA;EPHA2;ENG;ETV5;FOXF1;FOXD1;FOXC2;SULF1;CLIC4;GREM1;B4GALT1;GLI2;HHEX;HRAS;TNC;MET;MMP14;MSX2;NFATC3;NFATC4;NRAS;SIX4;PGF;PKD2;LGR4;BTBD7;PXN;NTN4;CXCL12;SFRP1;SIX1;SNAI2;SOX9;TBX3;TCF21;TFAP2C;TGFB1;TGM2;VDR;WNT5A;DCHS1;NRP1;ACVR1;SOCS3;SEMA5A;SLIT2;MAGED1;CD44
GO:0048519	1.77379e-13	1.53823	386.131	507	4226	negative regulation of biological process	CDH2;ZBTB33;CTDSP2;CDH13;RASA4;CDK2;CDK4;ADAM10;LRRC17;SPRY2;CDKN1A;CDKN2C;CDKN2D;KLF2;CITED2;SEMA3A;BASP1;FST;VAT1;SEMA4F;CEBPB;ATG7;PROCR;MXD4;GAS2L1;RAI1;ARID5A;KDELR1;YWHAQ;KDELR2;KDELR3;ABHD2;TMEM115;PRDM4;PKIG;LZTS1;ADCY6;RNF139;KLF12;TWF2;VASN;UHRF2;EVI5L;CTHRC1;FOXP4;FAM129A;TWIST2;WDR81;PLK3;COL1A1;COL3A1;COL4A2;COL5A1;COL5A2;COL6A3;COL7A1;DCBLD2;LRRC15;ADM;CD109;ADORA2B;NACC2;ZNF358;SOG…
GO:0043687	1.92351e-13	3.32747	23.4822	63	257	post-translational protein modification	PIGK;SEC23A;ATG7;MAN1A2;GALNT5;MAN1B1;B3GALTL;DAD1;DPH1;DOLK;SEC31A;GANAB;POFUT2;PIGN;FUT8;GALNT1;GALNT2;SLC17A5;GGCX;B4GALT1;SUMF1;GMPPA;ARSI;STT3A;LMAN1;ARSB;MAN2A2;MAN2A1;ARSD;MGAT2;MGAT5;FURIN;PGM3;PLAUR;PIGG;PIGX;GALNT10;UGGT2;PRKCSH;UGGT1;MAN1C1;SEC13;ST3GAL1;ST3GAL2;ST3GAL3;THBS1;ARSJ;MANEA;TUSC3;PGAP1;EDEM3;B3GNT5;ST6GAL2;GALNT4;ST3GAL5;MCFD2;RFT1;ADAMTSL1;PIGM;PIGB;EDEM1;SEC24D;GFPT2
GO:0061138	1.97967e-13	3.7525	18.3654	54	201	morphogenesis of a branching epithelium	SPRY2;SEMA3A;COL4A1;ADM;TMTC3;DAG1;EDNRA;EPHA2;ENG;ETV5;FOXF1;FOXD1;FOXC2;SULF1;CLIC4;GREM1;B4GALT1;GLI2;HHEX;HRAS;TNC;MET;MMP14;MSX2;NFATC3;NFATC4;NRAS;SIX4;PGF;PKD2;LGR4;BTBD7;PXN;NTN4;CXCL12;SFRP1;SIX1;SNAI2;SOX9;TBX3;TCF21;TFAP2C;TGFB1;TGM2;VDR;WNT5A;DCHS1;NRP1;ACVR1;SOCS3;SEMA5A;SLIT2;MAGED1;CD44
GO:0030574	2.26197e-13	6.82245	7.03551	31	77	collagen catabolic process	ADAM10;COL1A1;COL1A2;COL3A1;COL4A1;COL4A2;COL4A5;COL5A1;COL5A2;COL6A1;COL6A2;COL6A3;COL7A1;COL8A2;COL12A1;COL13A1;COL16A1;ADAMTS14;CTSB;FAP;ITGB1;MMP1;MMP2;MMP11;MMP14;MMP16;FURIN;COL5A3;ADAM15;ADAM9;MRC2
GO:1901700	2.45729e-13	1.88837	119.055	197	1303	response to oxygen-containing compound	SCAMP3;ACTR3;CDK2;CDK4;CDKN1A;TCIRG1;CDKN2D;RRAGB;KLF2;BAIAP2;CEBPB;TRIM16;RRAGA;ADCY3;RAB31;ADCY6;TWF2;FBXO32;ADCY9;PLK3;COL1A1;COL1A2;COL3A1;COL4A1;COL5A2;COL6A1;COL6A2;COL16A1;ADM;CPS1;CPT1A;SOGA1;TICAM1;DAB2IP;CYP1B1;CYP24A1;DAG1;DGKQ;ASXL1;NQO1;JAG1;DUSP1;ABCA1;EDNRA;EFNA5;EGFR;EGR1;STX2;AKT1;ERCC6;F2R;FANCC;FGF5;DKK1;FOXC2;WDTC1;FOS;FOSB;FOSL2;SH3BP4;ABL1;G6PD;RAB11FIP5;GBA;ABL2;FOXP1;GNG10…
GO:0044723	1.03709e-12	2.2129	63.0455	121	690	single-organism carbohydrate metabolic process	SEC23A;MAN1A2;TMEM115;GALNT5;MAN1B1;CHST14;CLN5;B3GALT6;CPS1;CPT1A;SOGA1;B3GALTL;DAD1;FUT11;CRTC2;AKT1;EXT1;EXT2;FKTN;DOLK;SEC31A;WDTC1;SLC35D1;GANAB;POFUT2;DPY19L1;POFUT1;FUT8;G6PD;B4GALNT1;GALK2;GALNT1;GALNT2;TIPARP;SLC17A5;B4GALT1;DPY19L4;NR3C1;GMPPA;POMT2;HAS2;HEXB;HRH1;NDST1;IDUA;IGFBP3;IGFBP5;IL6ST;IRS1;STT3A;ARF4;LMAN1;MAN2A2;MAN2A1;MGAT2;MGAT5;NAGA;ATF3;NFKB1;CHST11;NAGPA;UBE2J1;PFKM;PFKP…
GO:0032963	1.35487e-12	4.8821	10.6903	38	117	collagen metabolic process	ADAM10;COL1A1;COL1A2;COL3A1;COL4A1;COL4A2;COL4A5;COL5A1;COL5A2;COL6A1;COL6A2;COL6A3;COL7A1;COL8A2;COL12A1;COL13A1;COL16A1;ADAMTS14;CTSB;ENG;F2R;FAP;ID1;ITGA2;ITGB1;MMP1;MMP2;MMP11;MMP14;MMP16;FURIN;COL5A3;PDGFRB;TGFB1;ADAM15;ADAM9;TRAM2;MRC2
GO:0045597	1.45296e-12	2.16956	66.2434	125	725	positive regulation of cell differentiation	CDH2;ACTR3;SEMA3A;CEBPB;TRIM16;TWF2;CTHRC1;COL1A1;ANKRD54;ADM;DAB2IP;JAG1;MEGF8;EPHB2;AKT1;ETV5;FBN2;BEND6;ZBTB1;DKK1;TRIM32;FOXO3;FN1;HEY1;CLCF1;FOS;PLXNB2;ABL1;BLOC1S6;GREM1;B4GALT1;ABL2;GLI2;GPC1;BCL9L;ARHGAP35;EHD2;HES1;ID2;IGFBP3;CYR61;IL4R;IL6ST;INHBA;ITGB1;ITPKB;JUNB;GDF6;ARHGDIA;LIF;LIMS1;LOXL2;LTBP3;ARNTL;SMAD1;SMAD3;ARSB;MAN2A1;KITLG;MSX2;NBL1;NFKB1;PALM;DACT1;TRPV2;SERPINE2;ATP6AP1;AHI…
GO:0060348	1.89643e-12	3.85005	15.9898	48	175	bone development	LRRC17;SLC38A10;COL1A1;COL13A1;ASXL1;MEGF8;ENG;FLI1;SULF1;CADM1;IFT172;GREM1;FOXP1;GLG1;HAS2;LTBP3;SMAD1;MEF2D;MMP14;MMP16;MSX1;MSX2;NAB2;NPR2;RAB23;ATP6AP1;ACP5;BNC2;IMPAD1;CSGALNACT1;SULF2;FAM20C;PTGER4;RARA;RARB;RARG;SKI;BMPR2;SOX9;SPARC;STC1;TGFB1;THBS1;THBS3;GPR68;RUNX2;DCHS1;PAPSS2
GO:0030182	2.01447e-12	1.88175	109.827	182	1202	neuron differentiation	CDH11;ARPC5;ACTR3;ACTR2;ADAM10;SEMA3A;TUBB3;BAIAP2;CAP2;CAP1;SEMA4F;CEBPB;ATG7;LZTS1;ADCY6;TWF2;CTHRC1;CLN5;COL3A1;COL4A1;COL4A2;COL4A5;COL5A1;COL5A2;COL6A1;COL6A2;COL6A3;ADM;CNTN4;DAB2IP;DAG1;PRICKLE2;DFNA5;DLX1;DLX2;DNM1;JAG1;EFNA5;EFNB1;MEGF8;EGFR;EPHA2;EPHB2;CLN8;AKT1;ETV5;EXT1;ALCAM;BEND6;PHLDA1;TRIM32;FOXD1;FAIM2;EPB41L3;FN1;PSD3;ARHGEF12;PIP5K1C;NCS1;RBFOX2;PLXNB2;ABL1;FZD2;DFNB31;GAP43;TS…
GO:0006486	2.14006e-12	2.98587	27.137	67	297	protein glycosylation	SEC23A;MAN1A2;TMEM115;GALNT5;MAN1B1;B3GALT6;B3GALTL;DAD1;FUT11;EXT1;EXT2;FKTN;DOLK;SEC31A;GANAB;POFUT2;DPY19L1;POFUT1;FUT8;B4GALNT1;GALNT1;GALNT2;TIPARP;SLC17A5;B4GALT1;DPY19L4;GMPPA;POMT2;STT3A;ARF4;LMAN1;MAN2A2;MAN2A1;MGAT2;MGAT5;NAGPA;UBE2J1;PGM3;GALNT10;UGGT2;PRKCSH;UGGT1;MAN1C1;OSTC;SEC13;LMF1;ST3GAL1;ST3GAL2;ST3GAL3;THBS1;VEGFB;FKRP;MANEA;TUSC3;EDEM3;B3GNT5;ST6GAL2;FUT10;B3GNT9;GALNT4;ST3GA…
GO:0043413	2.14006e-12	2.98587	27.137	67	297	macromolecule glycosylation	SEC23A;MAN1A2;TMEM115;GALNT5;MAN1B1;B3GALT6;B3GALTL;DAD1;FUT11;EXT1;EXT2;FKTN;DOLK;SEC31A;GANAB;POFUT2;DPY19L1;POFUT1;FUT8;B4GALNT1;GALNT1;GALNT2;TIPARP;SLC17A5;B4GALT1;DPY19L4;GMPPA;POMT2;STT3A;ARF4;LMAN1;MAN2A2;MAN2A1;MGAT2;MGAT5;NAGPA;UBE2J1;PGM3;GALNT10;UGGT2;PRKCSH;UGGT1;MAN1C1;OSTC;SEC13;LMF1;ST3GAL1;ST3GAL2;ST3GAL3;THBS1;VEGFB;FKRP;MANEA;TUSC3;EDEM3;B3GNT5;ST6GAL2;FUT10;B3GNT9;GALNT4;ST3GA…
GO:0006796	2.5029e-12	1.59143	253.187	353	2771	phosphate-containing compound metabolic process	CDH2;AKT3;PIGK;CTDSP2;CDK2;CDK4;ADAM10;SPRY2;CDKN1A;CDKN2C;TCIRG1;CDKN2D;CAP2;CAP1;MAP3K2;YIF1A;ADCY3;MTMR11;SMPDL3A;SERINC3;KDELR3;PKIG;ADCY6;PLCD3;ADCY9;ALPK2;FAM129A;TPP1;WDR81;PLK3;ANKRD54;MBOAT2;ADK;PPM1M;ADM;CD109;ADORA2B;CPS1;PIP5KL1;CSPG4;CDC42EP5;DUSP18;DAB2IP;CNKSR3;DAG1;DGKQ;DCK;SGMS2;SLC26A2;DUSP1;DUSP4;ABCA1;EDNRA;EFNA5;EGFR;PPAPDC1A;EPHA2;SPRED2;ENG;EPHB2;CLN8;AKT1;ERCC6;F2R;CCNY;FK…
GO:0030166	2.95183e-12	8.13913	5.11673	25	56	proteoglycan biosynthetic process	CHST14;CANT1;B3GALT6;CSPG4;EXT1;EXT2;FOXL1;SLC35D1;GLCE;DSE;NDST1;CHSY3;CHST11;CYTL1;CHPF2;CSGALNACT2;CHST12;CSGALNACT1;BGN;XYLT1;BMPR2;CHPF;DSEL;CHST3;HS3ST3B1
GO:0042221	3.21068e-12	1.51985	350.222	461	3833	response to chemical	SCAMP3;ARPC5;ACTR3;ACTR2;CTDSP2;CDH13;RASA4;CDK2;CDK4;ADAM10;SPRY2;ABCC4;CDKN1A;TCIRG1;CDKN2D;RRAGB;KLF2;CITED2;SEMA3A;TUBB3;BAIAP2;CAP2;CAP1;SEMA4F;CEBPB;ATG7;TRIM16;GAS2L1;RRAGA;YIF1A;ADCY3;TMED10;SLC27A4;KDELR3;RAB31;PRDM4;ADCY6;SLC46A1;TWF2;CYP2U1;FBXO32;VASN;ADCY9;TPP1;CMTM3;PLK3;COL1A1;COL1A2;COL3A1;COL4A1;COL4A2;COL4A5;COL5A1;COL5A2;COL6A1;COL6A2;COL6A3;COL16A1;KLF6;ADM;CD109;CPS1;CPT1A;SO…
GO:0044243	3.52451e-12	5.91857	7.6751	31	84	multicellular organismal catabolic process	ADAM10;COL1A1;COL1A2;COL3A1;COL4A1;COL4A2;COL4A5;COL5A1;COL5A2;COL6A1;COL6A2;COL6A3;COL7A1;COL8A2;COL12A1;COL13A1;COL16A1;ADAMTS14;CTSB;FAP;ITGB1;MMP1;MMP2;MMP11;MMP14;MMP16;FURIN;COL5A3;ADAM15;ADAM9;MRC2
GO:0043412	3.59921e-12	1.54698	301.705	407	3302	macromolecule modification	AKT3;PIGK;CTDSP2;CDK2;CDK4;ADAM10;SPRY2;CDKN1A;CDKN2C;CDKN2D;UBE2E3;SEC23A;ATG7;TRIM3;TRIM16;MAP3K2;ARID5A;YIF1A;ADCY3;MAN1A2;RAB40B;KDELR3;TMEM115;PKIG;ADCY6;GALNT5;RNF139;MAN1B1;FKBP9;FBXO32;ADCY9;UHRF2;ALPK2;FAM129A;TPP1;JOSD2;PLK3;B3GALT6;COL3A1;ANKRD54;PPM1M;CD109;ADORA2B;NACC2;B3GALTL;CSPG4;TICAM1;RNF187;DUSP18;DAB2IP;CNKSR3;RNF217;C7orf60;DAD1;FUT11;ASXL1;AGA;DPH1;DUSP1;DUSP4;ABCA1;EDNRA;E…
GO:0030030	3.60138e-12	1.8761	108.182	179	1184	cell projection organization	CDH11;ARPC5;ACTR3;ACTR2;CDH13;ADAM10;SEMA3A;TUBB3;BAIAP2;CAP2;CAP1;SEMA4F;ATG7;CDC42EP3;CDC42EP1;LZTS1;ADCY6;TWF2;EVI5L;CTHRC1;COL3A1;COL4A1;COL4A2;COL4A5;COL5A1;COL5A2;COL6A1;COL6A2;COL6A3;ADM;CDC42EP5;TTC30B;CNTN4;DAB2IP;DAG1;PRICKLE2;BBS12;DNM1;EFNA5;EFNB1;MEGF8;EGFR;EPHA2;TMEM17;EMP1;EMP3;EPHB2;AKT1;EXT1;ALCAM;FGD1;FOXD1;CLUAP1;EPB41L3;RPGRIP1L;FN1;ARHGEF12;PIP5K1C;NCS1;RBFOX2;PLXNB2;ABL1;TTL…
GO:0019538	3.88637e-12	1.48095	445.887	564	4880	protein metabolic process	AKT3;PIGK;TSPAN5;CTDSP2;CDK2;CDK4;ADAM10;SPRY2;CDKN1A;ZMPSTE24;CDKN2C;CDKN2D;KLF2;TUBB3;UBE2E3;SEC23A;CEBPB;ATG7;TRIM3;ERLIN1;TRIM16;MAP3K2;ARID5A;YIF1A;ADCY3;MAN1A2;RAB40B;TMED10;KDELR3;TMEM115;PRSS23;PKIG;ADCY6;GALNT5;RNF139;DTD2;MAN1B1;CHST14;FKBP9;FBXO32;ADCY9;UHRF2;ALPK2;FAM129A;TPP1;CLN5;CANT1;JOSD2;PLK3;B3GALT6;COL3A1;ANKRD54;COL6A3;COL7A1;PPM1M;CD109;ADORA2B;CPD;CPS1;NACC2;ADAMTS14;B3GALT…
GO:0051216	4.65176e-12	3.73148	16.3553	48	179	cartilage development	ARID5A;COL1A1;DLX2;SULF1;GREM1;GLG1;GLI2;CYR61;LOXL2;LTBP3;SMAD1;SMAD3;MEF2D;MSX1;MSX2;CHST11;PRRX2;PITX1;ATP7A;PRRX1;CYTL1;IMPAD1;PRKCA;CSGALNACT1;SULF2;RARA;RARB;RARG;RELA;CREB3L2;BMPR2;SNAI2;SNAI1;SOX9;STC1;TGFB1;TGFB2;TGFBI;THBS1;THBS3;WNT5A;HMGA2;ALX1;WNT5B;ADAMTS12;GDF5;RUNX2;CD44
GO:0050896	4.89908e-12	1.45056	709.124	835	7761	response to stimulus	CDH2;AKT3;ZBTB33;SH2B3;SCAMP3;ARPC5;ACTR3;ACTR2;TSPAN5;CTDSP2;CDH13;ARL4C;RASA4;CDK2;CDK4;ADAM10;SPRY2;ABCC4;CDKN1A;TCIRG1;CDKN2D;RRAGB;KLF2;CITED2;SEMA3A;TUBB3;BAIAP2;FST;CAP2;CAP1;SEMA4F;CEBPB;ATG7;PROCR;NPC2;CDC42EP3;TRIM16;POSTN;GAS2L1;RRAGA;MAP3K2;YIF1A;ADCY3;SPIN1;SERINC3;MLLT11;RAB40B;YWHAQ;TMED10;RAB32;SLC27A4;KDELR3;RAB31;ABHD2;PRDM4;CDC42EP1;PKIG;FSTL1;LZTS1;ADCY6;AKAP11;RASSF8;TP53TG1;…
GO:1903510	5.00233e-12	4.49848	11.604	39	127	mucopolysaccharide metabolic process	CHST14;B3GALT6;CSPG4;AKT1;SLC35D1;GALNS;GLCE;B4GALT1;GNS;GPC1;DSE;HAS2;HEXB;NDST1;CHSY3;IDS;IDUA;ARSB;NFKB1;CHST11;CHPF2;IMPAD1;CSGALNACT2;CHST12;CSGALNACT1;BGN;SDC1;XYLT1;ST3GAL1;ST3GAL2;ST3GAL3;SLC9A1;TGFB1;CHPF;CHST1;DSEL;CHST3;CD44;SDC3
GO:0090092	6.16561e-12	3.46558	18.7309	52	205	regulation of transmembrane receptor protein serine/threonine kinase signaling pathway	CITED2;FST;VASN;CD109;ENG;FBN1;FBN2;DKK1;FOXD1;SULF1;FAM89B;PPP1R15A;ABL1;GREM1;GDF10;GLG1;BCL9L;HFE;HES1;CYR61;INHBA;GDF6;LTBP1;SMAD3;SMAD6;SMAD7;MSX1;MSX2;NBL1;NOTCH2;CHST11;HTRA1;TWSG1;SFRP1;GREM2;SKI;SKIL;BMPR2;TGFB1;TGFB1I1;TGFB2;THBS1;WNT5A;ZNF703;GDF5;FZD1;LTBP4;ITGA8;CAV1;ACVR1;NREP;GDF15
GO:0009611	6.77061e-12	1.94878	90.2738	155	988	response to wounding	SH2B3;CDK2;ABCC4;CAP1;PROCR;ABHD2;COL1A1;COL1A2;COL3A1;COL5A1;DCBLD2;ADM;STXBP5;CD109;ADORA2B;CSRP1;DGKQ;EDNRA;EGFR;ELK3;ENG;STX2;AKT1;F2R;F2RL2;C6orf89;KIFAP3;FOXF1;FOXC2;FN1;PIP5K1C;SLC7A11;IL17RA;ABL1;GAP43;FGFR1OP2;BLOC1S6;GBA;MYOF;GGCX;B4GALT1;FOXP1;GLG1;GNA11;GNA12;ABR;RACGAP1;GSN;EFEMP2;CFH;EHD3;EHD2;HHEX;HRAS;TNC;ID3;CFI;CYR61;IL6ST;ITGA2;ITGA4;ITGA5;ITGB1;KCNMA1;ARF4;BLOC1S3;LAMB2;LAMP2;…
GO:0031175	7.09867e-12	2.03564	76.6596	137	839	neuron projection development	CDH11;ARPC5;ACTR3;ACTR2;ADAM10;SEMA3A;TUBB3;BAIAP2;CAP2;CAP1;SEMA4F;ATG7;LZTS1;ADCY6;TWF2;COL3A1;COL4A1;COL4A2;COL4A5;COL5A1;COL5A2;COL6A1;COL6A2;COL6A3;ADM;CNTN4;DAB2IP;DAG1;PRICKLE2;DNM1;EFNA5;EFNB1;MEGF8;EGFR;EPHA2;EPHB2;AKT1;EXT1;ALCAM;FOXD1;EPB41L3;FN1;ARHGEF12;PIP5K1C;NCS1;RBFOX2;PLXNB2;ABL1;GAP43;TSKU;SLITRK5;BLOC1S6;GDI1;ABL2;GLI2;GPC1;RGMB;DBNL;ARHGAP35;HRAS;TNC;ITGA2;ITGA5;ITGB1;BLOC1S3…
GO:0060485	7.53007e-12	3.44285	18.8223	52	206	mesenchyme development	CITED2;SEMA3A;BASP1;VASN;COL1A1;DACT3;DAB2IP;JAG1;EDNRA;EFNB1;ENG;FOXF1;FOXD1;FOXC2;POFUT2;HEY1;GREM1;BCL9L;HAS2;HES1;LOXL2;SMAD3;SMAD7;KITLG;MSX1;MSX2;PDGFRB;SIX4;PKD2;BNC2;PTK7;SFRP1;SIX1;SNAI2;SNAI1;SOX9;ZFP36L1;TBX2;TCF21;TGFB1;TGFB1I1;TGFB2;THBS1;WNT5A;ZNF703;HMGA2;ALX1;LOXL3;ADAM15;NRP1;ACVR1;CUL7
GO:0044259	7.63257e-12	4.53564	11.2385	38	123	multicellular organismal macromolecule metabolic process	ADAM10;COL1A1;COL1A2;COL3A1;COL4A1;COL4A2;COL4A5;COL5A1;COL5A2;COL6A1;COL6A2;COL6A3;COL7A1;COL8A2;COL12A1;COL13A1;COL16A1;ADAMTS14;CTSB;ENG;F2R;FAP;ID1;ITGA2;ITGB1;MMP1;MMP2;MMP11;MMP14;MMP16;FURIN;COL5A3;PDGFRB;TGFB1;ADAM15;ADAM9;TRAM2;MRC2
GO:0001655	7.87051e-12	2.85583	28.5075	68	312	urogenital system development	BASP1;TMED10;COL4A1;JAG1;EDNRA;CYS1;EGR1;AHR;EPHB2;FBN1;FOXF1;FOXD1;FOXC2;SULF1;RPGRIP1L;TIPARP;GREM1;NPHP3;GLI2;HAS2;HES1;TNC;ID2;ID3;LAMB2;LIF;LRP4;SMAD1;SMAD3;SMAD6;SMAD7;NF1;NID1;APH1A;PDGFRA;PDGFRB;SIX4;PGF;PKD2;AHI1;KIF26B;LGR4;SULF2;PTEN;TSHZ3;RARA;RARB;RARG;BDNF;SDC1;SFRP1;STRA6;SIX1;SOX9;TCF21;TGFB1;WNT5A;IFT88;ARID5B;ITGA8;DCHS1;IQGAP1;NRP1;ACVR1;CRLF1;SLIT2;MAGED1;CD44
GO:0018279	1.00495e-11	4.48259	11.3299	38	124	protein N-linked glycosylation via asparagine	SEC23A;MAN1A2;MAN1B1;DAD1;DOLK;SEC31A;GANAB;FUT8;SLC17A5;B4GALT1;GMPPA;STT3A;LMAN1;MAN2A2;MAN2A1;MGAT2;MGAT5;UBE2J1;PGM3;UGGT2;PRKCSH;UGGT1;MAN1C1;OSTC;SEC13;ST3GAL1;ST3GAL2;ST3GAL3;MANEA;TUSC3;EDEM3;ST6GAL2;ST3GAL5;MCFD2;RFT1;EDEM1;SEC24D;GFPT2
GO:0072001	1.05684e-11	3.00524	24.9441	62	273	renal system development	BASP1;TMED10;COL4A1;JAG1;EDNRA;CYS1;EGR1;FBN1;FOXF1;FOXD1;FOXC2;SULF1;RPGRIP1L;TIPARP;GREM1;NPHP3;GLI2;HAS2;HES1;ID2;ID3;LAMB2;LIF;LRP4;SMAD1;SMAD3;SMAD6;SMAD7;NF1;NID1;APH1A;PDGFRA;PDGFRB;SIX4;PGF;PKD2;AHI1;KIF26B;LGR4;SULF2;TSHZ3;RARA;RARB;BDNF;SDC1;SFRP1;STRA6;SIX1;SOX9;TCF21;TGFB1;WNT5A;IFT88;ARID5B;ITGA8;DCHS1;IQGAP1;NRP1;CRLF1;SLIT2;MAGED1;CD44
GO:0044236	1.22318e-11	4.22995	12.4264	40	136	multicellular organismal metabolic process	ADAM10;COL1A1;COL1A2;COL3A1;COL4A1;COL4A2;COL4A5;COL5A1;COL5A2;COL6A1;COL6A2;COL6A3;COL7A1;COL8A2;COL12A1;COL13A1;COL16A1;ADAMTS14;CTSB;ENG;F2R;FAP;TIPARP;ID1;ITGA2;ITGB1;MMP1;MMP2;MMP11;MMP14;MMP16;FURIN;COL5A3;PDGFRB;ARRDC3;TGFB1;ADAM15;ADAM9;TRAM2;MRC2
GO:0006793	1.31492e-11	1.564	257.207	354	2815	phosphorus metabolic process	CDH2;AKT3;PIGK;CTDSP2;CDK2;CDK4;ADAM10;SPRY2;CDKN1A;CDKN2C;TCIRG1;CDKN2D;CAP2;CAP1;MAP3K2;YIF1A;ADCY3;MTMR11;SMPDL3A;SERINC3;KDELR3;PKIG;ADCY6;PLCD3;ADCY9;ALPK2;FAM129A;TPP1;WDR81;PLK3;ANKRD54;MBOAT2;ADK;PPM1M;ADM;CD109;ADORA2B;CPS1;PIP5KL1;CSPG4;CDC42EP5;DUSP18;DAB2IP;CNKSR3;DAG1;DGKQ;DCK;SGMS2;SLC26A2;DUSP1;DUSP4;ABCA1;EDNRA;EFNA5;EGFR;PPAPDC1A;EPHA2;SPRED2;ENG;EPHB2;CLN8;AKT1;ERCC6;F2R;CCNY;FK…
GO:0018196	1.31853e-11	4.43077	11.4213	38	125	peptidyl-asparagine modification	SEC23A;MAN1A2;MAN1B1;DAD1;DOLK;SEC31A;GANAB;FUT8;SLC17A5;B4GALT1;GMPPA;STT3A;LMAN1;MAN2A2;MAN2A1;MGAT2;MGAT5;UBE2J1;PGM3;UGGT2;PRKCSH;UGGT1;MAN1C1;OSTC;SEC13;ST3GAL1;ST3GAL2;ST3GAL3;MANEA;TUSC3;EDEM3;ST6GAL2;ST3GAL5;MCFD2;RFT1;EDEM1;SEC24D;GFPT2
GO:0010647	1.54234e-11	1.77827	126.822	200	1388	positive regulation of cell communication	CDH2;TSPAN5;CDH13;SPRY2;RRAGB;CITED2;ATG7;TRIM16;RRAGA;MAP3K2;SPIN1;SERINC3;MLLT11;YWHAQ;CMTM3;CANT1;COL1A1;COL3A1;ADORA2B;NACC2;CSPG4;TICAM1;DAB2IP;CYP1B1;DFNA5;ASXL1;JAG1;ECM1;EDNRA;EGFR;EGR1;SPRED2;RAB12;ENG;AKT1;ERCC6;F2R;AAK1;DKK1;TRIM32;FOXD1;SULF1;CLCF1;ABL1;RICTOR;FZD2;DSTYK;IFT172;GREM1;GDF10;ABL2;DBNL;GSN;HFE;HHEX;HIC1;APAF1;HRAS;HES1;SLC35B2;IGFBP3;IGFBP5;CYR61;IL6ST;IL11;INHBA;IRS1;IT…
GO:0022610	1.72393e-11	1.78056	125.36	198	1372	biological adhesion	CDH2;CDH6;EDIL3;CDH11;CDH13;ADAM10;CITED2;CEBPB;POSTN;EMILIN1;BVES;COL1A1;COL3A1;COL5A1;COL6A1;COL6A2;COL6A3;COL7A1;COL8A2;COL12A1;COL13A1;COL16A1;LRRC15;ADK;CSRP1;CTNND1;CNTN4;CYP1B1;DAG1;EFNA5;EFNB1;EGFR;EGR1;EPHA2;ELF4;ENG;AKT1;ERF;ALCAM;FAP;FAT1;FBLN2;ITGA11;FNDC3A;CLSTN1;ZBTB1;KIFAP3;FOXF1;FOXC2;FN1;PIP5K1C;SLC7A11;CADM1;ABL1;RICTOR;PTPN23;SNED1;SUSD5;GREM1;B4GALT1;ABL2;FOXP1;GLI2;RGMB;GSN;H…
GO:0007155	1.94723e-11	1.78007	124.72	197	1365	cell adhesion	CDH2;CDH6;EDIL3;CDH11;CDH13;ADAM10;CITED2;CEBPB;POSTN;EMILIN1;BVES;COL1A1;COL3A1;COL5A1;COL6A1;COL6A2;COL6A3;COL7A1;COL8A2;COL12A1;COL13A1;COL16A1;ADK;CSRP1;CTNND1;CNTN4;CYP1B1;DAG1;EFNA5;EFNB1;EGFR;EGR1;EPHA2;ELF4;ENG;AKT1;ERF;ALCAM;FAP;FAT1;FBLN2;ITGA11;FNDC3A;CLSTN1;ZBTB1;KIFAP3;FOXF1;FOXC2;FN1;PIP5K1C;SLC7A11;CADM1;ABL1;RICTOR;PTPN23;SNED1;SUSD5;GREM1;B4GALT1;ABL2;FOXP1;GLI2;RGMB;GSN;HAS2;HES…
GO:0060284	2.17302e-11	2.12933	62.2231	116	681	regulation of cell development	ACTR3;SEMA3A;SEMA4F;LZTS1;ADCY6;TWF2;VASN;COL1A1;COL3A1;DACT3;CNTN4;DAB2IP;DLX1;DLX2;JAG1;S1PR3;MEGF8;EPHB2;AKT1;ETV5;BEND6;TRIM32;FOXC2;POFUT2;FN1;NCS1;CLCF1;PLXNB2;GREM1;GDI1;B4GALT1;ABL2;GLI2;BCL9L;ARHGAP35;HES1;ID2;IL6ST;ITGB1;GDF6;LGALS1;ARHGDIA;LIF;LIMS1;LRP4;ARNTL;SMAD1;SMAD3;SMAD7;ARSB;MAN2A1;NBL1;NF1;NPR2;PALM;NTM;TRPV2;SERPINE2;ATP6AP1;SSH1;TENM3;TMEM30A;PRKD1;BAD;PTEN;PTK7;PREX1;CTDSP1…
GO:0001525	2.31539e-11	2.52973	37.005	80	405	angiogenesis	CDH13;PLCD3;COL4A1;COL4A2;COL8A2;ADM;E2F7;CSPG4;DAB2IP;CYP1B1;AMOT;JAG1;ECM1;EDNRA;EPHA2;ELK3;ENG;EPHB2;FAP;FOXC2;SULF1;FN1;HEY1;POFUT1;CLIC4;GREM1;B4GALT1;ANPEP;HHEX;NR4A1;ID1;CYR61;ITGA5;ITGB1;LOXL2;MMP2;MMP14;MYH9;NF1;NFATC3;NFATC4;PDGFRA;PDGFRB;PGF;PRKCA;PRKD1;PTEN;PTGS2;RNH1;CXCL12;ECSCR;SFRP1;SHB;SHC1;SPARC;TBXA2R;TCF21;TGFB2;TGFBI;THBS1;THBS2;TIE1;TNFAIP2;TNFRSF1A;VEGFB;VEGFC;WNT5A;FZD8;JA…
GO:0001822	2.48209e-11	3.02842	23.5735	59	258	kidney development	BASP1;TMED10;JAG1;EDNRA;CYS1;EGR1;FBN1;FOXD1;FOXC2;SULF1;RPGRIP1L;TIPARP;GREM1;NPHP3;GLI2;HAS2;HES1;ID2;ID3;LAMB2;LIF;LRP4;SMAD1;SMAD3;SMAD6;SMAD7;NF1;NID1;APH1A;PDGFRA;PDGFRB;SIX4;PGF;PKD2;AHI1;KIF26B;LGR4;SULF2;TSHZ3;RARA;RARB;BDNF;SDC1;SFRP1;STRA6;SIX1;SOX9;TCF21;TGFB1;IFT88;ARID5B;ITGA8;DCHS1;IQGAP1;NRP1;CRLF1;SLIT2;MAGED1;CD44
GO:0009893	2.74417e-11	1.52709	290.649	390	3181	positive regulation of metabolic process	CDH2;CTDSP2;CDH13;RASA4;CDK2;CDK4;SPRY2;CDKN1A;KLF2;CITED2;CAP2;CAP1;CEBPB;ATG7;TRIM16;RAI1;MAP3K2;ARID5A;YIF1A;ADCY3;MLLT11;KDELR3;BVES;ADCY6;RNF139;SNX18;KLF12;ADCY9;ARHGEF25;EVI5L;FAM129A;TPP1;PLK3;COL1A1;KLF6;ADM;ADORA2B;CPT1A;E2F7;CSPG4;TICAM1;GLIS1;RNF187;DAB2IP;PLEKHG4B;DAP;TOR1AIP2;ASXL1;DLX2;JAG1;ECE1;ABCA1;EDNRA;EFNA5;EGFR;EGR1;AHR;EPHA2;ELF1;ELF4;CRTC2;ELK3;RAB12;ENG;AKT1;ERCC6;ETV5;F2…
GO:0048754	2.80048e-11	3.68985	15.4416	45	169	branching morphogenesis of an epithelial tube	SPRY2;COL4A1;TMTC3;DAG1;EDNRA;EPHA2;ENG;ETV5;FOXF1;FOXD1;FOXC2;CLIC4;GREM1;B4GALT1;GLI2;HHEX;HRAS;TNC;MET;MMP14;MSX2;NFATC3;NFATC4;NRAS;SIX4;PGF;PKD2;LGR4;PXN;CXCL12;SIX1;SOX9;TBX3;TCF21;TFAP2C;TGFB1;VDR;WNT5A;DCHS1;NRP1;ACVR1;SEMA5A;SLIT2;MAGED1;CD44
GO:0032501	2.83267e-11	1.43184	607.064	727	6644	multicellular organismal process	CDH2;SH2B3;EDIL3;CDH11;ARPC5;ACTR3;ACTR2;CDH13;CDK2;CDK4;TSHZ1;ADAM10;LRRC17;SPRY2;ABCC4;CDKN1A;CDKN2C;CDKN2D;KLF2;CITED2;SEMA3A;TUBB3;BASP1;BAIAP2;FST;CAP2;CAP1;SEMA4F;CEBPB;ATG7;PROCR;MAB21L2;TRIM3;TRIM16;POSTN;GAS2L1;RAI1;ARID5A;ADCY3;MAN1A2;SPIN1;YWHAQ;TMED10;SLC27A4;BVES;LZTS1;ADCY6;PLCD3;TWF2;BTBD9;VASN;ADCY9;CTHRC1;FOXP4;TWIST2;CLCN5;TPP1;CLN5;LRIG3;SLC38A10;COL1A1;COL1A2;COL3A1;COL4A1;COL…
GO:0042326	2.87939e-11	2.64553	32.5278	73	356	negative regulation of phosphorylation	CTDSP2;SPRY2;CDKN1A;CDKN2C;CDKN2D;PKIG;FAM129A;CD109;DUSP18;DAB2IP;CNKSR3;DAG1;DUSP1;DUSP4;SPRED2;ENG;AKT1;FKTN;DKK1;ABL1;GBA;GREM1;RNF149;TRIB2;HHEX;IGFBP3;INHBA;LIF;SPRED3;SMAD3;SMAD6;SMAD7;NF1;DACT1;ERRFI1;DNAJC10;PID1;KIRREL;CAMK2N1;PRKCA;ASH1L;PBK;DNAJC3;PRNP;PTEN;TRIB3;CTDSP1;RB1;RGS2;RGS3;RGS4;BDKRB1;BDKRB2;ATXN1;SFRP1;MICAL1;SMPD1;NR2F2;TGFB1;PRR5L;AKT1S1;PPP1R15B;UBASH3B;AJUBA;CAV1;PPAP2…
GO:0023056	2.92107e-11	1.76747	126.091	198	1380	positive regulation of signaling	CDH2;TSPAN5;CDH13;SPRY2;RRAGB;CITED2;TRIM16;RRAGA;MAP3K2;SPIN1;SERINC3;MLLT11;YWHAQ;BVES;CMTM3;CANT1;COL1A1;COL3A1;ADORA2B;NACC2;CSPG4;TICAM1;DAB2IP;CYP1B1;DFNA5;ASXL1;JAG1;ECE1;ECM1;EDNRA;EGFR;EGR1;SPRED2;ENG;AKT1;ERCC6;F2R;AAK1;DKK1;TRIM32;FOXD1;SULF1;CLCF1;ABL1;RICTOR;FZD2;DSTYK;IFT172;GREM1;GDF10;ABL2;DBNL;GSN;HFE;HHEX;HIC1;APAF1;HRAS;HES1;SLC35B2;IGFBP3;IGFBP5;CYR61;IL6ST;IL11;INHBA;IRS1;ITG…
GO:0050654	2.96742e-11	7.00633	5.57359	25	61	chondroitin sulfate proteoglycan metabolic process	CHST14;B3GALT6;CSPG4;SLC35D1;GPC1;DSE;HEXB;CHSY3;IDS;IDUA;ARSB;CHST11;CYTL1;CHPF2;IMPAD1;CSGALNACT2;CHST12;CSGALNACT1;BGN;SDC1;XYLT1;CHPF;DSEL;CHST3;SDC3
GO:0007369	3.47756e-11	3.66008	15.5329	45	170	gastrulation	COL4A2;COL5A1;COL5A2;COL6A1;COL7A1;COL12A1;AMOT;DUSP1;DUSP4;MEGF8;EPHA2;EXT1;EXT2;FOXF1;DKK1;FOXC2;POFUT2;FN1;NPHP3;HHEX;INHBA;ITGA2;ITGA4;ITGA5;ITGB1;LAMB1;SMAD1;SMAD3;MMP2;MMP14;DACT1;PRKACA;TWSG1;BMPR2;SNAI1;UGDH;WNT5A;WLS;NR4A3;HMGA2;ITGA8;PPAP2B;ACVR1;MYADM;KLF4
GO:0048584	3.61251e-11	1.67528	161.817	241	1771	positive regulation of response to stimulus	CDH2;ARPC5;ACTR3;ACTR2;TSPAN5;CDH13;ADAM10;SPRY2;RRAGB;CITED2;BAIAP2;ATG7;TRIM16;RRAGA;MAP3K2;SPIN1;SERINC3;MLLT11;YWHAQ;CMTM3;CANT1;COL1A1;COL3A1;ADORA2B;NACC2;CSPG4;TICAM1;CTSB;DAB2IP;CYP1B1;DFNA5;ASXL1;JAG1;DUSP4;ECM1;EDNRA;MEGF8;EGFR;PPAPDC1A;ELF1;SPRED2;RAB12;ENG;AKT1;ERCC6;F2R;AAK1;ZBTB1;TRIM32;FOXD1;FOXC2;RFTN1;SULF1;CLCF1;FOS;PPP1R15A;CADM1;IL17RA;ABL1;RICTOR;FZD2;DSTYK;IFT172;GREM1;GDF10…
GO:0051094	3.81005e-11	1.90381	90.7307	153	993	positive regulation of developmental process	CDH2;ACTR3;CITED2;SEMA3A;BASP1;FST;CEBPB;TRIM16;TWF2;CTHRC1;COL1A1;ANKRD54;ADM;DAB2IP;CYP1B1;AMOT;JAG1;ECM1;EDNRA;MEGF8;EGR1;EPHB2;AKT1;ETV5;FBN2;BEND6;ZBTB1;DKK1;TRIM32;FOXD1;FOXC2;FOXO3;FN1;HEY1;CLCF1;FOS;PLXNB2;ABL1;BLOC1S6;GREM1;B4GALT1;ABL2;GLI2;GPC1;BCL9L;ARHGAP35;EHD2;HES1;ID2;IGFBP3;CYR61;IL4R;IL6ST;INHBA;ITGB1;ITPKB;JUNB;GDF6;ARHGDIA;LIF;LIMS1;LMNA;LOXL2;LTBP3;ARNTL;SMAD1;SMAD3;ARSB;MAN2…
GO:0043009	4.50498e-11	2.17927	55.6445	106	609	chordate embryonic development	ADAM10;KLF2;CEBPB;PLCD3;CTHRC1;TWIST2;COL1A1;ADM;ZNF358;E2F7;AMOT;DAD1;DLX1;DLX2;ECE1;EDNRA;MEGF8;EGFR;EPHA2;AKT1;ERF;EXT1;FOXF1;DKK1;FOXC2;WDTC1;SLC35D1;SULF1;RPGRIP1L;GPR161;HEY1;POFUT1;PLXNB2;FUT8;FZD2;TANC2;IFT172;GLI2;GNA12;GRN;ARHGAP35;HHEX;APAF1;HOXB2;HES1;NDST1;CYR61;ITGA4;ITGB1;JUNB;LIF;LIMS1;SMAD3;MAFG;MAN2A1;MBNL1;MMP14;MMP16;MSX1;MYH9;NF1;NOTCH2;CHST11;PRRX2;PDGFRA;PDGFRB;SUFU;SIX4;PK…
GO:0071559	4.65814e-11	3.19655	20.2842	53	222	response to transforming growth factor beta	CITED2;VASN;COL1A1;COL1A2;COL3A1;COL4A2;CD109;ENG;FBN1;FBN2;FOS;FAM89B;PPP1R15A;FUT8;GDF10;GLG1;BCL9L;ID1;JUNB;LIMS1;LTBP1;LTBP2;LTBP3;SMAD1;SMAD3;SMAD6;SMAD7;FURIN;NOX4;CHST11;HTRA1;PTPRK;PXN;RBL1;SFRP1;SKI;SKIL;SOX9;TGFB1;TGFB1I1;TGFB2;THBS1;KLF10;WNT5A;ZNF703;GDF5;LTBP4;ITGA8;ADAM9;ACVR1;NREP;GDF15;NCOR2
GO:0071560	4.65814e-11	3.19655	20.2842	53	222	cellular response to transforming growth factor beta stimulus	CITED2;VASN;COL1A1;COL1A2;COL3A1;COL4A2;CD109;ENG;FBN1;FBN2;FOS;FAM89B;PPP1R15A;FUT8;GDF10;GLG1;BCL9L;ID1;JUNB;LIMS1;LTBP1;LTBP2;LTBP3;SMAD1;SMAD3;SMAD6;SMAD7;FURIN;NOX4;CHST11;HTRA1;PTPRK;PXN;RBL1;SFRP1;SKI;SKIL;SOX9;TGFB1;TGFB1I1;TGFB2;THBS1;KLF10;WNT5A;ZNF703;GDF5;LTBP4;ITGA8;ADAM9;ACVR1;NREP;GDF15;NCOR2
GO:0001649	5.33278e-11	3.37011	17.9999	49	197	osteoblast differentiation	CEBPB;CTHRC1;TWIST2;COL1A1;COL6A1;CYP24A1;JAG1;EPHA2;AKT1;FBN2;ITGA11;UFL1;HEY1;GLI2;TNC;TMEM119;ID1;ID2;ID3;IGFBP3;IGFBP5;CYR61;IL6ST;JUNB;SMAD1;SMAD3;MEF2D;MSX2;NF1;SUFU;ATP6AP1;LGR4;PRKACA;PRKD1;FAM20C;TWSG1;RRBP1;SFRP1;SKI;BMPR2;SNAI2;SNAI1;SPP1;TPM4;FZD1;SEMA7A;RUNX2;ACVR1;MRC2
GO:0030204	5.77998e-11	7.11785	5.29947	24	58	chondroitin sulfate metabolic process	CHST14;B3GALT6;CSPG4;SLC35D1;GPC1;DSE;HEXB;CHSY3;IDS;IDUA;ARSB;CHST11;CHPF2;IMPAD1;CSGALNACT2;CHST12;CSGALNACT1;BGN;SDC1;XYLT1;CHPF;DSEL;CHST3;SDC3
GO:0048858	6.08859e-11	1.98225	75.9287	133	831	cell projection morphogenesis	CDH11;ARPC5;ACTR3;ACTR2;ADAM10;SEMA3A;TUBB3;BAIAP2;CAP2;CAP1;SEMA4F;ATG7;LZTS1;TWF2;EVI5L;COL3A1;COL4A1;COL4A2;COL4A5;COL5A1;COL5A2;COL6A1;COL6A2;COL6A3;TTC30B;CNTN4;DAB2IP;DAG1;DNM1;EFNA5;EFNB1;MEGF8;EGFR;EPHA2;TMEM17;EPHB2;EXT1;ALCAM;FOXD1;CLUAP1;EPB41L3;RPGRIP1L;FN1;ARHGEF12;PIP5K1C;RBFOX2;PLXNB2;ABL1;TTLL1;PTPN23;GAP43;TSKU;SLITRK5;IFT172;GDI1;ABL2;NPHP3;GLI2;GPC1;RGMB;IFT81;DBNL;ARHGAP35;GSN…
GO:0001704	6.19552e-11	4.48743	10.4162	35	114	formation of primary germ layer	COL4A2;COL5A1;COL5A2;COL6A1;COL7A1;COL12A1;DUSP1;DUSP4;EPHA2;EXT2;FOXF1;DKK1;FOXC2;POFUT2;FN1;INHBA;ITGA2;ITGA4;ITGA5;ITGB1;LAMB1;SMAD1;SMAD3;MMP2;MMP14;PRKACA;TWSG1;BMPR2;SNAI1;WLS;NR4A3;HMGA2;ITGA8;ACVR1;KLF4
GO:0006487	8.03924e-11	4.09888	12.0609	38	132	protein N-linked glycosylation	SEC23A;MAN1A2;MAN1B1;DAD1;DOLK;SEC31A;GANAB;FUT8;SLC17A5;B4GALT1;GMPPA;STT3A;LMAN1;MAN2A2;MAN2A1;MGAT2;MGAT5;UBE2J1;PGM3;UGGT2;PRKCSH;UGGT1;MAN1C1;OSTC;SEC13;ST3GAL1;ST3GAL2;ST3GAL3;MANEA;TUSC3;EDEM3;ST6GAL2;ST3GAL5;MCFD2;RFT1;EDEM1;SEC24D;GFPT2
GO:0009792	8.17781e-11	2.15268	56.1927	106	615	embryo development ending in birth or egg hatching	ADAM10;KLF2;CEBPB;PLCD3;CTHRC1;TWIST2;COL1A1;ADM;ZNF358;E2F7;AMOT;DAD1;DLX1;DLX2;ECE1;EDNRA;MEGF8;EGFR;EPHA2;AKT1;ERF;EXT1;FOXF1;DKK1;FOXC2;WDTC1;SLC35D1;SULF1;RPGRIP1L;GPR161;HEY1;POFUT1;PLXNB2;FUT8;FZD2;TANC2;IFT172;GLI2;GNA12;GRN;ARHGAP35;HHEX;APAF1;HOXB2;HES1;NDST1;CYR61;ITGA4;ITGB1;JUNB;LIF;LIMS1;SMAD3;MAFG;MAN2A1;MBNL1;MMP14;MMP16;MSX1;MYH9;NF1;NOTCH2;CHST11;PRRX2;PDGFRA;PDGFRB;SUFU;SIX4;PK…
GO:0050673	8.44319e-11	2.69931	29.3298	67	321	epithelial cell proliferation	CDH13;FST;CEBPB;TWIST2;COL8A2;ADK;CD109;DAB2IP;ECM1;EDNRA;EGFR;EPHA2;ENG;AKT1;FAP;C6orf89;SULF1;RICTOR;IFT172;B4GALT1;GRN;NR4A1;HRAS;ID2;IGFBP3;IGFBP5;LAMB1;LAMC1;LOXL2;SMAD3;MMP14;NF1;SIX4;PGF;IFT57;LGR4;PRKCA;PRKD1;HTRA1;BAD;PTEN;PTPRK;RB1;CXCL12;SFRP1;SIX1;BMPR2;SNAI2;SOX9;SPARC;TFAP2C;NR2F2;TGFB1;TGFB2;THBS1;VDR;VEGFB;VEGFC;WNT5A;ZNF703;IFT88;GDF5;CAV1;NRP2;NRP1;SEMA5A;MAGED1
GO:1901701	8.72409e-11	1.97481	75.5632	132	827	cellular response to oxygen-containing compound	CDK2;TCIRG1;RRAGB;KLF2;BAIAP2;CEBPB;RRAGA;ADCY3;RAB31;ADCY6;TWF2;FBXO32;ADCY9;COL1A1;COL1A2;COL3A1;COL4A1;COL5A2;COL6A1;COL16A1;CPS1;CPT1A;SOGA1;TICAM1;DAB2IP;CYP1B1;CYP24A1;NQO1;ABCA1;EFNA5;EGFR;EGR1;AKT1;FANCC;FGF5;FOXC2;WDTC1;FOS;SH3BP4;ABL1;RAB11FIP5;ABL2;GNG10;GNG11;HRAS;TNC;IGFBP5;INHBA;IRS1;ITGB1;LGALS1;MAX;MET;MMP2;MSX2;MYO5A;NFKB1;NFKBIA;NPTX1;NRAS;ATP2B4;OXCT1;NOX4;PDE4B;PDGFRA;ATP6V1B2…
GO:0001934	9.42275e-11	2.04929	65.8779	119	721	positive regulation of protein phosphorylation	CTDSP2;SPRY2;CDKN1A;MAP3K2;YIF1A;ADCY3;KDELR3;ADCY6;ADCY9;FAM129A;TPP1;ADORA2B;CSPG4;DAB2IP;EDNRA;EFNA5;EGFR;ENG;AKT1;ERCC6;F2R;CCNY;SEC31A;CLCF1;PPP1R15A;ABL1;RICTOR;CLIP3;GREM1;GDF10;DBNL;HFE;HRAS;HES1;CYR61;IL6ST;IL11;INHBA;ITGA5;ITGB1;GDF6;LIF;LMNA;MAP3K3;MET;KITLG;ATF3;NEK1;NRAS;ATP2B4;NOX4;MBTPS2;SNX9;PDGFRB;ZAK;PFN2;PKD2;PLAUR;FKBP14;PRKAA1;PRKACA;ARFGAP1;PRKCA;PRKD1;PDGFC;DNAJC3;MAVS;PXN;…
GO:0048705	9.64529e-11	3.20592	19.4619	51	213	skeletal system morphogenesis	TWIST2;COL1A1;COL13A1;DLX2;MEGF8;FBN2;FOXC2;TIPARP;GREM1;GLG1;HAS2;HOXB2;NDST1;IDUA;LTBP3;SMAD3;MEF2D;MMP2;MMP14;MMP16;MSX1;MSX2;NAB2;CHST11;PRRX2;PDGFRA;PDGFRB;RAB23;SIX4;PRRX1;ACP5;BNC2;IMPAD1;CSGALNACT1;RARA;RARB;RARG;SFRP1;CSRNP1;SIX1;SKI;BMPR2;SOX9;STC1;TGFB1;TGFB2;THBS1;THBS3;ALX1;ARID5B;RUNX2
GO:0001933	9.76803e-11	2.81555	26.2233	62	287	negative regulation of protein phosphorylation	CTDSP2;SPRY2;CDKN1A;CDKN2C;CDKN2D;PKIG;FAM129A;CD109;DUSP18;DAB2IP;CNKSR3;DUSP1;DUSP4;SPRED2;ENG;AKT1;DKK1;ABL1;GBA;GREM1;TRIB2;HHEX;IGFBP3;SPRED3;SMAD3;SMAD6;SMAD7;NF1;ERRFI1;DNAJC10;PID1;KIRREL;CAMK2N1;PRKCA;PBK;DNAJC3;PRNP;PTEN;TRIB3;CTDSP1;RB1;RGS2;RGS3;RGS4;BDKRB1;BDKRB2;SFRP1;MICAL1;SMPD1;NR2F2;TGFB1;PRR5L;AKT1S1;PPP1R15B;UBASH3B;CAV1;PPAP2B;SOCS3;MYADM;SLIT2;SOCS5;MVP
GO:0010562	9.9202e-11	1.89441	87.9895	148	963	positive regulation of phosphorus metabolic process	CDH2;CTDSP2;SPRY2;CDKN1A;CAP2;CAP1;MAP3K2;YIF1A;ADCY3;KDELR3;ADCY6;ADCY9;FAM129A;TPP1;ADM;ADORA2B;CSPG4;DAB2IP;ABCA1;EDNRA;EFNA5;EGFR;ENG;AKT1;ERCC6;F2R;CCNY;SEC31A;GPR161;CLCF1;PPP1R15A;ABL1;RICTOR;FZD2;CNEP1R1;DSTYK;CLIP3;GBA;GREM1;GDF10;ABL2;DBNL;HFE;HRAS;HRH1;HES1;IGFBP3;CYR61;IL6ST;IL11;INHBA;IRS1;ITGA2;ITGA5;ITGB1;GDF6;LIF;LMNA;SMAD3;MAP3K3;MET;KITLG;ATF3;NEK1;NF1;NRAS;ATP2B4;NOX4;MBTPS2;SN…
GO:0045937	9.9202e-11	1.89441	87.9895	148	963	positive regulation of phosphate metabolic process	CDH2;CTDSP2;SPRY2;CDKN1A;CAP2;CAP1;MAP3K2;YIF1A;ADCY3;KDELR3;ADCY6;ADCY9;FAM129A;TPP1;ADM;ADORA2B;CSPG4;DAB2IP;ABCA1;EDNRA;EFNA5;EGFR;ENG;AKT1;ERCC6;F2R;CCNY;SEC31A;GPR161;CLCF1;PPP1R15A;ABL1;RICTOR;FZD2;CNEP1R1;DSTYK;CLIP3;GBA;GREM1;GDF10;ABL2;DBNL;HFE;HRAS;HRH1;HES1;IGFBP3;CYR61;IL6ST;IL11;INHBA;IRS1;ITGA2;ITGA5;ITGB1;GDF6;LIF;LMNA;SMAD3;MAP3K3;MET;KITLG;ATF3;NEK1;NF1;NRAS;ATP2B4;NOX4;MBTPS2;SN…
GO:0060322	9.98342e-11	2.0962	60.7612	112	665	head development	SEMA3A;BASP1;ATG7;YWHAQ;TWIST2;CLN5;COL1A1;COL3A1;COL4A1;CTNND1;CNTN4;DAB2IP;DLX1;DLX2;EDNRA;EGFR;EML1;EPHB2;EXT1;PHLDA1;DKK1;FAIM2;RPGRIP1L;RBFOX2;PLXNB2;SLC7A11;CADM1;ABL1;G6PD;TIPARP;TSKU;SLITRK5;IFT172;ABL2;GLI2;ABR;ARHGAP35;HHEX;APAF1;HOXB2;HES1;NDST1;ID2;AMIGO2;ITGA4;ITGB1;ARCN1;ARF4;TRNP1;LAMB1;SMAD1;MET;MMP2;MSX1;NF1;NFIX;NR4A2;OXCT1;SDF4;PDGFRA;SERPINE2;PITX1;ATP7A;AHI1;NDE1;AXL;GNG12;PR…
GO:0009967	1.04487e-10	1.7766	114.944	182	1258	positive regulation of signal transduction	CDH2;TSPAN5;CDH13;SPRY2;RRAGB;CITED2;TRIM16;RRAGA;MAP3K2;SPIN1;SERINC3;MLLT11;YWHAQ;CMTM3;CANT1;COL1A1;COL3A1;ADORA2B;NACC2;CSPG4;TICAM1;DAB2IP;CYP1B1;DFNA5;ASXL1;JAG1;ECM1;EDNRA;EGFR;SPRED2;ENG;AKT1;ERCC6;F2R;AAK1;TRIM32;FOXD1;SULF1;CLCF1;ABL1;RICTOR;FZD2;DSTYK;IFT172;GREM1;GDF10;ABL2;DBNL;GSN;HFE;HHEX;HIC1;APAF1;HRAS;HES1;SLC35B2;IGFBP3;IGFBP5;CYR61;IL6ST;IL11;INHBA;IRS1;ITGA5;ITGB1;ITPKB;KCNN4…
GO:0061061	1.17814e-10	2.22908	49.3399	96	540	muscle structure development	CDH2;BASP1;ATG7;BVES;COL3A1;COL6A3;ADM;TMTC3;AEBP1;JAG1;EGR1;AKT1;FKTN;FOXK1;ITGA11;FOXF1;DKK1;FOXC2;HEY1;FOS;ABL1;FZD2;MYOF;GREM1;GPC1;BCL9L;EHD2;HRAS;HES1;ID3;IGFBP3;IGFBP5;ITGB1;LGALS1;LIF;LMNA;ARNTL;SMAD3;SMAD7;MBNL1;MEF2D;MET;MSX1;MYH9;MYLK;ATF3;NF1;NFATC3;NFATC4;NRAS;NOX4;PDGFRA;PDGFRB;SIX4;PITX1;FGFRL1;HEG1;TSHZ3;RARA;RARB;RB1;BDNF;SDC1;CXCL12;STRA6;SGCB;SIX1;SKI;SKIL;SLC8A1;SLC9A1;SMARCD3…
GO:0014070	1.23181e-10	2.0387	66.1521	119	724	response to organic cyclic compound	CDK4;ABCC4;CDKN1A;CDKN2D;KLF2;CITED2;ADCY6;FBXO32;COL1A1;ADM;CPS1;CPT1A;TICAM1;CYP1B1;CYP24A1;DGKQ;PAQR7;NQO1;DUSP1;ABCA1;EDNRA;EGFR;EGR1;ABCA2;ENG;AKT1;FOXF1;RFTN1;HEY1;FOS;FOSB;FOSL2;SLC7A11;ABL1;G6PD;GABRB1;TIPARP;GBA;GLI2;NR3C1;GSN;GSTM2;GSTM3;NR4A1;HRH1;TNC;TMEM173;IGFBP5;IGFBP7;IL4R;INHBA;ITGA2;ITGB1;JUNB;LGALS1;LOX;SMAD1;SMAD3;SMAD6;ARSB;MMP14;MSX1;MSX2;NFKB1;NFKBIA;NR4A2;ATP2B4;NOX4;PDE4B…
GO:1901698	1.32013e-10	1.96001	76.02	132	832	response to nitrogen compound	CDK2;ABCC4;CDKN1A;TCIRG1;RRAGB;KLF2;BAIAP2;CEBPB;TRIM16;RRAGA;ADCY3;TMED10;RAB31;ADCY6;ADCY9;COL1A1;COL1A2;COL3A1;COL4A1;COL5A2;COL6A1;COL16A1;ADM;CPS1;SOGA1;TICAM1;DAG1;DGKQ;JAG1;DUSP1;EDNRA;EGFR;EGR1;AKT1;FGF5;FOXC2;WDTC1;RFTN1;FOS;FOSB;FOSL2;SLC7A11;SH3BP4;ABL1;GABRB1;GNG10;GNG11;GSN;GSTM2;GSTM3;HHEX;HRAS;HRH1;TMEM173;IGFBP5;IRS1;ITGA2;JUNB;SMAD1;SMAD3;MAX;MMP2;MSX1;MYO5A;NFKB1;NFKBIA;NRAS;NR4…
GO:0032990	1.46912e-10	1.9459	77.6647	134	850	cell part morphogenesis	CDH11;ARPC5;ACTR3;ACTR2;ADAM10;SEMA3A;TUBB3;BAIAP2;CAP2;CAP1;SEMA4F;ATG7;LZTS1;TWF2;EVI5L;COL3A1;COL4A1;COL4A2;COL4A5;COL5A1;COL5A2;COL6A1;COL6A2;COL6A3;TTC30B;CNTN4;DAB2IP;DAG1;DNM1;EFNA5;EFNB1;MEGF8;EGFR;EPHA2;TMEM17;EPHB2;EXT1;ALCAM;FOXD1;CLUAP1;EPB41L3;RPGRIP1L;FN1;ARHGEF12;PIP5K1C;RBFOX2;PLXNB2;ABL1;TTLL1;PTPN23;GAP43;TSKU;SLITRK5;IFT172;GDI1;ABL2;NPHP3;GLI2;GPC1;RGMB;IFT81;DBNL;ARHGAP35;GSN…
GO:0042327	1.46912e-10	1.9459	77.6647	134	850	positive regulation of phosphorylation	CDH2;CTDSP2;SPRY2;CDKN1A;MAP3K2;YIF1A;ADCY3;KDELR3;ADCY6;ADCY9;FAM129A;TPP1;ADORA2B;CSPG4;DAB2IP;EDNRA;EFNA5;EGFR;ENG;AKT1;ERCC6;F2R;CCNY;SEC31A;CLCF1;PPP1R15A;ABL1;RICTOR;DSTYK;CLIP3;GREM1;GDF10;ABL2;DBNL;HFE;HRAS;HES1;IGFBP3;CYR61;IL6ST;IL11;INHBA;IRS1;ITGA5;ITGB1;GDF6;LIF;LMNA;MAP3K3;MET;KITLG;ATF3;NEK1;NRAS;ATP2B4;NOX4;MBTPS2;SNX9;PDGFRA;PDGFRB;ZAK;PFN2;PKD2;PLAUR;ATP6AP1;FKBP14;PRKAA1;PRKACA…
GO:0006950	1.81608e-10	1.4818	321.806	420	3522	response to stress	SH2B3;ARPC5;ACTR3;ACTR2;CTDSP2;CDK2;CDK4;ABCC4;CDKN1A;TCIRG1;CDKN2D;RRAGB;KLF2;CITED2;BAIAP2;CAP1;CEBPB;ATG7;PROCR;GAS2L1;RRAGA;MAP3K2;YIF1A;ADCY3;SERINC3;KDELR3;ABHD2;FSTL1;LZTS1;ADCY6;TP53TG1;GABARAP;VASN;ADCY9;FAM129A;TPP1;PLK3;COL1A1;COL1A2;COL3A1;COL5A1;DCBLD2;ADM;STXBP5;CD109;ADORA2B;CPS1;NACC2;SRXN1;E2F7;CSRP1;TICAM1;CDC42EP5;CTSB;DAB2IP;CYP1B1;DGKQ;DAP;NQO1;DUSP1;DUSP4;ECM1;ABCA1;S1PR3;ED…
GO:0034976	1.82716e-10	3.43806	16.2639	45	178	response to endoplasmic reticulum stress	CTDSP2;CEBPB;YIF1A;SERINC3;KDELR3;FAM129A;TPP1;DAB2IP;SEC31A;UFL1;PPP1R15A;TBL2;AMFR;ERO1L;LMNA;ATF3;ATP2A2;P4HB;DERL2;MBTPS2;PIK3R2;DNAJC10;TMX3;FKBP14;ARFGAP1;DNAJC3;TMX4;TRIB3;SRPRB;SEL1L;SHC1;CREB3L2;SRPR;SSR1;THBS1;CHAC1;SRPX;PPP1R15B;STC2;MBTPS1;CREB3L1;ATP6V0D1;EDEM1;HERPUD1;CUL7
GO:0048666	2.20027e-10	1.87292	88.1723	147	965	neuron development	CDH11;ARPC5;ACTR3;ACTR2;ADAM10;SEMA3A;TUBB3;BAIAP2;CAP2;CAP1;SEMA4F;ATG7;LZTS1;ADCY6;TWF2;CTHRC1;CLN5;COL3A1;COL4A1;COL4A2;COL4A5;COL5A1;COL5A2;COL6A1;COL6A2;COL6A3;ADM;CNTN4;DAB2IP;DAG1;PRICKLE2;DNM1;EFNA5;EFNB1;MEGF8;EGFR;EPHA2;EPHB2;AKT1;EXT1;ALCAM;FOXD1;EPB41L3;FN1;ARHGEF12;PIP5K1C;NCS1;RBFOX2;PLXNB2;ABL1;FZD2;DFNB31;GAP43;TSKU;SLITRK5;BLOC1S6;GDI1;ABL2;GLI2;GPC1;RGMB;DBNL;ARHGAP35;HRAS;HES1;…
GO:0071407	2.24765e-10	2.62565	29.9694	67	328	cellular response to organic cyclic compound	KLF2;ADCY6;FBXO32;COL1A1;CPS1;CYP1B1;CYP24A1;PAQR7;ABCA1;EGFR;EGR1;AKT1;FOXF1;HEY1;ABL1;GABRB1;TIPARP;GLI2;NR3C1;GSTM2;NR4A1;HRH1;TNC;TMEM173;IGFBP5;INHBA;ITGB1;LGALS1;SMAD1;SMAD3;MSX1;MSX2;NFKB1;NR4A2;ATP2B4;NOX4;PDE4B;GNG2;SSH1;PRKACA;BAD;PTGS2;MAVS;RALB;RAP1B;RARA;RARB;RARG;RELA;HCN2;BDNF;SFRP1;SLC8A1;SLC9A1;SNAI2;STC1;NR2F1;NR2F2;TGFB1;TNFRSF1A;VDR;NR4A3;ZNF703;PPP1R9B;ACVR1;KLF4;NR1D2
GO:0010243	2.78219e-10	1.98823	69.2586	122	758	response to organonitrogen compound	ABCC4;CDKN1A;TCIRG1;RRAGB;KLF2;BAIAP2;CEBPB;TRIM16;RRAGA;ADCY3;TMED10;RAB31;ADCY6;ADCY9;COL1A1;COL1A2;COL3A1;COL4A1;COL5A2;COL6A1;COL16A1;ADM;CPS1;SOGA1;DAG1;DGKQ;JAG1;DUSP1;EDNRA;EGFR;EGR1;AKT1;FGF5;FOXC2;WDTC1;FOS;FOSB;FOSL2;SLC7A11;SH3BP4;ABL1;GABRB1;GNG10;GNG11;GSN;GSTM2;HHEX;HRAS;HRH1;IGFBP5;IRS1;ITGA2;JUNB;SMAD1;MAX;MMP2;MSX1;MYO5A;NFKB1;NFKBIA;NRAS;NR4A2;ATP2B4;NOX4;PDE4B;PDGFRA;ATP6V1B2;P…
GO:0031589	3.19894e-10	2.77093	25.675	60	281	cell-substrate adhesion	EDIL3;CDH13;EMILIN1;BVES;COL1A1;COL3A1;COL13A1;COL16A1;DAG1;EFNA5;FBLN2;ITGA11;FOXF1;FN1;ABL1;SNED1;GREM1;CYR61;ITGA2;ITGA4;ITGA5;ITGB1;LAMB1;LAMC1;LGALS1;LIMS1;SMAD3;SMAD6;MMP14;NF1;NID1;COL5A3;TMEM8B;PLAU;AXL;PRKCE;PTEN;PREX1;PTPRK;PXN;RAC2;PLEKHA2;SFRP1;SLC9A1;SPOCK1;SPP1;THBS1;THBS3;VEGFC;ADAMTS12;FZD4;JAM3;AJUBA;ITGA8;ADAM15;ADAM9;SGCE;MYADM;CD44;CD63
GO:0030199	3.2484e-10	9.10034	3.65481	19	40	collagen fibril organization	COL1A1;COL1A2;COL3A1;COL5A1;COL5A2;COL12A1;ADAMTS14;CYP1B1;FOXC2;GREM1;LOX;LOXL2;MMP11;NF1;P4HA1;COL5A3;ATP7A;TGFB2;PLOD3
GO:0060840	4.03869e-10	6.62143	5.29947	23	58	artery development	COL3A1;JAG1;ENG;FOXF1;FOXC2;HEY1;HES1;LOXL1;LRP1;SMAD7;MYLK;NF1;PRRX2;PDGFRB;PKD2;PRRX1;ZMIZ1;STRA6;SIX1;BMPR2;TBX2;KAT6A;NRP1
GO:0048568	4.09324e-10	2.36948	38.4669	79	421	embryonic organ development	SH2B3;TSHZ1;SPRY2;CITED2;CEBPB;PLCD3;CTHRC1;TWIST2;LRIG3;ADM;E2F7;DLX2;MEGF8;EGFR;EPHA2;ENG;EPHB2;AKT1;ERF;FOXF1;FOXC2;HEY1;FZD2;IFT172;NPHP3;GLI2;ABR;HHEX;HOXB2;HES1;NDST1;ID2;ID3;CYR61;ITGA4;JUNB;LIF;SMAD3;KITLG;MMP14;MMP16;MSX1;CHST11;PRRX2;PDGFRA;SUFU;SIX4;PKD2;PRRX1;AHI1;IFT57;PTK7;RARA;RARB;RARG;STRA6;SIX1;NDRG4;SLC8A1;SNAI1;SOX9;ZFP36L1;TBX2;TBX3;TCF21;NR2F2;TGFB2;WNT5A;TFEB;KAT6A;NR4A3;AL…
GO:0051960	4.17946e-10	2.11274	54.8221	102	600	regulation of nervous system development	ACTR3;SEMA3A;SEMA4F;LZTS1;ADCY6;TWF2;COL3A1;CNTN4;DAB2IP;DLX1;DLX2;JAG1;MEGF8;EPHB2;AKT1;ETV5;BEND6;TRIM32;FN1;NCS1;GPR161;CLCF1;PLXNB2;FZD2;GDI1;ABL2;NPHP3;GLI2;ARHGAP35;HES1;ID2;IL6ST;ITGB1;GDF6;LGALS1;ARHGDIA;LIF;LRP4;ARNTL;SMAD1;ARSB;MAN2A1;NBL1;NF1;PALM;NTM;TRPV2;SUFU;SIX4;SERPINE2;SSH1;PRKACA;TENM3;TMEM30A;PRKD1;PTEN;PTK7;NLGN2;PREX1;CTDSP1;RARA;RARB;RARG;TRPV4;RELA;BDNF;SCN1B;CXCL12;SFRP1;…
GO:0007417	4.21608e-10	1.92354	76.5683	131	838	central nervous system development	CDH11;CDKN2C;SEMA3A;BASP1;ATG7;YWHAQ;TPP1;CLN5;COL3A1;COL4A1;CTNND1;CNTN4;DAB2IP;DLX1;DLX2;EGFR;EGR1;EML1;ENG;EPHB2;CLN8;EXT1;PHLDA1;DKK1;FAIM2;RPGRIP1L;CLCF1;RBFOX2;PLXNB2;SLC7A11;CADM1;ABL1;G6PD;TSKU;SLITRK5;IFT172;ABL2;GLI2;ABR;ARHGAP35;GSN;HHEX;APAF1;HOXB2;HES1;NDST1;ID2;ID3;AMIGO2;IL6ST;ITGB1;ARCN1;ARF4;TRNP1;LAMB1;LAMB2;LIF;SMAD1;ARSB;MET;MSX1;NF1;NFIX;NPAS2;NPTX1;NR4A2;OXCT1;SDF4;SUFU;RAB2…
GO:0090287	4.27756e-10	3.38502	16.0812	44	176	regulation of cellular response to growth factor stimulus	SPRY2;CITED2;VASN;CD109;DAB2IP;ENG;FBN1;FBN2;SULF1;FAM89B;PPP1R15A;DSTYK;MYOF;GLG1;GPC1;BCL9L;HHEX;ITGA5;LTBP1;SMAD3;SMAD6;SMAD7;CHST11;SULF2;HTRA1;FAM20C;SKI;SKIL;TGFB1;TGFB1I1;THBS1;VEGFB;VEGFC;WNT5A;ZNF703;ADAMTS12;FZD4;ULK1;LTBP4;ITGA8;RUNX2;NREP;SLIT2;CD63
GO:0008284	4.3831e-10	1.95932	71.2688	124	780	positive regulation of cell proliferation	CDH13;CDK2;CDK4;ADAM10;ABCC4;CDKN1A;TCIRG1;MAB21L2;CTHRC1;TWIST2;ADK;ADM;NACC2;CRIP2;TICAM1;RNF187;ECM1;S1PR3;EDNRA;EFNB1;EGFR;EGR1;AKT1;ETV5;F2R;FGF5;FOXF1;UFL1;CLCF1;FOSL2;ABL1;RICTOR;GREM1;B4GALT1;FOXP1;GLI2;GRK5;GRN;MCTS1;SERTAD1;HAS2;NR4A1;HRAS;HES1;TNC;ID2;CYR61;IL6ST;IL11;IL13RA1;IRS1;ITGA2;ITGB1;LAMB1;LAMC1;LIF;LIFR;LTBP3;KITLG;ATF3;NF1;NOTCH2;NRAS;DERL2;PRRX2;PDGFRA;PDGFRB;PGF;PRRX1;TRPM…
GO:0061564	4.59158e-10	2.1169	54.1826	101	593	axon development	CDH11;ARPC5;ACTR3;ACTR2;ADAM10;SEMA3A;TUBB3;BAIAP2;CAP2;CAP1;SEMA4F;ATG7;TWF2;COL3A1;COL4A1;COL4A2;COL4A5;COL5A1;COL5A2;COL6A1;COL6A2;COL6A3;CNTN4;DAG1;DNM1;EFNA5;EFNB1;MEGF8;EGFR;EPHA2;EPHB2;EXT1;ALCAM;FOXD1;FN1;ARHGEF12;PIP5K1C;PLXNB2;ABL1;GAP43;TSKU;SLITRK5;GDI1;ABL2;GLI2;GPC1;RGMB;ARHGAP35;HRAS;TNC;ITGA2;ITGA5;ITGB1;LAMB1;LAMB2;LAMC1;ARHGDIA;LRP4;MET;MMP2;MYH9;NCAM2;NPTX1;NRAS;NR4A2;COL5A3;AP…
GO:0007179	5.39926e-10	3.24581	17.3603	46	190	transforming growth factor beta receptor signaling pathway	CITED2;VASN;COL1A2;COL3A1;CD109;ENG;FBN1;FBN2;FOS;FAM89B;PPP1R15A;FUT8;GDF10;GLG1;BCL9L;ID1;JUNB;LTBP1;LTBP2;LTBP3;SMAD1;SMAD3;SMAD6;SMAD7;FURIN;CHST11;HTRA1;PTPRK;PXN;RBL1;SKI;SKIL;TGFB1;TGFB1I1;TGFB2;THBS1;KLF10;ZNF703;GDF5;LTBP4;ITGA8;ADAM9;ACVR1;NREP;GDF15;NCOR2
GO:1901699	5.69513e-10	2.19111	47.878	92	524	cellular response to nitrogen compound	CDK2;TCIRG1;RRAGB;KLF2;BAIAP2;CEBPB;RRAGA;ADCY3;RAB31;ADCY6;ADCY9;COL1A1;COL1A2;COL3A1;COL4A1;COL5A2;COL6A1;COL16A1;CPS1;SOGA1;EGFR;EGR1;AKT1;FGF5;FOXC2;WDTC1;SH3BP4;ABL1;GABRB1;GNG10;GNG11;GSTM2;HRAS;HRH1;TMEM173;IGFBP5;IRS1;SMAD1;SMAD3;MAX;MMP2;MSX1;MYO5A;NFKB1;NRAS;ATP2B4;NOX4;PDE4B;PDGFRA;ATP6V1B2;PIK3R2;SHC3;ATP6AP1;GNG2;SSH1;PID1;PRKAA1;PRKACA;PRKCA;LMBRD1;GNG12;PDGFC;BAD;PTGS2;MAVS;TRIB3;P…
GO:0033993	5.71265e-10	1.99674	65.5125	116	717	response to lipid	SCAMP3;CDK4;CDKN1A;CDKN2D;CITED2;CEBPB;TRIM16;ADCY6;TWF2;FBXO32;COL1A1;ADM;CPS1;CPT1A;TICAM1;DAB2IP;CYP24A1;PAQR7;ASXL1;NQO1;DUSP1;ABCA1;EDNRA;EGFR;EGR1;ABCA2;ENG;F2R;DKK1;HEY1;FOS;FOSB;FOSL2;ABL1;GBA;ABL2;FOXP1;ABR;NR3C1;CXCL1;GSTM3;NR4A1;TNC;IGF2R;IGFBP7;IL4R;INHBA;ITGB1;JUNB;LOX;LOXL1;SMAD6;ARSB;MMP14;MSX2;NFKB1;NFKBIA;NR4A2;PDE4B;PDGFRB;ACP5;GNG2;PID1;PRKCA;AXL;PRKCE;GNG12;BAD;PTEN;PTGER2;PTG…
GO:0048812	5.88974e-10	2.05013	59.5734	108	652	neuron projection morphogenesis	CDH11;ARPC5;ACTR3;ACTR2;ADAM10;SEMA3A;TUBB3;BAIAP2;CAP2;CAP1;SEMA4F;ATG7;LZTS1;TWF2;COL3A1;COL4A1;COL4A2;COL4A5;COL5A1;COL5A2;COL6A1;COL6A2;COL6A3;CNTN4;DAB2IP;DAG1;DNM1;EFNA5;EFNB1;MEGF8;EGFR;EPHA2;EPHB2;EXT1;ALCAM;FOXD1;EPB41L3;FN1;ARHGEF12;PIP5K1C;RBFOX2;PLXNB2;ABL1;GAP43;TSKU;SLITRK5;GDI1;ABL2;GLI2;GPC1;RGMB;DBNL;ARHGAP35;HRAS;ITGA2;ITGA5;ITGB1;LAMB1;LAMB2;LAMC1;ARHGDIA;LRP4;SMAD1;MET;MMP2;MY…
GO:0042060	6.46096e-10	2.00462	64.1419	114	702	wound healing	SH2B3;CDK2;ABCC4;CAP1;PROCR;COL1A1;COL1A2;COL3A1;COL5A1;DCBLD2;STXBP5;CD109;CSRP1;DGKQ;ELK3;ENG;STX2;AKT1;F2R;F2RL2;C6orf89;KIFAP3;FOXC2;FN1;PIP5K1C;SLC7A11;ABL1;GAP43;FGFR1OP2;BLOC1S6;MYOF;GGCX;B4GALT1;GLG1;GNA11;GNA12;RACGAP1;GSN;EFEMP2;EHD3;EHD2;HRAS;TNC;CYR61;ITGA2;ITGA4;ITGA5;ITGB1;KCNMA1;BLOC1S3;LAMP2;LMAN1;LOX;SMAD1;SMAD3;MAFG;MMP1;MSX2;MYH9;MYLK;NF1;ATP2A2;NRAS;ATP2B4;PDGFRA;PDGFRB;SERPIN…
GO:0048844	6.57547e-10	7.28952	4.56851	21	50	artery morphogenesis	COL3A1;JAG1;ENG;FOXF1;FOXC2;HEY1;HES1;LRP1;SMAD7;MYLK;NF1;PRRX2;PDGFRB;PKD2;PRRX1;ZMIZ1;STRA6;SIX1;TBX2;KAT6A;NRP1
GO:0002062	7.50656e-10	4.80144	8.22332	29	90	chondrocyte differentiation	ARID5A;SULF1;GREM1;GLG1;GLI2;LOXL2;LTBP3;SMAD3;MEF2D;MSX2;CHST11;CYTL1;IMPAD1;PRKCA;SULF2;RARB;RARG;RELA;CREB3L2;BMPR2;SNAI2;SOX9;TGFB1;TGFBI;HMGA2;WNT5B;ADAMTS12;GDF5;RUNX2
GO:0031325	7.74109e-10	1.52494	232.72	317	2547	positive regulation of cellular metabolic process	CDH2;CTDSP2;CDH13;CDK2;CDK4;SPRY2;CDKN1A;KLF2;CITED2;CAP2;CAP1;CEBPB;ATG7;TRIM16;RAI1;MAP3K2;ARID5A;YIF1A;ADCY3;MLLT11;KDELR3;BVES;ADCY6;RNF139;KLF12;ADCY9;FAM129A;TPP1;PLK3;COL1A1;KLF6;ADM;ADORA2B;CPT1A;E2F7;CSPG4;TICAM1;GLIS1;RNF187;DAB2IP;DAP;ASXL1;DLX2;JAG1;ECE1;ABCA1;EDNRA;EFNA5;EGFR;EGR1;AHR;ELF1;ELF4;CRTC2;ELK3;RAB12;ENG;AKT1;ERCC6;ETV5;F2R;CCNY;FOXK1;SEC31A;FOXF1;TRIM32;FOXD1;FOXC2;FOXO3;…
GO:0060560	8.73073e-10	3.40902	15.2588	42	167	developmental growth involved in morphogenesis	SPRY2;SEMA3A;SEMA4F;TWF2;TMTC3;MEGF8;FN1;CADM1;ABL1;TNC;ITGB1;LAMB2;MSX2;TRPV2;SIX4;BNC2;KIF26B;PTK7;RARA;RARB;RARG;BDNF;CXCL12;SFRP1;SIX1;BMPR2;SOX9;SPP1;STC1;TBX2;TFAP2C;TGFB1;THBS1;THBS3;WNT5A;ULK1;SEMA7A;IQGAP1;NRP2;NRP1;SEMA5A;SLIT2
GO:0001101	1.0356e-09	2.72489	25.1268	58	275	response to acid chemical	SCAMP3;CDKN2D;RRAGB;CEBPB;TRIM16;RRAGA;ADCY6;TWF2;COL1A1;COL1A2;COL3A1;COL4A1;COL5A2;COL6A1;COL16A1;CPS1;CPT1A;ASXL1;DUSP1;ABCA1;EGFR;EGR1;DKK1;SH3BP4;ABL2;GSN;TNC;IGF2R;IGFBP7;ITGA2;MMP2;ATP2B4;PDGFRA;PDGFRB;PKD2;GNG2;PID1;PDGFC;BAD;PTGER2;PTGS2;PTK7;RARA;RARG;RELA;BDNF;RRAGC;SFRP1;SOX9;SPARC;TIE1;TNFRSF1A;WNT5A;PDGFD;WNT5B;FZD4;KLF4;PTGES
GO:0030509	1.03688e-09	3.83674	11.9695	36	131	BMP signaling pathway	FST;FSTL1;MEGF8;EGR1;ENG;FBN1;DKK1;FOXD1;SULF1;ABL1;GREM1;RGMB;HFE;HES1;ID1;CYR61;GDF6;SMAD1;SMAD6;SMAD7;MSX1;MSX2;NBL1;NOTCH2;HTRA1;TWSG1;SFRP1;GREM2;SKI;BMPR2;WNT5A;GDF5;FZD1;CAV1;RUNX2;ACVR1
GO:0007409	1.07728e-09	2.11147	52.081	97	570	axonogenesis	CDH11;ARPC5;ACTR3;ACTR2;ADAM10;SEMA3A;TUBB3;BAIAP2;CAP2;CAP1;SEMA4F;ATG7;TWF2;COL3A1;COL4A1;COL4A2;COL4A5;COL5A1;COL5A2;COL6A1;COL6A2;COL6A3;CNTN4;DAG1;DNM1;EFNA5;EFNB1;MEGF8;EGFR;EPHA2;EPHB2;EXT1;ALCAM;FOXD1;FN1;ARHGEF12;PIP5K1C;PLXNB2;ABL1;GAP43;TSKU;SLITRK5;GDI1;ABL2;GLI2;GPC1;RGMB;ARHGAP35;HRAS;ITGA2;ITGA5;ITGB1;LAMB1;LAMB2;LAMC1;ARHGDIA;LRP4;MET;MMP2;MYH9;NPTX1;NRAS;NR4A2;COL5A3;APH1A;TRPV2;…
GO:0090130	1.43824e-09	3.08084	18.4568	47	202	tissue migration	CDH13;SEMA3A;DAB2IP;CYP1B1;AMOT;AMOTL1;EPHA2;AKT1;FAP;FOXF1;FOXC2;PTPN23;GREM1;FOXP1;NR4A1;ID1;ITGA2;ITGB1;LOXL2;ARSB;MET;MYH9;NF1;PFN2;PRKCA;PRKCE;PKN2;PRKD1;PTEN;PTGS2;PLEKHG5;BMPR2;SOX9;SPARC;STC1;NR2F2;TGFB1;TGFB2;THBS1;VEGFC;WNT5A;ADAM9;NRP2;NRP1;SEMA5A;KLF4;SLIT2
GO:0010720	1.50512e-09	2.37928	35.3603	73	387	positive regulation of cell development	ACTR3;SEMA3A;TWF2;COL1A1;DAB2IP;MEGF8;EPHB2;ETV5;BEND6;TRIM32;FN1;CLCF1;PLXNB2;B4GALT1;ABL2;GLI2;BCL9L;ARHGAP35;HES1;ID2;IL6ST;ITGB1;GDF6;ARHGDIA;LIF;LIMS1;SMAD1;SMAD3;ARSB;MAN2A1;NBL1;PALM;TRPV2;SERPINE2;ATP6AP1;TENM3;TMEM30A;PRKD1;BAD;PTK7;PREX1;RARA;RARB;RELA;BDNF;SCN1B;CXCL12;SKIL;NDRG4;BMPR2;SMARCD3;SNAI1;TCF12;TGFB1;TGFB1I1;TGFB2;TIMP2;VDR;VEGFC;WNT5A;METRN;ZNF703;GPR68;GDPD5;GDF5;SEMA7A;NR…
GO:0071417	1.54216e-09	2.21443	43.7663	85	479	cellular response to organonitrogen compound	TCIRG1;RRAGB;KLF2;BAIAP2;CEBPB;RRAGA;ADCY3;RAB31;ADCY6;ADCY9;COL1A1;COL1A2;COL3A1;COL4A1;COL5A2;COL6A1;COL16A1;CPS1;SOGA1;EGFR;EGR1;AKT1;FGF5;FOXC2;WDTC1;SH3BP4;ABL1;GABRB1;GNG10;GNG11;GSTM2;HRAS;HRH1;IGFBP5;IRS1;MAX;MMP2;MSX1;MYO5A;NFKB1;NRAS;ATP2B4;NOX4;PDE4B;PDGFRA;ATP6V1B2;PIK3R2;SHC3;ATP6AP1;GNG2;SSH1;PID1;PRKAA1;PRKACA;PRKCA;LMBRD1;GNG12;PDGFC;BAD;PTGS2;TRIB3;PXN;RAP1B;GNB4;RELA;HCN2;BDNF;R…
GO:0048667	1.7799e-09	2.02361	58.477	105	640	cell morphogenesis involved in neuron differentiation	CDH11;ARPC5;ACTR3;ACTR2;ADAM10;SEMA3A;TUBB3;BAIAP2;CAP2;CAP1;SEMA4F;ATG7;LZTS1;TWF2;COL3A1;COL4A1;COL4A2;COL4A5;COL5A1;COL5A2;COL6A1;COL6A2;COL6A3;CNTN4;DAG1;DNM1;EFNA5;EFNB1;MEGF8;EGFR;EPHA2;EPHB2;EXT1;ALCAM;FOXD1;FN1;ARHGEF12;PIP5K1C;RBFOX2;PLXNB2;ABL1;GAP43;TSKU;SLITRK5;GDI1;ABL2;GLI2;GPC1;RGMB;ARHGAP35;HRAS;HES1;ITGA2;ITGA5;ITGB1;LAMB1;LAMB2;LAMC1;ARHGDIA;LRP4;SMAD1;MET;MMP2;MYH9;NPTX1;NRAS;N…
GO:0030335	1.88285e-09	2.5515	28.7816	63	315	positive regulation of cell migration	CDH13;ADAM10;SEMA3A;COL1A1;LRRC15;DAB2IP;AMOT;AMOTL1;EDNRA;EGFR;AKT1;F2R;FOXF1;TRIM32;FOXC2;SUN2;FOXP1;CXCL1;HAS2;HRAS;CYR61;IRS1;ITGA2;ITGA5;ITGB1;LAMB1;SMAD3;MET;MMP14;MYLK;NOX4;PDGFRA;PDGFRB;PRKCA;PRKCE;PRKD1;PTGS2;RAC2;BDKRB1;CXCL6;CXCL12;BMPR2;SNAI2;SNAI1;SOX9;SPARC;TGFB1;TGFB2;THBS1;VEGFB;VEGFC;WNT5A;PTP4A1;ZNF703;WNT5B;PPAP2B;IRS2;ADAM9;NRP2;NRP1;SPHK1;SEMA5A;MYADM
GO:0010631	1.9003e-09	3.09387	17.9999	46	197	epithelial cell migration	CDH13;SEMA3A;DAB2IP;CYP1B1;AMOT;AMOTL1;EPHA2;AKT1;FAP;FOXC2;PTPN23;GREM1;FOXP1;NR4A1;ID1;ITGA2;ITGB1;LOXL2;ARSB;MET;MYH9;NF1;PFN2;PRKCA;PRKCE;PKN2;PRKD1;PTEN;PTGS2;PLEKHG5;BMPR2;SOX9;SPARC;STC1;NR2F2;TGFB1;TGFB2;THBS1;VEGFC;WNT5A;ADAM9;NRP2;NRP1;SEMA5A;KLF4;SLIT2
GO:0010604	1.92688e-09	1.52125	221.39	302	2423	positive regulation of macromolecule metabolic process	CTDSP2;CDH13;CDK2;CDK4;SPRY2;CDKN1A;KLF2;CITED2;CEBPB;ATG7;TRIM16;RAI1;MAP3K2;ARID5A;YIF1A;ADCY3;MLLT11;KDELR3;BVES;ADCY6;RNF139;KLF12;ADCY9;FAM129A;TPP1;PLK3;COL1A1;KLF6;ADORA2B;E2F7;CSPG4;TICAM1;GLIS1;RNF187;DAB2IP;DAP;ASXL1;DLX2;JAG1;ECE1;EDNRA;EFNA5;EGFR;EGR1;AHR;ELF1;ELF4;CRTC2;ELK3;ENG;AKT1;ERCC6;ETV5;F2R;CCNY;FOXK1;SEC31A;FOXF1;TRIM32;FOXD1;FOXC2;FOXO3;FLI1;FN1;HEY1;CLCF1;FOS;SEC14L2;PPP1R…
GO:0051241	2.04112e-09	1.85322	80.7713	134	884	negative regulation of multicellular organismal process	LRRC17;KLF2;SEMA3A;SEMA4F;PROCR;GAS2L1;RAI1;ADCY6;VASN;FOXP4;TWIST2;COL3A1;COL4A2;COL5A1;COL5A2;ADM;ADORA2B;DACT3;CNTN4;DAB2IP;AMOT;DLX1;DLX2;JAG1;ECM1;EPHB2;F2R;FAP;DKK1;FOXC2;SULF1;GPR161;PTPN23;RAB11FIP5;GBA;GREM1;GDI1;GLI2;SSC5D;TRIB2;ANXA4;HHEX;HES1;ID1;ID2;ID3;IGFBP5;IL4R;INHBA;ITGB1;LGALS1;ARHGDIA;LRP4;LTBP3;SMAD3;SMAD7;MEIS2;MSX2;NF1;NFKB1;NFKBIA;ATP2A2;NPR2;NRAS;ATP2B4;FURIN;PDE4B;PDGFRA…
GO:0031401	2.06637e-09	1.83147	84.7002	139	927	positive regulation of protein modification process	CTDSP2;SPRY2;CDKN1A;ATG7;MAP3K2;ARID5A;YIF1A;ADCY3;KDELR3;ADCY6;RNF139;ADCY9;FAM129A;TPP1;ADORA2B;CSPG4;TICAM1;DAB2IP;EDNRA;EFNA5;EGFR;ENG;AKT1;ERCC6;F2R;CCNY;SEC31A;CLCF1;PPP1R15A;ABL1;RICTOR;CNEP1R1;SVIP;CLIP3;PHF19;FBXO4;GBA;GREM1;GDF10;DBNL;HFE;HRAS;HES1;CYR61;IL6ST;IL11;INHBA;ITGA5;ITGB1;GDF6;LIF;LMNA;SMAD7;MAP3K3;MET;KITLG;ATF3;NEK1;NRAS;ATP2B4;NOX4;MBTPS2;SNX9;PDGFRB;ZAK;PFN2;PKD2;PLAUR;TO…
GO:0040017	2.46012e-09	2.46901	30.9745	66	339	positive regulation of locomotion	CDH13;ADAM10;SEMA3A;BVES;COL1A1;LRRC15;DAB2IP;AMOT;AMOTL1;EDNRA;MEGF8;EGFR;AKT1;F2R;FOXF1;TRIM32;FOXC2;SUN2;FOXP1;CXCL1;HAS2;HRAS;CYR61;IRS1;ITGA2;ITGA5;ITGB1;LAMB1;SMAD3;MET;MMP14;MYLK;NOX4;PDGFRA;PDGFRB;PRKCA;PRKCE;PRKD1;PTGS2;RAC2;BDKRB1;CXCL6;CXCL12;BMPR2;SNAI2;SNAI1;SOX9;SPARC;TGFB1;TGFB2;THBS1;VEGFB;VEGFC;WNT5A;PTP4A1;ZNF703;WNT5B;PPAP2B;IRS2;ADAM9;NRP2;NRP1;SPHK1;SEMA5A;MYADM;SLIT2
GO:0014031	2.48016e-09	3.60235	12.8832	37	141	mesenchymal cell development	SEMA3A;VASN;COL1A1;DACT3;DAB2IP;JAG1;EDNRA;EFNB1;FOXC2;POFUT2;HEY1;GREM1;BCL9L;HAS2;HES1;LOXL2;SMAD3;SMAD7;KITLG;MSX1;MSX2;SFRP1;SNAI2;SNAI1;SOX9;TGFB1;TGFB1I1;TGFB2;WNT5A;ZNF703;HMGA2;ALX1;LOXL3;ADAM15;NRP1;ACVR1;CUL7
GO:0006915	2.52195e-09	1.59657	161.36	232	1766	apoptotic process	CDK4;SPRY2;CDKN1A;CDKN2D;CITED2;SEMA3A;CEBPB;ATG7;RRAGA;SERINC3;MLLT11;YWHAQ;GABARAP;TWIST2;PLK3;ADM;NACC2;TICAM1;CTSB;DAB2IP;CYP1B1;DAD1;DAP;DFNA5;NQO1;DLX1;DUSP1;EDNRA;EGFR;EGR1;AHR;EPHA2;CLN8;AKT1;ERCC6;F2R;FAP;FGD1;PHLDA1;KIFAP3;TRIM32;FAIM2;FOXC2;FOXO3;EPB41L3;SULF1;ARHGEF12;CLCF1;PPP1R15A;CADM1;ABL1;G6PD;CLIC4;CLIP3;GREM1;GDF10;B4GALT1;ABL2;FOXP1;KLHL20;GRK5;MAGEH1;DBNL;ABR;NR3C1;GSN;ERO1L;…
GO:0051093	2.8603e-09	1.88325	74.1926	125	812	negative regulation of developmental process	CDH2;LRRC17;SEMA3A;FST;VAT1;SEMA4F;GAS2L1;RAI1;ADCY6;VASN;EVI5L;FOXP4;TWIST2;COL3A1;COL4A2;COL5A1;COL5A2;ZNF358;DACT3;CNTN4;DAB2IP;AMOT;BBS12;ASXL1;DLX1;DLX2;JAG1;ECM1;ABCA1;S1PR3;EPHB2;DKK1;FOXC2;FOXO3;SULF1;GPR161;ABL1;GREM1;GDI1;NPHP3;GLI2;BCL9L;TRIB2;HHEX;HRAS;HES1;ID1;ID2;ID3;IGFBP5;IL4R;INHBA;ITGB1;LGALS1;ARHGDIA;LIF;LRP4;LTBP3;ARNTL;SMAD3;SMAD7;MEIS2;MMP11;MSX1;MSX2;NF1;NFKBIA;NOTCH2;NPR2;…
GO:0044267	2.93261e-09	1.4159	386.588	483	4231	cellular protein metabolic process	AKT3;PIGK;CTDSP2;CDK2;CDK4;ADAM10;SPRY2;CDKN1A;ZMPSTE24;CDKN2C;CDKN2D;TUBB3;UBE2E3;SEC23A;ATG7;TRIM3;ERLIN1;TRIM16;MAP3K2;ARID5A;YIF1A;ADCY3;MAN1A2;RAB40B;KDELR3;TMEM115;PKIG;ADCY6;GALNT5;RNF139;DTD2;MAN1B1;FKBP9;FBXO32;ADCY9;UHRF2;ALPK2;FAM129A;TPP1;CLN5;JOSD2;PLK3;B3GALT6;COL3A1;ANKRD54;COL6A3;COL7A1;PPM1M;CD109;ADORA2B;NACC2;B3GALTL;CSPG4;TICAM1;SLC30A7;EXOC8;RNF187;DUSP18;CTSB;DAB2IP;CNKSR3;R…
GO:0090132	3.18323e-09	3.03298	18.274	46	200	epithelium migration	CDH13;SEMA3A;DAB2IP;CYP1B1;AMOT;AMOTL1;EPHA2;AKT1;FAP;FOXC2;PTPN23;GREM1;FOXP1;NR4A1;ID1;ITGA2;ITGB1;LOXL2;ARSB;MET;MYH9;NF1;PFN2;PRKCA;PRKCE;PKN2;PRKD1;PTEN;PTGS2;PLEKHG5;BMPR2;SOX9;SPARC;STC1;NR2F2;TGFB1;TGFB2;THBS1;VEGFC;WNT5A;ADAM9;NRP2;NRP1;SEMA5A;KLF4;SLIT2
GO:0007411	3.69003e-09	2.29115	37.4618	75	410	axon guidance	ARPC5;ACTR3;ACTR2;ADAM10;SEMA3A;TUBB3;CAP2;CAP1;SEMA4F;COL3A1;COL4A1;COL4A2;COL4A5;COL5A1;COL5A2;COL6A1;COL6A2;COL6A3;CNTN4;DAG1;DNM1;EFNA5;EFNB1;MEGF8;EGFR;EPHA2;EPHB2;EXT1;ALCAM;FOXD1;ARHGEF12;PIP5K1C;ABL1;GAP43;ABL2;GLI2;GPC1;RGMB;ARHGAP35;HRAS;ITGA2;ITGA5;ITGB1;LAMB1;LAMB2;LAMC1;MET;MMP2;MYH9;NRAS;COL5A3;APH1A;PRNP;RAC2;NTN4;RPS6KA2;RPS6KA3;BDNF;SCN1B;CXCL12;ARHGEF28;BMPR2;SOS2;TGFB2;WNT5A;NR…
GO:0097485	3.69003e-09	2.29115	37.4618	75	410	neuron projection guidance	ARPC5;ACTR3;ACTR2;ADAM10;SEMA3A;TUBB3;CAP2;CAP1;SEMA4F;COL3A1;COL4A1;COL4A2;COL4A5;COL5A1;COL5A2;COL6A1;COL6A2;COL6A3;CNTN4;DAG1;DNM1;EFNA5;EFNB1;MEGF8;EGFR;EPHA2;EPHB2;EXT1;ALCAM;FOXD1;ARHGEF12;PIP5K1C;ABL1;GAP43;ABL2;GLI2;GPC1;RGMB;ARHGAP35;HRAS;ITGA2;ITGA5;ITGB1;LAMB1;LAMB2;LAMC1;MET;MMP2;MYH9;NRAS;COL5A3;APH1A;PRNP;RAC2;NTN4;RPS6KA2;RPS6KA3;BDNF;SCN1B;CXCL12;ARHGEF28;BMPR2;SOS2;TGFB2;WNT5A;NR…
GO:0060537	3.92036e-09	2.47388	29.9694	64	328	muscle tissue development	ATG7;BVES;COL3A1;EGR1;ENG;C3orf58;DKK1;FOXC2;HEY1;FOS;TIPARP;GREM1;GPC1;BCL9L;ID2;IGFBP5;ITGB1;LMNA;ARNTL;SMAD1;SMAD3;SMAD7;MBNL1;MEF2D;MET;MYLK;ATF3;NF1;NRAS;NOX4;PDGFRA;PDGFRB;SIX4;PITX1;PKD2;PTEN;HEG1;TSHZ3;RARA;RARB;RB1;BDNF;STRA6;SGCB;SIX1;SKI;SKIL;NDRG4;SLC8A1;SLC9A1;SOX9;TBX2;TBX3;TCF21;NR2F2;TGFB1;TGFB2;WNT5A;IFT88;ITGA8;CAV1;ACVR1;DNER;NR1D2
GO:0012501	3.92697e-09	1.58511	163.005	233	1784	programmed cell death	CDK4;SPRY2;CDKN1A;CDKN2D;CITED2;SEMA3A;CEBPB;ATG7;RRAGA;SERINC3;MLLT11;YWHAQ;GABARAP;TWIST2;PLK3;ADM;NACC2;TICAM1;CTSB;DAB2IP;CYP1B1;DAD1;DAP;DFNA5;NQO1;DLX1;DUSP1;EDNRA;EGFR;EGR1;AHR;EPHA2;CLN8;AKT1;ERCC6;F2R;FAP;FGD1;PHLDA1;KIFAP3;TRIM32;FAIM2;FOXC2;FOXO3;EPB41L3;SULF1;ARHGEF12;CLCF1;PPP1R15A;CADM1;ABL1;G6PD;CLIC4;CLIP3;GREM1;GDF10;B4GALT1;ABL2;FOXP1;KLHL20;GRK5;MAGEH1;DBNL;ABR;NR3C1;GSN;ERO1L;…
GO:0045596	3.9602e-09	1.99516	58.5683	104	641	negative regulation of cell differentiation	CDH2;LRRC17;SEMA3A;FST;SEMA4F;GAS2L1;ADCY6;VASN;FOXP4;TWIST2;COL3A1;COL5A1;COL5A2;ZNF358;DACT3;CNTN4;DAB2IP;BBS12;ASXL1;DLX1;DLX2;JAG1;ABCA1;S1PR3;EPHB2;DKK1;FOXC2;FOXO3;GREM1;GDI1;NPHP3;GLI2;BCL9L;TRIB2;HRAS;HES1;ID1;ID2;ID3;IGFBP5;IL4R;INHBA;ITGB1;LGALS1;ARHGDIA;LIF;LRP4;LTBP3;ARNTL;SMAD3;SMAD7;MEIS2;MMP11;MSX1;MSX2;NF1;NFKBIA;NOTCH2;NPR2;NRAS;SUFU;SIX4;TWSG1;PTEN;TRIB3;CTDSP1;RARA;RARB;RARG;TR…
GO:0030855	4.01431e-09	2.06498	51.8983	95	568	epithelial cell differentiation	CDKN1A;KLF2;BASP1;CEBPB;TRIM16;FOXP4;TPP1;FRMD6;COL4A1;CD109;CPS1;CPT1A;E2F7;CTSB;JAG1;S1PR3;RILPL2;EPHA2;ENG;AKT1;FNDC3A;FOXF1;FOXC2;HEY1;SLC7A11;FZD2;CLIC4;BLOC1S6;GREM1;B4GALT1;GLI2;GNA11;GSTM3;GPSM2;ANXA4;HHEX;HES1;ID1;ID2;ID3;RILPL1;ITGA2;LAMB2;LIF;ARNTL;SMAD3;MAFG;MET;KITLG;MSX2;MYO5A;ERRFI1;TOLLIP;AHI1;FAM20C;BAD;HEG1;PTK7;RAB27A;RAP1B;RARA;RARB;RARG;SDC1;SIX1;SKIL;BMPR2;SOX9;STC1;TBX3;TCF…
GO:0001667	4.31726e-09	2.6269	25.4009	57	278	ameboidal-type cell migration	CDH13;SEMA3A;CAP1;DAB2IP;CYP1B1;AMOT;AMOTL1;EFNB1;MEGF8;EPHA2;AKT1;FAP;FOXC2;PTPN23;GREM1;FOXP1;GNA12;NR4A1;ID1;ITGA2;ITGA4;ITGB1;LOXL2;ARSB;MET;KITLG;MYH9;NF1;PFN2;PRKCA;PRKCE;PKN2;PRKD1;PTEN;PTGS2;PLEKHG5;CXCL12;BMPR2;SOX9;SPARC;STC1;NR2F2;TGFB1;TGFB2;THBS1;TIMP1;VEGFC;WNT5A;PRR5L;ARID5B;ADAM9;NRP2;NRP1;ACVR1;SEMA5A;KLF4;SLIT2
GO:0030206	4.51887e-09	12.7668	2.28426	14	25	chondroitin sulfate biosynthetic process	B3GALT6;CSPG4;SLC35D1;DSE;CHSY3;CHST11;CHPF2;CSGALNACT2;CHST12;CSGALNACT1;BGN;XYLT1;CHPF;CHST3
GO:2000147	4.64497e-09	2.48135	29.4212	63	322	positive regulation of cell motility	CDH13;ADAM10;SEMA3A;COL1A1;LRRC15;DAB2IP;AMOT;AMOTL1;EDNRA;EGFR;AKT1;F2R;FOXF1;TRIM32;FOXC2;SUN2;FOXP1;CXCL1;HAS2;HRAS;CYR61;IRS1;ITGA2;ITGA5;ITGB1;LAMB1;SMAD3;MET;MMP14;MYLK;NOX4;PDGFRA;PDGFRB;PRKCA;PRKCE;PRKD1;PTGS2;RAC2;BDKRB1;CXCL6;CXCL12;BMPR2;SNAI2;SNAI1;SOX9;SPARC;TGFB1;TGFB2;THBS1;VEGFB;VEGFC;WNT5A;PTP4A1;ZNF703;WNT5B;PPAP2B;IRS2;ADAM9;NRP2;NRP1;SPHK1;SEMA5A;MYADM
GO:0043542	4.8224e-09	3.57175	12.6091	36	138	endothelial cell migration	CDH13;DAB2IP;CYP1B1;AMOT;AMOTL1;EPHA2;AKT1;FAP;FOXC2;GREM1;FOXP1;NR4A1;ID1;ITGB1;LOXL2;MET;MYH9;NF1;PRKCA;PRKD1;PTEN;PTGS2;PLEKHG5;BMPR2;SPARC;STC1;NR2F2;TGFB1;THBS1;VEGFC;WNT5A;NRP2;NRP1;SEMA5A;KLF4;SLIT2
GO:0048732	5.30325e-09	2.29702	36.3654	73	398	gland development	CITED2;SEMA3A;CEBPB;ATG7;CPS1;E2F7;DAG1;EGFR;AHR;EPHA2;AKT1;ETV5;ZBTB1;FOXF1;SULF1;RPGRIP1L;CADM1;ABL1;B4GALT1;NPHP3;DKK3;GLI2;NR3C1;HHEX;HES1;TNC;ID2;IGF2R;IGFBP5;IRS1;ITGA2;SMAD3;MAN2A1;MET;MSX1;MSX2;NF1;PDGFRA;PDGFRB;SIX4;SERPINE2;PITX1;PKD2;ATP7A;BTBD7;TWSG1;PTEN;RARA;RARG;NTN4;RELA;SFRP1;STRA6;SIX1;SNAI2;SOX9;TBX2;TBX3;TCF21;TFAP2C;TGFB1;TGFB2;TGM2;VDR;WNT5A;ZNF703;IFT88;ARID5B;CAV1;IRS2;NRP…
GO:0050650	5.44219e-09	10.7527	2.64974	15	29	chondroitin sulfate proteoglycan biosynthetic process	B3GALT6;CSPG4;SLC35D1;DSE;CHSY3;CHST11;CYTL1;CHPF2;CSGALNACT2;CHST12;CSGALNACT1;BGN;XYLT1;CHPF;CHST3
GO:2000027	5.68842e-09	3.2686	14.9847	40	164	regulation of organ morphogenesis	CITED2;BASP1;CTHRC1;EDNRA;ETV5;DKK1;FOXC2;SULF1;ABL1;FZD2;GREM1;B4GALT1;ABL2;NPHP3;HES1;LIF;MET;MLLT3;MSX1;DACT1;SIX4;AHI1;LGR4;BTBD7;PTK7;NTN4;BDNF;SFRP1;SIX1;SNAI2;SOX9;TBX2;TGFB1;VDR;WNT5A;IFT88;FZD1;FZD6;RUNX2;MAGED1
GO:0051272	5.69676e-09	2.44558	30.2436	64	331	positive regulation of cellular component movement	CDH13;ADAM10;SEMA3A;COL1A1;LRRC15;DAB2IP;AMOT;AMOTL1;EDNRA;MEGF8;EGFR;AKT1;F2R;FOXF1;TRIM32;FOXC2;SUN2;FOXP1;CXCL1;HAS2;HRAS;CYR61;IRS1;ITGA2;ITGA5;ITGB1;LAMB1;SMAD3;MET;MMP14;MYLK;NOX4;PDGFRA;PDGFRB;PRKCA;PRKCE;PRKD1;PTGS2;RAC2;BDKRB1;CXCL6;CXCL12;BMPR2;SNAI2;SNAI1;SOX9;SPARC;TGFB1;TGFB2;THBS1;VEGFB;VEGFC;WNT5A;PTP4A1;ZNF703;WNT5B;PPAP2B;IRS2;ADAM9;NRP2;NRP1;SPHK1;SEMA5A;MYADM
GO:0009405	5.89345e-09	2.65298	24.3045	55	266	pathogenesis	CHST14;ANTXR2;B3GALT6;HGSNAT;CSPG4;SLC26A2;EXT1;EXT2;G6PD;GALNS;GLCE;B4GALT1;GNS;GPC1;DSE;HEXB;NDST1;CHSY3;IDS;IDUA;SLC35B2;ARSB;FURIN;CHST11;SLC35B3;PFKM;PFKP;PHKG1;CHPF2;CSGALNACT2;CHST12;PRKACA;CSGALNACT1;TMEM181;PYGB;BGN;SDC1;SGSH;ST3GAL1;ST3GAL2;ST3GAL3;SLC9A1;STX1A;CHPF;CHST1;SLC25A12;PAPSS2;DSEL;CHST3;CD44;HS2ST1;SDC3;HS3ST3B1;HS3ST3A1;HS3ST1
GO:0090101	6.03146e-09	4.01481	9.95936	31	109	negative regulation of transmembrane receptor protein serine/threonine kinase signaling pathway	FST;VASN;CD109;ENG;FBN1;FBN2;DKK1;FAM89B;PPP1R15A;ABL1;GREM1;GLG1;BCL9L;LTBP1;SMAD3;SMAD6;SMAD7;NBL1;CHST11;HTRA1;TWSG1;SFRP1;GREM2;SKI;SKIL;TGFB1;TGFB1I1;WNT5A;FZD1;CAV1;ACVR1
GO:0060349	6.22226e-09	4.41466	8.40606	28	92	bone morphogenesis	COL1A1;COL13A1;MEGF8;GLG1;HAS2;LTBP3;MEF2D;MMP14;MMP16;MSX1;MSX2;NAB2;RAB23;ACP5;BNC2;IMPAD1;CSGALNACT1;RARA;RARB;RARG;SKI;BMPR2;SOX9;STC1;TGFB1;THBS1;THBS3;RUNX2
GO:0006935	6.39447e-09	1.94069	62.8627	109	688	chemotaxis	ARPC5;ACTR3;ACTR2;CDH13;ADAM10;SEMA3A;TUBB3;CAP2;CAP1;SEMA4F;CMTM3;COL3A1;COL4A1;COL4A2;COL4A5;COL5A1;COL5A2;COL6A1;COL6A2;COL6A3;CNTN4;AMOT;DAG1;DNM1;EDNRA;EFNA5;EFNB1;MEGF8;EGFR;EPHA2;ENG;EPHB2;EXT1;ALCAM;FOXD1;ARHGEF12;PIP5K1C;ABL1;GAP43;GREM1;ABL2;GLI2;GPC1;RGMB;ARHGAP35;CXCL1;NR4A1;HRAS;HRH1;CYR61;ITGA2;ITGA5;ITGB1;LAMB1;LAMB2;LAMC1;SMAD3;MET;MMP2;MYH9;NBL1;NRAS;COL5A3;APH1A;PDE4B;PDGFRA;PDG…
GO:0042330	6.39447e-09	1.94069	62.8627	109	688	taxis	ARPC5;ACTR3;ACTR2;CDH13;ADAM10;SEMA3A;TUBB3;CAP2;CAP1;SEMA4F;CMTM3;COL3A1;COL4A1;COL4A2;COL4A5;COL5A1;COL5A2;COL6A1;COL6A2;COL6A3;CNTN4;AMOT;DAG1;DNM1;EDNRA;EFNA5;EFNB1;MEGF8;EGFR;EPHA2;ENG;EPHB2;EXT1;ALCAM;FOXD1;ARHGEF12;PIP5K1C;ABL1;GAP43;GREM1;ABL2;GLI2;GPC1;RGMB;ARHGAP35;CXCL1;NR4A1;HRAS;HRH1;CYR61;ITGA2;ITGA5;ITGB1;LAMB1;LAMB2;LAMC1;SMAD3;MET;MMP2;MYH9;NBL1;NRAS;COL5A3;APH1A;PDE4B;PDGFRA;PDG…
GO:0003007	6.4463e-09	2.90999	19.2791	47	211	heart morphogenesis	CITED2;COL5A1;JAG1;MEGF8;ENG;FOXF1;FOXC2;HEY1;FZD2;IFT172;NPHP3;HAS2;HES1;ID2;CYR61;SMAD3;SMAD7;MSX1;MSX2;NOTCH2;SUFU;PKD2;FGFRL1;AHI1;IFT57;ZMIZ1;HEG1;RARA;RARB;SIX1;NDRG4;SLC8A1;SNAI2;SMARCD3;SOX9;TBX2;TBX3;TGFB2;THBS1;WNT5A;KAT6A;IFT88;FZD1;DCHS1;ADAM15;ACVR1;MICAL2
GO:0065009	6.87644e-09	1.48904	232.903	312	2549	regulation of molecular function	CTDSP2;RASA4;CDK2;CDK4;SPRY2;CDKN1A;CDKN2C;CDKN2D;CAP2;CAP1;MAP3K2;YIF1A;ADCY3;KDELR3;PKIG;BVES;ADCY6;SNX18;ADCY9;ARHGEF25;EVI5L;CTHRC1;TWIST2;TPP1;WDR81;ANKRD54;COL6A3;COL7A1;CD109;ADORA2B;CSPG4;TICAM1;CNIH3;COMMD7;DUSP18;CTSB;DAB2IP;PLEKHG4B;CYP1B1;AMOT;DAP;TOR1AIP2;NQO1;DUSP1;DUSP4;ECM1;EDNRA;EFNA5;EGFR;EPHA2;CRTC2;SPRED2;ENG;CLN8;AKT1;ERCC6;F2R;CCNY;FGD1;RASA3;SEC31A;TRIM32;WDTC1;MON2;TBC1D2B…
GO:0018193	6.99557e-09	1.74404	96.6697	152	1058	peptidyl-amino acid modification	CDK2;SPRY2;SEC23A;ATG7;TRIM16;ARID5A;MAN1A2;MAN1B1;FKBP9;CSPG4;CNKSR3;DAD1;DPH1;EFNA5;EGFR;EGR1;EPHA2;CRTC2;SPRED2;EPHB2;AKT1;ERCC6;F2R;DOLK;SEC31A;DKK1;GANAB;DPY19L1;CLCF1;PPP1R15A;EID1;ABL1;FUT8;RICTOR;DSTYK;TTLL1;GALNT1;GALNT2;CLIP3;PHF19;SLC17A5;GREM1;GGCX;B4GALT1;ABL2;DPY19L4;GMPPA;HES1;IL6ST;IL11;ITGA5;ITGB1;STT3A;JAK1;LIF;LMAN1;SMAD7;MAN2A2;MAN2A1;MET;MGAT2;MGAT5;KITLG;NEK1;ATP2B4;P4HA1;P4…
GO:0050767	8.56929e-09	2.07122	48.9745	90	536	regulation of neurogenesis	ACTR3;SEMA3A;SEMA4F;LZTS1;ADCY6;TWF2;COL3A1;CNTN4;DAB2IP;DLX1;DLX2;JAG1;MEGF8;EPHB2;AKT1;ETV5;BEND6;TRIM32;FN1;NCS1;CLCF1;PLXNB2;GDI1;ABL2;GLI2;ARHGAP35;HES1;ID2;IL6ST;ITGB1;GDF6;LGALS1;ARHGDIA;LIF;LRP4;ARNTL;SMAD1;ARSB;MAN2A1;NBL1;NF1;PALM;NTM;TRPV2;SERPINE2;SSH1;TENM3;TMEM30A;PRKD1;PTEN;PTK7;PREX1;CTDSP1;RARA;RARB;TRPV4;RELA;BDNF;SCN1B;CXCL12;SIX1;SKI;SKIL;NDRG4;BMPR2;SMARCD3;SOX9;SPOCK1;SPP1;T…
GO:0048762	9.66703e-09	3.31656	14.071	38	154	mesenchymal cell differentiation	SEMA3A;VASN;COL1A1;DACT3;DAB2IP;JAG1;EDNRA;EFNB1;FOXC2;POFUT2;HEY1;GREM1;BCL9L;HAS2;HES1;LOXL2;SMAD3;SMAD7;KITLG;MSX1;MSX2;SFRP1;SNAI2;SNAI1;SOX9;TCF21;TGFB1;TGFB1I1;TGFB2;WNT5A;ZNF703;HMGA2;ALX1;LOXL3;ADAM15;NRP1;ACVR1;CUL7
GO:0010563	1.10084e-08	2.14905	42.6699	81	467	negative regulation of phosphorus metabolic process	CTDSP2;SPRY2;CDKN1A;CDKN2C;CDKN2D;PKIG;FAM129A;WDR81;CD109;DUSP18;DAB2IP;CNKSR3;DAG1;DUSP1;DUSP4;EDNRA;SPRED2;ENG;AKT1;FKTN;DKK1;PPP1R15A;ABL1;GBA;GREM1;RNF149;TRIB2;HHEX;IGFBP3;INHBA;LIF;SPRED3;SMAD3;SMAD6;SMAD7;NF1;PALM;DACT1;ZFYVE1;ERRFI1;DNAJC10;PID1;KIRREL;CAMK2N1;PRKCA;ASH1L;PBK;DNAJC3;PRNP;PTEN;TRIB3;CTDSP1;RB1;RGS2;RGS3;RGS4;BDKRB1;BDKRB2;ATXN1;SFRP1;MICAL1;SMPD1;NR2F2;TGFB1;TGFB2;PRR5L;C…
GO:0045936	1.10084e-08	2.14905	42.6699	81	467	negative regulation of phosphate metabolic process	CTDSP2;SPRY2;CDKN1A;CDKN2C;CDKN2D;PKIG;FAM129A;WDR81;CD109;DUSP18;DAB2IP;CNKSR3;DAG1;DUSP1;DUSP4;EDNRA;SPRED2;ENG;AKT1;FKTN;DKK1;PPP1R15A;ABL1;GBA;GREM1;RNF149;TRIB2;HHEX;IGFBP3;INHBA;LIF;SPRED3;SMAD3;SMAD6;SMAD7;NF1;PALM;DACT1;ZFYVE1;ERRFI1;DNAJC10;PID1;KIRREL;CAMK2N1;PRKCA;ASH1L;PBK;DNAJC3;PRNP;PTEN;TRIB3;CTDSP1;RB1;RGS2;RGS3;RGS4;BDKRB1;BDKRB2;ATXN1;SFRP1;MICAL1;SMPD1;NR2F2;TGFB1;TGFB2;PRR5L;C…
GO:0001657	1.14053e-08	4.1224	9.13702	29	100	ureteric bud development	BASP1;FOXD1;FOXC2;GREM1;HES1;SMAD1;SMAD3;SMAD6;SMAD7;SIX4;PGF;PKD2;KIF26B;LGR4;TSHZ3;RARA;RARB;BDNF;SDC1;SFRP1;SIX1;SOX9;TCF21;TGFB1;DCHS1;CRLF1;SLIT2;MAGED1;CD44
GO:0071774	1.21155e-08	2.83993	19.6446	47	215	response to fibroblast growth factor	SPRY2;CDKN1A;ADCY3;ADCY6;ADCY9;COL1A1;CPS1;EGFR;AKT1;FGF5;FOXO3;SULF1;RICTOR;DSTYK;GPC1;NR4A1;HRAS;NDST1;TNC;IRS1;KITLG;NRAS;RAB14;PDGFRA;PDGFRB;PIK3R2;FGFRL1;PRKACA;PRKCA;PRKCE;SULF2;FAM20C;BAD;PTEN;TRIB3;SFRP1;SHC1;SNAI2;THBS1;WNT5A;SHCBP1;SHOC2;AKT1S1;RUNX2;IRS2;IQGAP1;CD44
GO:0008219	1.23629e-08	1.54979	171.136	240	1873	cell death	CDK4;SPRY2;CDKN1A;CDKN2D;CITED2;SEMA3A;CEBPB;ATG7;RRAGA;SERINC3;MLLT11;YWHAQ;GABARAP;TWIST2;PLK3;ADM;NACC2;TICAM1;CTSB;DAB2IP;CYP1B1;DAD1;DAP;DFNA5;NQO1;DLX1;DUSP1;EDNRA;EGFR;EGR1;AHR;EPHA2;EMP1;EMP3;CLN8;AKT1;ERCC6;F2R;FAP;FGD1;PHLDA1;KIFAP3;TRIM32;FAIM2;FOXC2;FOXO3;EPB41L3;SULF1;ARHGEF12;CLCF1;FOSL2;PPP1R15A;CADM1;ABL1;G6PD;CLIC4;CLIP3;GREM1;GDF10;B4GALT1;ABL2;FOXP1;KLHL20;GRK5;MAGEH1;DBNL;ABR;…
GO:0072163	1.46182e-08	4.06487	9.2284	29	101	mesonephric epithelium development	BASP1;FOXD1;FOXC2;GREM1;HES1;SMAD1;SMAD3;SMAD6;SMAD7;SIX4;PGF;PKD2;KIF26B;LGR4;TSHZ3;RARA;RARB;BDNF;SDC1;SFRP1;SIX1;SOX9;TCF21;TGFB1;DCHS1;CRLF1;SLIT2;MAGED1;CD44
GO:0072164	1.46182e-08	4.06487	9.2284	29	101	mesonephric tubule development	BASP1;FOXD1;FOXC2;GREM1;HES1;SMAD1;SMAD3;SMAD6;SMAD7;SIX4;PGF;PKD2;KIF26B;LGR4;TSHZ3;RARA;RARB;BDNF;SDC1;SFRP1;SIX1;SOX9;TCF21;TGFB1;DCHS1;CRLF1;SLIT2;MAGED1;CD44
GO:0016265	1.49496e-08	1.54553	171.502	240	1877	death	CDK4;SPRY2;CDKN1A;CDKN2D;CITED2;SEMA3A;CEBPB;ATG7;RRAGA;SERINC3;MLLT11;YWHAQ;GABARAP;TWIST2;PLK3;ADM;NACC2;TICAM1;CTSB;DAB2IP;CYP1B1;DAD1;DAP;DFNA5;NQO1;DLX1;DUSP1;EDNRA;EGFR;EGR1;AHR;EPHA2;EMP1;EMP3;CLN8;AKT1;ERCC6;F2R;FAP;FGD1;PHLDA1;KIFAP3;TRIM32;FAIM2;FOXC2;FOXO3;EPB41L3;SULF1;ARHGEF12;CLCF1;FOSL2;PPP1R15A;CADM1;ABL1;G6PD;CLIC4;CLIP3;GREM1;GDF10;B4GALT1;ABL2;FOXP1;KLHL20;GRK5;MAGEH1;DBNL;ABR;…
GO:0022612	1.51992e-08	3.62499	11.4213	33	125	gland morphogenesis	SEMA3A;CEBPB;DAG1;EGFR;EPHA2;ETV5;SULF1;B4GALT1;GLI2;NR3C1;TNC;IGFBP5;MET;MSX2;BTBD7;TWSG1;RARG;NTN4;SFRP1;SNAI2;SOX9;TBX2;TBX3;TFAP2C;TGFB1;TGFB2;TGM2;VDR;WNT5A;CAV1;NRP1;SLIT2;CD44
GO:0061035	1.59494e-08	5.71033	5.29947	21	58	regulation of cartilage development	GREM1;GLG1;GLI2;CYR61;LOXL2;LTBP3;SMAD1;SMAD3;RARA;RARB;RARG;RELA;BMPR2;SNAI2;SOX9;TGFB1;TGFB2;WNT5A;ADAMTS12;GDF5;RUNX2
GO:0016192	1.60641e-08	1.65828	115.857	174	1268	vesicle-mediated transport	SCAMP3;ATP9A;ARPC5;ACTR3;ACTR2;CDH13;ARL4C;ABCC4;BAIAP2;SEC23A;CAP1;YIF1A;KDELR1;TMED10;KDELR2;KDELR3;RAB31;TMEM115;BVES;RNF139;SNX18;VPS26B;TEX261;BTBD9;OSBPL5;CLCN5;COL1A1;COL1A2;COL3A1;COL4A1;COL4A2;COPA;COPB1;ADM;STXBP5;ADORA2B;EXOC8;DNM1;ABCA1;PPAPDC1A;RAB12;STX2;COPG1;AAK1;SEC31A;FOXF1;DKK1;RAB21;MON2;FN1;PIP5K1C;NCS1;SH3BP4;ABL1;SYT14;PTPN23;CLIP3;LRP10;RAB11FIP5;BLOC1S6;ARFGAP3;CHIC2;GREM…
GO:0090288	1.86627e-08	4.00891	9.31977	29	102	negative regulation of cellular response to growth factor stimulus	SPRY2;VASN;CD109;DAB2IP;ENG;FBN1;FBN2;SULF1;FAM89B;PPP1R15A;GLG1;GPC1;BCL9L;HHEX;LTBP1;SMAD3;SMAD6;SMAD7;CHST11;SULF2;HTRA1;SKI;SKIL;TGFB1;TGFB1I1;THBS1;WNT5A;ADAMTS12;SLIT2
GO:0030510	1.87262e-08	4.83492	6.7614	24	74	regulation of BMP signaling pathway	ENG;FBN1;DKK1;FOXD1;SULF1;ABL1;GREM1;HES1;CYR61;SMAD6;SMAD7;MSX1;MSX2;NBL1;NOTCH2;HTRA1;TWSG1;SFRP1;GREM2;SKI;BMPR2;WNT5A;FZD1;CAV1
GO:0009605	1.98415e-08	1.51379	191.147	262	2092	response to external stimulus	ARPC5;ACTR3;ACTR2;CDH13;ADAM10;CDKN1A;CDKN2D;RRAGB;SEMA3A;TUBB3;BAIAP2;CAP2;CAP1;SEMA4F;CEBPB;ATG7;NPC2;GAS2L1;RRAGA;MAP3K2;RAB32;SLC27A4;FSTL1;LZTS1;GABARAP;CMTM3;COL1A1;COL3A1;COL4A1;COL4A2;COL4A5;COL5A1;COL5A2;COL6A1;COL6A2;COL6A3;ADM;STXBP5;CD109;ADORA2B;CPS1;TICAM1;CNTN4;DAB2IP;AMOT;CYP24A1;DAD1;DAG1;DAP;NQO1;DNM1;ABCA1;EDNRA;EFNA5;EFNB1;MEGF8;EGFR;EGR1;EPHA2;RAB12;ENG;EPHB2;STX2;AKT1;EXT1;A…
GO:0043067	2.16067e-08	1.62987	123.807	183	1355	regulation of programmed cell death	CDK4;SPRY2;CDKN1A;CDKN2D;CITED2;CEBPB;ATG7;SERINC3;MLLT11;YWHAQ;TWIST2;PLK3;ADM;NACC2;CTSB;DAB2IP;CYP1B1;DAD1;DAP;DFNA5;NQO1;DLX1;DUSP1;EDNRA;EGFR;EGR1;CLN8;AKT1;F2R;FAP;FGD1;PHLDA1;KIFAP3;TRIM32;FAIM2;FOXC2;FOXO3;ARHGEF12;CLCF1;ABL1;G6PD;CLIP3;GREM1;GDF10;B4GALT1;ABL2;FOXP1;KLHL20;GRK5;ABR;NR3C1;GSN;ANXA4;APAF1;HRAS;ID1;ID3;NRBP2;AMIGO2;IGF2R;IGFBP3;CYR61;IL6ST;INHBA;ITGA5;ITGB1;CERKL;KCNMA1;ARF…
GO:0042981	2.17469e-08	1.63181	122.984	182	1346	regulation of apoptotic process	CDK4;SPRY2;CDKN1A;CDKN2D;CITED2;CEBPB;ATG7;SERINC3;MLLT11;YWHAQ;TWIST2;PLK3;ADM;NACC2;CTSB;DAB2IP;CYP1B1;DAD1;DAP;DFNA5;NQO1;DLX1;DUSP1;EDNRA;EGFR;EGR1;CLN8;AKT1;F2R;FAP;FGD1;PHLDA1;KIFAP3;TRIM32;FAIM2;FOXC2;FOXO3;ARHGEF12;CLCF1;ABL1;G6PD;CLIP3;GREM1;GDF10;B4GALT1;ABL2;FOXP1;KLHL20;GRK5;ABR;NR3C1;GSN;ANXA4;APAF1;HRAS;ID1;ID3;NRBP2;AMIGO2;IGF2R;IGFBP3;CYR61;IL6ST;INHBA;ITGA5;ITGB1;CERKL;KCNMA1;ARF…
GO:0044344	2.203e-08	2.81144	19.3705	46	212	cellular response to fibroblast growth factor stimulus	SPRY2;CDKN1A;ADCY3;ADCY6;ADCY9;COL1A1;CPS1;EGFR;AKT1;FGF5;FOXO3;SULF1;RICTOR;DSTYK;GPC1;NR4A1;HRAS;NDST1;IRS1;KITLG;NRAS;RAB14;PDGFRA;PDGFRB;PIK3R2;FGFRL1;PRKACA;PRKCA;PRKCE;SULF2;FAM20C;BAD;PTEN;TRIB3;SFRP1;SHC1;SNAI2;THBS1;WNT5A;SHCBP1;SHOC2;AKT1S1;RUNX2;IRS2;IQGAP1;CD44
GO:0060541	2.203e-08	2.81144	19.3705	46	212	respiratory system development	SPRY2;KLF2;BASP1;MAN1A2;FOXP4;TMTC3;DAG1;EGFR;FOXF1;CIC;RPGRIP1L;NPHP3;GLI2;GPSM2;HHEX;HRAS;HES1;TNC;ID1;LIF;LOX;LTBP3;MAN2A1;MMP14;NRAS;PDGFRA;SIX4;ATP7A;FGFRL1;ERRFI1;HEG1;PTK7;TSHZ3;RARA;RARG;ATXN1;STRA6;SIX1;SKI;BMPR2;SOX9;SPARC;TCF21;WNT5A;IFT88;PLOD3
GO:0071229	2.22517e-08	3.25535	13.8883	37	152	cellular response to acid chemical	RRAGB;CEBPB;RRAGA;ADCY6;TWF2;COL1A1;COL1A2;COL3A1;COL4A1;COL5A2;COL6A1;COL16A1;CPS1;CPT1A;ABCA1;EGFR;EGR1;SH3BP4;ABL2;TNC;MMP2;PDGFRA;PKD2;GNG2;PID1;PDGFC;PTGER2;PTK7;RARA;RARG;RRAGC;SFRP1;SOX9;WNT5A;PDGFD;WNT5B;FZD4
GO:0051246	2.94216e-08	1.49834	198.091	269	2168	regulation of protein metabolic process	CTDSP2;CDK2;CDK4;SPRY2;CDKN1A;CDKN2C;CDKN2D;KLF2;CEBPB;ATG7;MAP3K2;ARID5A;YIF1A;ADCY3;TMED10;KDELR3;PKIG;ADCY6;RNF139;DTD2;ADCY9;FAM129A;TPP1;PLK3;ANKRD54;COL6A3;COL7A1;CD109;ADORA2B;CSPG4;TICAM1;DUSP18;DAB2IP;CNKSR3;DAP;DUSP1;DUSP4;ECE1;ECM1;EDNRA;EFNA5;EGFR;EGR1;SPRED2;ENG;CLN8;AKT1;ERCC6;F2R;CCNY;FKTN;SEC31A;DKK1;TRIM32;FOXO3;FN1;UFL1;CLCF1;PPP1R15A;PLXNB2;EID1;ABL1;RICTOR;G6PD;CNEP1R1;SVIP;BA…
GO:0010941	2.97356e-08	1.60707	130.203	190	1425	regulation of cell death	CDK4;SPRY2;CDKN1A;CDKN2D;CITED2;CEBPB;ATG7;RRAGA;SERINC3;MLLT11;YWHAQ;TWIST2;PLK3;ADM;NACC2;CTSB;DAB2IP;CYP1B1;DAD1;DAP;DFNA5;NQO1;DLX1;DUSP1;EDNRA;EGFR;EGR1;CLN8;AKT1;F2R;FAP;FGD1;PHLDA1;KIFAP3;TRIM32;FAIM2;FOXC2;FOXO3;ARHGEF12;CLCF1;ABL1;G6PD;CLIP3;GREM1;GDF10;B4GALT1;ABL2;FOXP1;KLHL20;GRK5;ABR;NR3C1;GSN;ANXA4;APAF1;HRAS;ID1;ID3;NRBP2;AMIGO2;IGF2R;IGFBP3;CYR61;RILPL1;IL6ST;INHBA;ITGA5;ITGB1;JUN…
GO:0065008	2.99631e-08	1.42235	293.938	376	3217	regulation of biological quality	SH2B3;ATP9A;ARPC5;ACTR3;ACTR2;CDK2;CDK4;ABCC4;TCIRG1;KLF2;SEMA3A;BAIAP2;CAP1;SEMA4F;ATG7;PROCR;NPC2;CDC42EP3;GAS2L1;RRAGA;ADCY3;KDELR1;MLLT11;YWHAQ;KDELR2;KDELR3;DSTN;CDC42EP1;BVES;ADCY6;RNF139;DTD2;SLC46A1;TWF2;BTBD9;ADCY9;TPP1;CLN5;COL1A1;COL1A2;COL3A1;ANKRD54;COPA;ADM;STXBP5;ADORA2B;CPS1;CPT1A;CSRP1;CDC42EP5;SLC30A7;CNIH3;CNTN4;DAB2IP;CYP1B1;AMOT;DAG1;DGKQ;SYNE3;BBS12;ECE1;ABCA1;S1PR3;EDNRA;EF…
GO:0030968	3.04458e-08	3.78507	10.0507	30	110	endoplasmic reticulum unfolded protein response	CTDSP2;YIF1A;KDELR3;TPP1;DAB2IP;SEC31A;PPP1R15A;TBL2;AMFR;ERO1L;LMNA;ATF3;DERL2;MBTPS2;FKBP14;ARFGAP1;DNAJC3;SRPRB;SHC1;CREB3L2;SRPR;SSR1;PPP1R15B;STC2;MBTPS1;CREB3L1;ATP6V0D1;EDEM1;HERPUD1;CUL7
GO:0060411	3.08291e-08	6.16059	4.56851	19	50	cardiac septum morphogenesis	CITED2;JAG1;HEY1;FZD2;HES1;ID2;CYR61;SMAD7;MSX2;NOTCH2;FGFRL1;RARA;RARB;TBX2;TBX3;WNT5A;IFT88;FZD1;ACVR1
GO:0007264	3.18346e-08	2.05785	45.8679	84	502	small GTPase mediated signal transduction	CDH13;ARL4C;RASA4;CDK2;SPRY2;CDKN1A;CDC42EP3;RAB40B;YWHAQ;RAB32;RAB31;CDC42EP1;COL1A2;COL3A1;CDC42EP5;DAB2IP;ABCA1;EDNRA;RAB12;F2R;FGD1;RASA3;RAB21;RGL1;ARHGEF12;GDI1;GEM;ABL2;RAB30;GNA12;ARL10;DBNL;ABR;ARHGAP35;RACGAP1;HRAS;ITGB1;ITPKB;ARF4;ARL4D;ARHGDIA;KITLG;NF1;NOTCH2;NRAS;STMN3;RAB14;RAB23;PIK3R2;SHC3;RIN2;ARL8B;DOCK10;RHOJ;RAB22A;PLEKHG5;SRPRB;RAB27A;RAB27B;RAC2;RALB;RALGDS;RAP1B;RAP2B;RB1;…
GO:0032270	3.43936e-08	1.67092	105.533	160	1155	positive regulation of cellular protein metabolic process	CTDSP2;CDK4;SPRY2;CDKN1A;ATG7;MAP3K2;ARID5A;YIF1A;ADCY3;KDELR3;ADCY6;RNF139;ADCY9;FAM129A;TPP1;PLK3;ADORA2B;CSPG4;TICAM1;DAB2IP;DAP;EDNRA;EFNA5;EGFR;ENG;AKT1;ERCC6;F2R;CCNY;SEC31A;TRIM32;FN1;CLCF1;PPP1R15A;ABL1;RICTOR;CNEP1R1;SVIP;CLIP3;PHF19;FBXO4;GBA;GREM1;GDF10;RBMS3;TRIB2;DBNL;GSN;HFE;APAF1;HRAS;HES1;CYR61;IL6ST;IL11;INHBA;ITGA2;ITGA5;ITGB1;GDF6;LIF;LMNA;SMAD3;SMAD7;MAP3K3;MET;KITLG;MMP14;ATF…
GO:0001837	3.53053e-08	4.12463	8.49743	27	93	epithelial to mesenchymal transition	VASN;COL1A1;DACT3;DAB2IP;POFUT2;HEY1;GREM1;BCL9L;HAS2;LOXL2;SMAD3;SMAD7;MSX1;MSX2;SFRP1;SNAI2;SNAI1;SOX9;TGFB1;TGFB1I1;TGFB2;WNT5A;ZNF703;HMGA2;LOXL3;ADAM15;CUL7
GO:0001823	3.79634e-08	3.84989	9.59388	29	105	mesonephros development	BASP1;FOXD1;FOXC2;GREM1;HES1;SMAD1;SMAD3;SMAD6;SMAD7;SIX4;PGF;PKD2;KIF26B;LGR4;TSHZ3;RARA;RARB;BDNF;SDC1;SFRP1;SIX1;SOX9;TCF21;TGFB1;DCHS1;CRLF1;SLIT2;MAGED1;CD44
GO:0007166	3.95514e-08	1.40824	312.943	396	3425	cell surface receptor signaling pathway	CDH2;ZBTB33;ARPC5;ACTR3;ACTR2;TSPAN5;CDH13;ADAM10;SPRY2;CDKN1A;TCIRG1;CITED2;SEMA3A;BAIAP2;FST;POSTN;ADCY3;SPIN1;MLLT11;PRDM4;FSTL1;ADCY6;GABARAP;VASN;ADCY9;CTHRC1;MRGPRF;CMTM3;COL1A1;COL1A2;COL3A1;COL16A1;KLF6;TPRA1;CD109;ADORA2B;SOGA1;CSPG4;DACT3;TICAM1;CNIH3;COMMD7;CTNND1;DAB2IP;AMOTL1;DGKQ;DLX1;DLX2;DNM1;JAG1;DUSP4;ECM1;ABCA1;S1PR3;EDNRA;EFNA5;EFNB1;MEGF8;EGFR;EGR1;PPAPDC1A;DTX3;EPHA2;ELF1;TM…
GO:0045892	4.04426e-08	1.71275	92.7408	144	1015	negative regulation of transcription, DNA-templated	ZBTB33;CITED2;BASP1;FST;CEBPB;MXD4;ARID5A;YWHAQ;PKIG;KLF12;FOXP4;TWIST2;PLK3;NACC2;E2F7;GLIS1;COMMD7;DAB2IP;DAP;AEBP1;ASXL1;DLX1;DLX2;EGR1;AHR;CC2D1B;ELK3;ENG;ERF;BEND6;JAZF1;FOXK1;ZBTB1;FOXF1;DKK1;FOXD1;FOXC2;WDTC1;FOXO3;CIC;HEY1;CBX6;FOSB;RBFOX2;EID1;ZBTB38;GREM1;FOXP1;DKK3;GLI2;ATAD2;ARHGAP35;HHEX;HIC1;HES1;ID1;ID2;ID3;JUNB;LIMS1;LOXL2;ARNTL;SMAD3;SMAD7;MEIS2;MNT;MSX1;MSX2;NAB2;ATF3;NFATC4;NFI…
GO:0048771	4.05154e-08	3.3687	12.4264	34	136	tissue remodeling	CTHRC1;TPP1;CSPG4;JAG1;EPHA2;F2R;FOXC2;GREM1;B4GALT1;IGFBP5;ITGA4;LIF;LTBP3;MMP14;NF1;NOTCH2;NOX4;ATP6AP1;ATP7A;ACP5;LGR4;AXL;RAC2;BGN;SFRP1;BMPR2;SPP1;TGFB1;TGFB2;TGM2;TRAF6;VDR;CAV1;INPP4B
GO:0060324	4.15993e-08	6.4586	4.20303	18	46	face development	TWIST2;COL1A1;DKK1;TIPARP;ITGA4;MMP2;MSX1;PDGFRA;RARA;RARG;STRA6;CSRNP1;SKI;TGFB1;TGFB2;WNT5A;KAT6A;ARID5B
GO:0051128	4.23317e-08	1.51157	181.37	249	1985	regulation of cellular component organization	ARPC5;ACTR3;ACTR2;CDH13;ADAM10;CDKN1A;CDKN2C;CDKN2D;SEMA3A;BAIAP2;VAT1;SEMA4F;ATG7;CDC42EP3;GAS2L1;ARID5A;MLLT11;YWHAQ;DSTN;CDC42EP1;BVES;LZTS1;ADCY6;TWF2;BTBD9;VASN;EVI5L;COL1A1;OSCP1;COL5A1;COL16A1;DCBLD2;LRRC15;DACT3;CDC42EP5;DAB2IP;AMOT;SYNE3;DUSP1;EFNA5;MEGF8;AHR;EPHA2;EPHB2;STX2;AKT1;ETV5;FANCC;FAP;FOXK1;FGD1;AAK1;DKK1;TRIM32;RAB21;EPB41L3;POFUT2;FN1;NCS1;PLXNB2;SH3BP4;EID1;ABL1;RICTOR;KIAA…
GO:0043549	4.3156e-08	1.82228	70.5378	116	772	regulation of kinase activity	CTDSP2;CDK4;SPRY2;CDKN1A;CDKN2C;CDKN2D;MAP3K2;YIF1A;ADCY3;KDELR3;PKIG;ADCY6;ADCY9;TPP1;ANKRD54;ADORA2B;CSPG4;DUSP18;DAB2IP;DUSP1;DUSP4;EGFR;SPRED2;AKT1;ERCC6;F2R;CCNY;SEC31A;ABL1;DSTYK;GBA;GREM1;TRIB2;DBNL;GTF2H1;SERTAD1;HHEX;HRAS;CYR61;IRS1;SPRED3;LMNA;MAP3K3;MET;KITLG;ATF3;NEK1;NF1;NRAS;ATP2B4;NOX4;MBTPS2;SNX9;PDGFRA;PDGFRB;ZAK;PIK3R2;PKD2;ERRFI1;FKBP14;CAMK2N1;PRKAA1;PRKACA;ARFGAP1;PRKCA;PDGFC…
GO:0048745	4.3589e-08	13.3585	1.91878	12	21	smooth muscle tissue development	COL3A1;ENG;TIPARP;MYLK;NF1;PDGFRB;PKD2;TSHZ3;STRA6;SIX1;SOX9;ITGA8
GO:0040007	4.44347e-08	1.76744	80.0403	128	876	growth	ADAM10;SPRY2;CDKN1A;CDKN2C;CDKN2D;KLF2;SEMA3A;BASP1;UBE2E3;SEMA4F;GAS2L1;RAI1;TWF2;DCBLD2;ADM;DACT3;DAB2IP;TMTC3;MEGF8;EMP1;EMP3;C3orf58;AKT1;ERCC6;FOXK1;TRIM32;FOXC2;WDTC1;FOXO3;RFTN1;FN1;SH3BP4;CADM1;ABL1;CLIC4;GAP43;GREM1;GDF10;GLI2;MCTS1;GSN;SEC61A1;LRP12;HHEX;TNC;IGFBP3;IGFBP5;IGFBP6;IGFBP7;CYR61;INHBA;ITGB1;LAMB2;GDF6;LRP4;SMAD1;SMAD3;MMP14;MSX1;MSX2;MT2A;NOTCH2;CHST11;DERL2;CRIM1;TRPV2;TME…
GO:0008285	4.77076e-08	1.92973	56.01	97	613	negative regulation of cell proliferation	CDH13;SPRY2;CDKN1A;CDKN2C;CDKN2D;CEBPB;MXD4;TMEM115;RNF139;TWIST2;ADM;CD109;NACC2;E2F7;DAB2IP;CYP1B1;DFNA5;EMP3;ENG;F2R;FAP;FKTN;KIFAP3;TRIM32;SULF1;LDOC1;SH3BP4;IFT172;GREM1;B4GALT1;CXCL1;HRAS;HES1;ID2;IGFBP3;IGFBP5;IGFBP6;IGFBP7;INHBA;ITGB1;LIF;LIMS1;SMAD1;SMAD3;SMAD6;MNT;MSX1;MSX2;NF1;NOTCH2;NOX4;SERPINE2;PKD2;FGFRL1;IFT57;TMEM127;PRKCA;PRNP;PTEN;PTGS2;PTPN14;PTPRK;RARA;RARB;RARG;RB1;RPS6KA2;B…
GO:0008104	4.99723e-08	1.48626	200.101	270	2190	protein localization	SCAMP3;TSPAN5;CDKN1A;TCIRG1;RRAGB;SEC23A;APPBP2;ATG7;TRIM3;TRIM16;RRAGA;YIF1A;KDELR1;RAB40B;YWHAQ;TMED10;RAB32;KDELR2;KDELR3;RAB31;TMEM115;PKIG;PRAF2;SNX18;VPS26B;SCAMP4;GABARAP;TWF2;FRMD6;PLK3;COL1A1;OSCP1;COPA;COPB1;LRRC15;TRAM1L1;STXBP5;CPT1A;NACC2;DACT3;EXOC8;DAB2IP;AMOT;DAG1;GRASP;SYNE3;TOR1AIP2;ABCA1;EFNA5;EGFR;RILPL2;EPHA2;RAB12;STX2;AKT1;ETV5;F2R;FBN1;FBN2;COPG1;AAK1;SEC31A;KIFAP3;RAB21;M…
GO:0050678	5.33979e-08	2.50478	24.4872	53	268	regulation of epithelial cell proliferation	CDH13;TWIST2;CD109;DAB2IP;ECM1;EDNRA;EGFR;ENG;AKT1;SULF1;RICTOR;IFT172;B4GALT1;GRN;NR4A1;HRAS;LAMB1;LAMC1;SMAD3;NF1;SIX4;PGF;IFT57;PRKCA;PRKD1;HTRA1;BAD;PTEN;PTPRK;RB1;CXCL12;SFRP1;SIX1;BMPR2;SNAI2;SOX9;SPARC;NR2F2;TGFB1;TGFB2;THBS1;VDR;VEGFB;VEGFC;WNT5A;ZNF703;IFT88;GDF5;CAV1;NRP2;NRP1;SEMA5A;MAGED1
GO:0051240	5.67937e-08	1.63574	112.934	168	1236	positive regulation of multicellular organismal process	ACTR3;CITED2;SEMA3A;BASP1;FST;CEBPB;ATG7;TRIM16;TWF2;CTHRC1;COL1A1;ANKRD54;ADK;ADM;ADORA2B;CPS1;TICAM1;DAB2IP;CYP1B1;AMOT;AMOTL1;JAG1;ECM1;EDNRA;MEGF8;EGFR;EGR1;ENG;EPHB2;AKT1;ETV5;F2R;FBN2;BEND6;ZBTB1;DKK1;TRIM32;FOXD1;FOXC2;FOXO3;SULF1;FN1;HEY1;CLCF1;FOS;PLXNB2;CADM1;IL17RA;ABL1;GREM1;B4GALT1;ABL2;FOXP1;GLI2;GPC1;BCL9L;ARHGAP35;HRH1;HES1;ID2;TMEM173;CYR61;IL4R;IL6ST;INHBA;ITGA2;ITGB1;ITPKB;GDF6…
GO:0034620	5.91765e-08	3.64752	10.3248	30	113	cellular response to unfolded protein	CTDSP2;YIF1A;KDELR3;TPP1;DAB2IP;SEC31A;PPP1R15A;TBL2;AMFR;ERO1L;LMNA;ATF3;DERL2;MBTPS2;FKBP14;ARFGAP1;DNAJC3;SRPRB;SHC1;CREB3L2;SRPR;SSR1;PPP1R15B;STC2;MBTPS1;CREB3L1;ATP6V0D1;EDEM1;HERPUD1;CUL7
GO:0051234	6.57085e-08	1.3676	402.669	491	4407	establishment of localization	SCAMP3;ATP9A;ARPC5;ACTR3;ACTR2;TSPAN5;CDH13;ARL4C;CDK2;SPRY2;ABCC4;CDKN1A;TCIRG1;TUBB3;BAIAP2;SEC23A;CAP1;APPBP2;ATG7;NPC2;TRIM3;TRIM16;YIF1A;ADCY3;KDELR1;SERINC3;RAB40B;YWHAQ;TMED10;RAB32;SLC27A4;KDELR2;KDELR3;RAB31;TMEM115;PKIG;BVES;ADCY6;PRAF2;RNF139;SNX18;VPS26B;SCAMP4;SLC46A1;GABARAP;TEX261;BTBD9;OSBPL5;ADCY9;CLCN5;ANTXR2;CLCN7;SLC38A10;PLK3;COL1A1;OSCP1;COL1A2;COL3A1;COL4A1;COL4A2;ANKRD54;C…
GO:0003279	7.65808e-08	4.81216	6.21318	22	68	cardiac septum development	CITED2;JAG1;HEY1;FZD2;NPHP3;HES1;ID2;CYR61;SMAD7;MSX2;NOTCH2;FGFRL1;HEG1;RARA;RARB;STRA6;TBX2;TBX3;WNT5A;IFT88;FZD1;ACVR1
GO:0016049	7.90842e-08	2.13612	38.01	72	416	cell growth	ADAM10;CDKN1A;CDKN2C;CDKN2D;SEMA3A;SEMA4F;GAS2L1;TWF2;DCBLD2;DACT3;MEGF8;EMP1;EMP3;AKT1;FOXK1;TRIM32;FN1;SH3BP4;CADM1;ABL1;GREM1;SEC61A1;IGFBP3;IGFBP5;IGFBP6;IGFBP7;CYR61;INHBA;ITGB1;LAMB2;SMAD3;MMP14;MSX1;NOTCH2;DERL2;CRIM1;TRPV2;SERPINE2;HTRA1;RARG;RPS6KA3;BDKRB1;BDNF;CXCL12;RRAGC;SFRP1;SGK1;NDRG4;SLC3A2;SLC9A1;BMPR2;SOX9;SPOCK1;SPP1;TGFB1;TGFB2;TRO;WNT5A;KAZALD1;ULK1;LTBP4;PPP1R9B;SEMA7A;ADAM1…
GO:0010632	7.99264e-08	3.18684	13.3401	35	146	regulation of epithelial cell migration	SEMA3A;DAB2IP;AMOT;AMOTL1;EPHA2;AKT1;FOXC2;PTPN23;FOXP1;ITGA2;ARSB;MET;NF1;PFN2;PRKCA;PRKCE;PRKD1;PTGS2;BMPR2;SOX9;SPARC;STC1;NR2F2;TGFB1;TGFB2;THBS1;VEGFC;WNT5A;PPAP2B;ADAM9;NRP2;NRP1;SEMA5A;KLF4;SLIT2
GO:0007423	8.72778e-08	2.02093	45.411	82	497	sensory organ development	CDK4;TSHZ1;SPRY2;MAB21L2;CTHRC1;TWIST2;LRIG3;COL4A1;COL5A1;COL5A2;COL8A2;CYP1B1;DFNA5;JAG1;ECE1;CYS1;EGFR;EPHA2;EPHB2;CLN8;FOXC2;RPGRIP1L;SLC7A11;FZD2;DFNB31;CLIC4;TSKU;GLI2;ABR;ARHGAP35;HES1;IGFBP7;INHBA;BLOC1S3;LAMB2;SMAD3;MAN2A1;MAX;MEIS2;MSX1;NF1;NOTCH2;PRRX2;PDGFRA;PDGFRB;SIX4;ATP8B1;PRRX1;CYTL1;BNC2;AHI1;TENM3;TWSG1;RHOJ;PTK7;RARA;RARB;RARG;BDNF;STRA6;SIX1;SKI;SKIL;BMPR2;SMARCD3;SOX9;SPARC;…
GO:0030278	8.7695e-08	2.94503	15.8071	39	173	regulation of ossification	CEBPB;CTHRC1;TWIST2;JAG1;ECM1;FBN2;HEY1;GREM1;ID1;ID2;ID3;IGFBP5;CYR61;IL6ST;LRP4;LTBP3;SMAD1;SMAD3;MSX2;SUFU;ATP6AP1;SRGN;PRKACA;PRKD1;ANKH;FAM20C;TWSG1;PTGER4;SFRP1;SKI;BMPR2;SNAI2;SOX9;TGFB1;TGFB2;WNT5A;RUNX2;ACVR1;CREB3L1
GO:0006357	8.80684e-08	1.54191	150.852	212	1651	regulation of transcription from RNA polymerase II promoter	CDH13;KLF2;CITED2;FST;CEBPB;MXD4;RAI1;ARID5A;CHD3;PKIG;FSTL1;KLF12;FOXP4;TWIST2;PLK3;NACC2;E2F7;GLIS1;DAB2IP;DGKQ;AEBP1;ASXL1;DLX1;DLX2;JAG1;ECM1;MEGF8;EGFR;EGR1;AHR;ELF1;ABCA2;ELF4;CC2D1B;CRTC2;ELK3;ENG;AKT1;ERF;ETV5;FBN1;BEND6;JAZF1;FOXK1;ZBTB1;FOXF1;DKK1;FOXD1;FOXL1;FOXC2;WDTC1;FOXO3;FLI1;CIC;SULF1;HEY1;CBX6;FOS;FOSB;FOSL2;EID1;ABL1;ZBTB38;GREM1;FOXP1;GLI2;BCL9L;RGMB;ATAD2;NR3C1;ARHGAP35;GTF2H…
GO:0044093	8.85987e-08	1.54623	148.294	209	1623	positive regulation of molecular function	CTDSP2;RASA4;SPRY2;CDKN1A;CAP2;CAP1;MAP3K2;YIF1A;ADCY3;KDELR3;ADCY6;SNX18;ADCY9;ARHGEF25;EVI5L;CTHRC1;TPP1;ADORA2B;CSPG4;TICAM1;DAB2IP;PLEKHG4B;DAP;TOR1AIP2;EDNRA;EGFR;EPHA2;CRTC2;AKT1;ERCC6;F2R;CCNY;FGD1;RASA3;SEC31A;TRIM32;MON2;TBC1D2B;RGL1;FN1;PSD3;ARHGEF12;GPR161;PPP1R15A;ABL1;FZD2;DSTYK;POT1;TOR1AIP1;ARFGAP3;RGS17;GREM1;GDI1;ABL2;DBNL;ABR;ARHGAP35;RACGAP1;CXCL1;GSN;GSTM2;APAF1;HRAS;HES1;TMEM…
GO:1902533	1.0061e-07	1.78803	71.6343	116	784	positive regulation of intracellular signal transduction	CDH2;CDH13;SPRY2;RRAGB;RRAGA;MAP3K2;SERINC3;CANT1;COL3A1;ADORA2B;NACC2;CSPG4;TICAM1;DAB2IP;CYP1B1;DFNA5;ECM1;EDNRA;EGFR;SPRED2;ERCC6;F2R;TRIM32;CLCF1;ABL1;RICTOR;DSTYK;GREM1;ABL2;DBNL;HIC1;HRAS;HES1;SLC35B2;IGFBP3;IGFBP5;IL6ST;IL11;ITGB1;ITPKB;LGALS1;LIF;MAP3K3;MET;KITLG;MSX1;NEK1;NOTCH2;NRAS;NOX4;GOLT1B;CXXC5;PDGFRA;PDGFRB;ZAK;PKD2;ATP6AP1;ZDHHC13;TRIM62;STEAP3;TNFRSF19;PRKAA1;PRKCA;AXL;PRKCE;PR…
GO:0016043	1.04952e-07	1.33976	506.922	599	5548	cellular component organization	CDH2;AKT3;CDH6;ATP9A;CDH11;ARPC5;ACTR3;ACTR2;TSPAN5;CDH13;CDK2;CDK4;ADAM10;SPRY2;CDKN1A;ZMPSTE24;STAG1;CDKN2C;TCIRG1;CDKN2D;KLF2;SEMA3A;TUBB3;CORO2B;BASP1;BAIAP2;SEC23A;CAP2;CAP1;VAT1;SEMA4F;ATG7;CDC42EP3;TRIM16;POSTN;GAS2L1;ARID5A;SPIN1;MLLT11;RAB40B;YWHAQ;TMED10;RAB32;RAB31;DSTN;CHD3;EMILIN1;CDC42EP1;BVES;LZTS1;ADCY6;SNX18;GABARAP;TWF2;BTBD9;C1QTNF6;VASN;EVI5L;CTHRC1;TPP1;CLN5;FRMD6;PLK3;COL1A1…
GO:0010605	1.06058e-07	1.49112	183.289	249	2006	negative regulation of macromolecule metabolic process	ZBTB33;CTDSP2;CDK2;SPRY2;CDKN1A;CDKN2C;CDKN2D;CITED2;BASP1;FST;CEBPB;ATG7;MXD4;GAS2L1;ARID5A;YWHAQ;PKIG;RNF139;KLF12;FOXP4;FAM129A;TWIST2;PLK3;COL6A3;COL7A1;CD109;NACC2;E2F7;GLIS1;COMMD7;DUSP18;DAB2IP;CNKSR3;DAP;AEBP1;ASXL1;DLX1;DLX2;DUSP1;DUSP4;ECM1;EGFR;EGR1;AHR;CC2D1B;ELK3;SPRED2;ENG;CLN8;AKT1;ERF;MARCH8;BEND6;JAZF1;FOXK1;ZBTB1;FOXF1;DKK1;TRIM32;FOXD1;FOXC2;WDTC1;FOXO3;CIC;UFL1;HEY1;CBX6;FOSB;…
GO:0032268	1.16995e-07	1.49324	179.999	245	1970	regulation of cellular protein metabolic process	CTDSP2;CDK2;CDK4;SPRY2;CDKN1A;CDKN2C;CDKN2D;ATG7;MAP3K2;ARID5A;YIF1A;ADCY3;KDELR3;PKIG;ADCY6;RNF139;DTD2;ADCY9;FAM129A;TPP1;PLK3;ANKRD54;COL6A3;COL7A1;CD109;ADORA2B;CSPG4;TICAM1;DUSP18;DAB2IP;CNKSR3;DAP;DUSP1;DUSP4;ECM1;EDNRA;EFNA5;EGFR;EGR1;SPRED2;ENG;CLN8;AKT1;ERCC6;F2R;CCNY;FKTN;SEC31A;DKK1;TRIM32;FOXO3;FN1;UFL1;CLCF1;PPP1R15A;PLXNB2;EID1;ABL1;RICTOR;G6PD;CNEP1R1;SVIP;CLIP3;PHF19;FBXO4;GBA;GRE…
GO:0007265	1.23689e-07	2.36176	27.137	56	297	Ras protein signal transduction	CDH13;RASA4;CDK2;SPRY2;CDKN1A;CDC42EP3;RAB40B;RAB32;RAB31;CDC42EP1;COL1A2;COL3A1;CDC42EP5;DAB2IP;ABCA1;EDNRA;RAB12;F2R;RASA3;RAB21;GDI1;ABL2;RAB30;GNA12;DBNL;ARHGAP35;HRAS;ITGB1;ITPKB;ARHGDIA;KITLG;NF1;NOTCH2;NRAS;STMN3;RAB14;RAB23;SHC3;RHOJ;RAB22A;RAB27A;RAB27B;RALB;RALGDS;RAP1B;RAP2B;RB1;SHC1;TIMP2;TNFAIP1;SHOC2;ULK1;KSR1;SQSTM1;ARHGAP29;RAB36
GO:0072073	1.25877e-07	3.18025	12.9746	34	142	kidney epithelium development	BASP1;JAG1;FOXD1;FOXC2;GREM1;HES1;LAMB2;LIF;SMAD1;SMAD3;SMAD6;SMAD7;SIX4;PGF;PKD2;AHI1;KIF26B;LGR4;TSHZ3;RARA;RARB;BDNF;SDC1;SFRP1;SIX1;SOX9;TCF21;TGFB1;DCHS1;IQGAP1;CRLF1;SLIT2;MAGED1;CD44
GO:0000122	1.27107e-07	1.84585	61.7663	103	676	negative regulation of transcription from RNA polymerase II promoter	CITED2;FST;MXD4;PKIG;KLF12;FOXP4;TWIST2;PLK3;NACC2;E2F7;GLIS1;DAB2IP;AEBP1;ASXL1;DLX1;DLX2;EGR1;AHR;CC2D1B;ENG;ERF;BEND6;JAZF1;ZBTB1;FOXF1;DKK1;FOXC2;WDTC1;FOXO3;CIC;HEY1;CBX6;FOSB;EID1;GLI2;ARHGAP35;HHEX;HIC1;HES1;ID1;ID2;ID3;JUNB;SMAD3;SMAD7;MEIS2;MNT;MSX1;MSX2;ATF3;NFATC4;NFIC;NFIL3;NFIX;NFKB1;NOTCH2;RLIM;DACT1;SUFU;PRRX1;AHRR;ZBTB4;TRIB3;PURB;RARA;RARB;RARG;RB1;RBL1;RELA;ATXN1;IRF2BPL;SIX1;SK…
GO:0048332	1.37088e-07	4.61103	6.39592	22	70	mesoderm morphogenesis	EPHA2;EXT2;FOXF1;DKK1;FOXC2;POFUT2;INHBA;ITGA2;ITGB1;SMAD1;SMAD3;PRKACA;TWSG1;BMPR2;SNAI1;TBX3;WLS;NR4A3;HMGA2;ITGA8;ACVR1;KLF4
GO:0048736	1.37331e-07	2.93381	15.4416	38	169	appendage development	ZNF358;ECE1;MEGF8;FBN2;DKK1;RPGRIP1L;IFT172;GREM1;GLI2;GNA12;IDUA;AFF3;LRP4;MBNL1;MSX1;MSX2;NOTCH2;CHST11;PRRX2;RAB23;PITX1;PRRX1;IMPAD1;RARA;RARB;RARG;SKI;BMPR2;SOX9;TBX2;TBX3;NR2F2;WNT5A;ALX1;IFT88;GDF5;FZD6;RUNX2
GO:0060173	1.37331e-07	2.93381	15.4416	38	169	limb development	ZNF358;ECE1;MEGF8;FBN2;DKK1;RPGRIP1L;IFT172;GREM1;GLI2;GNA12;IDUA;AFF3;LRP4;MBNL1;MSX1;MSX2;NOTCH2;CHST11;PRRX2;RAB23;PITX1;PRRX1;IMPAD1;RARA;RARB;RARG;SKI;BMPR2;SOX9;TBX2;TBX3;NR2F2;WNT5A;ALX1;IFT88;GDF5;FZD6;RUNX2
GO:0030326	1.48316e-07	3.29633	11.8781	32	130	embryonic limb morphogenesis	ZNF358;ECE1;MEGF8;FBN2;DKK1;RPGRIP1L;GREM1;GLI2;GNA12;AFF3;LRP4;MBNL1;MSX1;MSX2;NOTCH2;CHST11;PRRX2;RAB23;PITX1;PRRX1;IMPAD1;RARB;RARG;SKI;TBX2;TBX3;WNT5A;ALX1;IFT88;GDF5;FZD6;RUNX2
GO:0035113	1.48316e-07	3.29633	11.8781	32	130	embryonic appendage morphogenesis	ZNF358;ECE1;MEGF8;FBN2;DKK1;RPGRIP1L;GREM1;GLI2;GNA12;AFF3;LRP4;MBNL1;MSX1;MSX2;NOTCH2;CHST11;PRRX2;RAB23;PITX1;PRRX1;IMPAD1;RARB;RARG;SKI;TBX2;TBX3;WNT5A;ALX1;IFT88;GDF5;FZD6;RUNX2
GO:0007420	1.55788e-07	1.87326	57.3805	97	628	brain development	SEMA3A;BASP1;ATG7;YWHAQ;CLN5;COL3A1;COL4A1;CTNND1;CNTN4;DAB2IP;DLX1;DLX2;EGFR;EML1;EPHB2;EXT1;PHLDA1;DKK1;FAIM2;RPGRIP1L;RBFOX2;PLXNB2;SLC7A11;CADM1;ABL1;G6PD;TSKU;SLITRK5;IFT172;ABL2;GLI2;ABR;ARHGAP35;HHEX;APAF1;HOXB2;HES1;NDST1;ID2;AMIGO2;ITGB1;ARCN1;ARF4;TRNP1;LAMB1;SMAD1;MET;MSX1;NF1;NFIX;NR4A2;OXCT1;SDF4;SERPINE2;PITX1;ATP7A;AHI1;NDE1;AXL;GNG12;PRDM8;TWSG1;PTEN;RARB;GNB4;CXCL12;SKI;BMPR2;TAC…
GO:0008543	1.72793e-07	2.76661	17.4517	41	191	fibroblast growth factor receptor signaling pathway	SPRY2;CDKN1A;ADCY3;ADCY6;ADCY9;EGFR;AKT1;FGF5;FOXO3;SULF1;RICTOR;DSTYK;GPC1;NR4A1;HRAS;NDST1;IRS1;KITLG;NRAS;RAB14;PDGFRA;PDGFRB;PIK3R2;FGFRL1;PRKACA;PRKCA;PRKCE;SULF2;FAM20C;BAD;PTEN;TRIB3;SHC1;THBS1;WNT5A;SHCBP1;SHOC2;AKT1S1;RUNX2;IRS2;IQGAP1
GO:0006643	1.8971e-07	2.8893	15.6243	38	171	membrane lipid metabolic process	PIGK;SMPDL3A;SERINC3;CYP1B1;SGMS2;CLN8;PIGN;PLA2G15;KDSR;B4GALNT1;GBA;SUMF1;HEXB;ARSI;CYR61;ARSB;ARSD;NAGA;PLAUR;PIGG;PIGX;SPTLC3;PRKAA1;PRKD1;CERK;SMPD1;ARSJ;PGAP1;SGPP1;B3GNT5;DEGS1;PPAP2B;ST3GAL5;SPHK1;CERS5;PIGM;PIGB;SPTLC2
GO:0051247	1.97581e-07	1.59859	115.035	168	1259	positive regulation of protein metabolic process	CTDSP2;CDK4;SPRY2;CDKN1A;KLF2;ATG7;MAP3K2;ARID5A;YIF1A;ADCY3;KDELR3;ADCY6;RNF139;ADCY9;FAM129A;TPP1;PLK3;ADORA2B;CSPG4;TICAM1;DAB2IP;DAP;EDNRA;EFNA5;EGFR;ENG;AKT1;ERCC6;F2R;CCNY;SEC31A;TRIM32;FN1;CLCF1;PPP1R15A;ABL1;RICTOR;CNEP1R1;SVIP;TIPARP;CLIP3;PHF19;FBXO4;GBA;GREM1;GDF10;RBMS3;TRIB2;DBNL;GSN;HFE;APAF1;HRAS;HES1;CYR61;IL6ST;IL11;INHBA;ITGA2;ITGA5;ITGB1;GDF6;LIF;LMNA;SMAD3;SMAD7;MAP3K3;MET;KIT…
GO:0022604	2.06642e-07	2.08634	38.1928	71	418	regulation of cell morphogenesis	ACTR3;SEMA3A;BAIAP2;SEMA4F;CDC42EP3;CDC42EP1;BVES;LZTS1;TWF2;VASN;EVI5L;COL1A1;DACT3;CDC42EP5;DAB2IP;SYNE3;MEGF8;EPHB2;FGD1;EPB41L3;POFUT2;FN1;PLXNB2;GREM1;GDI1;GNA12;BCL9L;ARHGAP35;SH3KBP1;HEXB;ARHGDIA;LIF;LIMS1;LRP4;SMAD1;SMAD3;SMAD7;MYH9;ODF2;PALM;TRPV2;CSNK1G1;SSH1;PTEN;RHOJ;PREX1;PXN;BDNF;CXCL12;SFRP1;SKIL;BMPR2;SNAI1;SPARC;SPP1;TGFB1;TGFB1I1;TGFB2;TTC3;WNT5A;METRN;ZNF703;IFT88;ULK1;SEMA7A;N…
GO:0001707	2.07885e-07	4.69263	6.03044	21	66	mesoderm formation	EPHA2;EXT2;FOXF1;DKK1;FOXC2;POFUT2;INHBA;ITGA2;ITGB1;SMAD1;SMAD3;PRKACA;TWSG1;BMPR2;SNAI1;WLS;NR4A3;HMGA2;ITGA8;ACVR1;KLF4
GO:0045935	2.19798e-07	1.54457	138.06	195	1511	positive regulation of nucleobase-containing compound metabolic process	CTDSP2;CDH13;CDK2;KLF2;CITED2;CAP2;CAP1;CEBPB;TRIM16;RAI1;MAP3K2;ARID5A;YIF1A;MLLT11;KDELR3;KLF12;TPP1;COL1A1;KLF6;ADM;ADORA2B;E2F7;GLIS1;RNF187;DAB2IP;ASXL1;DLX2;JAG1;ABCA1;EDNRA;EGFR;EGR1;AHR;ELF1;ELF4;CRTC2;ELK3;ENG;AKT1;ERCC6;ETV5;F2R;FOXK1;SEC31A;FOXF1;FOXD1;FOXC2;FOXO3;FLI1;GPR161;HEY1;CLCF1;FOS;SEC14L2;PPP1R15A;ZBTB38;FZD2;POT1;GREM1;GLI2;BCL9L;RGMB;ATAD2;NR3C1;GTF2H1;SERTAD1;HEXB;HHEX;NR4…
GO:0071496	2.22258e-07	2.35362	26.2233	54	287	cellular response to external stimulus	CDKN1A;RRAGB;ATG7;GAS2L1;RRAGA;MAP3K2;LZTS1;GABARAP;COL1A1;ADORA2B;CYP24A1;DAP;EDNRA;EGFR;EGR1;RAB12;ENG;AKT1;FOS;TBL2;HFE;TNC;NRBP2;ITGB1;MAX;NFKB1;NR4A2;RAB23;PRKAA1;AXL;BAD;PTGER4;PTGS2;QSOX1;RALB;RRAGC;SFRP1;SLC9A1;BMPR2;SNAI2;SOX9;KLF10;TNFRSF1A;VDR;FOSL1;IFT88;ULK1;MAP1LC3A;PPP1R9B;CAV1;SPHK1;SQSTM1;TP53INP1;FNIP1
GO:0045664	2.27471e-07	2.06836	39.0151	72	427	regulation of neuron differentiation	ACTR3;SEMA3A;SEMA4F;LZTS1;ADCY6;TWF2;CNTN4;DAB2IP;JAG1;MEGF8;EPHB2;AKT1;ETV5;BEND6;TRIM32;FN1;NCS1;PLXNB2;GDI1;ABL2;GLI2;ARHGAP35;HES1;ID2;ITGB1;GDF6;LGALS1;ARHGDIA;LRP4;SMAD1;ARSB;NBL1;PALM;TRPV2;SSH1;TENM3;TMEM30A;PRKD1;PTEN;PTK7;PREX1;CTDSP1;RARA;RARB;TRPV4;BDNF;SCN1B;CXCL12;SIX1;SKIL;NDRG4;BMPR2;SOX9;SPOCK1;SPP1;TCF12;NR2F1;TIMP2;TTC3;VIM;WNT5A;METRN;GDPD5;GDF5;ULK1;SEMA7A;NRP1;SPHK1;SEMA5A;N…
GO:0042692	2.32463e-07	2.23517	30.4263	60	333	muscle cell differentiation	CDH2;ATG7;BVES;ADM;TMTC3;JAG1;AKT1;FOXF1;DKK1;HEY1;ABL1;MYOF;GREM1;EHD2;HRAS;HES1;ID3;IGFBP3;IGFBP5;ITGB1;LGALS1;LMNA;MBNL1;MET;MSX1;MYH9;NFATC3;NFATC4;NRAS;NOX4;PDGFRA;PDGFRB;SIX4;PITX1;TSHZ3;RARA;RARB;RB1;SDC1;CXCL12;SGCB;SIX1;SKI;SLC8A1;SLC9A1;SMARCD3;SOX9;TBX2;TBX3;TGFB1;BHLHE41;ADAM12;IFT88;ITGA8;TANC1;ACVR1;DYRK1B;BOC;DNER;GDF15
GO:1902532	2.40475e-07	2.1406	34.7207	66	380	negative regulation of intracellular signal transduction	RASA4;SPRY2;CDKN2D;DUSP18;DAB2IP;CNKSR3;DAG1;DUSP1;DUSP4;EPHA2;SPRED2;AKT1;FKTN;RASA3;TRIM32;SH3BP4;ABL1;GBA;ABL2;RNF149;ARHGAP35;ITGB1;LIF;SPRED3;ARNTL;NF1;NFKBIA;ATP2B4;STMN3;DACT1;SERPINE2;PLAUR;PRKAA1;TMEM127;PRKCA;LMBRD1;ASH1L;PBK;PRNP;PTEN;RGS2;RGS3;RGS4;BDKRB2;CXCL12;SFRP1;CRTC3;SNAI2;SMPD1;SNAI1;THBS1;TIMP2;TNFAIP1;C9orf89;AKT1S1;AJUBA;CAV1;SOCS3;CREB3L1;MYADM;KLF4;SLIT2;CD44;FNIP1;SOCS5;…
GO:1902679	2.44263e-07	1.64644	97.1266	146	1063	negative regulation of RNA biosynthetic process	ZBTB33;CITED2;BASP1;FST;CEBPB;MXD4;ARID5A;YWHAQ;PKIG;KLF12;FOXP4;TWIST2;PLK3;NACC2;E2F7;GLIS1;COMMD7;DAB2IP;DAP;AEBP1;ASXL1;DLX1;DLX2;EGR1;AHR;CC2D1B;ELK3;ENG;ERF;BEND6;JAZF1;FOXK1;ZBTB1;FOXF1;DKK1;TRIM32;FOXD1;FOXC2;WDTC1;FOXO3;CIC;HEY1;CBX6;FOSB;RBFOX2;EID1;ZBTB38;GREM1;FOXP1;DKK3;GLI2;ATAD2;ARHGAP35;HHEX;HIC1;HES1;ID1;ID2;ID3;JUNB;LIMS1;LOXL2;ARNTL;SMAD3;SMAD7;MEIS2;MNT;MSX1;MSX2;NAB2;ATF3;NFA…
GO:0050769	2.47008e-07	2.30344	27.6852	56	303	positive regulation of neurogenesis	ACTR3;SEMA3A;TWF2;DAB2IP;MEGF8;EPHB2;ETV5;BEND6;TRIM32;FN1;CLCF1;PLXNB2;ABL2;GLI2;ARHGAP35;HES1;ID2;IL6ST;ITGB1;GDF6;ARHGDIA;LIF;SMAD1;ARSB;MAN2A1;NBL1;PALM;TRPV2;SERPINE2;TENM3;TMEM30A;PRKD1;PTK7;RARA;RARB;RELA;BDNF;SCN1B;CXCL12;SKIL;NDRG4;BMPR2;SMARCD3;TCF12;TIMP2;VEGFC;WNT5A;METRN;GDPD5;GDF5;SEMA7A;NRP1;SPHK1;SEMA5A;SLIT2;CUL7
GO:0051173	2.52701e-07	1.53603	140.893	198	1542	positive regulation of nitrogen compound metabolic process	CTDSP2;CDH13;CDK2;KLF2;CITED2;CAP2;CAP1;CEBPB;TRIM16;RAI1;MAP3K2;ARID5A;YIF1A;MLLT11;KDELR3;KLF12;TPP1;COL1A1;KLF6;ADM;ADORA2B;E2F7;TICAM1;GLIS1;RNF187;DAB2IP;ASXL1;DLX2;JAG1;ABCA1;EDNRA;EGFR;EGR1;AHR;ELF1;ELF4;CRTC2;ELK3;ENG;AKT1;ERCC6;ETV5;F2R;FOXK1;SEC31A;FOXF1;FOXD1;FOXC2;FOXO3;FLI1;GPR161;HEY1;CLCF1;FOS;SEC14L2;PPP1R15A;ZBTB38;FZD2;POT1;GREM1;GLI2;BCL9L;RGMB;ATAD2;NR3C1;GTF2H1;SERTAD1;HEXB;H…
GO:0071230	2.63338e-07	5.88507	4.20303	17	46	cellular response to amino acid stimulus	RRAGB;CEBPB;RRAGA;COL1A1;COL1A2;COL3A1;COL4A1;COL5A2;COL6A1;COL16A1;EGFR;SH3BP4;MMP2;PDGFRA;PDGFC;RRAGC;PDGFD
GO:0042063	2.68445e-07	2.67387	18.3654	42	201	gliogenesis	CDH2;CDKN2C;CSPG4;DAB2IP;DAG1;DLX1;DLX2;EGFR;EGR1;AKT1;ETV5;FGF5;CLCF1;ABL1;GAP43;ABL2;GPC1;GSN;HEXB;HES1;ID2;IL6ST;LAMB1;LAMB2;LIF;MMP14;NAB2;NF1;NFIX;SERPINE2;MXRA8;PTEN;RELA;SKI;SOX9;TGFB2;VIM;METRN;MBOAT7;PPAP2B;C16orf45;DNER
GO:0051271	2.68445e-07	2.67387	18.3654	42	201	negative regulation of cellular component movement	CITED2;SEMA3A;ABHD2;COL3A1;DAB2IP;CYP1B1;DAG1;ENG;SULF1;PTPN23;CLIC4;GREM1;ABR;IGFBP3;IGFBP5;ARHGDIA;LRP1;SMAD7;NBL1;NF1;PFN2;PTEN;PTGER4;PTPRK;RAP2B;CXCL12;SFRP1;NDRG4;STC1;NR2F2;TGFB1;THBS1;TIE1;TIMP1;WNT5A;ADAM15;NRP1;C16orf45;SEMA5A;KLF4;SLIT2;TP53INP1
GO:0009725	2.85767e-07	1.72077	77.8475	122	852	response to hormone	CDK4;CDKN1A;TCIRG1;CITED2;BAIAP2;TRIM16;GAS2L1;ADCY3;RAB31;ADCY6;FBXO32;ADCY9;COL1A1;ADM;CPS1;SOGA1;CTSB;DAG1;PAQR7;NQO1;DUSP1;EGFR;EGR1;ABCA2;ENG;AKT1;FGF5;FOXC2;WDTC1;HEY1;FOS;FOSB;FOSL2;GBA;GNG10;GNG11;NR3C1;GSTM3;HHEX;NR4A1;HRAS;TNC;IGFBP5;IGFBP7;IL4R;INHBA;IRS1;ITGA2;ITGB1;JUNB;LOX;SMAD6;ARSB;MAX;MMP14;MSX2;MYO5A;NFKB1;NRAS;NR4A2;OXCT1;PDGFRB;PGF;ATP6V1B2;PIK3R2;SHC3;ATP6AP1;GNG2;PID1;PRKAA1…
GO:1903507	2.89949e-07	1.64633	95.756	144	1048	negative regulation of nucleic acid-templated transcription	ZBTB33;CITED2;BASP1;FST;CEBPB;MXD4;ARID5A;YWHAQ;PKIG;KLF12;FOXP4;TWIST2;PLK3;NACC2;E2F7;GLIS1;COMMD7;DAB2IP;DAP;AEBP1;ASXL1;DLX1;DLX2;EGR1;AHR;CC2D1B;ELK3;ENG;ERF;BEND6;JAZF1;FOXK1;ZBTB1;FOXF1;DKK1;FOXD1;FOXC2;WDTC1;FOXO3;CIC;HEY1;CBX6;FOSB;RBFOX2;EID1;ZBTB38;GREM1;FOXP1;DKK3;GLI2;ATAD2;ARHGAP35;HHEX;HIC1;HES1;ID1;ID2;ID3;JUNB;LIMS1;LOXL2;ARNTL;SMAD3;SMAD7;MEIS2;MNT;MSX1;MSX2;NAB2;ATF3;NFATC4;NFI…
GO:0051056	2.91682e-07	1.89729	51.9897	89	569	regulation of small GTPase mediated signal transduction	RASA4;SPRY2;BVES;SNX18;ARHGEF25;EVI5L;COL3A1;DAB2IP;PLEKHG4B;AMOT;ABCA1;EFNA5;EPHA2;F2R;FGD1;RASA3;MON2;TBC1D2B;RGL1;PSD3;ARHGEF12;PLXNB2;SH3BP4;ARFGAP3;RGS17;GDI1;ABL2;ABR;ARHGAP35;RACGAP1;HRAS;ITGB1;ITPKB;ARHGDIA;LIMS1;DENND6B;KITLG;NF1;NOTCH2;NRAS;TBC1D25;ASAP1;STMN3;SNX9;PIK3R2;ERRFI1;RIN2;TBC1D8B;TBC1D19;DOCK10;ARFGAP1;RHOJ;PLEKHG5;SIPA1L2;PREX1;RAB3IL1;RAC2;RALGDS;RGS2;RGS3;RGS4;RGS10;RGS12…
GO:0040013	2.92695e-07	2.56104	20.3756	45	223	negative regulation of locomotion	CITED2;SEMA3A;ABHD2;COL3A1;DAB2IP;CYP1B1;DAG1;ENG;SULF1;PTPN23;CLIC4;GREM1;ABR;GSN;IGFBP3;IGFBP5;ARHGDIA;LRP1;SMAD7;NBL1;NF1;PFN2;PTEN;PTGER4;ARRDC3;PTPRK;PTX3;RAP2B;CXCL12;SFRP1;NDRG4;STC1;NR2F2;TGFB1;THBS1;TIE1;TIMP1;WNT5A;ADAM15;NRP1;C16orf45;SEMA5A;KLF4;SLIT2;TP53INP1
GO:0048199	2.96625e-07	8.68538	2.55837	13	28	vesicle targeting, to, from or within Golgi	SEC23A;TMED10;COPA;COPB1;COPG1;SEC31A;ARCN1;ARFGAP1;SEC13;GBF1;COPB2;SEC24D;SEC16A
GO:0035967	3.04414e-07	3.32506	11.0558	30	121	cellular response to topologically incorrect protein	CTDSP2;YIF1A;KDELR3;TPP1;DAB2IP;SEC31A;PPP1R15A;TBL2;AMFR;ERO1L;LMNA;ATF3;DERL2;MBTPS2;FKBP14;ARFGAP1;DNAJC3;SRPRB;SHC1;CREB3L2;SRPR;SSR1;PPP1R15B;STC2;MBTPS1;CREB3L1;ATP6V0D1;EDEM1;HERPUD1;CUL7
GO:0030336	3.09204e-07	2.7776	16.538	39	181	negative regulation of cell migration	CITED2;SEMA3A;ABHD2;COL3A1;DAB2IP;CYP1B1;DAG1;ENG;SULF1;PTPN23;CLIC4;GREM1;ABR;IGFBP3;IGFBP5;ARHGDIA;LRP1;SMAD7;NBL1;NF1;PFN2;PTEN;PTGER4;PTPRK;RAP2B;CXCL12;SFRP1;NDRG4;STC1;NR2F2;TGFB1;THBS1;TIE1;TIMP1;ADAM15;C16orf45;KLF4;SLIT2;TP53INP1
GO:0030155	3.15581e-07	1.89321	52.081	89	570	regulation of cell adhesion	EDIL3;CDH13;ADAM10;CITED2;CEBPB;EMILIN1;COL1A1;COL16A1;ADK;CYP1B1;EFNA5;EFNB1;EPHA2;ENG;AKT1;FBLN2;ZBTB1;KIFAP3;FOXF1;FOXC2;ABL1;RICTOR;PTPN23;GREM1;ABL2;GLI2;GSN;HAS2;HES1;TNC;CYR61;IL4R;IL6ST;ITGA2;ITGA5;ITGB1;ITPKB;LAMB1;LGALS1;ARHGDIA;LIMS1;SMAD3;SMAD7;MMP14;NF1;NID1;SERPINE2;PLAU;KIF26B;PRKCA;PRKCE;PRNP;BAD;PTEN;PREX1;RAC2;RARA;PLEKHA2;CXCL12;SFRP1;SLC9A1;SNAI2;SOX9;SPOCK1;SPP1;TGFB1;TGFB2;T…
GO:0060350	3.46339e-07	5.02337	5.2081	19	57	endochondral bone morphogenesis	COL1A1;COL13A1;MEF2D;MMP14;MMP16;MSX2;NAB2;BNC2;IMPAD1;CSGALNACT1;RARA;RARB;RARG;BMPR2;SOX9;STC1;THBS1;THBS3;RUNX2
GO:0032879	3.48553e-07	1.45741	192.06	256	2102	regulation of localization	CDH13;ADAM10;CDKN1A;CITED2;SEMA3A;ATG7;TRIM16;KDELR1;YWHAQ;KDELR2;KDELR3;ABHD2;PKIG;RNF139;BTBD9;CLCN5;CLCN7;PLK3;COL1A1;OSCP1;COL3A1;LRRC15;STXBP5;ADORA2B;CPT1A;DACT3;CNIH3;DAB2IP;CNKSR3;CYP1B1;AMOT;AMOTL1;DAG1;JAG1;ECM1;ABCA1;EDNRA;EFNA5;MEGF8;EGFR;EPHA2;ABCA2;RAB12;ENG;AKT1;F2R;AAK1;FOXF1;DKK1;TRIM32;RAB21;FOXC2;SULF1;POFUT2;UFL1;NCS1;FAM89B;PLXNB2;CADM1;ABL1;SUN2;PTPN23;CLIC4;CLIP3;RAB11FIP5;…
GO:0007160	3.59443e-07	2.75799	16.6294	39	182	cell-matrix adhesion	CDH13;COL3A1;COL13A1;COL16A1;DAG1;EFNA5;ITGA11;FN1;SNED1;GREM1;ITGA2;ITGA4;ITGB1;LIMS1;SMAD3;MMP14;NF1;NID1;COL5A3;TMEM8B;PLAU;PTEN;PTPRK;PXN;PLEKHA2;SFRP1;SLC9A1;THBS1;THBS3;VEGFC;ADAMTS12;JAM3;AJUBA;ITGA8;ADAM15;ADAM9;SGCE;CD44;CD63
GO:0033619	3.69576e-07	5.3167	4.75125	18	52	membrane protein proteolysis	ADAM10;DAG1;BACE1;BACE2;MYH9;NFKB1;FURIN;APH1A;MBTPS2;SNX9;RELA;TIMP1;TIMP2;TRAF6;HM13;MBTPS1;ADAM19;ADAM9
GO:0000165	3.81973e-07	1.81855	60.0303	99	657	MAPK cascade	CDH2;SPRY2;MAP3K2;ADORA2B;CSPG4;CDC42EP5;DUSP18;DAB2IP;CNKSR3;DAG1;DUSP1;DUSP4;EDNRA;EGFR;EPHA2;SPRED2;AKT1;ERCC6;F2R;FKTN;FOS;ABL1;DSTYK;GBA;GDF10;ABL2;RNF149;TRIB2;DBNL;HRAS;NDST1;ID1;IGFBP3;CYR61;IL11;INHBA;ITGB1;ITPKB;GDF6;LIF;SPRED3;SMAD1;MAP3K3;MET;KITLG;NEK1;NF1;NRAS;NOX4;DACT1;PDGFRA;PDGFRB;ZAK;ATP6AP1;TNFRSF19;PRKAA1;PRKCA;PRKCE;ASH1L;PBK;PTGER4;SH3RF1;TRIB3;PXN;MAP4K2;RAP1B;RARA;RGS2;RG…
GO:0060426	3.86495e-07	69.9341	0.730962	7	8	lung vasculature development	FOXF1;ID1;LIF;ERRFI1;STRA6;TCF21;IFT88
GO:0043066	4.16142e-07	1.72613	74.3754	117	814	negative regulation of apoptotic process	SPRY2;CDKN1A;CDKN2D;CITED2;CEBPB;ATG7;TWIST2;PLK3;DAD1;DLX1;DUSP1;EDNRA;EGFR;EGR1;CLN8;AKT1;F2R;KIFAP3;TRIM32;FAIM2;FOXC2;CLCF1;ABL1;GREM1;ABL2;FOXP1;KLHL20;GRK5;ANXA4;HRAS;ID1;NRBP2;AMIGO2;CYR61;IL6ST;ITGA5;ITGB1;CERKL;ARF4;ARHGDIA;LIMS1;LMNA;LRP1;SMAD1;SMAD3;SMAD6;KITLG;MNT;MSX1;MSX2;NFKB1;NFKBIA;NOTCH2;NRAS;NR4A2;CHST11;PDGFRB;SIX4;PLAUR;ATP7A;AHI1;SLC35F6;PRKAA1;PRKCA;AXL;DNAJC3;PRNP;FMN2;PSM…
GO:0009892	4.1827e-07	1.43272	213.806	280	2340	negative regulation of metabolic process	ZBTB33;CTDSP2;RASA4;CDK2;SPRY2;CDKN1A;CDKN2C;CDKN2D;CITED2;BASP1;FST;CEBPB;ATG7;MXD4;GAS2L1;ARID5A;YWHAQ;PKIG;LZTS1;RNF139;KLF12;FOXP4;FAM129A;TWIST2;WDR81;PLK3;COL6A3;COL7A1;CD109;NACC2;SOGA1;E2F7;GLIS1;COMMD7;DUSP18;DAB2IP;CNKSR3;AMOT;DAG1;DAP;AEBP1;ASXL1;NQO1;DLX1;DLX2;DUSP1;DUSP4;ECM1;EDNRA;EGFR;EGR1;AHR;CC2D1B;ELK3;SPRED2;ENG;CLN8;AKT1;ERF;MARCH8;BEND6;FKTN;JAZF1;FOXK1;ZBTB1;FOXF1;DKK1;TRIM3…
GO:0006810	4.18349e-07	1.34292	393.166	475	4303	transport	SCAMP3;ATP9A;ARPC5;ACTR3;ACTR2;CDH13;ARL4C;CDK2;ABCC4;CDKN1A;TCIRG1;TUBB3;BAIAP2;SEC23A;CAP1;APPBP2;ATG7;NPC2;TRIM3;TRIM16;YIF1A;ADCY3;KDELR1;SERINC3;RAB40B;YWHAQ;TMED10;RAB32;SLC27A4;KDELR2;KDELR3;RAB31;TMEM115;PKIG;BVES;ADCY6;PRAF2;RNF139;SNX18;VPS26B;SCAMP4;SLC46A1;GABARAP;TEX261;BTBD9;OSBPL5;ADCY9;CLCN5;ANTXR2;CLCN7;SLC38A10;PLK3;COL1A1;OSCP1;COL1A2;COL3A1;COL4A1;COL4A2;ANKRD54;COPA;COPB1;ADM…
GO:0048562	4.21408e-07	2.31854	26.0405	53	285	embryonic organ morphogenesis	TSHZ1;SPRY2;CTHRC1;TWIST2;LRIG3;DLX2;MEGF8;EPHA2;ENG;EPHB2;FOXF1;FOXC2;FZD2;IFT172;NPHP3;GLI2;ABR;HOXB2;HES1;NDST1;ID2;SMAD3;MMP14;MMP16;MSX1;CHST11;PRRX2;PDGFRA;SUFU;SIX4;PKD2;PRRX1;AHI1;IFT57;PTK7;RARB;RARG;STRA6;SIX1;NDRG4;SOX9;TBX2;TBX3;TCF21;WNT5A;NR4A3;ALX1;FZD6;ITGA8;RUNX2;NRP1;ACVR1;MICAL2
GO:0043069	4.22272e-07	1.72141	75.1977	118	823	negative regulation of programmed cell death	SPRY2;CDKN1A;CDKN2D;CITED2;CEBPB;ATG7;TWIST2;PLK3;DAD1;DLX1;DUSP1;EDNRA;EGFR;EGR1;CLN8;AKT1;F2R;KIFAP3;TRIM32;FAIM2;FOXC2;CLCF1;ABL1;GREM1;ABL2;FOXP1;KLHL20;GRK5;ANXA4;HRAS;ID1;NRBP2;AMIGO2;CYR61;IL6ST;ITGA5;ITGB1;CERKL;ARF4;ARHGDIA;LIMS1;LMNA;LRP1;SMAD1;SMAD3;SMAD6;MET;KITLG;MNT;MSX1;MSX2;NFKB1;NFKBIA;NOTCH2;NRAS;NR4A2;CHST11;PDGFRB;SIX4;PLAUR;ATP7A;AHI1;SLC35F6;PRKAA1;PRKCA;AXL;DNAJC3;PRNP;FMN2…
GO:0007599	4.22546e-07	1.89274	50.8932	87	557	hemostasis	SH2B3;CDK2;ABCC4;CAP1;PROCR;COL1A1;COL1A2;COL3A1;STXBP5;CSRP1;DGKQ;STX2;AKT1;F2R;F2RL2;KIFAP3;FLI1;FN1;PIP5K1C;SLC7A11;ABL1;BLOC1S6;GGCX;GLG1;GNA11;GNA12;RACGAP1;EFEMP2;EHD3;EHD2;HRAS;ITGA2;ITGA4;ITGA5;ITGB1;KCNMA1;BLOC1S3;LAMP2;LMAN1;MAFG;MMP1;MYH9;ATP2A2;NRAS;ATP2B4;PDGFRA;SERPINE2;PIK3R2;PLA2G4A;PLAU;PLAUR;GNG2;SRGN;FAM46A;PRKACA;PRKCA;AXL;PRKCE;RAB27A;RAC2;RAP1B;RAP2B;SHC1;SLC3A2;SLC8A1;SPARC…
GO:0006987	4.8178e-07	4.39845	6.30455	21	69	activation of signaling protein activity involved in unfolded protein response	CTDSP2;YIF1A;KDELR3;TPP1;DAB2IP;SEC31A;LMNA;ATF3;MBTPS2;FKBP14;ARFGAP1;DNAJC3;SRPRB;SHC1;SRPR;SSR1;MBTPS1;ATP6V0D1;EDEM1;HERPUD1;CUL7
GO:0035107	5.05352e-07	2.95932	13.7055	34	150	appendage morphogenesis	ZNF358;ECE1;MEGF8;FBN2;DKK1;RPGRIP1L;GREM1;GLI2;GNA12;IDUA;AFF3;LRP4;MBNL1;MSX1;MSX2;NOTCH2;CHST11;PRRX2;RAB23;PITX1;PRRX1;IMPAD1;RARB;RARG;SKI;SOX9;TBX2;TBX3;WNT5A;ALX1;IFT88;GDF5;FZD6;RUNX2
GO:0035108	5.05352e-07	2.95932	13.7055	34	150	limb morphogenesis	ZNF358;ECE1;MEGF8;FBN2;DKK1;RPGRIP1L;GREM1;GLI2;GNA12;IDUA;AFF3;LRP4;MBNL1;MSX1;MSX2;NOTCH2;CHST11;PRRX2;RAB23;PITX1;PRRX1;IMPAD1;RARB;RARG;SKI;SOX9;TBX2;TBX3;WNT5A;ALX1;IFT88;GDF5;FZD6;RUNX2
GO:0046578	5.22684e-07	1.89657	49.614	85	543	regulation of Ras protein signal transduction	RASA4;SPRY2;BVES;SNX18;ARHGEF25;EVI5L;COL3A1;DAB2IP;PLEKHG4B;AMOT;ABCA1;EFNA5;EPHA2;F2R;FGD1;RASA3;MON2;TBC1D2B;RGL1;PSD3;ARHGEF12;PLXNB2;SH3BP4;ARFGAP3;RGS17;GDI1;ABL2;ABR;ARHGAP35;RACGAP1;HRAS;ITGB1;ITPKB;ARHGDIA;LIMS1;DENND6B;KITLG;NF1;NOTCH2;NRAS;TBC1D25;ASAP1;STMN3;SNX9;ERRFI1;RIN2;TBC1D8B;TBC1D19;DOCK10;ARFGAP1;PLEKHG5;SIPA1L2;PREX1;RAB3IL1;RALGDS;RGS2;RGS3;RGS4;RGS10;RGS12;SFRP1;ARHGEF28;S…
GO:0007596	5.49894e-07	1.88623	50.4364	86	552	blood coagulation	SH2B3;CDK2;ABCC4;CAP1;PROCR;COL1A1;COL1A2;COL3A1;STXBP5;CSRP1;DGKQ;STX2;AKT1;F2R;F2RL2;KIFAP3;FN1;PIP5K1C;SLC7A11;ABL1;BLOC1S6;GGCX;GLG1;GNA11;GNA12;RACGAP1;EFEMP2;EHD3;EHD2;HRAS;ITGA2;ITGA4;ITGA5;ITGB1;KCNMA1;BLOC1S3;LAMP2;LMAN1;MAFG;MMP1;MYH9;ATP2A2;NRAS;ATP2B4;PDGFRA;SERPINE2;PIK3R2;PLA2G4A;PLAU;PLAUR;GNG2;SRGN;FAM46A;PRKACA;PRKCA;AXL;PRKCE;RAB27A;RAC2;RAP1B;RAP2B;SHC1;SLC3A2;SLC8A1;SPARC;TBXA…
GO:0010595	6.35961e-07	4.77156	5.39084	19	59	positive regulation of endothelial cell migration	AMOT;AMOTL1;AKT1;FOXC2;FOXP1;MET;PRKCA;PRKD1;PTGS2;BMPR2;SPARC;TGFB1;THBS1;VEGFC;WNT5A;PPAP2B;NRP2;NRP1;SEMA5A
GO:0031400	6.74698e-07	1.99908	40.1115	72	439	negative regulation of protein modification process	CTDSP2;SPRY2;CDKN1A;CDKN2C;CDKN2D;ATG7;PKIG;FAM129A;CD109;DUSP18;DAB2IP;CNKSR3;DUSP1;DUSP4;SPRED2;ENG;AKT1;DKK1;UFL1;PPP1R15A;ABL1;G6PD;GBA;GREM1;TRIB2;HFE;HHEX;IGFBP3;SPRED3;SMAD3;SMAD6;SMAD7;NF1;ATP2B4;SUFU;ERRFI1;DNAJC10;PID1;KIRREL;CAMK2N1;PRKCA;PBK;DNAJC3;PRNP;PSMD5;PTEN;TRIB3;CTDSP1;RB1;RGS2;RGS3;RGS4;BDKRB1;BDKRB2;SFRP1;MICAL1;SKI;SMPD1;NR2F2;TGFB1;PRR5L;AKT1S1;PPP1R15B;UBASH3B;CAV1;PPAP2B…
GO:0050817	6.94159e-07	1.87377	50.7105	86	555	coagulation	SH2B3;CDK2;ABCC4;CAP1;PROCR;COL1A1;COL1A2;COL3A1;STXBP5;CSRP1;DGKQ;STX2;AKT1;F2R;F2RL2;KIFAP3;FN1;PIP5K1C;SLC7A11;ABL1;BLOC1S6;GGCX;GLG1;GNA11;GNA12;RACGAP1;EFEMP2;EHD3;EHD2;HRAS;ITGA2;ITGA4;ITGA5;ITGB1;KCNMA1;BLOC1S3;LAMP2;LMAN1;MAFG;MMP1;MYH9;ATP2A2;NRAS;ATP2B4;PDGFRA;SERPINE2;PIK3R2;PLA2G4A;PLAU;PLAUR;GNG2;SRGN;FAM46A;PRKACA;PRKCA;AXL;PRKCE;RAB27A;RAC2;RAP1B;RAP2B;SHC1;SLC3A2;SLC8A1;SPARC;TBXA…
GO:0006986	7.01217e-07	2.90877	13.8883	34	152	response to unfolded protein	CTDSP2;YIF1A;KDELR3;TPP1;DAB2IP;SEC31A;PPP1R15A;TBL2;AMFR;TOR1B;ERO1L;LMNA;ATF3;DERL2;MBTPS2;FKBP14;ARFGAP1;DNAJC3;SRPRB;SHC1;CREB3L2;SRPR;SSR1;THBS1;CHAC1;EDEM3;PPP1R15B;STC2;MBTPS1;CREB3L1;ATP6V0D1;EDEM1;HERPUD1;CUL7
GO:0051962	7.15329e-07	2.16408	30.7004	59	336	positive regulation of nervous system development	ACTR3;SEMA3A;TWF2;DAB2IP;MEGF8;EPHB2;ETV5;BEND6;TRIM32;FN1;CLCF1;PLXNB2;ABL2;GLI2;ARHGAP35;HES1;ID2;IL6ST;ITGB1;GDF6;ARHGDIA;LIF;SMAD1;ARSB;MAN2A1;NBL1;PALM;TRPV2;SERPINE2;TENM3;TMEM30A;PRKD1;PTK7;NLGN2;RARA;RARB;RELA;BDNF;SCN1B;CXCL12;SKIL;NDRG4;BMPR2;SMARCD3;TCF12;THBS2;TIMP2;VEGFC;WNT5A;METRN;SYNDIG1;GDPD5;GDF5;SEMA7A;NRP1;SPHK1;SEMA5A;SLIT2;CUL7
GO:0010634	7.168e-07	3.77371	8.04058	24	88	positive regulation of epithelial cell migration	AMOT;AMOTL1;AKT1;FOXC2;FOXP1;ITGA2;MET;PRKCA;PRKCE;PRKD1;PTGS2;BMPR2;SOX9;SPARC;TGFB1;TGFB2;THBS1;VEGFC;WNT5A;PPAP2B;ADAM9;NRP2;NRP1;SEMA5A
GO:0006903	7.30895e-07	6.26816	3.56344	15	39	vesicle targeting	SEC23A;TMED10;COPA;COPB1;COPG1;SEC31A;ARCN1;AHI1;ARFGAP1;MAP4K2;SEC13;GBF1;COPB2;SEC24D;SEC16A
GO:0045859	7.49252e-07	1.75067	66.4262	106	727	regulation of protein kinase activity	CTDSP2;CDK4;SPRY2;CDKN1A;CDKN2C;CDKN2D;MAP3K2;YIF1A;ADCY3;KDELR3;PKIG;ADCY6;ADCY9;TPP1;ANKRD54;ADORA2B;CSPG4;DUSP18;DAB2IP;DUSP1;DUSP4;EGFR;SPRED2;AKT1;ERCC6;F2R;CCNY;SEC31A;ABL1;GBA;GREM1;TRIB2;DBNL;GTF2H1;SERTAD1;HHEX;HRAS;CYR61;SPRED3;LMNA;MAP3K3;MET;KITLG;ATF3;NEK1;NF1;NRAS;ATP2B4;NOX4;MBTPS2;SNX9;PDGFRB;ZAK;PKD2;ERRFI1;FKBP14;CAMK2N1;PRKAA1;PRKACA;ARFGAP1;PRKCA;PDGFC;DNAJC3;PTEN;TRIB3;PXN;SR…
GO:0045667	8.07844e-07	3.3996	9.77662	27	107	regulation of osteoblast differentiation	CEBPB;CTHRC1;TWIST2;JAG1;FBN2;HEY1;ID1;ID2;ID3;IGFBP5;CYR61;IL6ST;SMAD1;SMAD3;MSX2;SUFU;ATP6AP1;PRKACA;PRKD1;FAM20C;TWSG1;SFRP1;SKI;BMPR2;SNAI2;RUNX2;ACVR1
GO:0009891	8.34198e-07	1.50398	143.269	198	1568	positive regulation of biosynthetic process	CDH13;CDK2;CDK4;KLF2;CITED2;CAP2;CAP1;CEBPB;TRIM16;RAI1;MAP3K2;ARID5A;MLLT11;KLF12;FAM129A;COL1A1;KLF6;ADM;ADORA2B;E2F7;TICAM1;GLIS1;RNF187;DAB2IP;ASXL1;DLX2;JAG1;ABCA1;EDNRA;EGFR;EGR1;AHR;ELF1;ELF4;CRTC2;ELK3;ENG;AKT1;ERCC6;ETV5;F2R;FOXK1;FOXF1;FOXD1;FOXC2;FOXO3;FLI1;GPR161;HEY1;FOS;SEC14L2;PPP1R15A;ZBTB38;FZD2;CNEP1R1;SVIP;POT1;GREM1;RBMS3;GLI2;BCL9L;RGMB;ATAD2;NR3C1;GTF2H1;SERTAD1;HEXB;HHEX;NR…
GO:0016055	8.35824e-07	2.04153	36.6395	67	401	Wnt signaling pathway	CDH2;ZBTB33;SPIN1;CTHRC1;COL1A1;DACT3;CTNND1;DAB2IP;AMOTL1;EGR1;CCNY;DKK1;FOXL1;FOXO3;SULF1;ABL1;FZD2;TSKU;GREM1;ABL2;NPHP3;DKK3;BCL9L;GRK5;HHEX;HIC1;LRP1;LRP4;ARNTL;SMAD3;MLLT3;NFKB1;DACT1;AMOTL2;CDK14;CSNK1G1;TRPM4;LGR4;PRKAA1;SULF2;PSMD5;PTEN;PTK7;RARG;SDC1;SFRP1;SKI;TMEM237;SNAI2;SOX9;TBL1X;TGFB1I1;TLE4;WNT5A;WLS;BICC1;ZNF703;WNT5B;FZD1;FZD4;FZD6;FZD8;LGR5;CAV1;PPAP2B;CD44;USP34
GO:0033036	8.43297e-07	1.40562	230.801	297	2526	macromolecule localization	SCAMP3;ATP9A;TSPAN5;CDKN1A;TCIRG1;RRAGB;SEC23A;APPBP2;ATG7;NPC2;TRIM3;TRIM16;RRAGA;YIF1A;KDELR1;RAB40B;YWHAQ;TMED10;RAB32;SLC27A4;KDELR2;KDELR3;RAB31;TMEM115;PKIG;PRAF2;SNX18;VPS26B;SCAMP4;GABARAP;TWF2;OSBPL5;FRMD6;PLK3;COL1A1;OSCP1;COPA;COPB1;LRRC15;TRAM1L1;STXBP5;CPT1A;NACC2;DACT3;EXOC8;DAB2IP;AMOT;DAG1;GRASP;SYNE3;TOR1AIP2;ABCA1;EFNA5;EGFR;RILPL2;EPHA2;ABCA2;RAB12;STX2;CLN8;AKT1;ETV5;F2R;FBN1;…
GO:0010594	8.50133e-07	3.49074	9.2284	26	101	regulation of endothelial cell migration	DAB2IP;AMOT;AMOTL1;EPHA2;AKT1;FOXC2;FOXP1;MET;NF1;PRKCA;PRKD1;PTGS2;BMPR2;SPARC;STC1;NR2F2;TGFB1;THBS1;VEGFC;WNT5A;PPAP2B;NRP2;NRP1;SEMA5A;KLF4;SLIT2
GO:2000146	8.60379e-07	2.64585	17.1776	39	188	negative regulation of cell motility	CITED2;SEMA3A;ABHD2;COL3A1;DAB2IP;CYP1B1;DAG1;ENG;SULF1;PTPN23;CLIC4;GREM1;ABR;IGFBP3;IGFBP5;ARHGDIA;LRP1;SMAD7;NBL1;NF1;PFN2;PTEN;PTGER4;PTPRK;RAP2B;CXCL12;SFRP1;NDRG4;STC1;NR2F2;TGFB1;THBS1;TIE1;TIMP1;ADAM15;C16orf45;KLF4;SLIT2;TP53INP1
GO:0009612	8.6714e-07	2.68543	16.538	38	181	response to mechanical stimulus	MAP3K2;COL1A1;COL3A1;EDNRA;EGFR;EGR1;ENG;AKT1;FOS;FOSB;FOSL2;GLI2;TNC;ITGA2;ITGB1;JUNB;MEIS2;MMP14;NFKB1;SERPINE2;PKD2;BAD;PTGER4;PTGS2;TRPV4;RELA;BDKRB1;BDNF;CXCL12;PIEZO2;STRA6;SLC8A1;SLC9A1;SOX9;THBS1;TNFRSF1A;FOSL1;PIEZO1
GO:0006790	8.75769e-07	2.14827	30.8831	59	338	sulfur compound metabolic process	CHST14;B3GALT6;CPS1;CSPG4;SLC26A2;EGFR;EXT1;EXT2;SLC35D1;SULF1;ETHE1;G6PD;GALNS;GLCE;B4GALT1;GNS;GPC1;GSTM2;GSTM3;DSE;HEXB;NDST1;CHSY3;IDS;IDUA;SLC35B2;ARSB;MAT2A;NOX4;CHST11;SLC35B3;PCYOX1;CYTL1;CHPF2;PDP1;IMPAD1;CSGALNACT2;CHST12;CSGALNACT1;SULF2;BGN;SDC1;XYLT1;MICAL1;ST3GAL1;ST3GAL2;ST3GAL3;ELOVL4;TXN;CHPF;TPST1;CHST1;PAPSS2;DSEL;GSTO1;CHST3;MICAL2;SDC3;HS3ST3B1
GO:0001656	8.81253e-07	3.595	8.68017	25	95	metanephros development	BASP1;EGR1;FBN1;FOXD1;FOXC2;GREM1;HES1;ID2;ID3;LAMB2;LIF;NF1;APH1A;PDGFRA;PDGFRB;SIX4;PKD2;KIF26B;LGR4;TSHZ3;SIX1;SOX9;TCF21;ITGA8;SLIT2
GO:0031328	9.25643e-07	1.50557	140.893	195	1542	positive regulation of cellular biosynthetic process	CDH13;CDK2;CDK4;KLF2;CITED2;CAP2;CAP1;CEBPB;TRIM16;RAI1;MAP3K2;ARID5A;MLLT11;KLF12;FAM129A;COL1A1;KLF6;ADM;ADORA2B;E2F7;TICAM1;GLIS1;RNF187;DAB2IP;ASXL1;DLX2;JAG1;ABCA1;EDNRA;EGFR;EGR1;AHR;ELF1;ELF4;CRTC2;ELK3;ENG;AKT1;ERCC6;ETV5;F2R;FOXK1;FOXF1;FOXD1;FOXC2;FOXO3;FLI1;GPR161;HEY1;FOS;SEC14L2;PPP1R15A;ZBTB38;FZD2;CNEP1R1;SVIP;POT1;GREM1;RBMS3;GLI2;BCL9L;RGMB;ATAD2;NR3C1;GTF2H1;SERTAD1;HEXB;HHEX;NR…
GO:0033280	9.27403e-07	8.58472	2.37563	12	26	response to vitamin D	CDKN2D;CYP24A1;TNC;ITGB1;PTGS2;SFRP1;SNAI2;SPP1;STC1;TGFB1;VDR;STC2
GO:0035904	9.27403e-07	8.58472	2.37563	12	26	aorta development	COL3A1;JAG1;HEY1;HES1;LOXL1;LRP1;MYLK;PDGFRB;PKD2;SIX1;TBX2;KAT6A
GO:0044710	9.27459e-07	1.31612	460.323	543	5038	single-organism metabolic process	CDH2;PIGK;CDK2;ADAM10;SPRY2;ABCC4;TCIRG1;CDKN2D;SEC23A;CAP2;CAP1;VAT1;ATG7;NPC2;TRIM16;MAP3K2;ARID5A;ADCY3;MAN1A2;SMPDL3A;SERINC3;SLC27A4;RAB31;TMEM115;LZTS1;ADCY6;GALNT5;DTD2;MAN1B1;PLCD3;CHST14;SLC46A1;GABARAP;CYP2U1;SDSL;OSBPL5;ADCY9;TPP1;CLN5;B3GALT6;COL1A1;COL1A2;COL3A1;COL4A1;COL4A2;COL4A5;COL5A1;COL5A2;COL6A1;COL6A2;COL6A3;COL7A1;COL8A2;MBOAT2;COL12A1;COL13A1;COL16A1;TPRA1;ADK;ADM;ADORA2B;…
GO:0051345	9.32353e-07	1.69736	74.7409	116	818	positive regulation of hydrolase activity	CTDSP2;RASA4;YIF1A;ADCY3;KDELR3;ADCY6;SNX18;ADCY9;ARHGEF25;EVI5L;TPP1;DAB2IP;PLEKHG4B;DAP;TOR1AIP2;EDNRA;EGFR;EPHA2;F2R;FGD1;RASA3;SEC31A;MON2;TBC1D2B;RGL1;FN1;PSD3;ARHGEF12;PPP1R15A;POT1;TOR1AIP1;ARFGAP3;RGS17;GDI1;ABL2;ABR;ARHGAP35;RACGAP1;GSN;APAF1;HRAS;CYR61;ITGA2;ARF4;ARHGDIA;LIMS1;LMNA;SMAD3;DENND6B;MMP14;ATF3;NF1;TBC1D25;ASAP1;PCOLCE;MBTPS2;SNX9;PDGFRA;PDGFRB;PFN2;ERRFI1;DNAJC10;RIN2;TBC1D…
GO:0060325	9.7765e-07	6.68287	3.19796	14	35	face morphogenesis	TWIST2;COL1A1;DKK1;TIPARP;MMP2;MSX1;PDGFRA;STRA6;CSRNP1;SKI;TGFB1;TGFB2;KAT6A;ARID5B
GO:0060548	9.80708e-07	1.67252	79.6749	122	872	negative regulation of cell death	SPRY2;CDKN1A;CDKN2D;CITED2;CEBPB;ATG7;TWIST2;PLK3;DAD1;DLX1;DUSP1;EDNRA;EGFR;EGR1;CLN8;AKT1;F2R;KIFAP3;TRIM32;FAIM2;FOXC2;CLCF1;ABL1;GREM1;ABL2;FOXP1;KLHL20;GRK5;ANXA4;HRAS;ID1;NRBP2;AMIGO2;CYR61;IL6ST;ITGA5;ITGB1;CERKL;ARF4;ARHGDIA;LIMS1;LMNA;LRP1;SMAD1;SMAD3;SMAD6;MET;KITLG;MNT;MSX1;MSX2;NFKB1;NFKBIA;NOTCH2;NPAS2;NRAS;NR4A2;CHST11;PDGFRB;SIX4;PLAUR;ATP7A;AHI1;SLC35F6;PRKAA1;PRKCA;AXL;PRKD1;DNAJ…
GO:0051641	1.0012e-06	1.38957	249.349	317	2729	cellular localization	SCAMP3;ATP9A;ACTR3;ACTR2;TSPAN5;CDH13;ARL4C;SPRY2;ABCC4;CDKN1A;RRAGB;SEC23A;CAP1;APPBP2;NPC2;TRIM16;RRAGA;KDELR1;RAB40B;YWHAQ;TMED10;RAB32;KDELR2;KDELR3;RAB31;TMEM115;PKIG;RNF139;SNX18;VPS26B;GABARAP;TEX261;TWF2;BTBD9;OSBPL5;FRMD6;PLK3;COL1A1;OSCP1;ANKRD54;COPA;COPB1;LRRC15;ADM;STXBP5;ADORA2B;CPT1A;HGSNAT;NACC2;DACT3;EXOC8;TTC30B;DAB2IP;AMOT;DAG1;SYNE3;TOR1AIP2;BBS12;ABCA1;EDNRA;EFNA5;EGFR;RILPL2…
GO:0031324	1.01713e-06	1.43859	189.228	250	2071	negative regulation of cellular metabolic process	ZBTB33;CTDSP2;SPRY2;CDKN1A;CDKN2C;CDKN2D;CITED2;BASP1;FST;CEBPB;ATG7;MXD4;ARID5A;YWHAQ;PKIG;LZTS1;RNF139;KLF12;FOXP4;FAM129A;TWIST2;WDR81;PLK3;COL6A3;COL7A1;CD109;NACC2;SOGA1;E2F7;GLIS1;COMMD7;DUSP18;DAB2IP;CNKSR3;DAG1;DAP;AEBP1;ASXL1;DLX1;DLX2;DUSP1;DUSP4;ECM1;EDNRA;EGR1;AHR;CC2D1B;ELK3;SPRED2;ENG;CLN8;AKT1;ERF;BEND6;FKTN;JAZF1;FOXK1;ZBTB1;FOXF1;DKK1;TRIM32;FOXD1;FOXC2;WDTC1;FOXO3;CIC;UFL1;HEY1;…
GO:0043408	1.06528e-06	1.83023	53.543	89	586	regulation of MAPK cascade	CDH2;SPRY2;MAP3K2;ADORA2B;CSPG4;DUSP18;DAB2IP;CNKSR3;DAG1;DUSP1;DUSP4;EDNRA;EGFR;EPHA2;SPRED2;AKT1;ERCC6;F2R;FKTN;ABL1;DSTYK;GBA;GDF10;ABL2;RNF149;TRIB2;DBNL;HRAS;ID1;IGFBP3;CYR61;IL11;INHBA;ITGB1;GDF6;LIF;SPRED3;MAP3K3;MET;KITLG;NEK1;NF1;NRAS;NOX4;DACT1;PDGFRA;PDGFRB;ZAK;ATP6AP1;PRKAA1;PRKCA;PRKCE;ASH1L;PBK;SH3RF1;TRIB3;PXN;MAP4K2;RAP1B;RARA;RGS2;RGS3;RGS4;EDA2R;SFRP1;SHC1;NDRG4;SMPD1;TGFB1;TGFB…
GO:0023014	1.07332e-06	1.75946	62.9541	101	689	signal transduction by phosphorylation	CDH2;SPRY2;MAP3K2;ADORA2B;CSPG4;CDC42EP5;DUSP18;DAB2IP;CNKSR3;DAG1;DUSP1;DUSP4;EDNRA;EGFR;EPHA2;SPRED2;AKT1;ERCC6;F2R;FKTN;FOS;ABL1;DSTYK;GBA;GDF10;ABL2;RNF149;TRIB2;DBNL;HRAS;NDST1;ID1;IGFBP3;CYR61;IL11;INHBA;ITGB1;ITPKB;GDF6;LIF;SPRED3;SMAD1;MAP3K3;MET;KITLG;NEK1;NF1;NRAS;NOX4;DACT1;PDGFRA;PDGFRB;ZAK;ATP6AP1;TNFRSF19;PRKAA1;PRKCA;PRKCE;ASH1L;PBK;PTGER4;SH3RF1;TRIB3;PXN;MAP4K2;RAP1B;RARA;RGS2;RG…
GO:0030324	1.15414e-06	2.64803	16.7208	38	183	lung development	SPRY2;KLF2;MAN1A2;FOXP4;TMTC3;DAG1;EGFR;FOXF1;CIC;NPHP3;GLI2;GPSM2;HHEX;HRAS;HES1;TNC;ID1;LIF;LOX;LTBP3;MAN2A1;MMP14;NRAS;PDGFRA;ATP7A;ERRFI1;HEG1;PTK7;TSHZ3;ATXN1;STRA6;BMPR2;SOX9;SPARC;TCF21;WNT5A;IFT88;PLOD3
GO:0034405	1.25765e-06	7.23635	2.83248	13	31	response to fluid shear stress	KLF2;CITED2;ABCA1;AKT1;HAS2;SMAD6;SMAD7;PDGFRB;PKD2;TGFB1;IFT88;ADAM9;KLF4
GO:0046467	1.27539e-06	3.39961	9.41114	26	103	membrane lipid biosynthetic process	PIGK;SGMS2;CLN8;PIGN;KDSR;B4GALNT1;GBA;CYR61;PLAUR;PIGG;PIGX;SPTLC3;PRKAA1;PRKD1;SMPD1;PGAP1;SGPP1;B3GNT5;DEGS1;PPAP2B;ST3GAL5;SPHK1;CERS5;PIGM;PIGB;SPTLC2
GO:0006979	1.30296e-06	2.11733	31.2486	59	342	response to oxidative stress	CDK2;KLF2;PLK3;COL1A1;SRXN1;CYP1B1;NQO1;DUSP1;EGFR;STX2;CLN8;AKT1;ERCC6;ETV5;FANCC;FOXO3;FOS;SLC7A11;ABL1;MSRB3;G6PD;ERO1L;ARNTL;MET;MMP14;NFKB1;NR4A2;GPX8;P4HB;SCARA3;PDGFRB;PKD2;ATP7A;PRKAA1;AXL;PRKD1;PRNP;BAD;PTGS1;PTGS2;PTPRK;PTPRN;PXN;RELA;SDC1;SLC8A1;THBS1;TXN;TXNRD1;PXDN;NR4A3;FOSL1;PPP1R15B;STC2;ADAM9;SPHK1;KLF4;TP53INP1;SLC23A2
GO:0051338	1.32943e-06	1.65358	81.7764	124	895	regulation of transferase activity	CTDSP2;CDK2;CDK4;SPRY2;CDKN1A;CDKN2C;CDKN2D;MAP3K2;YIF1A;ADCY3;KDELR3;PKIG;ADCY6;ADCY9;TPP1;ANKRD54;ADORA2B;CSPG4;DUSP18;DAB2IP;DUSP1;DUSP4;EGFR;SPRED2;CLN8;AKT1;ERCC6;F2R;CCNY;SEC31A;ABL1;DSTYK;POT1;GBA;GREM1;TRIB2;DBNL;GTF2H1;SERTAD1;HHEX;HRAS;CYR61;IRS1;SPRED3;LMNA;SMAD7;MAP3K3;MET;KITLG;ATF3;NEK1;NF1;NRAS;ATP2B4;NOX4;MBTPS2;SNX9;PDGFRA;PDGFRB;ZAK;PIK3R2;PKD2;ERRFI1;FKBP14;CAMK2N1;PRKAA1;PRKAC…
GO:0071840	1.34962e-06	1.30215	517.43	601	5663	cellular component organization or biogenesis	CDH2;AKT3;CDH6;ATP9A;CDH11;ARPC5;ACTR3;ACTR2;TSPAN5;CDH13;CDK2;CDK4;ADAM10;SPRY2;CDKN1A;ZMPSTE24;STAG1;CDKN2C;TCIRG1;CDKN2D;KLF2;SEMA3A;TUBB3;CORO2B;BASP1;BAIAP2;SEC23A;CAP2;CAP1;VAT1;SEMA4F;ATG7;CDC42EP3;TRIM16;POSTN;GAS2L1;ARID5A;SPIN1;MLLT11;RAB40B;YWHAQ;TMED10;RAB32;RAB31;DSTN;CHD3;KRR1;EMILIN1;CDC42EP1;BVES;LZTS1;ADCY6;SNX18;GABARAP;TWF2;BTBD9;C1QTNF6;VASN;EVI5L;CTHRC1;TPP1;CLN5;FRMD6;PLK3;C…
GO:0032075	1.35573e-06	4.05901	6.67003	21	73	positive regulation of nuclease activity	CTDSP2;YIF1A;KDELR3;TPP1;DAB2IP;SEC31A;LMNA;ATF3;MBTPS2;FKBP14;ARFGAP1;DNAJC3;SRPRB;SHC1;SRPR;SSR1;MBTPS1;ATP6V0D1;EDEM1;HERPUD1;CUL7
GO:0007492	1.40291e-06	3.88061	7.21825	22	79	endoderm development	COL4A2;COL5A1;COL5A2;COL6A1;COL7A1;COL12A1;DUSP1;DUSP4;EXT1;DKK1;FN1;HHEX;INHBA;ITGA4;ITGA5;LAMB1;LAMC1;SMAD3;MMP2;MMP14;TGFB1;HMGA2
GO:2000113	1.41677e-06	1.57485	104.253	151	1141	negative regulation of cellular macromolecule biosynthetic process	ZBTB33;CITED2;BASP1;FST;CEBPB;MXD4;ARID5A;YWHAQ;PKIG;RNF139;KLF12;FOXP4;TWIST2;PLK3;NACC2;E2F7;GLIS1;COMMD7;DAB2IP;DAP;AEBP1;ASXL1;DLX1;DLX2;DUSP1;EGR1;AHR;CC2D1B;ELK3;ENG;ERF;BEND6;JAZF1;FOXK1;ZBTB1;FOXF1;DKK1;FOXD1;FOXC2;WDTC1;FOXO3;CIC;HEY1;CBX6;FOSB;RBFOX2;EID1;ZBTB38;BACE2;POT1;GREM1;FOXP1;DKK3;GLI2;ATAD2;ARHGAP35;HHEX;HIC1;HES1;ID1;ID2;ID3;IGFBP5;JUNB;LIMS1;LOXL2;ARNTL;SMAD3;SMAD7;MEIS2;MNT…
GO:0009991	1.51031e-06	1.9683	39.4719	70	432	response to extracellular stimulus	CDKN1A;CDKN2D;RRAGB;ATG7;GAS2L1;RRAGA;SLC27A4;FSTL1;LZTS1;GABARAP;COL1A1;ADM;ADORA2B;CPS1;CYP24A1;DAD1;DAP;NQO1;ABCA1;EGFR;EGR1;RAB12;AKT1;FOS;G6PD;TBL2;PCSK1N;GSN;HFE;TNC;NRBP2;ITGA2;ITGB1;ARSB;MAX;NR4A2;OXCT1;RAB23;PRKAA1;AXL;PTEN;PTGS2;QSOX1;RALB;RARA;RELA;BDNF;RRAGC;SFRP1;BMPR2;SNAI2;SPARC;SPP1;STC1;TBXA2R;TGFB1;KLF10;VDR;ZFP36;FOSL1;IFT88;ULK1;MAP1LC3A;PPP1R9B;CAV1;STC2;SPHK1;SQSTM1;TP53INP1…
GO:0044272	1.5482e-06	2.65039	16.2639	37	178	sulfur compound biosynthetic process	CHST14;B3GALT6;CSPG4;SLC26A2;EXT1;EXT2;SLC35D1;GLCE;B4GALT1;GSTM2;GSTM3;DSE;NDST1;CHSY3;SLC35B2;MAT2A;CHST11;SLC35B3;CYTL1;CHPF2;PDP1;CSGALNACT2;CHST12;CSGALNACT1;BGN;XYLT1;ST3GAL1;ST3GAL2;ST3GAL3;ELOVL4;CHPF;CHST1;PAPSS2;DSEL;GSTO1;CHST3;HS3ST3B1
GO:0043534	1.64059e-06	4.18616	6.21318	20	68	blood vessel endothelial cell migration	AMOT;AMOTL1;EPHA2;AKT1;FOXC2;GREM1;NR4A1;ID1;ITGB1;MYH9;NF1;PRKCA;PRKD1;PTGS2;TGFB1;THBS1;VEGFC;NRP1;KLF4;SLIT2
GO:0014706	1.65199e-06	2.16272	28.5989	55	313	striated muscle tissue development	ATG7;BVES;EGR1;C3orf58;DKK1;FOXC2;HEY1;FOS;GREM1;GPC1;BCL9L;ID2;IGFBP5;ITGB1;LMNA;ARNTL;SMAD1;SMAD3;SMAD7;MBNL1;MEF2D;MET;ATF3;NF1;NRAS;NOX4;PDGFRA;PDGFRB;SIX4;PITX1;PTEN;HEG1;RARA;RARB;RB1;BDNF;SGCB;SIX1;SKI;SKIL;NDRG4;SLC8A1;SLC9A1;TBX2;TBX3;TCF21;NR2F2;TGFB1;TGFB2;WNT5A;IFT88;CAV1;ACVR1;DNER;NR1D2
GO:0010557	1.65245e-06	1.51112	130.02	181	1423	positive regulation of macromolecule biosynthetic process	CDH13;CDK2;CDK4;KLF2;CITED2;CEBPB;TRIM16;RAI1;MAP3K2;ARID5A;MLLT11;KLF12;FAM129A;COL1A1;KLF6;E2F7;TICAM1;GLIS1;RNF187;DAB2IP;ASXL1;DLX2;JAG1;EGFR;EGR1;AHR;ELF1;ELF4;CRTC2;ELK3;ENG;AKT1;ERCC6;ETV5;F2R;FOXK1;FOXF1;FOXD1;FOXC2;FOXO3;FLI1;HEY1;FOS;SEC14L2;PPP1R15A;ZBTB38;FZD2;SVIP;POT1;GREM1;RBMS3;GLI2;BCL9L;RGMB;ATAD2;NR3C1;GTF2H1;SERTAD1;HEXB;HHEX;NR4A1;HRAS;HES1;ID2;TMEM173;CYR61;IL11;INHBA;IRS1;I…
GO:1902578	1.6712e-06	1.33419	349.583	424	3826	single-organism localization	SCAMP3;ATP9A;ARPC5;ACTR3;ACTR2;TSPAN5;ARL4C;CDK2;SPRY2;ABCC4;CDKN1A;TCIRG1;TUBB3;BAIAP2;SEC23A;CAP1;ATG7;NPC2;TRIM16;ADCY3;KDELR1;SERINC3;RAB40B;YWHAQ;TMED10;RAB32;SLC27A4;KDELR2;KDELR3;RAB31;TMEM115;PKIG;ADCY6;PRAF2;RNF139;SNX18;VPS26B;SLC46A1;GABARAP;TEX261;TWF2;BTBD9;OSBPL5;ADCY9;CLCN5;CLCN7;SLC38A10;OSCP1;COPA;COPB1;LRRC15;ADM;SLC9B2;STXBP5;ADORA2B;CPT1A;HGSNAT;SLC38A6;DACT3;SLC30A7;CNIH3;EXO…
GO:1901566	1.69061e-06	1.72386	65.9693	104	722	organonitrogen compound biosynthetic process	TCIRG1;CAP2;CAP1;ADCY3;ADCY6;GALNT5;CHST14;ADCY9;B3GALT6;ADK;ADM;ADORA2B;CPS1;CSPG4;DCK;SGMS2;SLC26A2;ABCA1;EDNRA;CLN8;EXT1;EXT2;SLC35D1;GPR161;KDSR;B4GALNT1;GLCE;AK5;GBA;B4GALT1;AMPD2;AMPD3;GLS;GMPR;GPC1;GSTM2;GSTM3;DSE;HAS2;NDST1;CHSY3;SLC35B2;CYR61;MAT2A;NF1;NFKB1;NPR2;NT5E;NR4A2;ATP2B4;OAT;FURIN;CHST11;PALM;SLC35B3;PDGFRB;PLA2G4A;PLOD1;ATP7A;CYTL1;CHPF2;SMOX;LPCAT2;PID1;SPTLC3;CSGALNACT2;CHST…
GO:0010769	1.69435e-06	2.27709	24.3959	49	267	regulation of cell morphogenesis involved in differentiation	ACTR3;SEMA3A;SEMA4F;LZTS1;TWF2;VASN;COL1A1;DACT3;DAB2IP;MEGF8;EPHB2;POFUT2;FN1;PLXNB2;GREM1;GDI1;BCL9L;ARHGDIA;LIF;LIMS1;LRP4;SMAD1;SMAD3;SMAD7;TRPV2;SSH1;PTEN;PREX1;BDNF;CXCL12;SFRP1;SKIL;BMPR2;SNAI1;SPP1;TGFB1;TGFB1I1;TGFB2;TTC3;WNT5A;METRN;ZNF703;ULK1;SEMA7A;NRP1;SEMA5A;MYADM;SLIT2;CUL7
GO:0050790	1.72418e-06	1.42363	193.157	253	2114	regulation of catalytic activity	CTDSP2;RASA4;CDK2;CDK4;SPRY2;CDKN1A;CDKN2C;CDKN2D;CAP2;CAP1;MAP3K2;YIF1A;ADCY3;KDELR3;PKIG;BVES;ADCY6;SNX18;ADCY9;ARHGEF25;EVI5L;TPP1;WDR81;ANKRD54;COL6A3;COL7A1;CD109;ADORA2B;CSPG4;DUSP18;CTSB;DAB2IP;PLEKHG4B;AMOT;DAP;TOR1AIP2;NQO1;DUSP1;DUSP4;ECM1;EDNRA;EFNA5;EGFR;EPHA2;SPRED2;ENG;CLN8;AKT1;ERCC6;F2R;CCNY;FGD1;RASA3;SEC31A;WDTC1;MON2;TBC1D2B;RGL1;FN1;PSD3;ARHGEF12;GPR161;PPP1R15A;PLXNB2;SH3BP4;…
GO:0043200	1.76272e-06	3.67163	7.85784	23	86	response to amino acid	RRAGB;CEBPB;RRAGA;COL1A1;COL1A2;COL3A1;COL4A1;COL5A2;COL6A1;COL16A1;CPS1;EGFR;SH3BP4;GSN;MMP2;PDGFRA;PDGFC;BAD;RELA;BDNF;RRAGC;TNFRSF1A;PDGFD
GO:0043085	1.88928e-06	1.51558	126	176	1379	positive regulation of catalytic activity	CTDSP2;RASA4;SPRY2;CDKN1A;CAP2;CAP1;MAP3K2;YIF1A;ADCY3;KDELR3;ADCY6;SNX18;ADCY9;ARHGEF25;EVI5L;TPP1;ADORA2B;CSPG4;DAB2IP;PLEKHG4B;DAP;TOR1AIP2;EDNRA;EGFR;EPHA2;AKT1;ERCC6;F2R;CCNY;FGD1;RASA3;SEC31A;MON2;TBC1D2B;RGL1;FN1;PSD3;ARHGEF12;GPR161;PPP1R15A;ABL1;DSTYK;POT1;TOR1AIP1;ARFGAP3;RGS17;GREM1;GDI1;ABL2;DBNL;ABR;ARHGAP35;RACGAP1;CXCL1;GSN;APAF1;HRAS;IGFBP3;CYR61;IRS1;ITGA2;ARF4;ARHGDIA;LIMS1;LMNA…
GO:0033554	1.95297e-06	1.48784	140.71	193	1540	cellular response to stress	CTDSP2;CDK2;CDKN1A;CDKN2D;RRAGB;KLF2;CITED2;CEBPB;ATG7;GAS2L1;RRAGA;MAP3K2;YIF1A;SERINC3;KDELR3;LZTS1;TP53TG1;GABARAP;VASN;FAM129A;TPP1;PLK3;ADM;ADORA2B;NACC2;E2F7;CDC42EP5;DAB2IP;CYP1B1;DAP;NQO1;DUSP4;EGFR;EGR1;EPHA2;SPRED2;RAB12;AKT1;ERCC6;ETV5;FANCC;FKTN;SEC31A;TRIM32;FOXO3;UFL1;FOS;PPP1R15A;ABL1;G6PD;MYOF;TBL2;AMFR;MCTS1;DBNL;GSTM2;GSTM3;GTF2H1;ERO1L;HAS2;HFE;HIC1;HRAS;TNC;ID2;NRBP2;LAMB2;LMN…
GO:0030323	2.01036e-06	2.57624	17.0862	38	187	respiratory tube development	SPRY2;KLF2;MAN1A2;FOXP4;TMTC3;DAG1;EGFR;FOXF1;CIC;NPHP3;GLI2;GPSM2;HHEX;HRAS;HES1;TNC;ID1;LIF;LOX;LTBP3;MAN2A1;MMP14;NRAS;PDGFRA;ATP7A;ERRFI1;HEG1;PTK7;TSHZ3;ATXN1;STRA6;BMPR2;SOX9;SPARC;TCF21;WNT5A;IFT88;PLOD3
GO:0051253	2.12217e-06	1.5731	100.781	146	1103	negative regulation of RNA metabolic process	ZBTB33;CITED2;BASP1;FST;CEBPB;MXD4;ARID5A;YWHAQ;PKIG;KLF12;FOXP4;TWIST2;PLK3;NACC2;E2F7;GLIS1;COMMD7;DAB2IP;DAP;AEBP1;ASXL1;DLX1;DLX2;EGR1;AHR;CC2D1B;ELK3;ENG;ERF;BEND6;JAZF1;FOXK1;ZBTB1;FOXF1;DKK1;TRIM32;FOXD1;FOXC2;WDTC1;FOXO3;CIC;HEY1;CBX6;FOSB;RBFOX2;EID1;ZBTB38;GREM1;FOXP1;DKK3;GLI2;ATAD2;ARHGAP35;HHEX;HIC1;HES1;ID1;ID2;ID3;JUNB;LIMS1;LOXL2;ARNTL;SMAD3;SMAD7;MEIS2;MNT;MSX1;MSX2;NAB2;ATF3;NFA…
GO:0030514	2.20383e-06	5.57057	3.83755	15	42	negative regulation of BMP signaling pathway	FBN1;DKK1;ABL1;GREM1;SMAD6;SMAD7;NBL1;HTRA1;TWSG1;SFRP1;GREM2;SKI;WNT5A;FZD1;CAV1
GO:0045893	2.70948e-06	1.53613	112.203	159	1228	positive regulation of transcription, DNA-templated	CDH13;CDK2;KLF2;CITED2;CEBPB;TRIM16;RAI1;MAP3K2;ARID5A;MLLT11;KLF12;COL1A1;KLF6;E2F7;GLIS1;RNF187;DAB2IP;ASXL1;DLX2;JAG1;EGFR;EGR1;AHR;ELF1;ELF4;CRTC2;ELK3;ENG;AKT1;ERCC6;ETV5;F2R;FOXK1;FOXF1;FOXD1;FOXC2;FOXO3;FLI1;HEY1;FOS;SEC14L2;PPP1R15A;ZBTB38;FZD2;GREM1;GLI2;BCL9L;RGMB;ATAD2;NR3C1;GTF2H1;SERTAD1;HEXB;HHEX;NR4A1;HRAS;HES1;ID2;TMEM173;CYR61;IL11;INHBA;JUNB;ARF4;GDF6;LIF;LMNA;ARNTL;SMAD1;SMAD3;…
GO:1903508	2.70948e-06	1.53613	112.203	159	1228	positive regulation of nucleic acid-templated transcription	CDH13;CDK2;KLF2;CITED2;CEBPB;TRIM16;RAI1;MAP3K2;ARID5A;MLLT11;KLF12;COL1A1;KLF6;E2F7;GLIS1;RNF187;DAB2IP;ASXL1;DLX2;JAG1;EGFR;EGR1;AHR;ELF1;ELF4;CRTC2;ELK3;ENG;AKT1;ERCC6;ETV5;F2R;FOXK1;FOXF1;FOXD1;FOXC2;FOXO3;FLI1;HEY1;FOS;SEC14L2;PPP1R15A;ZBTB38;FZD2;GREM1;GLI2;BCL9L;RGMB;ATAD2;NR3C1;GTF2H1;SERTAD1;HEXB;HHEX;NR4A1;HRAS;HES1;ID2;TMEM173;CYR61;IL11;INHBA;JUNB;ARF4;GDF6;LIF;LMNA;ARNTL;SMAD1;SMAD3;…
GO:0050655	2.73821e-06	12.8571	1.46192	9	16	dermatan sulfate proteoglycan metabolic process	CHST14;CSPG4;DSE;IDUA;CSGALNACT2;CHST12;CSGALNACT1;BGN;DSEL
GO:0017015	2.98354e-06	3.30984	9.2284	25	101	regulation of transforming growth factor beta receptor signaling pathway	CITED2;VASN;CD109;ENG;FBN1;FBN2;FAM89B;PPP1R15A;GLG1;BCL9L;LTBP1;SMAD3;SMAD6;SMAD7;CHST11;HTRA1;SKI;SKIL;TGFB1;TGFB1I1;THBS1;ZNF703;LTBP4;ITGA8;NREP
GO:1903844	2.98354e-06	3.30984	9.2284	25	101	regulation of cellular response to transforming growth factor beta stimulus	CITED2;VASN;CD109;ENG;FBN1;FBN2;FAM89B;PPP1R15A;GLG1;BCL9L;LTBP1;SMAD3;SMAD6;SMAD7;CHST11;HTRA1;SKI;SKIL;TGFB1;TGFB1I1;THBS1;ZNF703;LTBP4;ITGA8;NREP
GO:0007517	3.05993e-06	2.08016	30.609	57	335	muscle organ development	BASP1;BVES;COL3A1;COL6A3;AEBP1;EGR1;FKTN;FOXK1;ITGA11;DKK1;FOXC2;HEY1;FOS;FZD2;GREM1;GPC1;BCL9L;ID3;IGFBP5;LIF;LMNA;ARNTL;SMAD3;SMAD7;MBNL1;MEF2D;MET;MSX1;MYLK;ATF3;NF1;NRAS;SIX4;PITX1;FGFRL1;HEG1;RB1;BDNF;STRA6;SGCB;SIX1;SKI;SKIL;TBX2;TCF12;TCF21;NR2F2;TGFB1;WNT5A;FZD1;ARID5B;CAV1;CD164;SGCE;ACVR1;DNER;NR1D2
GO:0034330	3.08796e-06	2.31104	22.1116	45	242	cell junction organization	CDH2;CDH6;CDH11;CDH13;COL16A1;CTNND1;AMOT;EFNA5;EPB41L3;FN1;PIP5K1C;CADM1;PTPN23;GREM1;ITGA5;ITGB1;KIFC3;LAMC1;LIMS1;SMAD3;SMAD7;MMP14;PLEC;PRKACA;PRKCA;PKN2;PTEN;HEG1;NLGN2;PTPRK;PXN;RAP1B;TRPV4;SFRP1;SLC9A1;SNAI2;SNAI1;TGFB1;TGFB2;THBS1;ZNF703;AJUBA;CNTNAP1;CAV1;MTDH
GO:0035966	3.23754e-06	2.6797	14.802	34	162	response to topologically incorrect protein	CTDSP2;YIF1A;KDELR3;TPP1;DAB2IP;SEC31A;PPP1R15A;TBL2;AMFR;TOR1B;ERO1L;LMNA;ATF3;DERL2;MBTPS2;FKBP14;ARFGAP1;DNAJC3;SRPRB;SHC1;CREB3L2;SRPR;SSR1;THBS1;CHAC1;EDEM3;PPP1R15B;STC2;MBTPS1;CREB3L1;ATP6V0D1;EDEM1;HERPUD1;CUL7
GO:0050794	3.33951e-06	1.29208	906.027	987	9916	regulation of cellular process	CDH2;AKT3;ZBTB33;SH2B3;EDIL3;ARPC5;ACTR3;ACTR2;TSPAN5;CTDSP2;CDH13;ARL4C;RASA4;CDK2;CDK4;TSHZ1;ADAM10;LRRC17;SPRY2;ABCC4;CDKN1A;CDKN2C;TCIRG1;CDKN2D;RRAGB;KLF2;CITED2;SEMA3A;BASP1;BAIAP2;FST;CAP2;CAP1;VAT1;SEMA4F;CEBPB;ATG7;NPC2;MAB21L2;CDC42EP3;MXD4;TRIM16;POSTN;GAS2L1;RRAGA;RBBP9;RAI1;PHTF1;MAP3K2;ZNF275;ARID5A;YIF1A;ADCY3;SPIN1;SERINC3;MLLT11;RAB40B;YWHAQ;TMED10;RAB32;KDELR3;RAB31;DSTN;ABHD2;C…
GO:0048545	3.34978e-06	2.01745	33.6243	61	368	response to steroid hormone	CDK4;CDKN1A;CITED2;FBXO32;COL1A1;ADM;CPS1;PAQR7;NQO1;DUSP1;EGFR;EGR1;ABCA2;ENG;HEY1;FOS;FOSB;FOSL2;GBA;NR3C1;GSTM3;NR4A1;IGFBP7;IL4R;JUNB;LOX;SMAD6;ARSB;MMP14;MSX2;NR4A2;PDGFRB;BAD;PTEN;PTGS2;PTPRN;RARA;RARB;RARG;RELA;SDC1;SFRP1;SPARC;SPP1;STC1;NR2F1;NR2F2;TGFB1;TGFB2;THBS1;TNFRSF1A;VDR;NR4A3;ZNF703;FOSL1;CAV1;ADAM9;SPHK1;ACVR1;SLIT2;NR1D2
GO:0010629	3.55155e-06	1.5196	116.132	163	1271	negative regulation of gene expression	ZBTB33;CDK2;CDKN1A;CITED2;BASP1;FST;CEBPB;MXD4;GAS2L1;ARID5A;YWHAQ;PKIG;RNF139;KLF12;FOXP4;TWIST2;PLK3;NACC2;E2F7;GLIS1;COMMD7;DAB2IP;DAP;AEBP1;ASXL1;DLX1;DLX2;EGR1;AHR;CC2D1B;ELK3;ENG;ERF;BEND6;JAZF1;FOXK1;ZBTB1;FOXF1;DKK1;TRIM32;FOXD1;FOXC2;WDTC1;FOXO3;CIC;HEY1;CBX6;FOSB;RBFOX2;EID1;ZBTB38;TIPARP;PHF19;GREM1;FOXP1;DKK3;GLI2;ATAD2;ARHGAP35;GTF2H1;HHEX;HIC1;HRAS;HES1;ID1;ID2;ID3;IGFBP5;JUNB;LIMS1…
GO:0031344	3.55763e-06	1.97628	35.9085	64	393	regulation of cell projection organization	ACTR3;SEMA3A;SEMA4F;CDC42EP3;CDC42EP1;LZTS1;ADCY6;TWF2;EVI5L;CDC42EP5;DAB2IP;MEGF8;EPHA2;EPHB2;AKT1;FN1;NCS1;PLXNB2;GAP43;GDI1;ABL2;ARHGAP35;HRAS;ITGA2;ITGB1;LGALS1;ARHGDIA;LRP4;SMAD1;ARSB;ODF2;PALM;TRPV2;ATP8B1;PFN2;SSH1;TENM3;TMEM30A;PRKD1;PTEN;PTK7;PREX1;RAC2;TRPV4;BDNF;SCN1B;CXCL12;SKIL;NDRG4;BMPR2;SPOCK1;SPP1;NR2F1;VIM;WNT5A;METRN;IFT88;ULK1;SEMA7A;NRP1;SPHK1;SEMA5A;SLIT2;CUL7
GO:0045666	3.68639e-06	2.31773	21.5634	44	236	positive regulation of neuron differentiation	ACTR3;TWF2;DAB2IP;MEGF8;ETV5;BEND6;TRIM32;FN1;PLXNB2;ABL2;GLI2;ARHGAP35;ITGB1;GDF6;ARHGDIA;SMAD1;ARSB;NBL1;PALM;TRPV2;TENM3;TMEM30A;PRKD1;PTK7;RARA;RARB;BDNF;SCN1B;CXCL12;SKIL;NDRG4;BMPR2;TCF12;TIMP2;WNT5A;METRN;GDPD5;GDF5;SEMA7A;NRP1;SPHK1;SEMA5A;SLIT2;CUL7
GO:0030201	3.842e-06	7.06834	2.64974	12	29	heparan sulfate proteoglycan metabolic process	B3GALT6;EXT1;EXT2;SULF1;GLCE;GPC1;DSE;NDST1;CSGALNACT1;SULF2;XYLT1;HS3ST3B1
GO:0038127	3.87599e-06	2.28751	22.2943	45	244	ERBB signaling pathway	CDH13;ADAM10;SPRY2;CDKN1A;ADCY3;ADCY6;ADCY9;DAB2IP;EGFR;AKT1;FGF5;FOXO3;ABL1;RICTOR;ABL2;SH3KBP1;NR4A1;HRAS;IRS1;ARF4;KITLG;NRAS;PDGFRA;PDGFRB;PIK3R2;PLAUR;SHC3;ERRFI1;PRKACA;PRKCA;PRKCE;BAD;PTEN;TRIB3;PXN;RHBDF1;SHC1;SOX9;TGFB1;ADAM12;AKT1S1;IRS2;IQGAP1;SOCS5;MVP
GO:0048864	4.02855e-06	2.19528	25.1268	49	275	stem cell development	CDH2;SEMA3A;VASN;COL1A1;ZNF358;DACT3;DAB2IP;JAG1;EDNRA;EFNB1;FOXC2;FOXO3;POFUT2;HEY1;GREM1;BCL9L;HAS2;HES1;LIF;LOXL2;SMAD3;SMAD7;KITLG;MSX1;MSX2;NOTCH2;SFRP1;SKI;SNAI2;SNAI1;SOX9;TBX3;TFAP2C;TGFB1;TGFB1I1;TGFB2;KLF10;WNT5A;KAT6A;ZNF703;HMGA2;ALX1;LOXL3;FUT10;ADAM15;NRP1;ACVR1;KLF4;CUL7
GO:0035964	4.03658e-06	15.9914	1.18781	8	13	COPI-coated vesicle budding	TMED10;COPA;COPB1;COPG1;ARCN1;ARFGAP1;GBF1;COPB2
GO:0048200	4.03658e-06	15.9914	1.18781	8	13	Golgi transport vesicle coating	TMED10;COPA;COPB1;COPG1;ARCN1;ARFGAP1;GBF1;COPB2
GO:0048205	4.03658e-06	15.9914	1.18781	8	13	COPI coating of Golgi vesicle	TMED10;COPA;COPB1;COPG1;ARCN1;ARFGAP1;GBF1;COPB2
GO:0001558	4.05017e-06	2.07263	30.1522	56	330	regulation of cell growth	ADAM10;CDKN1A;CDKN2C;CDKN2D;SEMA3A;SEMA4F;GAS2L1;TWF2;DCBLD2;DACT3;MEGF8;AKT1;FOXK1;TRIM32;FN1;SH3BP4;GREM1;IGFBP3;IGFBP5;IGFBP6;IGFBP7;CYR61;INHBA;SMAD3;MMP14;MSX1;DERL2;CRIM1;TRPV2;SERPINE2;HTRA1;RPS6KA3;BDKRB1;BDNF;CXCL12;SFRP1;SGK1;SLC9A1;BMPR2;SPOCK1;SPP1;TGFB1;TGFB2;TRO;WNT5A;KAZALD1;ULK1;LTBP4;PPP1R9B;SEMA7A;ADAM15;NRP1;SPHK1;SEMA5A;SLIT2;SERTAD2
GO:0001890	4.29321e-06	2.7896	13.0659	31	143	placenta development	CEBPB;PLCD3;ADM;E2F7;CTSB;EGFR;AKT1;ERF;HEY1;HES1;CYR61;ITGA4;JUNB;LIF;MET;NOTCH2;PKD2;PTGS2;SLC8A1;SNAI1;SPP1;ZFP36L1;STC1;NR2F2;PHLDA2;VDR;TFEB;FOSL1;STC2;SOCS3;CUL7
GO:0010810	4.34179e-06	2.68368	14.3451	33	157	regulation of cell-substrate adhesion	EDIL3;CDH13;EMILIN1;COL1A1;COL16A1;EFNA5;FBLN2;FOXF1;GREM1;CYR61;ITGA5;ITGB1;LGALS1;LIMS1;SMAD3;MMP14;NF1;NID1;PLAU;PRKCE;PTEN;PREX1;RAC2;PLEKHA2;SFRP1;SLC9A1;SPOCK1;SPP1;THBS1;VEGFC;FZD4;ADAM15;MYADM
GO:0048863	4.45814e-06	2.05009	30.9745	57	339	stem cell differentiation	CDH2;SEMA3A;VASN;COL1A1;ZNF358;DACT3;DAB2IP;JAG1;EDNRA;EFNB1;FOXC2;FOXO3;POFUT2;HEY1;GREM1;BCL9L;HAS2;HHEX;HES1;LIF;LOXL2;LTBP3;SMAD3;SMAD7;KITLG;MSX1;MSX2;NOTCH2;PDGFRA;SIX4;SFRP1;SKI;SNAI2;SNAI1;SOX9;TBX2;TBX3;TCF21;TFAP2C;TGFB1;TGFB1I1;TGFB2;KLF10;WNT5A;KAT6A;ZNF703;HMGA2;ALX1;FZD1;LOXL3;FUT10;RUNX2;ADAM15;NRP1;ACVR1;KLF4;CUL7
GO:0007173	4.6327e-06	2.29352	21.7461	44	238	epidermal growth factor receptor signaling pathway	CDH13;ADAM10;SPRY2;CDKN1A;ADCY3;ADCY6;ADCY9;DAB2IP;EGFR;AKT1;FGF5;FOXO3;ABL1;RICTOR;ABL2;SH3KBP1;NR4A1;HRAS;IRS1;ARF4;KITLG;NRAS;PDGFRA;PDGFRB;PIK3R2;PLAUR;SHC3;ERRFI1;PRKACA;PRKCA;PRKCE;BAD;PTEN;TRIB3;PXN;RHBDF1;SHC1;SOX9;TGFB1;ADAM12;AKT1S1;IRS2;IQGAP1;SOCS5
GO:0010975	4.67101e-06	2.14344	26.6801	51	292	regulation of neuron projection development	ACTR3;SEMA3A;SEMA4F;LZTS1;ADCY6;TWF2;DAB2IP;MEGF8;EPHB2;AKT1;FN1;NCS1;PLXNB2;GDI1;ABL2;ARHGAP35;ITGB1;LGALS1;ARHGDIA;LRP4;SMAD1;ARSB;PALM;TRPV2;SSH1;TENM3;TMEM30A;PRKD1;PTEN;PTK7;PREX1;TRPV4;BDNF;SCN1B;CXCL12;SKIL;NDRG4;BMPR2;SPOCK1;SPP1;NR2F1;VIM;WNT5A;METRN;ULK1;SEMA7A;NRP1;SPHK1;SEMA5A;SLIT2;CUL7
GO:0060346	4.91281e-06	23.3082	0.913702	7	10	bone trabecula formation	COL1A1;FBN2;GREM1;MMP2;MSX2;SFRP1;THBS3
GO:0043068	5.23263e-06	1.78491	50.8932	83	557	positive regulation of programmed cell death	CDK4;CDKN1A;ATG7;SERINC3;MLLT11;YWHAQ;ADM;NACC2;DAB2IP;CYP1B1;DAP;DFNA5;NQO1;DUSP1;EGR1;AKT1;F2R;FAP;FGD1;PHLDA1;FOXO3;ARHGEF12;ABL1;CLIP3;B4GALT1;ABR;NR3C1;GSN;APAF1;ID3;IGF2R;IGFBP3;CYR61;INHBA;ITGB1;KCNMA1;SMAD3;MSX1;MSX2;NF1;NFATC4;NOTCH2;NOX4;APH1A;ZAK;PLAUR;IFT57;STEAP3;CD248;BAD;PTEN;PTGS2;PLEKHG5;RARB;RARG;RPS6KA2;SFRP1;ZMAT3;SKIL;SMPD1;SOS2;TGFB1;TGFB2;TGM2;THBS1;TNFRSF1A;TRAF6;VDR;WNT5A…
GO:0043583	5.46932e-06	2.4163	18.4568	39	202	ear development	TSHZ1;SPRY2;CTHRC1;LRIG3;DFNA5;JAG1;ECE1;CYS1;EPHB2;RPGRIP1L;FZD2;DFNB31;GLI2;ABR;HES1;IGFBP7;MSX1;PRRX2;PDGFRB;SIX4;ATP8B1;PRRX1;CYTL1;AHI1;PTK7;BDNF;STRA6;SIX1;SOX9;SPARC;TGFB1;WNT5A;NR4A3;IFT88;FZD6;ITGA8;LGR5;DCHS1;NRP1
GO:0045944	5.6773e-06	1.59669	84.152	124	921	positive regulation of transcription from RNA polymerase II promoter	CDH13;KLF2;CITED2;CEBPB;ARID5A;KLF12;E2F7;GLIS1;DAB2IP;ASXL1;DLX2;JAG1;EGFR;EGR1;AHR;ELF1;ELF4;CRTC2;ELK3;ENG;AKT1;ETV5;FOXF1;FOXD1;FOXC2;FOXO3;FLI1;HEY1;FOS;ZBTB38;GREM1;GLI2;BCL9L;ATAD2;NR3C1;GTF2H1;HEXB;HHEX;NR4A1;HRAS;HES1;ID2;TMEM173;CYR61;IL11;INHBA;JUNB;ARF4;LIF;LMNA;ARNTL;SMAD1;SMAD3;SMAD7;MEF2D;MEIS2;MET;MSX1;MYBL1;ATF3;NFATC3;NFATC4;NFIC;NFIX;NFKB1;NFKBIA;NPAS2;NR4A2;MBTPS2;SIX4;PIK3R2;…
GO:0051336	5.73841e-06	1.52364	108.548	153	1188	regulation of hydrolase activity	CTDSP2;RASA4;CDKN2D;YIF1A;ADCY3;KDELR3;BVES;ADCY6;SNX18;ADCY9;ARHGEF25;EVI5L;TPP1;WDR81;COL6A3;COL7A1;CD109;DAB2IP;PLEKHG4B;AMOT;DAP;TOR1AIP2;ECM1;EDNRA;EFNA5;EGFR;EPHA2;AKT1;F2R;FGD1;RASA3;SEC31A;MON2;TBC1D2B;RGL1;FN1;PSD3;ARHGEF12;PPP1R15A;PLXNB2;SH3BP4;ABL1;POT1;TOR1AIP1;ARFGAP3;RGS17;GDI1;ABL2;PCSK1N;ABR;ARHGAP35;RACGAP1;GSN;APAF1;HRAS;CYR61;ITGA2;ARF4;ARHGDIA;LIMS1;LMNA;LRP1;SMAD3;DENND6B;MM…
GO:0010558	5.7475e-06	1.51753	111.106	156	1216	negative regulation of macromolecule biosynthetic process	ZBTB33;CITED2;BASP1;FST;CEBPB;MXD4;ARID5A;YWHAQ;PKIG;RNF139;KLF12;FOXP4;TWIST2;PLK3;NACC2;E2F7;GLIS1;COMMD7;DAB2IP;DAP;AEBP1;ASXL1;DLX1;DLX2;DUSP1;EGR1;AHR;CC2D1B;ELK3;ENG;ERF;MARCH8;BEND6;JAZF1;FOXK1;ZBTB1;FOXF1;DKK1;TRIM32;FOXD1;FOXC2;WDTC1;FOXO3;CIC;HEY1;CBX6;FOSB;RBFOX2;EID1;ZBTB38;BACE2;POT1;GREM1;FOXP1;DKK3;GLI2;TRIB2;ATAD2;ARHGAP35;HHEX;HIC1;HES1;ID1;ID2;ID3;IGFBP5;INHBA;JUNB;LIMS1;LOXL2;A…
GO:0035987	5.91958e-06	5.0125	4.11166	15	45	endodermal cell differentiation	COL4A2;COL5A1;COL5A2;COL6A1;COL7A1;COL12A1;DKK1;FN1;INHBA;ITGA4;ITGA5;LAMB1;MMP2;MMP14;HMGA2
GO:0051668	5.91958e-06	5.0125	4.11166	15	45	localization within membrane	CDH13;SEC23A;TMED10;COPA;COPB1;COPG1;SEC31A;GSN;ARCN1;ARFGAP1;SEC13;GBF1;COPB2;SEC24D;SEC16A
GO:0090066	6.02946e-06	1.95011	35.7258	63	391	regulation of anatomical structure size	ARPC5;ACTR3;ACTR2;CDK4;SEMA3A;SEMA4F;CDC42EP3;DSTN;CDC42EP1;TWF2;ADM;ADORA2B;CPS1;CDC42EP5;AMOT;ECE1;EDNRA;MEGF8;EGFR;CLN8;AKT1;F2R;FOXC2;WDTC1;FN1;RICTOR;GSN;HRH1;HTR7;PRR16;TRPV2;PFN2;SSH1;TRPM4;KIRREL;PRKCE;SPIRE1;PTEN;RAB22A;PTGS2;TWF1;PREX1;RARG;RGS2;BDKRB2;BDNF;CXCL12;SLC8A1;BMPR2;SPP1;TBXA2R;WNT5A;ULK1;AKT1S1;SEMA7A;CAV1;PEX11B;NRP1;PLOD3;SEMA5A;MYADM;TMSB10;SLIT2
GO:0001706	6.09365e-06	4.37313	5.11673	17	56	endoderm formation	COL4A2;COL5A1;COL5A2;COL6A1;COL7A1;COL12A1;DUSP1;DUSP4;DKK1;FN1;INHBA;ITGA4;ITGA5;LAMB1;MMP2;MMP14;HMGA2
GO:0035023	6.1066e-06	1.8188	46.4161	77	508	regulation of Rho protein signal transduction	RASA4;BVES;SNX18;ARHGEF25;EVI5L;COL3A1;DAB2IP;PLEKHG4B;AMOT;ABCA1;EFNA5;EPHA2;F2R;FGD1;RASA3;MON2;TBC1D2B;RGL1;PSD3;ARHGEF12;PLXNB2;SH3BP4;ARFGAP3;RGS17;GDI1;ABL2;ABR;ARHGAP35;RACGAP1;HRAS;ITGB1;ARHGDIA;LIMS1;DENND6B;NF1;TBC1D25;ASAP1;STMN3;SNX9;ERRFI1;RIN2;TBC1D8B;TBC1D19;DOCK10;ARFGAP1;PLEKHG5;SIPA1L2;PREX1;RAB3IL1;RALGDS;RGS2;RGS3;RGS4;RGS10;RGS12;SFRP1;ARHGEF28;SMAP2;SOS2;TBXA2R;TNFAIP1;ARHGA…
GO:0050878	6.30565e-06	1.68629	63.8678	99	699	regulation of body fluid levels	SH2B3;CDK2;ABCC4;CAP1;ATG7;PROCR;ADCY3;ADCY6;ADCY9;COL1A1;COL1A2;COL3A1;COPA;STXBP5;CSRP1;DGKQ;EPHB2;STX2;AKT1;F2R;F2RL2;KIFAP3;FLI1;FN1;PIP5K1C;SLC7A11;ABL1;BLOC1S6;GBA;GGCX;GLG1;GNA11;GNA12;RACGAP1;EFEMP2;HAS2;EHD3;EHD2;HRAS;ITGA2;ITGA4;ITGA5;ITGB1;KCNMA1;KCNN4;BLOC1S3;LAMP2;LMAN1;MAFG;MMP1;MYH9;ATP2A2;NRAS;ATP2B4;PDGFRA;SERPINE2;PIK3R2;PLA2G4A;PLAU;PLAUR;ATP7A;GNG2;SRGN;FAM46A;PRKACA;PRKCA;AXL…
GO:0060323	6.31487e-06	5.39589	3.65481	14	40	head morphogenesis	TWIST2;COL1A1;DKK1;TIPARP;MMP2;MSX1;PDGFRA;STRA6;CSRNP1;SKI;TGFB1;TGFB2;KAT6A;ARID5B
GO:0060021	6.49824e-06	3.45454	7.85784	22	86	palate development	TSHZ1;EPHB2;FZD2;TIPARP;IFT172;INHBA;MSX1;PDGFRA;PRRX1;BNC2;CSRNP1;SKI;SNAI2;SNAI1;TBX2;TBX3;TCF21;WNT5A;ALX1;IFT88;FZD1;ARID5B
GO:0031327	6.54886e-06	1.50182	116.497	162	1275	negative regulation of cellular biosynthetic process	ZBTB33;CITED2;BASP1;FST;CEBPB;MXD4;ARID5A;YWHAQ;PKIG;RNF139;KLF12;FOXP4;TWIST2;PLK3;NACC2;SOGA1;E2F7;GLIS1;COMMD7;DAB2IP;DAP;AEBP1;ASXL1;DLX1;DLX2;DUSP1;EDNRA;EGR1;AHR;CC2D1B;ELK3;ENG;ERF;BEND6;JAZF1;FOXK1;ZBTB1;FOXF1;DKK1;TRIM32;FOXD1;FOXC2;WDTC1;FOXO3;CIC;HEY1;CBX6;FOSB;RBFOX2;EID1;ZBTB38;BACE2;POT1;GREM1;FOXP1;DKK3;GLI2;TRIB2;ATAD2;ARHGAP35;HHEX;HIC1;HES1;ID1;ID2;ID3;IGFBP5;INHBA;JUNB;LIMS1;LO…
GO:0045216	6.62156e-06	2.36265	19.2791	40	211	cell-cell junction organization	CDH2;CDH6;CDH11;CDH13;COL16A1;CTNND1;AMOT;EFNA5;EPB41L3;PIP5K1C;CADM1;PTPN23;GREM1;ITGB1;KIFC3;LIMS1;SMAD3;SMAD7;MMP14;PRKACA;PRKCA;PKN2;PTEN;HEG1;NLGN2;PTPRK;PXN;TRPV4;SFRP1;SLC9A1;SNAI2;SNAI1;TGFB1;TGFB2;THBS1;ZNF703;AJUBA;CNTNAP1;CAV1;MTDH
GO:0043065	6.71695e-06	1.77765	50.4364	82	552	positive regulation of apoptotic process	CDK4;ATG7;SERINC3;MLLT11;YWHAQ;ADM;NACC2;DAB2IP;CYP1B1;DAP;DFNA5;NQO1;DUSP1;EGR1;AKT1;F2R;FAP;FGD1;PHLDA1;FOXO3;ARHGEF12;ABL1;CLIP3;B4GALT1;ABR;NR3C1;GSN;APAF1;ID3;IGF2R;IGFBP3;CYR61;INHBA;ITGB1;KCNMA1;SMAD3;MSX1;MSX2;NF1;NFATC4;NOTCH2;NOX4;APH1A;ZAK;PLAUR;IFT57;STEAP3;CD248;BAD;PTEN;PTGS2;PLEKHG5;RARB;RARG;RPS6KA2;SFRP1;ZMAT3;SKIL;SMPD1;SOS2;TGFB1;TGFB2;TGM2;THBS1;TNFRSF1A;TRAF6;VDR;WNT5A;NR4A3;…
GO:0007389	6.74748e-06	1.88022	40.3856	69	442	pattern specification process	TSHZ1;CITED2;SEMA3A;BASP1;FST;COL4A1;DLX1;DLX2;EDNRA;EFNB1;MEGF8;ENG;FOXF1;DKK1;FOXD1;FOXC2;RPGRIP1L;GPR161;HEY1;DAAM2;POFUT1;IFT172;GREM1;NPHP3;GLI2;HHEX;HOXB2;HES1;LRP4;SMAD1;SMAD3;SMAD6;MLLT3;MSX1;MSX2;NBL1;NFATC3;NFATC4;NOTCH2;SUFU;RAB23;PKD2;AHI1;IFT57;PRKACA;RARG;CXCL12;SFRP1;GREM2;SIX1;SKI;NDRG4;BMPR2;SMARCD3;SNAI1;STC1;TBX2;TBX3;NR2F1;NR2F2;WNT5A;WLS;PGAP1;ALX1;IFT88;NRP1;ACVR1;SEMA5A;MIC…
GO:0032069	6.76748e-06	3.57574	7.30962	21	80	regulation of nuclease activity	CTDSP2;YIF1A;KDELR3;TPP1;DAB2IP;SEC31A;LMNA;ATF3;MBTPS2;FKBP14;ARFGAP1;DNAJC3;SRPRB;SHC1;SRPR;SSR1;MBTPS1;ATP6V0D1;EDEM1;HERPUD1;CUL7
GO:0044765	6.89131e-06	1.31589	332.588	401	3640	single-organism transport	SCAMP3;ATP9A;ARPC5;ACTR3;ACTR2;ARL4C;CDK2;ABCC4;CDKN1A;TCIRG1;TUBB3;BAIAP2;SEC23A;CAP1;ATG7;NPC2;TRIM16;ADCY3;SERINC3;YWHAQ;TMED10;RAB32;SLC27A4;RAB31;TMEM115;PKIG;ADCY6;PRAF2;RNF139;SNX18;VPS26B;SLC46A1;GABARAP;TEX261;BTBD9;OSBPL5;ADCY9;CLCN5;CLCN7;SLC38A10;OSCP1;COPA;COPB1;ADM;SLC9B2;STXBP5;ADORA2B;CPT1A;HGSNAT;SLC38A6;DACT3;SLC30A7;CNIH3;EXOC8;TTC30B;DAB2IP;CNKSR3;DAG1;BBS12;DNM1;SLC26A2;ABCA1…
GO:0033273	6.9029e-06	3.71952	6.7614	20	74	response to vitamin	CDKN2D;COL1A1;CYP24A1;EGFR;GSN;TNC;ITGA2;ITGB1;PTGS2;RARA;RELA;BDNF;SFRP1;SNAI2;SPARC;SPP1;STC1;TGFB1;VDR;STC2
GO:0010171	7.10011e-06	4.58441	4.65988	16	51	body morphogenesis	MAB21L2;TWIST2;COL1A1;DKK1;TIPARP;MMP2;MSX1;PDGFRA;STRA6;GREM2;CSRNP1;SKI;TGFB1;TGFB2;KAT6A;ARID5B
GO:0000302	7.28253e-06	2.52175	15.9898	35	175	response to reactive oxygen species	CDK2;KLF2;PLK3;COL1A1;CYP1B1;NQO1;DUSP1;ERCC6;FANCC;FOS;ERO1L;MET;GPX8;P4HB;PDGFRB;PKD2;ATP7A;PRKAA1;AXL;BAD;PTPRK;PTPRN;PXN;RELA;SDC1;SLC8A1;THBS1;TXN;TXNRD1;NR4A3;FOSL1;PPP1R15B;ADAM9;SPHK1;KLF4
GO:0097305	7.46335e-06	2.13763	25.675	49	281	response to alcohol	CDK4;CDKN1A;CDKN2D;FBXO32;COL1A1;CPS1;CYP24A1;NQO1;DUSP1;ABCA1;EGFR;EGR1;FOS;FOSB;FOSL2;G6PD;GBA;GSN;TNC;IGFBP7;INHBA;ITGB1;JUNB;MSX2;OXCT1;SDF4;PDGFRB;PRKAA1;PRKCE;BAD;PTEN;PTGS2;RARA;SFRP1;SNAI2;SPARC;SPP1;STC1;NR2F2;TGFB1;THBS1;TNFRSF1A;VDR;ZNF703;FOSL1;STC2;GGH;SLIT2;TP53INP1
GO:0008361	7.5418e-06	3.10448	9.68525	25	106	regulation of cell size	CDK4;SEMA3A;SEMA4F;TWF2;AMOT;MEGF8;CLN8;AKT1;WDTC1;FN1;PRR16;TRPV2;PTEN;RARG;BDNF;CXCL12;BMPR2;SPP1;WNT5A;ULK1;AKT1S1;SEMA7A;NRP1;SEMA5A;SLIT2
GO:0071396	7.70275e-06	2.00656	31.5227	57	345	cellular response to lipid	ADCY6;TWF2;FBXO32;COL1A1;CPS1;CPT1A;TICAM1;DAB2IP;CYP24A1;PAQR7;ABCA1;EGFR;EGR1;HEY1;ABL1;ABL2;NR3C1;NR4A1;TNC;INHBA;ITGB1;MSX2;NFKB1;NFKBIA;NR4A2;PDE4B;GNG2;PID1;PRKCA;AXL;PRKCE;BAD;PTGER2;PTK7;RARA;RARB;RARG;RELA;SFRP1;SNAI2;SOX9;STC1;NR2F1;NR2F2;TGFB1;TNFRSF1A;TRAF6;VDR;WNT5A;NR4A3;ZNF703;WNT5B;FZD4;ADAM9;ACVR1;MTDH;NR1D2
GO:0018212	7.76317e-06	2.0649	28.5989	53	313	peptidyl-tyrosine modification	CSPG4;EFNA5;EGFR;EPHA2;EPHB2;ERCC6;F2R;CLCF1;ABL1;RICTOR;DSTYK;GREM1;ABL2;HES1;IL6ST;IL11;ITGA5;ITGB1;JAK1;LIF;MET;KITLG;NEK1;PDGFRA;PDGFRB;ERRFI1;PRKCA;AXL;PRKCE;PDGFC;PTK7;PXN;RAP2B;SFRP1;SHC1;TIE1;TNFRSF1A;TYK2;VEGFB;VEGFC;PDGFD;DYRK3;DYRK2;TPST1;CAV1;PPAP2B;DYRK4;NRP1;DYRK1B;CRLF1;CD44;SOCS5;MVP
GO:0031668	7.89362e-06	2.31382	20.1015	41	220	cellular response to extracellular stimulus	CDKN1A;RRAGB;ATG7;GAS2L1;RRAGA;LZTS1;GABARAP;COL1A1;ADORA2B;CYP24A1;DAP;RAB12;FOS;TBL2;HFE;TNC;NRBP2;ITGB1;MAX;NR4A2;RAB23;PRKAA1;AXL;QSOX1;RALB;RRAGC;SFRP1;BMPR2;SNAI2;KLF10;VDR;FOSL1;IFT88;ULK1;MAP1LC3A;PPP1R9B;CAV1;SPHK1;SQSTM1;TP53INP1;FNIP1
GO:0080134	8.14711e-06	1.54729	95.6646	137	1047	regulation of response to stress	CDKN2D;ATG7;MAP3K2;SERINC3;LZTS1;STXBP5;CD109;ADORA2B;NACC2;TICAM1;CTSB;DAB2IP;DUSP4;EDNRA;EGFR;SPRED2;RAB12;STX2;AKT1;ERCC6;F2R;FAP;FKTN;FOXF1;TRIM32;FOXC2;RFTN1;FOS;PPP1R15A;CADM1;IL17RA;ABL1;GBA;FOXP1;DBNL;ABR;GSN;CFH;HIC1;HRAS;TMEM173;NRBP2;CFI;IL6ST;ITGA2;JAK1;LAMP1;ARNTL;SMAD3;MAP3K3;MET;MMP2;MSX1;MYLK;NFKB1;NFKBIA;NPAS2;NT5E;ATP2B4;P4HB;DACT1;PDGFRA;ZAK;SERPINE2;PLAU;PLAUR;ACP5;POLH;STEAP3…
GO:0048011	8.24934e-06	2.12831	25.7664	49	282	neurotrophin TRK receptor signaling pathway	SPRY2;CDKN1A;ADCY3;PRDM4;ADCY6;ADCY9;DUSP4;EGFR;AKT1;FGD1;FGF5;FOXO3;ARHGEF12;RICTOR;ABR;NR4A1;HRAS;IRS1;ARHGDIA;KITLG;NFKB1;NFKBIA;NRAS;FURIN;APH1A;PDGFRA;PDGFRB;PIK3R2;SHC3;PRKACA;PRKCA;PRKCE;BAD;PTEN;PLEKHG5;TRIB3;RALB;RALGDS;RELA;RPS6KA2;RPS6KA3;SHC1;SOS2;TRAF6;ULK1;AKT1S1;IRS2;SQSTM1;MAGED1
GO:0060071	8.78654e-06	6.32346	2.83248	12	31	Wnt signaling pathway, planar cell polarity pathway	CTHRC1;ABL1;FZD2;ABL2;NPHP3;MLLT3;DACT1;PTK7;SFRP1;WNT5A;FZD1;FZD6
GO:0090100	9.02603e-06	3.25616	8.5888	23	94	positive regulation of transmembrane receptor protein serine/threonine kinase signaling pathway	CITED2;ENG;FOXD1;SULF1;GDF10;HFE;HES1;CYR61;INHBA;GDF6;MSX1;MSX2;NOTCH2;TWSG1;BMPR2;TGFB1;TGFB1I1;TGFB2;THBS1;GDF5;ITGA8;ACVR1;GDF15
GO:0043536	9.1122e-06	8.33614	2.01015	10	22	positive regulation of blood vessel endothelial cell migration	AMOT;AMOTL1;AKT1;FOXC2;PRKCA;PRKD1;PTGS2;TGFB1;THBS1;VEGFC
GO:0061037	9.1122e-06	8.33614	2.01015	10	22	negative regulation of cartilage development	GREM1;GLI2;LTBP3;RARA;RARB;RARG;SNAI2;SOX9;TGFB2;ADAMTS12
GO:1902591	9.11705e-06	5.66133	3.28933	13	36	single-organism membrane budding	SEC23A;TMED10;COPA;COPB1;COPG1;SEC31A;ARCN1;ARFGAP1;SEC13;GBF1;COPB2;SEC24D;SEC16A
GO:0030111	9.21933e-06	2.09996	26.5887	50	291	regulation of Wnt signaling pathway	CDH2;SPIN1;CTHRC1;COL1A1;DACT3;CTNND1;DAB2IP;EGR1;CCNY;DKK1;FOXL1;FOXO3;SULF1;ABL1;FZD2;TSKU;GREM1;ABL2;NPHP3;DKK3;HHEX;HIC1;LRP1;LRP4;ARNTL;SMAD3;MLLT3;NFKB1;DACT1;CDK14;TRPM4;LGR4;SULF2;PSMD5;SFRP1;SKI;TMEM237;SNAI2;SOX9;WNT5A;WLS;BICC1;ZNF703;WNT5B;FZD1;FZD6;LGR5;CAV1;PPAP2B;USP34
GO:0048839	9.45961e-06	2.48589	16.1725	35	177	inner ear development	SPRY2;CTHRC1;LRIG3;DFNA5;JAG1;CYS1;EPHB2;RPGRIP1L;FZD2;DFNB31;GLI2;ABR;HES1;IGFBP7;PRRX2;PDGFRB;SIX4;ATP8B1;PRRX1;CYTL1;AHI1;PTK7;BDNF;SIX1;SOX9;SPARC;TGFB1;WNT5A;NR4A3;IFT88;FZD6;ITGA8;LGR5;DCHS1;NRP1
GO:0050789	9.49819e-06	1.28036	943.124	1019	10322	regulation of biological process	CDH2;AKT3;ZBTB33;SH2B3;EDIL3;ARPC5;ACTR3;ACTR2;TSPAN5;CTDSP2;CDH13;ARL4C;RASA4;CDK2;CDK4;TSHZ1;ADAM10;LRRC17;SPRY2;ABCC4;CDKN1A;CDKN2C;TCIRG1;CDKN2D;RRAGB;KLF2;CITED2;SEMA3A;BASP1;BAIAP2;FST;UBE2E3;CAP2;CAP1;VAT1;SEMA4F;CEBPB;ATG7;PROCR;NPC2;MAB21L2;CDC42EP3;MXD4;TRIM16;POSTN;GAS2L1;RRAGA;RBBP9;RAI1;PHTF1;MAP3K2;ZNF275;ARID5A;YIF1A;ADCY3;SPIN1;KDELR1;SERINC3;MLLT11;RAB40B;YWHAQ;TMED10;RAB32;KDELR…
GO:0009890	9.60192e-06	1.48764	118.142	163	1293	negative regulation of biosynthetic process	ZBTB33;CITED2;BASP1;FST;CEBPB;MXD4;ARID5A;YWHAQ;PKIG;RNF139;KLF12;FOXP4;TWIST2;PLK3;NACC2;SOGA1;E2F7;GLIS1;COMMD7;DAB2IP;DAP;AEBP1;ASXL1;DLX1;DLX2;DUSP1;EDNRA;EGR1;AHR;CC2D1B;ELK3;ENG;ERF;MARCH8;BEND6;JAZF1;FOXK1;ZBTB1;FOXF1;DKK1;TRIM32;FOXD1;FOXC2;WDTC1;FOXO3;CIC;HEY1;CBX6;FOSB;RBFOX2;EID1;ZBTB38;BACE2;POT1;GREM1;FOXP1;DKK3;GLI2;TRIB2;ATAD2;ARHGAP35;HHEX;HIC1;HES1;ID1;ID2;ID3;IGFBP5;INHBA;JUNB;L…
GO:0048846	9.82334e-06	9.99865	1.64466	9	18	axon extension involved in axon guidance	SEMA3A;MEGF8;CXCL12;BMPR2;WNT5A;NRP2;NRP1;SEMA5A;SLIT2
GO:0061298	9.82334e-06	9.99865	1.64466	9	18	retina vasculature development in camera-type eye	COL4A1;CYP1B1;CLIC4;PDGFRA;PDGFRB;RHOJ;BMPR2;FZD4;NRP1
GO:1902284	9.82334e-06	9.99865	1.64466	9	18	neuron projection extension involved in neuron projection guidance	SEMA3A;MEGF8;CXCL12;BMPR2;WNT5A;NRP2;NRP1;SEMA5A;SLIT2
GO:0010001	1.00607e-05	2.55878	14.8934	33	163	glial cell differentiation	CDH2;CDKN2C;DAG1;DLX1;DLX2;EGFR;EGR1;AKT1;FGF5;CLCF1;ABL1;GAP43;ABL2;GPC1;GSN;HES1;ID2;IL6ST;LAMB2;LIF;NAB2;NF1;NFIX;SERPINE2;MXRA8;PTEN;RELA;SKI;SOX9;VIM;METRN;PPAP2B;DNER
GO:1902680	1.03252e-05	1.49242	114.852	159	1257	positive regulation of RNA biosynthetic process	CDH13;CDK2;KLF2;CITED2;CEBPB;TRIM16;RAI1;MAP3K2;ARID5A;MLLT11;KLF12;COL1A1;KLF6;E2F7;GLIS1;RNF187;DAB2IP;ASXL1;DLX2;JAG1;EGFR;EGR1;AHR;ELF1;ELF4;CRTC2;ELK3;ENG;AKT1;ERCC6;ETV5;F2R;FOXK1;FOXF1;FOXD1;FOXC2;FOXO3;FLI1;HEY1;FOS;SEC14L2;PPP1R15A;ZBTB38;FZD2;GREM1;GLI2;BCL9L;RGMB;ATAD2;NR3C1;GTF2H1;SERTAD1;HEXB;HHEX;NR4A1;HRAS;HES1;ID2;TMEM173;CYR61;IL11;INHBA;JUNB;ARF4;GDF6;LIF;LMNA;ARNTL;SMAD1;SMAD3;…
GO:0034329	1.05731e-05	2.30802	19.6446	40	215	cell junction assembly	CDH2;CDH6;CDH11;CDH13;COL16A1;CTNND1;AMOT;EFNA5;EPB41L3;FN1;PIP5K1C;CADM1;GREM1;ITGA5;ITGB1;LAMC1;LIMS1;SMAD3;SMAD7;MMP14;PLEC;PRKACA;PRKCA;PKN2;PTEN;HEG1;PTPRK;PXN;RAP1B;TRPV4;SFRP1;SLC9A1;SNAI2;SNAI1;THBS1;ZNF703;AJUBA;CNTNAP1;CAV1;MTDH
GO:0035050	1.06962e-05	3.5862	6.94414	20	76	embryonic heart tube development	CITED2;MEGF8;ENG;FOXC2;IFT172;NPHP3;HHEX;HES1;SMAD3;SUFU;PKD2;AHI1;IFT57;NDRG4;SLC8A1;TBX2;TBX3;WNT5A;ACVR1;MICAL2
GO:0051172	1.08834e-05	1.49623	112.385	156	1230	negative regulation of nitrogen compound metabolic process	ZBTB33;CITED2;BASP1;FST;CEBPB;MXD4;ARID5A;YWHAQ;PKIG;KLF12;FOXP4;TWIST2;PLK3;NACC2;E2F7;GLIS1;COMMD7;DAB2IP;DAP;AEBP1;ASXL1;DLX1;DLX2;DUSP1;EDNRA;EGR1;AHR;CC2D1B;ELK3;ENG;ERF;BEND6;JAZF1;FOXK1;ZBTB1;FOXF1;DKK1;TRIM32;FOXD1;FOXC2;WDTC1;FOXO3;CIC;HEY1;CBX6;FOSB;RBFOX2;EID1;ZBTB38;POT1;GREM1;FOXP1;DKK3;GLI2;ATAD2;ARHGAP35;HHEX;HIC1;HES1;ID1;ID2;ID3;JUNB;LIMS1;LOXL2;ARNTL;SMAD3;SMAD7;MEIS2;MNT;MSX1;M…
GO:0048608	1.11162e-05	1.88532	37.9187	65	415	reproductive structure development	CITED2;SEMA3A;BASP1;FST;CEBPB;PLCD3;ADM;E2F7;CTSB;EGFR;AHR;AKT1;ERF;FNDC3A;FOXO3;SULF1;HEY1;TIPARP;GLI2;HES1;TNC;CYR61;INHBA;ITGA4;JUNB;LIF;MET;KITLG;MMP14;NOTCH2;PDGFRA;SIX4;SERPINE2;PKD2;LGR4;AXL;PTEN;PTGS2;RARA;RARG;SDC1;SFRP1;STRA6;SLC8A1;SNAI1;SOX9;SPP1;ZFP36L1;STC1;TBX3;TCF21;TFAP2C;NR2F2;PHLDA2;VDR;WNT5A;TFEB;FOSL1;FZD4;ARID5B;STC2;SOCS3;SLIT2;CD44;CUL7
GO:0003197	1.17177e-05	6.8801	2.467	11	27	endocardial cushion development	JAG1;ENG;FOXF1;HEY1;MSX1;MSX2;SNAI2;SOX9;TBX2;THBS1;ACVR1
GO:0002064	1.19089e-05	2.35273	18.3654	38	201	epithelial cell development	CDKN1A;BASP1;FRMD6;S1PR3;RILPL2;EPHA2;ENG;FNDC3A;FOXC2;CLIC4;GREM1;B4GALT1;GSTM3;ID1;RILPL1;LAMB2;LIF;ARNTL;MET;BAD;HEG1;RAP1B;RARA;RARB;RARG;SDC1;SOX9;STC1;TFAP2C;VIM;WNT5A;IFT88;WNT5B;IQGAP1;PLOD3;MYADM;S1PR2;CLOCK
GO:0006665	1.19915e-05	2.79042	11.7868	28	129	sphingolipid metabolic process	SMPDL3A;SERINC3;SGMS2;CLN8;PLA2G15;KDSR;B4GALNT1;GBA;SUMF1;HEXB;ARSI;CYR61;ARSB;ARSD;NAGA;SPTLC3;PRKAA1;PRKD1;CERK;SMPD1;ARSJ;SGPP1;DEGS1;PPAP2B;ST3GAL5;SPHK1;CERS5;SPTLC2
GO:0032330	1.20789e-05	5.00979	3.83755	14	42	regulation of chondrocyte differentiation	GREM1;GLG1;GLI2;LOXL2;LTBP3;SMAD3;RARB;RARG;RELA;SNAI2;SOX9;ADAMTS12;GDF5;RUNX2
GO:0048701	1.20789e-05	5.00979	3.83755	14	42	embryonic cranial skeleton morphogenesis	TWIST2;DLX2;FOXC2;NDST1;SMAD3;MMP14;MMP16;CHST11;PRRX2;PDGFRA;SIX4;PRRX1;SIX1;RUNX2
GO:0010770	1.21177e-05	2.72877	12.4264	29	136	positive regulation of cell morphogenesis involved in differentiation	ACTR3;TWF2;COL1A1;MEGF8;FN1;PLXNB2;BCL9L;ARHGDIA;LIF;LIMS1;SMAD1;SMAD3;TRPV2;PREX1;CXCL12;SKIL;BMPR2;SNAI1;TGFB1;TGFB1I1;TGFB2;METRN;ZNF703;SEMA7A;NRP1;SEMA5A;MYADM;SLIT2;CUL7
GO:0038179	1.22231e-05	2.09182	26.1319	49	286	neurotrophin signaling pathway	SPRY2;CDKN1A;ADCY3;PRDM4;ADCY6;ADCY9;DUSP4;EGFR;AKT1;FGD1;FGF5;FOXO3;ARHGEF12;RICTOR;ABR;NR4A1;HRAS;IRS1;ARHGDIA;KITLG;NFKB1;NFKBIA;NRAS;FURIN;APH1A;PDGFRA;PDGFRB;PIK3R2;SHC3;PRKACA;PRKCA;PRKCE;BAD;PTEN;PLEKHG5;TRIB3;RALB;RALGDS;RELA;RPS6KA2;RPS6KA3;SHC1;SOS2;TRAF6;ULK1;AKT1S1;IRS2;SQSTM1;MAGED1
GO:0060688	1.23216e-05	4.33602	4.84262	16	53	regulation of morphogenesis of a branching structure	ETV5;SULF1;GREM1;MET;SIX4;PGF;LGR4;BTBD7;NTN4;SFRP1;SIX1;SNAI2;SOX9;TGFB1;WNT5A;MAGED1
GO:0001701	1.28547e-05	1.95319	32.8019	58	359	in utero embryonic development	ADAM10;KLF2;CEBPB;PLCD3;ADM;E2F7;AMOT;DAD1;EDNRA;EGFR;AKT1;ERF;FOXF1;WDTC1;RPGRIP1L;HEY1;FUT8;TANC2;GLI2;GNA12;GRN;HHEX;HES1;CYR61;ITGA4;ITGB1;JUNB;LIF;SMAD3;MAFG;MAN2A1;MBNL1;MSX1;MYH9;NOTCH2;PDGFRA;PDGFRB;PKD2;ATP7A;ZMIZ1;HEG1;TSHZ3;SKIL;SLC8A1;SNAI1;ZFP36L1;TBX3;TFAP2C;NR2F2;TIE1;SLC30A1;TFEB;FOSL1;PLOD3;ACVR1;SOCS3;SLIT2;SEC24D
GO:1903034	1.28547e-05	1.95319	32.8019	58	359	regulation of response to wounding	STXBP5;CD109;ADORA2B;EDNRA;EGFR;STX2;F2R;FAP;FOXF1;FOXC2;IL17RA;GBA;FOXP1;ABR;GSN;CFH;HRAS;CFI;IL6ST;ITGA2;SMAD3;MYLK;NFKB1;NT5E;PDGFRA;SERPINE2;PLAU;PLAUR;ACP5;FAM46A;PRKCA;PRKCE;ASH1L;PBK;PTGER4;PTGS2;RELA;SPP1;TGM2;THBD;THBS1;TNFRSF1A;VEGFB;WNT5A;ZFP36;ADAMTS12;IL17RC;SEMA7A;UBASH3B;CAV1;PPAP2B;SOCS3;OSMR;KLF4;CLOCK;CD47;CD59;NR1D2
GO:0090175	1.28937e-05	6.00688	2.92385	12	32	regulation of establishment of planar polarity	CTHRC1;ABL1;FZD2;ABL2;NPHP3;MLLT3;DACT1;PTK7;SFRP1;WNT5A;FZD1;FZD6
GO:0010942	1.29561e-05	1.72848	52.9034	84	579	positive regulation of cell death	CDK4;CDKN1A;ATG7;RRAGA;SERINC3;MLLT11;YWHAQ;ADM;NACC2;DAB2IP;CYP1B1;DAP;DFNA5;NQO1;DUSP1;EGR1;AKT1;F2R;FAP;FGD1;PHLDA1;FOXO3;ARHGEF12;ABL1;CLIP3;B4GALT1;ABR;NR3C1;GSN;APAF1;ID3;IGF2R;IGFBP3;CYR61;INHBA;ITGB1;KCNMA1;SMAD3;MSX1;MSX2;NF1;NFATC4;NOTCH2;NOX4;APH1A;ZAK;PLAUR;IFT57;STEAP3;CD248;BAD;PTEN;PTGS2;PLEKHG5;RARB;RARG;RPS6KA2;SFRP1;ZMAT3;SKIL;SMPD1;SOS2;TGFB1;TGFB2;TGM2;THBS1;TNFRSF1A;TRAF6;VDR…
GO:0042476	1.33138e-05	2.906	10.5989	26	116	odontogenesis	FST;COL1A1;COL1A2;ADM;DLX1;DLX2;EDNRA;GLI2;TNC;ID3;INHBA;LAMB1;LRP4;MSX1;MSX2;MYO5A;NFIC;PDGFRA;HTRA1;FAM20C;SDC1;TGFB1;TGFB2;TRAF6;IFT88;RUNX2
GO:0018108	1.35632e-05	2.03249	28.4161	52	311	peptidyl-tyrosine phosphorylation	CSPG4;EFNA5;EGFR;EPHA2;EPHB2;ERCC6;F2R;CLCF1;ABL1;RICTOR;DSTYK;GREM1;ABL2;HES1;IL6ST;IL11;ITGA5;ITGB1;JAK1;LIF;MET;KITLG;NEK1;PDGFRA;PDGFRB;ERRFI1;PRKCA;AXL;PRKCE;PDGFC;PTK7;PXN;RAP2B;SFRP1;SHC1;TIE1;TNFRSF1A;TYK2;VEGFB;VEGFC;PDGFD;DYRK3;DYRK2;CAV1;PPAP2B;DYRK4;NRP1;DYRK1B;CRLF1;CD44;SOCS5;MVP
GO:0045934	1.37051e-05	1.49412	110.284	153	1207	negative regulation of nucleobase-containing compound metabolic process	ZBTB33;CITED2;BASP1;FST;CEBPB;MXD4;ARID5A;YWHAQ;PKIG;KLF12;FOXP4;TWIST2;PLK3;NACC2;E2F7;GLIS1;COMMD7;DAB2IP;DAP;AEBP1;ASXL1;DLX1;DLX2;DUSP1;EDNRA;EGR1;AHR;CC2D1B;ELK3;ENG;ERF;BEND6;JAZF1;FOXK1;ZBTB1;FOXF1;DKK1;TRIM32;FOXD1;FOXC2;WDTC1;FOXO3;CIC;HEY1;CBX6;FOSB;RBFOX2;EID1;ZBTB38;POT1;GREM1;FOXP1;DKK3;GLI2;ATAD2;ARHGAP35;HHEX;HIC1;HES1;ID1;ID2;ID3;JUNB;LIMS1;LOXL2;ARNTL;SMAD3;SMAD7;MEIS2;MNT;MSX1;M…
GO:0035909	1.48026e-05	7.69438	2.10152	10	23	aorta morphogenesis	COL3A1;JAG1;HEY1;HES1;LRP1;MYLK;PDGFRB;SIX1;TBX2;KAT6A
GO:0061458	1.52031e-05	1.86351	38.2841	65	419	reproductive system development	CITED2;SEMA3A;BASP1;FST;CEBPB;PLCD3;ADM;E2F7;CTSB;EGFR;AHR;AKT1;ERF;FNDC3A;FOXO3;SULF1;HEY1;TIPARP;GLI2;HES1;TNC;CYR61;INHBA;ITGA4;JUNB;LIF;MET;KITLG;MMP14;NOTCH2;PDGFRA;SIX4;SERPINE2;PKD2;LGR4;AXL;PTEN;PTGS2;RARA;RARG;SDC1;SFRP1;STRA6;SLC8A1;SNAI1;SOX9;SPP1;ZFP36L1;STC1;TBX3;TCF21;TFAP2C;NR2F2;PHLDA2;VDR;WNT5A;TFEB;FOSL1;FZD4;ARID5B;STC2;SOCS3;SLIT2;CD44;CUL7
GO:0032103	1.54743e-05	2.23786	20.6497	41	226	positive regulation of response to external stimulus	CDH13;ADAM10;ATG7;ADORA2B;EDNRA;MEGF8;EGFR;RAB12;IL17RA;CXCL1;IL6ST;ITGA2;SMAD3;MET;PDGFRB;PRKCA;PRKD1;PTGER4;PTGS2;RAC2;RALB;CXCL6;CXCL12;BMPR2;TGFB1;TGM2;THBS1;TNFRSF1A;TRAF6;VEGFB;VEGFC;WNT5A;ULK1;IL17RC;NRP1;SQSTM1;SEMA5A;OSMR;SLIT2;CLOCK;CD47
GO:0009628	1.60673e-05	1.53172	93.5631	133	1024	response to abiotic stimulus	CDK4;CDKN1A;CDKN2D;CITED2;ATG7;MAP3K2;VASN;CLCN7;IKBIP;PLK3;COL1A1;COL3A1;ADM;DUSP1;EDNRA;EGFR;EGR1;ENG;AKT1;ERCC6;TRIM32;FOS;FOSB;FOSL2;RAB11FIP5;FBXL3;GBA;MYOF;TBL2;ABL2;PCSK1N;GLI2;GMPR;GNA11;GPC1;ERO1L;HRAS;HRH1;TNC;ID2;IGFBP7;ITGA2;ITGB1;JUNB;KCNMA1;LMNA;LOXL2;LRP1;SMAD3;ASIC1;ARSB;MEIS2;MMP2;MMP14;MYLK;NEK1;NF1;NFATC4;NFKB1;NFKBIA;NRAS;NR4A2;ATP2B4;P4HB;NOX4;PALM;SDF4;TRPV2;SCARA3;PDGFRB;ZA…
GO:0009855	1.68669e-05	3.0157	9.50251	24	104	determination of bilateral symmetry	CITED2;MEGF8;ENG;FOXF1;RPGRIP1L;DAAM2;IFT172;GREM1;NPHP3;SMAD3;NBL1;NOTCH2;SUFU;PKD2;AHI1;IFT57;GREM2;NDRG4;TBX2;TBX3;WNT5A;IFT88;ACVR1;MICAL2
GO:0030512	1.69153e-05	3.59802	6.57866	19	72	negative regulation of transforming growth factor beta receptor signaling pathway	VASN;CD109;ENG;FBN1;FBN2;FAM89B;PPP1R15A;GLG1;BCL9L;LTBP1;SMAD3;SMAD6;SMAD7;CHST11;HTRA1;SKI;SKIL;TGFB1;TGFB1I1
GO:1903845	1.69153e-05	3.59802	6.57866	19	72	negative regulation of cellular response to transforming growth factor beta stimulus	VASN;CD109;ENG;FBN1;FBN2;FAM89B;PPP1R15A;GLG1;BCL9L;LTBP1;SMAD3;SMAD6;SMAD7;CHST11;HTRA1;SKI;SKIL;TGFB1;TGFB1I1
GO:0050651	1.70701e-05	11.4209	1.37055	8	15	dermatan sulfate proteoglycan biosynthetic process	CHST14;CSPG4;DSE;CSGALNACT2;CHST12;CSGALNACT1;BGN;DSEL
GO:0001936	1.72243e-05	3.20312	8.31469	22	91	regulation of endothelial cell proliferation	CDH13;ECM1;ENG;AKT1;SULF1;RICTOR;NR4A1;NF1;PGF;PRKCA;PRKD1;CXCL12;BMPR2;SPARC;NR2F2;THBS1;VEGFB;WNT5A;CAV1;NRP2;NRP1;SEMA5A
GO:0031667	1.73702e-05	1.87408	36.9136	63	404	response to nutrient levels	CDKN2D;RRAGB;ATG7;GAS2L1;RRAGA;SLC27A4;FSTL1;LZTS1;GABARAP;COL1A1;ADM;CPS1;CYP24A1;DAD1;DAP;NQO1;ABCA1;EGFR;EGR1;RAB12;AKT1;G6PD;TBL2;PCSK1N;GSN;HFE;TNC;NRBP2;ITGA2;ITGB1;ARSB;MAX;OXCT1;RAB23;PRKAA1;PTEN;PTGS2;QSOX1;RALB;RARA;RELA;BDNF;RRAGC;SFRP1;BMPR2;SNAI2;SPARC;SPP1;STC1;TBXA2R;TGFB1;KLF10;VDR;ZFP36;IFT88;ULK1;MAP1LC3A;CAV1;STC2;SPHK1;SQSTM1;TP53INP1;FNIP1
GO:0032870	1.80655e-05	1.72814	50.9846	81	558	cellular response to hormone stimulus	TCIRG1;BAIAP2;GAS2L1;ADCY3;RAB31;ADCY6;FBXO32;ADCY9;CPS1;SOGA1;CTSB;PAQR7;DUSP1;EGFR;EGR1;AKT1;FGF5;FOXC2;WDTC1;HEY1;FOS;FOSB;FOSL2;GNG10;GNG11;NR3C1;NR4A1;HRAS;TNC;IGFBP7;INHBA;IRS1;ITGA2;JUNB;MAX;MSX2;MYO5A;NFKB1;NRAS;NR4A2;PGF;ATP6V1B2;PIK3R2;SHC3;ATP6AP1;GNG2;PID1;PRKAA1;PRKACA;PRKCA;LMBRD1;GNG12;PTGER2;TRIB3;PXN;RARA;RARB;RARG;GNB4;RELA;SFRP1;SHC1;SLC9A1;STC1;NR2F1;NR2F2;TGFB1;TNFRSF1A;VDR;N…
GO:0010721	1.83093e-05	2.17177	22.203	43	243	negative regulation of cell development	SEMA3A;SEMA4F;ADCY6;VASN;COL3A1;DACT3;CNTN4;DAB2IP;DLX1;DLX2;JAG1;S1PR3;EPHB2;FOXC2;GDI1;HES1;ID2;ITGB1;LGALS1;ARHGDIA;LRP4;SMAD7;NF1;NPR2;PTEN;CTDSP1;TRPV4;BDNF;SFRP1;SKI;SOX9;SPOCK1;SPP1;NR2F1;TGFB1;TTC3;VIM;WNT5A;ULK1;NRP1;C16orf45;SEMA5A;SLIT2
GO:0045444	1.86194e-05	2.43049	15.9898	34	175	fat cell differentiation	CEBPB;BBS12;ASXL1;JAG1;AKT1;TRIM32;CLIP3;GDF10;TRIB2;ERO1L;HES1;ID2;IL11;ARNTL;SMAD6;MMP11;MSX2;SDF4;DACT1;PTGS2;TRIB3;RGS2;SFRP1;SNAI2;TGFB1;TGFB1I1;WNT5A;HMGA2;IFT88;WNT5B;ARID5B;LRRC8C;KLF4;ZNF516
GO:0009799	1.9997e-05	2.97827	9.59388	24	105	specification of symmetry	CITED2;MEGF8;ENG;FOXF1;RPGRIP1L;DAAM2;IFT172;GREM1;NPHP3;SMAD3;NBL1;NOTCH2;SUFU;PKD2;AHI1;IFT57;GREM2;NDRG4;TBX2;TBX3;WNT5A;IFT88;ACVR1;MICAL2
GO:0051130	2.09106e-05	1.56792	79.7662	116	873	positive regulation of cellular component organization	ARPC5;ACTR3;ACTR2;CDC42EP3;ARID5A;MLLT11;YWHAQ;DSTN;CDC42EP1;TWF2;COL1A1;OSCP1;COL16A1;CDC42EP5;DAB2IP;AMOT;MEGF8;AHR;EPHA2;EPHB2;AKT1;RAB21;FN1;PLXNB2;RICTOR;POT1;PTPN23;CLIP3;PHF19;GREM1;ABL2;BCL9L;ABR;ARHGAP35;GSN;EHD2;HRAS;HES1;ITGA2;ITGB1;ARHGDIA;LIF;LIMS1;LMAN1;LRP4;SMAD1;SMAD3;ARSB;MMP1;MSX1;MSX2;NOX4;PALM;TRPV2;SNX9;PDGFRB;PFN2;PLAUR;AHI1;KIRREL;TENM3;TMEM30A;AXL;PRKCE;PRKD1;SPIRE1;BAD;PT…
GO:0050679	2.1301e-05	2.5816	13.4314	30	147	positive regulation of epithelial cell proliferation	CDH13;TWIST2;ECM1;EGFR;AKT1;RICTOR;B4GALT1;GRN;NR4A1;HRAS;LAMB1;LAMC1;NF1;PGF;PRKCA;PRKD1;HTRA1;BAD;CXCL12;SFRP1;BMPR2;SOX9;TGFB1;VEGFB;VEGFC;WNT5A;ZNF703;NRP2;NRP1;SEMA5A
GO:0032487	2.1569e-05	1.77965	44.1318	72	483	regulation of Rap protein signal transduction	RASA4;BVES;SNX18;ARHGEF25;EVI5L;DAB2IP;PLEKHG4B;AMOT;EFNA5;EPHA2;FGD1;RASA3;MON2;TBC1D2B;RGL1;PSD3;ARHGEF12;PLXNB2;SH3BP4;ARFGAP3;RGS17;GDI1;ABR;ARHGAP35;RACGAP1;HRAS;ARHGDIA;LIMS1;DENND6B;NF1;TBC1D25;ASAP1;STMN3;SNX9;ERRFI1;RIN2;TBC1D8B;TBC1D19;DOCK10;ARFGAP1;PLEKHG5;SIPA1L2;PREX1;RAB3IL1;RALGDS;RGS2;RGS3;RGS4;RGS10;RGS12;SFRP1;ARHGEF28;SMAP2;SOS2;TBXA2R;TIMP2;ARHGAP10;RABEP2;RIN3;DOCK5;RGS5;AJU…
GO:0072006	2.18282e-05	2.68339	12.1522	28	133	nephron development	BASP1;JAG1;EGR1;FOXD1;FOXC2;SULF1;GREM1;HES1;LAMB2;LIF;NID1;PDGFRA;PDGFRB;SIX4;PGF;PKD2;AHI1;KIF26B;LGR4;SULF2;SIX1;SOX9;TCF21;TGFB1;DCHS1;IQGAP1;MAGED1;CD44
GO:0030168	2.24937e-05	2.14997	22.3857	43	245	platelet activation	ABCC4;CAP1;COL1A1;COL1A2;COL3A1;CSRP1;DGKQ;AKT1;F2R;F2RL2;FN1;PIP5K1C;SLC7A11;GNA11;GNA12;BLOC1S3;LAMP2;MYH9;PDGFRA;SERPINE2;PLA2G4A;GNG2;SRGN;PRKCA;AXL;PRKCE;RAC2;RAP1B;RAP2B;SHC1;SPARC;TBXA2R;TGFB1;TGFB2;THBD;THBS1;TIMP1;VEGFB;VEGFC;CALU;FZD6;UBASH3B;CD63
GO:0001935	2.36424e-05	2.94175	9.68525	24	106	endothelial cell proliferation	CDH13;ECM1;ENG;AKT1;SULF1;RICTOR;NR4A1;LOXL2;MMP14;NF1;PGF;PRKCA;PRKD1;CXCL12;BMPR2;SPARC;NR2F2;THBS1;VEGFB;WNT5A;CAV1;NRP2;NRP1;SEMA5A
GO:0006901	2.46944e-05	5.00709	3.56344	13	39	vesicle coating	SEC23A;TMED10;COPA;COPB1;COPG1;SEC31A;ARCN1;ARFGAP1;SEC13;GBF1;COPB2;SEC24D;SEC16A
GO:0090184	2.46944e-05	5.00709	3.56344	13	39	positive regulation of kidney development	BASP1;EDNRA;EGR1;FOXD1;GREM1;LIF;PDGFRB;SIX4;LGR4;SIX1;SOX9;TGFB1;MAGED1
GO:0032489	2.48042e-05	1.77078	44.3146	72	485	regulation of Cdc42 protein signal transduction	RASA4;BVES;SNX18;ARHGEF25;EVI5L;DAB2IP;PLEKHG4B;AMOT;ABCA1;EFNA5;EPHA2;FGD1;RASA3;MON2;TBC1D2B;RGL1;PSD3;ARHGEF12;PLXNB2;SH3BP4;ARFGAP3;RGS17;GDI1;ABR;ARHGAP35;RACGAP1;HRAS;ARHGDIA;LIMS1;DENND6B;NF1;TBC1D25;ASAP1;STMN3;SNX9;ERRFI1;RIN2;TBC1D8B;TBC1D19;DOCK10;ARFGAP1;PLEKHG5;SIPA1L2;PREX1;RAB3IL1;RALGDS;RGS2;RGS3;RGS4;RGS10;RGS12;SFRP1;ARHGEF28;SMAP2;SOS2;TBXA2R;ARHGAP10;RABEP2;RIN3;DOCK5;RGS5;AJU…
GO:0001654	2.51135e-05	1.96482	29.7867	53	326	eye development	CDK4;MAB21L2;TWIST2;COL4A1;COL5A1;COL5A2;COL8A2;CYP1B1;JAG1;EPHA2;EPHB2;CLN8;FOXC2;RPGRIP1L;SLC7A11;CLIC4;TSKU;ARHGAP35;INHBA;BLOC1S3;LAMB2;SMAD3;MAN2A1;MAX;MEIS2;NF1;NOTCH2;PDGFRA;PDGFRB;AHI1;TENM3;TWSG1;RHOJ;RARA;RARB;RARG;BDNF;STRA6;SKI;SKIL;BMPR2;SMARCD3;SOX9;TBX2;TGFB1;TGFB2;VIM;WNT5A;IFT88;WNT5B;FZD4;NRP1;KLF4
GO:0048010	2.52897e-05	2.716	11.604	27	127	vascular endothelial growth factor receptor signaling pathway	BAIAP2;CTNND1;DAB2IP;AKT1;FOXC2;SULF1;RICTOR;MYOF;HHEX;HRAS;ITGA5;NRAS;PGF;PIK3R2;PRKCA;AXL;PRKD1;PXN;SHB;BMPR2;VEGFB;VEGFC;FZD4;CAV1;NRP2;NRP1;SPHK1
GO:0010628	2.53928e-05	1.43343	133.309	178	1459	positive regulation of gene expression	CDH13;CDK2;CDK4;SPRY2;KLF2;CITED2;CEBPB;TRIM16;RAI1;MAP3K2;ARID5A;MLLT11;KLF12;FAM129A;COL1A1;KLF6;E2F7;GLIS1;RNF187;DAB2IP;ASXL1;DLX2;JAG1;EGFR;EGR1;AHR;ELF1;ELF4;CRTC2;ELK3;ENG;AKT1;ERCC6;ETV5;F2R;FOXK1;FOXF1;FOXD1;FOXC2;FOXO3;FLI1;HEY1;FOS;SEC14L2;PPP1R15A;ZBTB38;FZD2;DFNB31;GREM1;RBMS3;GLI2;BCL9L;RGMB;ATAD2;NR3C1;GSN;GTF2H1;SERTAD1;HEXB;HHEX;NR4A1;HRAS;HES1;TNC;ID2;TMEM173;CYR61;IL11;INHBA;IT…
GO:0032535	2.56117e-05	2.09519	23.939	45	262	regulation of cellular component size	ARPC5;ACTR3;ACTR2;CDK4;SEMA3A;SEMA4F;CDC42EP3;DSTN;CDC42EP1;TWF2;CDC42EP5;AMOT;MEGF8;CLN8;AKT1;WDTC1;FN1;RICTOR;GSN;PRR16;TRPV2;PFN2;SSH1;KIRREL;PRKCE;SPIRE1;PTEN;RAB22A;TWF1;PREX1;RARG;BDNF;CXCL12;BMPR2;SPP1;WNT5A;ULK1;AKT1S1;SEMA7A;PEX11B;NRP1;SEMA5A;MYADM;TMSB10;SLIT2
GO:0060070	2.58224e-05	2.07526	24.67	46	270	canonical Wnt signaling pathway	CDH2;CTHRC1;COL1A1;DACT3;CTNND1;DAB2IP;EGR1;CCNY;DKK1;FOXO3;FZD2;GREM1;NPHP3;DKK3;BCL9L;LRP4;ARNTL;SMAD3;MLLT3;NFKB1;DACT1;CDK14;TRPM4;LGR4;PSMD5;PTEN;PTK7;RARG;SDC1;SFRP1;SNAI2;SOX9;TBL1X;WNT5A;WLS;BICC1;ZNF703;WNT5B;FZD1;FZD4;FZD6;FZD8;LGR5;CAV1;PPAP2B;USP34
GO:0065007	2.66273e-05	1.26986	987.712	1058	10810	biological regulation	CDH2;AKT3;ZBTB33;SH2B3;ATP9A;EDIL3;ARPC5;ACTR3;ACTR2;TSPAN5;CTDSP2;CDH13;ARL4C;RASA4;CDK2;CDK4;TSHZ1;ADAM10;LRRC17;SPRY2;ABCC4;CDKN1A;CDKN2C;TCIRG1;CDKN2D;RRAGB;KLF2;CITED2;SEMA3A;BASP1;BAIAP2;FST;UBE2E3;CAP2;CAP1;VAT1;SEMA4F;CEBPB;ATG7;PROCR;NPC2;MAB21L2;CDC42EP3;MXD4;TRIM16;POSTN;GAS2L1;RRAGA;RBBP9;RAI1;PHTF1;MAP3K2;ZNF275;ARID5A;YIF1A;ADCY3;SPIN1;KDELR1;SERINC3;MLLT11;RAB40B;YWHAQ;TMED10;RAB32…
[truncated: 723 more rows]

## Sheet: WAPC_GO_BP
Supplementary Table S9 GO terms for cell type-specific expressed genes.
GOBPID	Pvalue	OddsRatio	ExpCount	Count	Size	Term	Symbols
[truncated: 865 more rows]
